# Supplementary material for: Organophosphides: A New Class of Luminophore Ligands for Copper(I) Carbene Based TADF Emitters and Photocatalysts
Source: Angew Chem Int Ed Engl. 2026 Feb 25;65(13):e18530. doi: 10.1002/anie.202518530 (PMC13007583; doi:10.1002/anie.202518530)
Supplement: Supplementary file 4 — Supporting File 4: anie71068‐sup‐0004‐Data.zip. [file ANIE-65-e18530-s001.zip]

Archive with 10 entries (10 files):
- checkcif-PCRX1021-PCRB1031-finalcif.pdf
- checkcif-PCRX1037_PCRB1037_a-finalcif.pdf
- checkcif-PCRX1065_PCRB1043-finalcif.pdf
- checkcif-PCRX1209_PCRB1051-finalcif.pdf
- PCRX1012_PCRB1024_a-finalcif.cif
- PCRX1021-PCRB1031-finalcif.cif
- PCRX1037_PCRB1037_a-finalcif.cif
- PCRX1065_PCRB1043_sq-finalcif.cif
- PCRX1209_PCRB1051-finalcif.cif
- checkcif-PCRX1012_PCRB1024_a-finalcif.pdf
