# Supplementary material for: Organophosphides: A New Class of Luminophore Ligands for Copper(I) Carbene Based TADF Emitters and Photocatalysts
Source: Angew Chem Int Ed Engl. 2026 Feb 25;65(13):e18530. doi: 10.1002/anie.202518530 (PMC13007583; doi:10.1002/anie.202518530)
Supplement: Supplementary file 4 — Supporting File 4: anie71068‐sup‐0004‐Data.zip. [file ANIE-65-e18530-s001.zip › PCRX1012_PCRB1024_a-finalcif.cif]

data_pcrx1012_pcrb1024_a
_audit_contact_author_name        'Paul C. Ruer'
_audit_contact_author_phone       '+49 231 755 3971'
_audit_contact_author_email       paul.ruer@tu-dortmund.de
_audit_contact_author_address
;Inorganic Chemistry II
Faculty of Chemistry and Chemical Biology
TU Dortmund University
Otto-Hahn-Str. 6
44227 Dortmund
Germany
;
_audit_creation_method
;FinalCif V151 by Daniel Kratzert, Freiburg 2025, 
https://dkratzert.de/finalcif.html
;
_publ_contact_author_id_orcid     0000-0002-2969-9359
_publ_section_references
;
Dolomanov, O.V., Bourhis, L.J., Gildea, R.J, Howard, J.A.K. & Puschmann, H.
 (2009), J. Appl. Cryst. 42, 339-341.

Sheldrick, G.M. (2015). Acta Cryst. C71, 3-8.
;
_shelx_SHELXL_version_number      '2019/3'
_chemical_name_systematic         ?
_chemical_name_common             ?
_chemical_formula_sum             'C40 H57 Cu N P'
_chemical_formula_moiety          'C40 H57 Cu N P'
_chemical_formula_weight          646.37
_chemical_melting_point           ?
_space_group_crystal_system       'monoclinic'
_space_group_IT_number            14
_space_group_name_H-M_alt         'P 1 21/c 1'
_space_group_name_Hall            '-P 2ybc'
_shelx_space_group_comment
;
The symmetry employed for this shelxl refinement is uniquely defined
by the following loop, which should always be used as a source of
symmetry information in preference to the above space-group names.
They are only intended as comments.
;

loop_
_space_group_symop_operation_xyz
'x, y, z'
'-x, y+1/2, -z+1/2'
'-x, -y, -z'
'x, -y-1/2, z-1/2'

_cell_length_a                    12.6056(6)
_cell_length_b                    17.6043(8)
_cell_length_c                    17.3103(9)
_cell_angle_alpha                 90
_cell_angle_beta                  111.236(2)
_cell_angle_gamma                 90
_cell_volume                      3580.5(3)
_cell_formula_units_Z             4
_cell_measurement_temperature     100.00
_cell_measurement_reflns_used     9921
_cell_measurement_theta_min       2.31
_cell_measurement_theta_max       36.87
_exptl_crystal_description        block
_exptl_crystal_colour             yellow
_exptl_crystal_recrystallization_method
;vapor diffusion of pentane into a THF solution of the compound at -30 \%C inside
 an argon-filled glove-box
;
_exptl_crystal_density_meas       ?
_exptl_crystal_density_method     ?
_exptl_crystal_density_diffrn     1.199
_exptl_crystal_F_000              1392
_exptl_crystal_size_max           0.261
_exptl_crystal_size_mid           0.164
_exptl_crystal_size_min           0.088
_exptl_absorpt_coefficient_mu     0.682
_exptl_absorpt_correction_type    none
_exptl_absorpt_correction_T_min   0.7052
_exptl_absorpt_correction_T_max   0.7473
_exptl_absorpt_process_details
;
SADABS-2016/2 (Bruker,2016/2) was used for absorption correction.
wR2(int) was 0.0912 before and 0.0741 after correction.
The Ratio of minimum to maximum transmission is 0.9437.
The \l/2 correction factor is Not present.
;
_exptl_absorpt_special_details    ?
_shelx_estimated_absorpt_T_min    0.842
_shelx_estimated_absorpt_T_max    0.942
_exptl_transmission_factor_min    ?
_exptl_transmission_factor_max    ?
_exptl_special_details            'air- and moisture sensitive'
_diffrn_ambient_temperature       100.00
_diffrn_radiation_type            MoK\a
_diffrn_radiation_wavelength      0.71073
_diffrn_radiation_monochromator   'mirror optics'
_diffrn_measurement_ambient_temperature_device_make ?
_diffrn_radiation_probe           x-ray
_diffrn_source                    'microfocus sealed X-ray tube'
_diffrn_source_type               'Incoatec I\ms 3.0'
_diffrn_source_voltage            50.0
_diffrn_source_current            1.4
_diffrn_detector                  HPAD
_diffrn_detector_type             'Bruker PHOTON II'
_diffrn_detector_area_resol_mean  7.41
_diffrn_measurement_device        'four-circle diffractometer'
_diffrn_measurement_device_type   'Bruker D8 VENTURE dual wavelength Mo/Cu'
_diffrn_measurement_method        '\w and \f scans'
_diffrn_measurement_specimen_support 'MiTeGen micromount'
_diffrn_reflns_number             247596
_diffrn_reflns_av_unetI/netI      0.0353
_diffrn_reflns_av_R_equivalents   0.1030
_diffrn_reflns_theta_min          2.084
_diffrn_reflns_theta_max          31.498
_diffrn_reflns_theta_full         25.242
_diffrn_reflns_limit_h_min        -18
_diffrn_reflns_limit_h_max        18
_diffrn_reflns_limit_k_min        -25
_diffrn_reflns_limit_k_max        25
_diffrn_reflns_limit_l_min        -25
_diffrn_reflns_limit_l_max        25
_diffrn_standards_number          0
_diffrn_measured_fraction_theta_max 0.999
_diffrn_measured_fraction_theta_full 0.999
_diffrn_reflns_Laue_measured_fraction_max 0.999
_diffrn_reflns_Laue_measured_fraction_full 0.999
_diffrn_reflns_point_group_measured_fraction_max 0.999
_diffrn_reflns_point_group_measured_fraction_full 0.999
_reflns_number_total              11924
_reflns_number_gt                 9689
_reflns_threshold_expression      'I > 2\s(I)'
_reflns_Friedel_coverage          0.000
_reflns_Friedel_fraction_max      .
_reflns_Friedel_fraction_full     .
_reflns_special_details
;
 Reflections were merged by SHELXL according to the crystal
 class for the calculation of statistics and refinement.
 
 _reflns_Friedel_fraction is defined as the number of unique
 Friedel pairs measured divided by the number that would be
 possible theoretically, ignoring centric projections and
 systematic absences.
;
_computing_data_collection        'Bruker BIS V6.2.16/2021-10-22 and APEX4 2022.1-1'
_computing_cell_refinement        'SAINT V8.40B (?, 2016)'
_computing_data_reduction         'SAINT V8.40B (?, 2016)'
_computing_structure_solution     'SHELXT 2018/2 (Sheldrick, 2018)'
_computing_structure_refinement   'SHELXL 2019/3 (Sheldrick, 2015)'
_computing_molecular_graphics     'Olex2 1.5 (Dolomanov et al., 2009)'
_computing_publication_material   'Olex2 1.5 (Dolomanov et al., 2009)'
_refine_special_details           ?
_refine_ls_structure_factor_coef  Fsqd
_refine_ls_matrix_type            full
_refine_ls_weighting_scheme       calc
_refine_ls_weighting_details      'w=1/[\s^2^(Fo^2^)+(0.0412P)^2^+2.1652P] where P=(Fo^2^+2Fc^2^)/3'
_atom_sites_solution_primary      direct
_atom_sites_solution_secondary    ?
_atom_sites_solution_hydrogens    geom
_refine_ls_hydrogen_treatment     constr
_refine_ls_number_reflns          11924
_refine_ls_number_parameters      402
_refine_ls_number_restraints      0
_refine_ls_R_factor_all           0.0547
_refine_ls_R_factor_gt            0.0399
_refine_ls_wR_factor_ref          0.0985
_refine_ls_wR_factor_gt           0.0924
_refine_ls_goodness_of_fit_ref    1.039
_refine_ls_restrained_S_all       1.039
_refine_ls_shift/su_max           0.001
_refine_ls_shift/su_mean          0.000
_refine_diff_density_max          0.448
_refine_diff_density_min          -0.603
_refine_diff_density_rms          0.066
_refine_ls_extinction_method      none
_refine_ls_extinction_coef        .

loop_
_atom_type_symbol
_atom_type_description
_atom_type_scat_dispersion_real
_atom_type_scat_dispersion_imag
_atom_type_scat_source
'C'  'C'  0.0033 0.0016 'International Tables Vol C Tables 4.2.6.8 and 6.1.1.4'
'H'  'H'  0.0000 0.0000 'International Tables Vol C Tables 4.2.6.8 and 6.1.1.4'
'N'  'N'  0.0061 0.0033 'International Tables Vol C Tables 4.2.6.8 and 6.1.1.4'
'P'  'P'  0.1023 0.0942 'International Tables Vol C Tables 4.2.6.8 and 6.1.1.4'
'Cu' 'Cu' 0.3201 1.2651 'International Tables Vol C Tables 4.2.6.8 and 6.1.1.4'

_geom_special_details
;
 All esds (except the esd in the dihedral angle between two l.s. planes)
 are estimated using the full covariance matrix.  The cell esds are taken
 into account individually in the estimation of esds in distances, angles
 and torsion angles; correlations between esds in cell parameters are only
 used when they are defined by crystal symmetry.  An approximate (isotropic)
 treatment of cell esds is used for estimating esds involving l.s. planes.
;
_audit_creation_date              2025-08-20
_exptl_crystal_colour_primary     yellow

loop_
_exptl_crystal_face_index_h
_exptl_crystal_face_index_k
_exptl_crystal_face_index_l
_exptl_crystal_face_perp_dist
-3.00 0.00  -2.00 0.0530
-3.00 1.00  3.00  0.0300
-2.00 3.00  -3.00 0.0440
-2.00 -2.00 -1.00 0.0570
-1.00 0.00  3.00  0.0150
0.00  0.00  -1.00 0.0600
0.00  2.00  -1.00 0.0720
1.00  0.00  2.00  0.0290
1.00  -1.00 2.00  0.0140
2.00  -3.00 3.00  0.0410
3.00  0.00  1.00  0.0530
3.00  2.00  2.00  0.0440

_diffrn_source_power              0.07
_olex2_refinement_description
;
1. Fixed Uiso
 At 1.2 times of:
  All C(H) groups, All C(H,H) groups
 At 1.5 times of:
  All C(H,H,H) groups
2.a Ternary CH refined with riding coordinates:
 C00Q(H00T), C00T(H00X)
2.b Secondary CH2 refined with riding coordinates:
 C00J(H00H,H00I), C00P(H00R,H00S), C00R(H00U,H00V)
2.c Aromatic/amide H refined with riding coordinates:
 C00C(H00C), C00L(H00L), C00M(H00M), C00S(H00W), C00V(H00Y), C00W(H00Z),
 C010(H010)
2.d Idealised Me refined as rotating group:
 C00D(H00A,H00B,H00D), C00G(H00E,H00F,H00G), C00N(H00J,H00K,H00N), C00O(H00O,
 H00P,H00Q), C00X(H00,H,HA), C00Y(H1,HB,HC), C00Z(H2,HD,HE), C011(H01A,H01B,
 H01C), C012(H01D,H01E,H01F), C013(H01G,H01H,H01I), C014(H01J,H01K,H01L),
 C015(H01M,H01N,H01O), C016(H01P,H01Q,H01R), C017(H01S,H01T,H01U)
;

loop_
_atom_site_label
_atom_site_type_symbol
_atom_site_fract_x
_atom_site_fract_y
_atom_site_fract_z
_atom_site_U_iso_or_equiv
_atom_site_adp_type
_atom_site_occupancy
_atom_site_site_symmetry_order
_atom_site_calc_flag
_atom_site_refinement_flags_posn
_atom_site_refinement_flags_adp
_atom_site_refinement_flags_occupancy
_atom_site_disorder_assembly
_atom_site_disorder_group
Cu01 Cu 0.48381(2)  0.22196(2)   0.31832(2)  0.01413(5) Uani 1 1 d    . . . . .
P002 P  0.62812(3)  0.29859(2)   0.33198(2)  0.01439(7) Uani 1 1 d    . . . . .
N003 N  0.28840(10) 0.11737(7)   0.28379(7)  0.0133(2)  Uani 1 1 d    . . . . .
C004 C  0.38360(11) 0.13800(8)   0.27642(8)  0.0133(2)  Uani 1 1 d    . . . . .
C005 C  0.68339(12) 0.35781(8)   0.42550(9)  0.0136(2)  Uani 1 1 d    . . . . .
C006 C  0.60980(12) 0.38694(8)   0.46367(9)  0.0151(3)  Uani 1 1 d    . . . . .
C007 C  0.79656(12) 0.38569(8)   0.45332(9)  0.0148(3)  Uani 1 1 d    . . . . .
C008 C  0.77601(12) 0.17668(8)   0.41924(9)  0.0156(3)  Uani 1 1 d    . . . . .
C009 C  0.72983(12) 0.21953(8)   0.34536(9)  0.0150(2)  Uani 1 1 d    . . . . .
C00A C  0.23345(12) 0.04474(8)   0.23834(9)  0.0158(3)  Uani 1 1 d    . . . . .
C00B C  0.41698(12) 0.07901(8)   0.22510(9)  0.0152(3)  Uani 1 1 d    . . . . .
C00C C  0.83172(12) 0.44061(8)   0.51519(9)  0.0176(3)  Uani 1 1 d    . . . . .
H00C H  0.908104    0.458183     0.533182    0.021      Uiso 1 1 calc R U . . .
C00D C  0.74582(13) 0.19269(9)   0.49420(9)  0.0197(3)  Uani 1 1 d    . . . . .
H00A H  0.781404    0.240448     0.519804    0.030      Uiso 1 1 calc R U . . .
H00B H  0.773413    0.151160     0.534186    0.030      Uiso 1 1 calc R U . . .
H00D H  0.662984    0.196899     0.477402    0.030      Uiso 1 1 calc R U . . .
C00E C  0.23593(12) 0.15976(8)   0.33253(9)  0.0145(3)  Uani 1 1 d    . . . . .
C00F C  0.15843(12) 0.21802(8)   0.29382(9)  0.0168(3)  Uani 1 1 d    . . . . .
C00G C  0.48863(12) 0.35960(9)   0.44090(10) 0.0185(3)  Uani 1 1 d    . . . . .
H00E H  0.445912    0.370270     0.382237    0.028      Uiso 1 1 calc R U . . .
H00F H  0.452899    0.386031     0.475006    0.028      Uiso 1 1 calc R U . . .
H00G H  0.488500    0.304781     0.450702    0.028      Uiso 1 1 calc R U . . .
C00H C  0.75933(13) 0.47073(9)   0.55168(9)  0.0184(3)  Uani 1 1 d    . . . . .
C00I C  0.26461(12) 0.14202(8)   0.41686(9)  0.0157(3)  Uani 1 1 d    . . . . .
C00J C  0.31451(13) 0.02440(9)   0.19313(9)  0.0183(3)  Uani 1 1 d    . . . . .
H00H H  0.275309    0.030303     0.132522    0.022      Uiso 1 1 calc R U . . .
H00I H  0.340365    -0.028899    0.204868    0.022      Uiso 1 1 calc R U . . .
C00K C  0.75773(13) 0.19804(9)   0.27606(9)  0.0177(3)  Uani 1 1 d    . . . . .
C00L C  0.82963(13) 0.13616(9)   0.28226(10) 0.0214(3)  Uani 1 1 d    . . . . .
H00L H  0.846303    0.121568     0.235046    0.026      Uiso 1 1 calc R U . . .
C00M C  0.84950(13) 0.11665(9)   0.42285(10) 0.0195(3)  Uani 1 1 d    . . . . .
H00M H  0.881669    0.089264     0.473287    0.023      Uiso 1 1 calc R U . . .
C00N C  0.88099(12) 0.35884(9)   0.41582(10) 0.0200(3)  Uani 1 1 d    . . . . .
H00J H  0.902512    0.306148     0.432447    0.030      Uiso 1 1 calc R U . . .
H00K H  0.948888    0.391132     0.435383    0.030      Uiso 1 1 calc R U . . .
H00N H  0.846392    0.361813     0.355265    0.030      Uiso 1 1 calc R U . . .
C00O C  0.20324(16) 0.32214(9)   0.21268(11) 0.0258(3)  Uani 1 1 d    . . . . .
H00O H  0.193770    0.339648     0.156829    0.039      Uiso 1 1 calc R U . . .
H00P H  0.284359    0.314923     0.245018    0.039      Uiso 1 1 calc R U . . .
H00Q H  0.171848    0.360116     0.239885    0.039      Uiso 1 1 calc R U . . .
C00P C  0.44378(14) 0.11712(9)   0.15427(10) 0.0212(3)  Uani 1 1 d    . . . . .
H00R H  0.516599    0.145018     0.178222    0.025      Uiso 1 1 calc R U . . .
H00S H  0.454316    0.077063     0.117546    0.025      Uiso 1 1 calc R U . . .
C00Q C  0.35844(13) 0.08674(9)   0.46394(9)  0.0175(3)  Uani 1 1 d    . . . . .
H00T H  0.386491    0.061567     0.423182    0.021      Uiso 1 1 calc R U . . .
C00R C  0.52440(13) 0.03980(9)   0.28641(10) 0.0188(3)  Uani 1 1 d    . . . . .
H00U H  0.581981    0.079219     0.313252    0.023      Uiso 1 1 calc R U . . .
H00V H  0.504043    0.014706     0.330319    0.023      Uiso 1 1 calc R U . . .
C00S C  0.64856(13) 0.44245(9)   0.52521(9)  0.0176(3)  Uani 1 1 d    . . . . .
H00W H  0.597768    0.461556     0.549834    0.021      Uiso 1 1 calc R U . . .
C00T C  0.14019(13) 0.24652(9)   0.20690(10) 0.0190(3)  Uani 1 1 d    . . . . .
H00X H  0.174755    0.208626     0.179937    0.023      Uiso 1 1 calc R U . . .
C00U C  0.87751(13) 0.09532(9)   0.35528(11) 0.0216(3)  Uani 1 1 d    . . . . .
C00V C  0.12615(14) 0.23535(10)  0.42250(11) 0.0248(3)  Uani 1 1 d    . . . . .
H00Y H  0.086185    0.259716     0.452730    0.030      Uiso 1 1 calc R U . . .
C00W C  0.10338(13) 0.25454(10)  0.34047(11) 0.0229(3)  Uani 1 1 d    . . . . .
H00Z H  0.049335    0.293254     0.315444    0.028      Uiso 1 1 calc R U . . .
C00X C  0.71408(15) 0.24114(10)  0.19513(10) 0.0243(3)  Uani 1 1 d    . . . . .
H00  H  0.747772    0.292060     0.203227    0.036      Uiso 1 1 calc R U . . .
H    H  0.631036    0.245378     0.176273    0.036      Uiso 1 1 calc R U . . .
HA   H  0.735121    0.213946     0.153390    0.036      Uiso 1 1 calc R U . . .
C00Y C  0.79793(14) 0.53277(10)  0.61612(11) 0.0255(3)  Uani 1 1 d    . . . . .
H1   H  0.772770    0.582149     0.589689    0.038      Uiso 1 1 calc R U . . .
HB   H  0.881151    0.532197     0.641825    0.038      Uiso 1 1 calc R U . . .
HC   H  0.764921    0.524233     0.658678    0.038      Uiso 1 1 calc R U . . .
C00Z C  0.22942(14) -0.01668(9)  0.29941(10) 0.0215(3)  Uani 1 1 d    . . . . .
H2   H  0.306884    -0.027906    0.337448    0.032      Uiso 1 1 calc R U . . .
HD   H  0.195049    -0.062818    0.268910    0.032      Uiso 1 1 calc R U . . .
HE   H  0.183738    0.001232     0.331082    0.032      Uiso 1 1 calc R U . . .
C010 C  0.20713(14) 0.18069(10)  0.46040(10) 0.0217(3)  Uani 1 1 d    . . . . .
H010 H  0.224028    0.169199     0.517238    0.026      Uiso 1 1 calc R U . . .
C011 C  0.57783(15) -0.01921(10) 0.24684(11) 0.0262(3)  Uani 1 1 d    . . . . .
H01A H  0.602722    0.005555     0.205602    0.039      Uiso 1 1 calc R U . . .
H01B H  0.521522    -0.058489    0.219778    0.039      Uiso 1 1 calc R U . . .
H01C H  0.643493    -0.042542    0.289762    0.039      Uiso 1 1 calc R U . . .
C012 C  0.45859(14) 0.12969(10)  0.52708(10) 0.0244(3)  Uani 1 1 d    . . . . .
H01D H  0.486536    0.168260     0.498302    0.037      Uiso 1 1 calc R U . . .
H01E H  0.519971    0.093844     0.555127    0.037      Uiso 1 1 calc R U . . .
H01F H  0.433160    0.154367     0.568097    0.037      Uiso 1 1 calc R U . . .
C013 C  0.11244(13) 0.06018(9)   0.17850(11) 0.0230(3)  Uani 1 1 d    . . . . .
H01G H  0.067047    0.080590     0.209238    0.035      Uiso 1 1 calc R U . . .
H01H H  0.078196    0.012730     0.151130    0.035      Uiso 1 1 calc R U . . .
H01I H  0.114387    0.097134     0.136687    0.035      Uiso 1 1 calc R U . . .
C014 C  0.95809(16) 0.03019(11)  0.36190(13) 0.0328(4)  Uani 1 1 d    . . . . .
H01J H  0.947998    0.011726     0.306266    0.049      Uiso 1 1 calc R U . . .
H01K H  0.941977    -0.011023    0.394093    0.049      Uiso 1 1 calc R U . . .
H01L H  1.036660    0.047563     0.389627    0.049      Uiso 1 1 calc R U . . .
C015 C  0.31505(15) 0.02471(10)  0.50742(10) 0.0257(3)  Uani 1 1 d    . . . . .
H01M H  0.295841    0.047430     0.552370    0.038      Uiso 1 1 calc R U . . .
H01N H  0.374451    -0.013719    0.530295    0.038      Uiso 1 1 calc R U . . .
H01O H  0.247147    0.000821     0.467361    0.038      Uiso 1 1 calc R U . . .
C016 C  0.35229(17) 0.17211(11)  0.10211(11) 0.0305(4)  Uani 1 1 d    . . . . .
H01P H  0.373196    0.191688     0.056561    0.046      Uiso 1 1 calc R U . . .
H01Q H  0.345724    0.214463     0.136852    0.046      Uiso 1 1 calc R U . . .
H01R H  0.279196    0.145513     0.079419    0.046      Uiso 1 1 calc R U . . .
C017 C  0.01419(14) 0.25508(11)  0.15219(12) 0.0281(4)  Uani 1 1 d    . . . . .
H01S H  -0.020486   0.294605     0.175222    0.042      Uiso 1 1 calc R U . . .
H01T H  -0.025183   0.206749     0.150453    0.042      Uiso 1 1 calc R U . . .
H01U H  0.007743    0.269360     0.095947    0.042      Uiso 1 1 calc R U . . .

loop_
_atom_site_aniso_label
_atom_site_aniso_U_11
_atom_site_aniso_U_22
_atom_site_aniso_U_33
_atom_site_aniso_U_23
_atom_site_aniso_U_13
_atom_site_aniso_U_12
Cu01 0.01058(8)  0.01406(8)  0.01703(8)  -0.00268(6)  0.00412(6)  -0.00097(6)
P002 0.01184(16) 0.01425(16) 0.01621(16) -0.00093(13) 0.00406(13) -0.00019(12)
N003 0.0103(5)   0.0134(5)   0.0145(5)   -0.0017(4)   0.0023(4)   0.0005(4)
C004 0.0104(6)   0.0141(6)   0.0132(6)   0.0005(5)    0.0017(5)   0.0011(5)
C005 0.0128(6)   0.0121(6)   0.0150(6)   0.0007(5)    0.0038(5)   0.0000(5)
C006 0.0128(6)   0.0148(6)   0.0169(6)   0.0019(5)    0.0046(5)   0.0000(5)
C007 0.0111(6)   0.0142(6)   0.0173(6)   0.0021(5)    0.0029(5)   0.0009(5)
C008 0.0125(6)   0.0150(6)   0.0189(6)   -0.0005(5)   0.0052(5)   -0.0015(5)
C009 0.0123(6)   0.0145(6)   0.0186(6)   -0.0016(5)   0.0062(5)   -0.0020(5)
C00A 0.0130(6)   0.0140(6)   0.0171(6)   -0.0033(5)   0.0013(5)   -0.0014(5)
C00B 0.0139(6)   0.0161(6)   0.0146(6)   -0.0023(5)   0.0040(5)   0.0008(5)
C00C 0.0123(6)   0.0171(7)   0.0191(7)   0.0000(5)    0.0005(5)   0.0005(5)
C00D 0.0199(7)   0.0205(7)   0.0186(7)   0.0026(6)    0.0070(6)   0.0011(6)
C00E 0.0105(6)   0.0147(6)   0.0175(6)   -0.0024(5)   0.0042(5)   -0.0004(5)
C00F 0.0118(6)   0.0174(6)   0.0193(6)   -0.0014(5)   0.0034(5)   0.0010(5)
C00G 0.0150(6)   0.0199(7)   0.0221(7)   -0.0022(6)   0.0086(5)   -0.0011(5)
C00H 0.0176(7)   0.0168(7)   0.0168(6)   -0.0008(5)   0.0014(5)   0.0009(5)
C00I 0.0122(6)   0.0174(6)   0.0172(6)   -0.0017(5)   0.0047(5)   -0.0010(5)
C00J 0.0175(7)   0.0181(7)   0.0181(7)   -0.0056(5)   0.0051(5)   -0.0016(5)
C00K 0.0167(7)   0.0182(7)   0.0197(7)   -0.0014(5)   0.0083(5)   -0.0022(5)
C00L 0.0198(7)   0.0219(7)   0.0263(8)   -0.0050(6)   0.0130(6)   -0.0012(6)
C00M 0.0144(6)   0.0175(7)   0.0247(7)   0.0011(6)    0.0049(6)   -0.0004(5)
C00N 0.0119(6)   0.0199(7)   0.0284(8)   -0.0020(6)   0.0075(6)   -0.0013(5)
C00O 0.0310(9)   0.0183(7)   0.0255(8)   0.0012(6)    0.0070(7)   -0.0002(6)
C00P 0.0236(7)   0.0232(8)   0.0194(7)   0.0011(6)    0.0110(6)   0.0029(6)
C00Q 0.0155(6)   0.0195(7)   0.0158(6)   0.0012(5)    0.0035(5)   0.0027(5)
C00R 0.0153(6)   0.0198(7)   0.0196(7)   -0.0027(5)   0.0043(5)   0.0038(5)
C00S 0.0173(7)   0.0177(7)   0.0175(6)   -0.0015(5)   0.0059(5)   0.0018(5)
C00T 0.0162(7)   0.0175(7)   0.0193(7)   0.0011(5)    0.0018(5)   0.0028(5)
C00U 0.0154(7)   0.0175(7)   0.0322(8)   -0.0040(6)   0.0089(6)   0.0000(5)
C00V 0.0193(7)   0.0306(9)   0.0276(8)   -0.0039(7)   0.0125(6)   0.0057(6)
C00W 0.0159(7)   0.0239(8)   0.0271(8)   -0.0020(6)   0.0054(6)   0.0072(6)
C00X 0.0296(8)   0.0266(8)   0.0203(7)   0.0010(6)    0.0135(6)   0.0001(6)
C00Y 0.0211(7)   0.0253(8)   0.0259(8)   -0.0092(6)   0.0036(6)   -0.0011(6)
C00Z 0.0237(7)   0.0166(7)   0.0232(7)   -0.0010(6)   0.0072(6)   -0.0030(6)
C010 0.0196(7)   0.0285(8)   0.0183(7)   -0.0026(6)   0.0085(6)   0.0013(6)
C011 0.0229(8)   0.0264(8)   0.0286(8)   -0.0036(7)   0.0084(7)   0.0077(6)
C012 0.0167(7)   0.0286(8)   0.0229(8)   0.0010(6)    0.0012(6)   0.0010(6)
C013 0.0144(7)   0.0192(7)   0.0273(8)   -0.0037(6)   -0.0023(6)  -0.0011(5)
C014 0.0263(9)   0.0284(9)   0.0435(11)  -0.0048(8)   0.0126(8)   0.0099(7)
C015 0.0277(8)   0.0261(8)   0.0212(7)   0.0057(6)    0.0066(6)   -0.0008(6)
C016 0.0412(10)  0.0319(9)   0.0233(8)   0.0089(7)    0.0176(8)   0.0114(8)
C017 0.0183(7)   0.0317(9)   0.0270(8)   0.0040(7)    -0.0007(6)  0.0062(6)

loop_
_geom_bond_atom_site_label_1
_geom_bond_atom_site_label_2
_geom_bond_distance
_geom_bond_site_symmetry_2
_geom_bond_publ_flag
Cu01 P002 2.2075(4)  . ?
Cu01 C004 1.9086(14) . ?
P002 C005 1.8372(14) . ?
P002 C009 1.8492(15) . ?
N003 C004 1.3035(18) . ?
N003 C00A 1.5293(18) . ?
N003 C00E 1.4529(18) . ?
C004 C00B 1.522(2)   . ?
C005 C006 1.416(2)   . ?
C005 C007 1.4178(19) . ?
C006 C00G 1.511(2)   . ?
C006 C00S 1.397(2)   . ?
C007 C00C 1.391(2)   . ?
C007 C00N 1.509(2)   . ?
C008 C009 1.416(2)   . ?
C008 C00D 1.505(2)   . ?
C008 C00M 1.392(2)   . ?
C009 C00K 1.418(2)   . ?
C00A C00J 1.538(2)   . ?
C00A C00Z 1.526(2)   . ?
C00A C013 1.526(2)   . ?
C00B C00J 1.543(2)   . ?
C00B C00P 1.539(2)   . ?
C00B C00R 1.548(2)   . ?
C00C H00C 0.9500     . ?
C00C C00H 1.389(2)   . ?
C00D H00A 0.9800     . ?
C00D H00B 0.9800     . ?
C00D H00D 0.9800     . ?
C00E C00F 1.407(2)   . ?
C00E C00I 1.406(2)   . ?
C00F C00T 1.522(2)   . ?
C00F C00W 1.397(2)   . ?
C00G H00E 0.9800     . ?
C00G H00F 0.9800     . ?
C00G H00G 0.9800     . ?
C00H C00S 1.394(2)   . ?
C00H C00Y 1.510(2)   . ?
C00I C00Q 1.520(2)   . ?
C00I C010 1.397(2)   . ?
C00J H00H 0.9900     . ?
C00J H00I 0.9900     . ?
C00K C00L 1.396(2)   . ?
C00K C00X 1.511(2)   . ?
C00L H00L 0.9500     . ?
C00L C00U 1.388(2)   . ?
C00M H00M 0.9500     . ?
C00M C00U 1.390(2)   . ?
C00N H00J 0.9800     . ?
C00N H00K 0.9800     . ?
C00N H00N 0.9800     . ?
C00O H00O 0.9800     . ?
C00O H00P 0.9800     . ?
C00O H00Q 0.9800     . ?
C00O C00T 1.535(2)   . ?
C00P H00R 0.9900     . ?
C00P H00S 0.9900     . ?
C00P C016 1.526(2)   . ?
C00Q H00T 1.0000     . ?
C00Q C012 1.536(2)   . ?
C00Q C015 1.535(2)   . ?
C00R H00U 0.9900     . ?
C00R H00V 0.9900     . ?
C00R C011 1.528(2)   . ?
C00S H00W 0.9500     . ?
C00T H00X 1.0000     . ?
C00T C017 1.534(2)   . ?
C00U C014 1.508(2)   . ?
C00V H00Y 0.9500     . ?
C00V C00W 1.385(2)   . ?
C00V C010 1.383(2)   . ?
C00W H00Z 0.9500     . ?
C00X H00  0.9800     . ?
C00X H    0.9800     . ?
C00X HA   0.9800     . ?
C00Y H1   0.9800     . ?
C00Y HB   0.9800     . ?
C00Y HC   0.9800     . ?
C00Z H2   0.9800     . ?
C00Z HD   0.9800     . ?
C00Z HE   0.9800     . ?
C010 H010 0.9500     . ?
C011 H01A 0.9800     . ?
C011 H01B 0.9800     . ?
C011 H01C 0.9800     . ?
C012 H01D 0.9800     . ?
C012 H01E 0.9800     . ?
C012 H01F 0.9800     . ?
C013 H01G 0.9800     . ?
C013 H01H 0.9800     . ?
C013 H01I 0.9800     . ?
C014 H01J 0.9800     . ?
C014 H01K 0.9800     . ?
C014 H01L 0.9800     . ?
C015 H01M 0.9800     . ?
C015 H01N 0.9800     . ?
C015 H01O 0.9800     . ?
C016 H01P 0.9800     . ?
C016 H01Q 0.9800     . ?
C016 H01R 0.9800     . ?
C017 H01S 0.9800     . ?
C017 H01T 0.9800     . ?
C017 H01U 0.9800     . ?

loop_
_geom_angle_atom_site_label_1
_geom_angle_atom_site_label_2
_geom_angle_atom_site_label_3
_geom_angle
_geom_angle_site_symmetry_1
_geom_angle_site_symmetry_3
_geom_angle_publ_flag
C004 Cu01 P002 156.96(4)  . . ?
C005 P002 Cu01 118.42(5)  . . ?
C005 P002 C009 107.00(6)  . . ?
C009 P002 Cu01 93.47(5)   . . ?
C004 N003 C00A 116.37(12) . . ?
C004 N003 C00E 122.87(12) . . ?
C00E N003 C00A 120.77(11) . . ?
N003 C004 Cu01 133.21(11) . . ?
N003 C004 C00B 109.03(12) . . ?
C00B C004 Cu01 117.74(10) . . ?
C006 C005 P002 120.89(10) . . ?
C006 C005 C007 117.70(13) . . ?
C007 C005 P002 120.63(11) . . ?
C005 C006 C00G 122.28(13) . . ?
C00S C006 C005 120.14(13) . . ?
C00S C006 C00G 117.58(13) . . ?
C005 C007 C00N 121.67(13) . . ?
C00C C007 C005 120.20(13) . . ?
C00C C007 C00N 118.11(13) . . ?
C009 C008 C00D 121.96(13) . . ?
C00M C008 C009 119.63(14) . . ?
C00M C008 C00D 118.39(14) . . ?
C008 C009 P002 123.62(11) . . ?
C008 C009 C00K 118.37(13) . . ?
C00K C009 P002 117.91(11) . . ?
N003 C00A C00J 101.29(11) . . ?
C00Z C00A N003 111.02(12) . . ?
C00Z C00A C00J 112.50(13) . . ?
C00Z C00A C013 108.70(13) . . ?
C013 C00A N003 110.82(12) . . ?
C013 C00A C00J 112.40(13) . . ?
C004 C00B C00J 105.19(11) . . ?
C004 C00B C00P 110.78(12) . . ?
C004 C00B C00R 105.21(11) . . ?
C00J C00B C00R 112.26(12) . . ?
C00P C00B C00J 112.50(12) . . ?
C00P C00B C00R 110.53(12) . . ?
C007 C00C H00C 118.8      . . ?
C00H C00C C007 122.46(14) . . ?
C00H C00C H00C 118.8      . . ?
C008 C00D H00A 109.5      . . ?
C008 C00D H00B 109.5      . . ?
C008 C00D H00D 109.5      . . ?
H00A C00D H00B 109.5      . . ?
H00A C00D H00D 109.5      . . ?
H00B C00D H00D 109.5      . . ?
C00F C00E N003 118.77(13) . . ?
C00I C00E N003 119.27(12) . . ?
C00I C00E C00F 121.96(13) . . ?
C00E C00F C00T 122.75(13) . . ?
C00W C00F C00E 117.67(14) . . ?
C00W C00F C00T 119.38(14) . . ?
C006 C00G H00E 109.5      . . ?
C006 C00G H00F 109.5      . . ?
C006 C00G H00G 109.5      . . ?
H00E C00G H00F 109.5      . . ?
H00E C00G H00G 109.5      . . ?
H00F C00G H00G 109.5      . . ?
C00C C00H C00S 117.31(14) . . ?
C00C C00H C00Y 121.52(14) . . ?
C00S C00H C00Y 121.16(14) . . ?
C00E C00I C00Q 123.80(13) . . ?
C010 C00I C00E 117.59(14) . . ?
C010 C00I C00Q 118.51(13) . . ?
C00A C00J C00B 107.26(11) . . ?
C00A C00J H00H 110.3      . . ?
C00A C00J H00I 110.3      . . ?
C00B C00J H00H 110.3      . . ?
C00B C00J H00I 110.3      . . ?
H00H C00J H00I 108.5      . . ?
C009 C00K C00X 122.12(14) . . ?
C00L C00K C009 119.75(14) . . ?
C00L C00K C00X 118.12(14) . . ?
C00K C00L H00L 119.0      . . ?
C00U C00L C00K 122.02(15) . . ?
C00U C00L H00L 119.0      . . ?
C008 C00M H00M 118.8      . . ?
C00U C00M C008 122.34(15) . . ?
C00U C00M H00M 118.8      . . ?
C007 C00N H00J 109.5      . . ?
C007 C00N H00K 109.5      . . ?
C007 C00N H00N 109.5      . . ?
H00J C00N H00K 109.5      . . ?
H00J C00N H00N 109.5      . . ?
H00K C00N H00N 109.5      . . ?
H00O C00O H00P 109.5      . . ?
H00O C00O H00Q 109.5      . . ?
H00P C00O H00Q 109.5      . . ?
C00T C00O H00O 109.5      . . ?
C00T C00O H00P 109.5      . . ?
C00T C00O H00Q 109.5      . . ?
C00B C00P H00R 108.7      . . ?
C00B C00P H00S 108.7      . . ?
H00R C00P H00S 107.6      . . ?
C016 C00P C00B 114.27(13) . . ?
C016 C00P H00R 108.7      . . ?
C016 C00P H00S 108.7      . . ?
C00I C00Q H00T 108.1      . . ?
C00I C00Q C012 110.22(13) . . ?
C00I C00Q C015 111.84(13) . . ?
C012 C00Q H00T 108.1      . . ?
C015 C00Q H00T 108.1      . . ?
C015 C00Q C012 110.38(13) . . ?
C00B C00R H00U 108.6      . . ?
C00B C00R H00V 108.6      . . ?
H00U C00R H00V 107.6      . . ?
C011 C00R C00B 114.46(13) . . ?
C011 C00R H00U 108.6      . . ?
C011 C00R H00V 108.6      . . ?
C006 C00S H00W 118.9      . . ?
C00H C00S C006 122.17(14) . . ?
C00H C00S H00W 118.9      . . ?
C00F C00T C00O 109.40(13) . . ?
C00F C00T H00X 107.8      . . ?
C00F C00T C017 113.23(14) . . ?
C00O C00T H00X 107.8      . . ?
C017 C00T C00O 110.54(14) . . ?
C017 C00T H00X 107.8      . . ?
C00L C00U C00M 117.85(14) . . ?
C00L C00U C014 121.44(16) . . ?
C00M C00U C014 120.70(16) . . ?
C00W C00V H00Y 120.0      . . ?
C010 C00V H00Y 120.0      . . ?
C010 C00V C00W 119.95(15) . . ?
C00F C00W H00Z 119.4      . . ?
C00V C00W C00F 121.23(15) . . ?
C00V C00W H00Z 119.4      . . ?
C00K C00X H00  109.5      . . ?
C00K C00X H    109.5      . . ?
C00K C00X HA   109.5      . . ?
H00  C00X H    109.5      . . ?
H00  C00X HA   109.5      . . ?
H    C00X HA   109.5      . . ?
C00H C00Y H1   109.5      . . ?
C00H C00Y HB   109.5      . . ?
C00H C00Y HC   109.5      . . ?
H1   C00Y HB   109.5      . . ?
H1   C00Y HC   109.5      . . ?
HB   C00Y HC   109.5      . . ?
C00A C00Z H2   109.5      . . ?
C00A C00Z HD   109.5      . . ?
C00A C00Z HE   109.5      . . ?
H2   C00Z HD   109.5      . . ?
H2   C00Z HE   109.5      . . ?
HD   C00Z HE   109.5      . . ?
C00I C010 H010 119.3      . . ?
C00V C010 C00I 121.40(15) . . ?
C00V C010 H010 119.3      . . ?
C00R C011 H01A 109.5      . . ?
C00R C011 H01B 109.5      . . ?
C00R C011 H01C 109.5      . . ?
H01A C011 H01B 109.5      . . ?
H01A C011 H01C 109.5      . . ?
H01B C011 H01C 109.5      . . ?
C00Q C012 H01D 109.5      . . ?
C00Q C012 H01E 109.5      . . ?
C00Q C012 H01F 109.5      . . ?
H01D C012 H01E 109.5      . . ?
H01D C012 H01F 109.5      . . ?
H01E C012 H01F 109.5      . . ?
C00A C013 H01G 109.5      . . ?
C00A C013 H01H 109.5      . . ?
C00A C013 H01I 109.5      . . ?
H01G C013 H01H 109.5      . . ?
H01G C013 H01I 109.5      . . ?
H01H C013 H01I 109.5      . . ?
C00U C014 H01J 109.5      . . ?
C00U C014 H01K 109.5      . . ?
C00U C014 H01L 109.5      . . ?
H01J C014 H01K 109.5      . . ?
H01J C014 H01L 109.5      . . ?
H01K C014 H01L 109.5      . . ?
C00Q C015 H01M 109.5      . . ?
C00Q C015 H01N 109.5      . . ?
C00Q C015 H01O 109.5      . . ?
H01M C015 H01N 109.5      . . ?
H01M C015 H01O 109.5      . . ?
H01N C015 H01O 109.5      . . ?
C00P C016 H01P 109.5      . . ?
C00P C016 H01Q 109.5      . . ?
C00P C016 H01R 109.5      . . ?
H01P C016 H01Q 109.5      . . ?
H01P C016 H01R 109.5      . . ?
H01Q C016 H01R 109.5      . . ?
C00T C017 H01S 109.5      . . ?
C00T C017 H01T 109.5      . . ?
C00T C017 H01U 109.5      . . ?
H01S C017 H01T 109.5      . . ?
H01S C017 H01U 109.5      . . ?
H01T C017 H01U 109.5      . . ?

loop_
_geom_torsion_atom_site_label_1
_geom_torsion_atom_site_label_2
_geom_torsion_atom_site_label_3
_geom_torsion_atom_site_label_4
_geom_torsion
_geom_torsion_site_symmetry_1
_geom_torsion_site_symmetry_2
_geom_torsion_site_symmetry_3
_geom_torsion_site_symmetry_4
_geom_torsion_publ_flag
Cu01 P002 C005 C006 -33.86(13)  . . . . ?
Cu01 P002 C005 C007 156.53(10)  . . . . ?
Cu01 P002 C009 C008 -75.43(12)  . . . . ?
Cu01 P002 C009 C00K 100.79(11)  . . . . ?
Cu01 C004 C00B C00J -174.11(9)  . . . . ?
Cu01 C004 C00B C00P -52.30(14)  . . . . ?
Cu01 C004 C00B C00R 67.16(14)   . . . . ?
P002 C005 C006 C00G 12.04(19)   . . . . ?
P002 C005 C006 C00S -168.52(11) . . . . ?
P002 C005 C007 C00C 168.99(11)  . . . . ?
P002 C005 C007 C00N -9.33(19)   . . . . ?
P002 C009 C00K C00L -176.75(12) . . . . ?
P002 C009 C00K C00X 4.61(19)    . . . . ?
N003 C004 C00B C00J 7.45(15)    . . . . ?
N003 C004 C00B C00P 129.26(13)  . . . . ?
N003 C004 C00B C00R -111.27(13) . . . . ?
N003 C00A C00J C00B 7.80(14)    . . . . ?
N003 C00E C00F C00T -9.3(2)     . . . . ?
N003 C00E C00F C00W 175.82(13)  . . . . ?
N003 C00E C00I C00Q 7.4(2)      . . . . ?
N003 C00E C00I C010 -176.06(13) . . . . ?
C004 N003 C00A C00J -3.49(16)   . . . . ?
C004 N003 C00A C00Z 116.16(14)  . . . . ?
C004 N003 C00A C013 -122.94(14) . . . . ?
C004 N003 C00E C00F 89.54(17)   . . . . ?
C004 N003 C00E C00I -89.88(17)  . . . . ?
C004 C00B C00J C00A -9.45(15)   . . . . ?
C004 C00B C00P C016 -50.43(18)  . . . . ?
C004 C00B C00R C011 -176.52(13) . . . . ?
C005 P002 C009 C008 45.71(13)   . . . . ?
C005 P002 C009 C00K -138.07(11) . . . . ?
C005 C006 C00S C00H -0.4(2)     . . . . ?
C005 C007 C00C C00H -0.5(2)     . . . . ?
C006 C005 C007 C00C -0.9(2)     . . . . ?
C006 C005 C007 C00N -179.26(13) . . . . ?
C007 C005 C006 C00G -178.06(13) . . . . ?
C007 C005 C006 C00S 1.4(2)      . . . . ?
C007 C00C C00H C00S 1.4(2)      . . . . ?
C007 C00C C00H C00Y -177.30(15) . . . . ?
C008 C009 C00K C00L -0.3(2)     . . . . ?
C008 C009 C00K C00X -178.96(14) . . . . ?
C008 C00M C00U C00L 0.1(2)      . . . . ?
C008 C00M C00U C014 179.62(15)  . . . . ?
C009 P002 C005 C006 -137.59(12) . . . . ?
C009 P002 C005 C007 52.80(13)   . . . . ?
C009 C008 C00M C00U -1.8(2)     . . . . ?
C009 C00K C00L C00U -1.4(2)     . . . . ?
C00A N003 C004 Cu01 179.38(10)  . . . . ?
C00A N003 C004 C00B -2.52(16)   . . . . ?
C00A N003 C00E C00F -90.85(16)  . . . . ?
C00A N003 C00E C00I 89.73(16)   . . . . ?
C00C C00H C00S C006 -1.0(2)     . . . . ?
C00D C008 C009 P002 -0.3(2)     . . . . ?
C00D C008 C009 C00K -176.53(13) . . . . ?
C00D C008 C00M C00U 176.67(14)  . . . . ?
C00E N003 C004 Cu01 -1.0(2)     . . . . ?
C00E N003 C004 C00B 177.11(12)  . . . . ?
C00E N003 C00A C00J 176.88(12)  . . . . ?
C00E N003 C00A C00Z -63.47(16)  . . . . ?
C00E N003 C00A C013 57.43(17)   . . . . ?
C00E C00F C00T C00O -102.20(17) . . . . ?
C00E C00F C00T C017 134.02(15)  . . . . ?
C00E C00F C00W C00V 1.5(2)      . . . . ?
C00E C00I C00Q C012 110.50(16)  . . . . ?
C00E C00I C00Q C015 -126.32(15) . . . . ?
C00E C00I C010 C00V -1.0(2)     . . . . ?
C00F C00E C00I C00Q -171.97(14) . . . . ?
C00F C00E C00I C010 4.5(2)      . . . . ?
C00G C006 C00S C00H 179.03(14)  . . . . ?
C00I C00E C00F C00T 170.10(14)  . . . . ?
C00I C00E C00F C00W -4.8(2)     . . . . ?
C00J C00B C00P C016 66.98(18)   . . . . ?
C00J C00B C00R C011 69.61(17)   . . . . ?
C00K C00L C00U C00M 1.6(2)      . . . . ?
C00K C00L C00U C014 -177.97(16) . . . . ?
C00M C008 C009 P002 178.10(11)  . . . . ?
C00M C008 C009 C00K 1.9(2)      . . . . ?
C00N C007 C00C C00H 177.89(14)  . . . . ?
C00P C00B C00J C00A -130.14(13) . . . . ?
C00P C00B C00R C011 -56.89(18)  . . . . ?
C00Q C00I C010 C00V 175.71(15)  . . . . ?
C00R C00B C00J C00A 104.43(14)  . . . . ?
C00R C00B C00P C016 -166.65(14) . . . . ?
C00T C00F C00W C00V -173.59(15) . . . . ?
C00W C00F C00T C00O 72.60(18)   . . . . ?
C00W C00F C00T C017 -51.2(2)    . . . . ?
C00W C00V C010 C00I -2.2(3)     . . . . ?
C00X C00K C00L C00U 177.24(15)  . . . . ?
C00Y C00H C00S C006 177.77(15)  . . . . ?
C00Z C00A C00J C00B -110.79(14) . . . . ?
C010 C00I C00Q C012 -65.99(18)  . . . . ?
C010 C00I C00Q C015 57.19(19)   . . . . ?
C010 C00V C00W C00F 1.9(3)      . . . . ?
C013 C00A C00J C00B 126.12(13)  . . . . ?

_olex2_submission_special_instructions 'No special instructions were received'
_diffrn_ambient_temperature_device 'Oxford Cryostream 800'
_shelx_res_file
;
TITL PCRX1012_PCRB1024_a.res in P2(1)/c
    pcrx1012_pcrb1024_a.res
    created by SHELXL-2019/3 at 14:51:30 on 20-Aug-2025
REM Old TITL PCRX1012_PCRB1024 in P2(1)/c
REM SHELXT solution in P2(1)/c: R1 0.092, Rweak 0.007, Alpha 0.043
REM <I/s> 0.472 for 259 systematic absences, Orientation as input
REM Formula found by SHELXT: C40 N P Cu
CELL 0.71073 12.6056 17.6043 17.3103 90 111.236 90
ZERR 4 0.0006 0.0008 0.0009 0 0.002 0
LATT 1
SYMM -X,0.5+Y,0.5-Z
SFAC C H N P Cu
UNIT 160 228 4 4 4

L.S. 12
PLAN  12
SIZE 0.088 0.164 0.261
TEMP -173.15
CONF
BOND
list 4
fmap 2
acta
MORE -1
BOND $H
OMIT -2 63
REM <olex2.extras>
REM <HklSrc "%.\\PCRX1012_PCRB1024_a.hkl">
REM </olex2.extras>

WGHT    0.041200    2.165200
FVAR       0.45355
CU01  5    0.483813    0.221958    0.318322    11.00000    0.01058    0.01406 =
         0.01703   -0.00268    0.00412   -0.00097
P002  4    0.628118    0.298591    0.331984    11.00000    0.01184    0.01425 =
         0.01621   -0.00093    0.00406   -0.00019
N003  3    0.288400    0.117371    0.283787    11.00000    0.01030    0.01339 =
         0.01451   -0.00171    0.00231    0.00047
C004  1    0.383603    0.137997    0.276423    11.00000    0.01040    0.01407 =
         0.01320    0.00054    0.00173    0.00112
C005  1    0.683388    0.357806    0.425497    11.00000    0.01275    0.01206 =
         0.01498    0.00066    0.00376   -0.00004
C006  1    0.609801    0.386939    0.463674    11.00000    0.01283    0.01477 =
         0.01690    0.00187    0.00459    0.00005
C007  1    0.796557    0.385689    0.453319    11.00000    0.01110    0.01419 =
         0.01725    0.00208    0.00294    0.00095
C008  1    0.776008    0.176685    0.419243    11.00000    0.01251    0.01496 =
         0.01893   -0.00050    0.00524   -0.00147
C009  1    0.729827    0.219532    0.345356    11.00000    0.01228    0.01452 =
         0.01857   -0.00156    0.00618   -0.00197
C00A  1    0.233448    0.044743    0.238340    11.00000    0.01300    0.01396 =
         0.01705   -0.00328    0.00131   -0.00135
C00B  1    0.416977    0.079015    0.225097    11.00000    0.01392    0.01607 =
         0.01465   -0.00228    0.00404    0.00085
C00C  1    0.831725    0.440609    0.515194    11.00000    0.01235    0.01713 =
         0.01906    0.00002    0.00045    0.00047
AFIX  43
H00C  2    0.908104    0.458183    0.533182    11.00000   -1.20000
AFIX   0
C00D  1    0.745819    0.192694    0.494196    11.00000    0.01992    0.02046 =
         0.01864    0.00264    0.00698    0.00105
AFIX 137
H00A  2    0.781404    0.240448    0.519804    11.00000   -1.50000
H00B  2    0.773413    0.151160    0.534186    11.00000   -1.50000
H00D  2    0.662984    0.196899    0.477402    11.00000   -1.50000
AFIX   0
C00E  1    0.235926    0.159763    0.332534    11.00000    0.01045    0.01471 =
         0.01755   -0.00237    0.00418   -0.00039
C00F  1    0.158432    0.218023    0.293821    11.00000    0.01184    0.01743 =
         0.01926   -0.00138    0.00342    0.00097
C00G  1    0.488629    0.359603    0.440904    11.00000    0.01504    0.01988 =
         0.02210   -0.00225    0.00860   -0.00113
AFIX 137
H00E  2    0.445912    0.370270    0.382237    11.00000   -1.50000
H00F  2    0.452899    0.386031    0.475006    11.00000   -1.50000
H00G  2    0.488500    0.304781    0.450702    11.00000   -1.50000
AFIX   0
C00H  1    0.759331    0.470730    0.551680    11.00000    0.01764    0.01676 =
         0.01683   -0.00084    0.00143    0.00086
C00I  1    0.264614    0.142017    0.416859    11.00000    0.01216    0.01737 =
         0.01722   -0.00170    0.00474   -0.00099
C00J  1    0.314508    0.024405    0.193130    11.00000    0.01749    0.01813 =
         0.01810   -0.00557    0.00505   -0.00161
AFIX  23
H00H  2    0.275309    0.030303    0.132522    11.00000   -1.20000
H00I  2    0.340365   -0.028899    0.204868    11.00000   -1.20000
AFIX   0
C00K  1    0.757730    0.198036    0.276065    11.00000    0.01667    0.01824 =
         0.01971   -0.00141    0.00828   -0.00219
C00L  1    0.829634    0.136161    0.282260    11.00000    0.01978    0.02191 =
         0.02633   -0.00504    0.01303   -0.00121
AFIX  43
H00L  2    0.846303    0.121568    0.235046    11.00000   -1.20000
AFIX   0
C00M  1    0.849501    0.116646    0.422853    11.00000    0.01444    0.01748 =
         0.02466    0.00112    0.00486   -0.00037
AFIX  43
H00M  2    0.881669    0.089264    0.473287    11.00000   -1.20000
AFIX   0
C00N  1    0.880990    0.358841    0.415815    11.00000    0.01193    0.01993 =
         0.02836   -0.00195    0.00753   -0.00132
AFIX 137
H00J  2    0.902512    0.306148    0.432447    11.00000   -1.50000
H00K  2    0.948888    0.391132    0.435383    11.00000   -1.50000
H00N  2    0.846392    0.361813    0.355265    11.00000   -1.50000
AFIX   0
C00O  1    0.203241    0.322136    0.212681    11.00000    0.03096    0.01826 =
         0.02554    0.00118    0.00701   -0.00024
AFIX 137
H00O  2    0.193770    0.339648    0.156829    11.00000   -1.50000
H00P  2    0.284359    0.314923    0.245018    11.00000   -1.50000
H00Q  2    0.171848    0.360116    0.239885    11.00000   -1.50000
AFIX   0
C00P  1    0.443777    0.117117    0.154268    11.00000    0.02359    0.02317 =
         0.01944    0.00106    0.01098    0.00294
AFIX  23
H00R  2    0.516599    0.145018    0.178222    11.00000   -1.20000
H00S  2    0.454316    0.077063    0.117546    11.00000   -1.20000
AFIX   0
C00Q  1    0.358441    0.086740    0.463943    11.00000    0.01551    0.01951 =
         0.01577    0.00120    0.00346    0.00271
AFIX  13
H00T  2    0.386491    0.061567    0.423182    11.00000   -1.20000
AFIX   0
C00R  1    0.524403    0.039795    0.286405    11.00000    0.01534    0.01976 =
         0.01957   -0.00271    0.00425    0.00376
AFIX  23
H00U  2    0.581981    0.079219    0.313252    11.00000   -1.20000
H00V  2    0.504043    0.014706    0.330319    11.00000   -1.20000
AFIX   0
C00S  1    0.648557    0.442445    0.525208    11.00000    0.01728    0.01769 =
         0.01752   -0.00154    0.00588    0.00182
AFIX  43
H00W  2    0.597768    0.461556    0.549834    11.00000   -1.20000
AFIX   0
C00T  1    0.140194    0.246520    0.206902    11.00000    0.01622    0.01755 =
         0.01933    0.00111    0.00178    0.00284
AFIX  13
H00X  2    0.174755    0.208626    0.179937    11.00000   -1.20000
AFIX   0
C00U  1    0.877510    0.095319    0.355277    11.00000    0.01541    0.01750 =
         0.03224   -0.00403    0.00892    0.00002
C00V  1    0.126153    0.235355    0.422504    11.00000    0.01934    0.03063 =
         0.02760   -0.00394    0.01246    0.00571
AFIX  43
H00Y  2    0.086185    0.259716    0.452730    11.00000   -1.20000
AFIX   0
C00W  1    0.103385    0.254542    0.340473    11.00000    0.01588    0.02389 =
         0.02708   -0.00196    0.00542    0.00723
AFIX  43
H00Z  2    0.049335    0.293254    0.315444    11.00000   -1.20000
AFIX   0
C00X  1    0.714080    0.241142    0.195128    11.00000    0.02960    0.02657 =
         0.02030    0.00096    0.01345    0.00008
AFIX 137
H00   2    0.747772    0.292060    0.203227    11.00000   -1.50000
H     2    0.631036    0.245378    0.176273    11.00000   -1.50000
HA    2    0.735121    0.213946    0.153390    11.00000   -1.50000
AFIX   0
C00Y  1    0.797932    0.532773    0.616125    11.00000    0.02109    0.02531 =
         0.02590   -0.00922    0.00356   -0.00111
AFIX 137
H1    2    0.772770    0.582149    0.589689    11.00000   -1.50000
HB    2    0.881151    0.532197    0.641825    11.00000   -1.50000
HC    2    0.764921    0.524233    0.658678    11.00000   -1.50000
AFIX   0
C00Z  1    0.229419   -0.016680    0.299406    11.00000    0.02370    0.01664 =
         0.02315   -0.00098    0.00723   -0.00302
AFIX 137
H2    2    0.306884   -0.027906    0.337448    11.00000   -1.50000
HD    2    0.195049   -0.062818    0.268910    11.00000   -1.50000
HE    2    0.183738    0.001232    0.331082    11.00000   -1.50000
AFIX   0
C010  1    0.207134    0.180691    0.460401    11.00000    0.01961    0.02854 =
         0.01835   -0.00256    0.00850    0.00128
AFIX  43
H010  2    0.224028    0.169199    0.517238    11.00000   -1.20000
AFIX   0
C011  1    0.577827   -0.019213    0.246838    11.00000    0.02288    0.02642 =
         0.02855   -0.00365    0.00839    0.00766
AFIX 137
H01A  2    0.602722    0.005555    0.205602    11.00000   -1.50000
H01B  2    0.521522   -0.058489    0.219778    11.00000   -1.50000
H01C  2    0.643493   -0.042542    0.289762    11.00000   -1.50000
AFIX   0
C012  1    0.458595    0.129691    0.527084    11.00000    0.01667    0.02859 =
         0.02291    0.00102    0.00124    0.00099
AFIX 137
H01D  2    0.486536    0.168260    0.498302    11.00000   -1.50000
H01E  2    0.519971    0.093844    0.555127    11.00000   -1.50000
H01F  2    0.433160    0.154367    0.568097    11.00000   -1.50000
AFIX   0
C013  1    0.112445    0.060180    0.178495    11.00000    0.01437    0.01918 =
         0.02732   -0.00367   -0.00231   -0.00111
AFIX 137
H01G  2    0.067047    0.080590    0.209238    11.00000   -1.50000
H01H  2    0.078196    0.012730    0.151130    11.00000   -1.50000
H01I  2    0.114387    0.097134    0.136687    11.00000   -1.50000
AFIX   0
C014  1    0.958093    0.030193    0.361895    11.00000    0.02634    0.02835 =
         0.04354   -0.00482    0.01257    0.00990
AFIX 137
H01J  2    0.947998    0.011726    0.306266    11.00000   -1.50000
H01K  2    0.941977   -0.011023    0.394093    11.00000   -1.50000
H01L  2    1.036660    0.047563    0.389627    11.00000   -1.50000
AFIX   0
C015  1    0.315047    0.024711    0.507423    11.00000    0.02774    0.02609 =
         0.02124    0.00573    0.00659   -0.00078
AFIX 137
H01M  2    0.295841    0.047430    0.552370    11.00000   -1.50000
H01N  2    0.374451   -0.013719    0.530295    11.00000   -1.50000
H01O  2    0.247147    0.000821    0.467361    11.00000   -1.50000
AFIX   0
C016  1    0.352292    0.172114    0.102110    11.00000    0.04122    0.03194 =
         0.02325    0.00895    0.01761    0.01139
AFIX 137
H01P  2    0.373196    0.191688    0.056561    11.00000   -1.50000
H01Q  2    0.345724    0.214463    0.136852    11.00000   -1.50000
H01R  2    0.279196    0.145513    0.079419    11.00000   -1.50000
AFIX   0
C017  1    0.014193    0.255081    0.152193    11.00000    0.01831    0.03167 =
         0.02702    0.00400   -0.00067    0.00622
AFIX 137
H01S  2   -0.020486    0.294605    0.175222    11.00000   -1.50000
H01T  2   -0.025183    0.206749    0.150453    11.00000   -1.50000
H01U  2    0.007743    0.269360    0.095947    11.00000   -1.50000
AFIX   0
HKLF 4


REM  PCRX1012_PCRB1024_a.res in P2(1)/c
REM wR2 = 0.0985, GooF = S = 1.039, Restrained GooF = 1.039 for all data
REM R1 = 0.0399 for 9689 Fo > 4sig(Fo) and 0.0547 for all 11924 data
REM 402 parameters refined using 0 restraints

END

WGHT      0.0399      2.2867

REM Highest difference peak  0.448,  deepest hole -0.603,  1-sigma level  0.066
Q1    1   0.5682  0.2605  0.3410  11.00000  0.05    0.45
Q2    1   0.8153  0.1520  0.4231  11.00000  0.05    0.43
Q3    1   0.4226  0.1687  0.2922  11.00000  0.05    0.42
Q4    1   0.1167  0.2296  0.3077  11.00000  0.05    0.40
Q5    1   0.1927  0.1865  0.3093  11.00000  0.05    0.39
Q6    1   0.7326  0.2057  0.3089  11.00000  0.05    0.39
Q7    1   0.5514  0.3754  0.4553  11.00000  0.05    0.37
Q8    1   0.2383  0.1376  0.3727  11.00000  0.05    0.37
Q9    1   0.7330  0.3735  0.4317  11.00000  0.05    0.37
Q10   1   0.7919  0.4613  0.5275  11.00000  0.05    0.37
Q11   1   0.2647  0.0305  0.2097  11.00000  0.05    0.36
Q12   1   0.3904  0.1418  0.1251  11.00000  0.05    0.36
;
_shelx_res_checksum               81611
_shelx_hkl_file
;
   2   0   0 3663.73  120.09
   2   0   0 3648.44  120.59
   2   0   0 3694.53  120.69
   2   0   0 3590.14  116.79
   2   0   0 3629.04  116.69
   2   0   0 3500.45  115.29
   2   0   0 3615.84  116.59
   2   0   0 3544.85  117.79
   2   0   0 3730.53  119.09
   2   0   0 3658.53  117.59
  -2   0   0 3564.74  117.89
  -2   0   0 3519.35  118.49
  -2   0   0 3570.54  117.29
  -2   0   0 3693.73  117.79
  -2   0   0 3677.33  116.89
  -2   0   0 3681.63  112.89
  -2   0   0 3648.83  118.69
  -3   0   0 5704.33  177.18
  -3   0   0 5665.53  186.38
  -3   0   0 5550.74  183.98
  -3   0   0 5804.42  184.88
   3   0   0 5773.12  177.38
   3   0   0 5595.64  187.78
   3   0   0 5720.53  189.18
   3   0   0 5599.94  182.88
   3   0   0 5828.52  183.48
   3   0   0 5764.72  182.88
   3   0   0 5641.54  184.18
   3   0   0 5597.04  183.68
   3   0   0 5627.94  184.18
  -3   0   0 5776.32  182.98
  -3   0   0 5685.53  183.68
  -3   0   0 5573.14  185.88
  -3   0   0 5721.53  188.88
  -3   0   0 5859.21  188.98
  -3   0   0 5820.52  183.68
   4   0   0 1185.88   44.90
   4   0   0 1214.78   46.90
   4   0   0 1170.68   50.39
   4   0   0 1195.18   47.60
  -4   0   0 1203.98   47.90
  -4   0   0 1192.88   50.29
  -4   0   0 1096.99   47.90
  -4   0   0 1158.68   45.50
  -4   0   0 1174.98   48.60
  -4   0   0 1171.58   52.29
   4   0   0 1172.98   48.40
   4   0   0 1119.59   52.69
   4   0   0 1228.78   53.59
   4   0   0 1106.59   46.30
   4   0   0 1203.28   47.10
   4   0   0 1213.18   52.79
  -4   0   0 1123.39   47.20
  -4   0   0 1185.38   46.50
  -4   0   0 1154.28   52.69
  -4   0   0 1216.28   50.99
  -5   0   0  307.67   25.30
   5   0   0  323.47   21.20
   5   0   0  437.06   26.20
  -5   0   0  341.57   25.00
   5   0   0  337.07   21.60
   5   0   0  369.16   23.60
   5   0   0  347.07   22.10
   5   0   0  353.86   23.60
  -5   0   0  360.06   27.60
  -5   0   0  358.16   20.90
  -5   0   0  372.56   23.90
   5   0   0  337.77   26.40
   5   0   0  360.26   28.20
   5   0   0  286.37   26.50
  -5   0   0  331.87   25.80
  -5   0   0  397.16   24.00
  -5   0   0  353.46   22.50
   5   0   0  317.97   21.60
  -5   0   0  369.36   22.10
  -5   0   0  340.47   24.50
   6   0   0  667.53   43.40
   6   0   0  679.43   36.00
  -6   0   0  703.73   39.10
  -6   0   0  683.73   34.00
   6   0   0  733.63   45.50
  -6   0   0  763.02   41.70
  -6   0   0  673.13   42.40
   6   0   0  710.93   36.30
  -6   0   0  734.13   39.50
   6   0   0  717.83   37.00
  -6   0   0  740.03   38.50
   6   0   0  737.33   38.40
  -6   0   0  734.43   36.50
  -6   0   0  655.83   36.80
   6   0   0  703.53   49.10
  -6   0   0  724.23   42.30
   6   0   0  777.72   44.10
  -6   0   0  762.02   49.10
   6   0   0  724.13   37.20
  -7   0   0 1092.09   54.29
  -7   0   0 1116.69   53.79
  -7   0   0 1065.89   52.19
  -7   0   0 1131.79   82.79
   7   0   0 1105.69   61.49
  -7   0   0 1151.78   63.09
  -7   0   0 1037.50   47.20
   7   0   0 1084.39   49.00
   7   0   0 1032.50   50.59
   7   0   0 1179.28   54.59
  -7   0   0 1088.89   53.69
   7   0   0 1132.59   52.09
   7   0   0 1051.09   61.49
  -7   0   0 1121.49   57.29
  -7   0   0 1117.39   52.79
   7   0   0 1108.19   59.99
  -8   0   0 3091.29  122.69
   8   0   0 3392.76  123.99
  -8   0   0 3171.28  127.29
  -8   0   0 3119.59  116.29
  -8   0   0 3266.17  121.69
  -8   0   0 3095.89  129.39
   8   0   0 3090.19  130.39
   8   0   0 2997.10  132.59
   8   0   0 3291.77  135.49
   8   0   0 3065.29  119.69
   8   0   0 3185.88  115.59
  -8   0   0 3040.50  118.19
   8   0   0 3231.38  121.69
  -8   0   0 3138.19  122.49
   9   0   0  187.48   36.40
   9   0   0  205.98   37.40
  -9   0   0  157.08   25.60
  -9   0   0  139.59   25.20
   9   0   0  180.68   23.80
   9   0   0  102.49   22.30
  -9   0   0  182.88   29.70
  -9   0   0  137.79   29.10
   9   0   0  195.28   24.60
  -9   0   0  127.29   22.20
   9   0   0  210.78   29.40
 -10   0   0  128.19   22.60
  10   0   0   78.99   19.90
 -10   0   0   74.49   22.10
  10   0   0   50.19   19.10
 -10   0   0  100.09   26.20
  10   0   0   99.89   18.90
  10   0   0   85.59   22.10
  10   0   0   87.29   27.60
  10   0   0   34.20   16.30
 -10   0   0   93.09   22.10
 -10   0   0   66.99   21.80
 -11   0   0   99.19   25.40
 -11   0   0   98.19   24.50
 -11   0   0  179.78   31.20
  11   0   0  156.38   26.80
  11   0   0  135.39   33.90
  11   0   0  101.89   26.70
  11   0   0  121.19   20.20
  11   0   0   76.39   23.00
 -11   0   0  153.98   34.50
 -11   0   0  145.39   28.70
  12   0   0  108.79   18.60
 -12   0   0   80.99   23.10
 -12   0   0   87.99   24.50
 -12   0   0   87.09   25.60
  12   0   0   85.29   20.60
  12   0   0   79.09   32.40
  12   0   0   95.49   20.00
 -12   0   0   82.19   22.50
  12   0   0   62.79   22.60
  12   0   0   44.80   29.80
  13   0   0    8.70   11.30
  13   0   0   -6.50   13.80
 -13   0   0    4.80   17.80
  13   0   0   10.40   12.40
 -13   0   0   20.20   15.40
  13   0   0   14.20   22.60
 -13   0   0   29.40   20.00
 -13   0   0    0.80   10.40
  13   0   0   -1.30   10.60
  13   0   0    0.10   11.30
  14   0   0   27.00   22.20
 -14   0   0   18.00   18.00
  14   0   0    6.80   14.00
 -14   0   0   -7.50   14.60
  14   0   0   11.20   22.10
  14   0   0    5.20   14.60
 -14   0   0   12.90   16.20
  15   0   0  138.69   27.70
  15   0   0  161.38   45.40
  15   0   0  198.18   48.00
 -15   0   0  136.19   31.90
 -15   0   0  129.59   33.20
  15   0   0  165.08   42.80
 -15   0   0  222.28   42.30
  16   0   0   56.49   29.30
 -16   0   0   56.19   21.10
  16   0   0   41.40   27.00
  16   0   0  -17.70   23.20
 -16   0   0   23.30   24.30
 -16   0   0   61.89   24.20
 -16   0   0   16.40   26.70
 -17   0   0    5.10   16.90
 -17   0   0   21.80   31.90
 -17   0   0   -8.30   26.60
  17   0   0   -4.00   31.00
  17   0   0   28.50   25.20
 -17   0   0    7.50   23.00
  18   0   0   -6.00   33.30
 -18   0   0    1.00   32.40
 -18   0   0    5.60   20.90
 -18   0   0   28.90   23.80
 -18   0   0   -6.40   21.20
  18   0   0    6.80   25.30
 -19   0   0  119.99   50.69
  19   0   0  177.58   53.29
 -19   0   0  142.99   37.00
 -19   0   0  164.38   44.00
  19   0   0   47.30   44.80
 -19   0   0  148.19   38.20
 -19   0   0   90.79   36.30
   1  -1   0    3.40    3.00
  -1  -1   0    6.50    3.30
   1  -1   0    3.50    2.40
   1  -1   0    2.00    2.60
  -1  -1   0    3.40    3.40
  -1  -1   0    7.20    3.00
   1  -1   0    3.20    2.50
   1  -1   0    2.90    3.20
  -1  -1   0    4.00    2.30
  -1  -1   0    2.50    2.90
   1   1   0    5.20    2.30
  -1   1   0    0.90    2.00
   1   1   0    2.30    1.70
  -1   1   0   -0.70    1.00
   1   1   0    3.10    2.60
   1   1   0    2.50    2.50
   1   1   0   -0.50    2.50
  -2  -1   0  124.89   11.10
  -2  -1   0  133.49   12.20
   2  -1   0  132.29   11.10
  -2  -1   0  135.59   11.70
   2  -1   0  136.79   12.50
  -2  -1   0  123.99   11.30
  -2  -1   0  125.59   13.50
   2  -1   0  118.99    8.70
   2  -1   0  118.89    7.00
   2  -1   0  126.79    8.00
   2  -1   0  185.48   20.80
   2  -1   0  131.39   11.80
   2  -1   0  113.79   12.30
  -2  -1   0  130.49   12.20
  -2  -1   0  131.59   11.60
  -2  -1   0  124.69   10.70
  -2  -1   0  128.29   10.40
  -2  -1   0  117.29    9.00
  -2  -1   0  119.69    7.30
  -2  -1   0  139.39   10.20
   2   1   0  159.98   16.60
  -2   1   0  121.49   10.50
   2   1   0  129.89   10.40
   2   1   0  100.19   10.50
  -2   1   0  137.89   11.60
  -2   1   0  113.79   10.20
  -2   1   0  132.19    9.20
  -2   1   0  124.99    9.00
   2   1   0  119.59   12.50
   2   1   0  117.89   11.50
   2   1   0  120.79    7.40
  -2   1   0  113.89    7.90
   2   1   0  124.79   10.40
  -2   1   0  119.19   12.00
  -2   1   0  136.79   12.80
   2   1   0  135.29   10.40
   2   1   0  115.89   11.60
  -2   1   0  136.39    9.20
  -2   1   0  125.89    8.80
   2   1   0  126.39   11.90
  -2   1   0  141.89   11.70
   2   1   0  134.29    8.90
   3  -1   0 2108.69   71.39
  -3  -1   0 2045.90   78.29
  -3  -1   0 2057.89   72.99
  -3  -1   0 2140.79   70.29
   3  -1   0 2151.78   72.19
  -3  -1   0 2085.69   74.49
  -3  -1   0 2064.39   75.99
  -3  -1   0 2081.19   76.09
   3  -1   0 2133.59   79.09
  -3  -1   0 2191.58   78.89
   3  -1   0 2171.98   72.59
  -3  -1   0 2108.89   76.19
  -3  -1   0 2108.69   68.19
  -3  -1   0 2050.19   77.99
   3  -1   0 2117.79   69.69
  -3  -1   0 2176.88   74.79
   3  -1   0 2199.48   78.99
   3  -1   0 2110.19   78.29
   3   1   0 2093.79   69.79
  -3   1   0 2099.49   78.19
   3   1   0 2093.29   68.19
   3   1   0 2169.58   76.29
   3   1   0 2032.20   75.19
  -3   1   0 2108.69   72.69
   3   1   0 2064.29   78.29
  -3   1   0 2103.29   74.09
  -3   1   0 2066.19   67.79
  -3   1   0 2120.79   75.39
   3   1   0 2134.79   78.59
  -3   1   0 1977.10   72.69
  -3   1   0 1994.80   77.59
   3   1   0 2101.39   76.49
   3   1   0 2072.09   73.29
   3   1   0 2098.89   75.09
  -3   1   0 2075.09   72.39
   3   1   0 2182.38   76.59
  -3   1   0 2089.39   71.39
   3   1   0 2066.69   76.89
  -3   1   0 2106.39   77.69
  -3   1   0 2168.08   72.59
  -3   1   0 2009.40   71.79
  -4  -1   0 1288.87   55.39
   4  -1   0 1278.97   48.80
   4  -1   0 1241.08   45.80
  -4  -1   0 1214.08   52.19
  -4  -1   0 1223.68   50.69
  -4  -1   0 1242.28   42.80
   4  -1   0 1242.38   55.59
   4  -1   0 1270.57   56.19
  -4  -1   0 1226.78   48.90
  -4  -1   0 1240.48   45.10
   4  -1   0 1245.58   48.50
   4  -1   0 1223.08   47.40
   4  -1   0 1218.28   46.70
  -4  -1   0 1292.37   56.09
   4  -1   0 1287.27   55.99
  -4  -1   0 1259.07   51.39
  -4  -1   0 1272.67   53.19
  -4  -1   0 1290.57   52.89
  -4   1   0 1230.48   50.79
   4   1   0 1283.47   52.19
   4   1   0 1201.78   55.49
  -4   1   0 1241.78   52.29
  -4   1   0 1231.38   48.60
  -4   1   0 1252.07   52.89
   4   1   0 1212.18   49.90
   4   1   0 1179.58   51.89
   4   1   0 1290.07   42.90
   4   1   0 1267.57   49.90
  -4   1   0 1380.96   56.39
   4   1   0 1244.28   55.39
  -4   1   0 1168.48   48.60
  -4   1   0 1252.07   49.40
   4   1   0 1246.58   49.99
   4   1   0 1231.88   50.99
   4   1   0 1219.38   53.09
  -4   1   0 1236.78   54.69
   4   1   0 1256.57   52.59
  -4   1   0 1216.68   47.70
  -4   1   0 1212.98   48.70
  -5  -1   0  809.12   41.70
   5  -1   0  784.02   36.80
   5  -1   0  797.22   44.90
  -5  -1   0  860.01   44.90
  -5  -1   0  791.32   43.20
   5  -1   0  806.12   36.60
   5  -1   0  791.02   44.40
  -5  -1   0  779.02   39.00
  -5  -1   0  779.82   36.70
   5  -1   0  799.82   35.60
  -5  -1   0  786.12   30.80
  -5  -1   0  796.82   38.90
  -5  -1   0  793.12   40.40
  -5  -1   0  765.22   40.20
   5  -1   0  785.92   43.60
   5  -1   0  809.42   34.10
   5  -1   0  756.82   34.70
   5   1   0  820.82   44.80
  -5   1   0  783.82   40.40
   5   1   0  774.22   44.10
   5   1   0  804.02   38.60
   5   1   0  783.72   40.30
  -5   1   0  777.72   42.80
  -5   1   0  813.72   37.20
  -5   1   0  796.62   42.80
  -5   1   0  756.02   36.30
  -5   1   0  777.32   36.20
   5   1   0  816.02   31.50
   5   1   0  802.32   29.70
   5   1   0  775.82   37.90
   5   1   0  767.42   42.80
   5   1   0  823.62   39.60
   5   1   0  765.32   36.90
  -5   1   0  790.62   39.70
  -5   1   0  756.72   40.30
  -5   1   0  818.12   38.80
   5   1   0  835.62   38.50
  -5   1   0  770.72   36.30
   6  -1   0 1605.64   63.99
  -6  -1   0 1570.44   72.19
   6  -1   0 1590.44   59.79
   6  -1   0 1520.65   73.69
  -6  -1   0 1527.85   63.19
   6  -1   0 1625.74   74.99
   6  -1   0 1560.64   61.79
   6  -1   0 1459.05   71.39
  -6  -1   0 1574.84   68.39
  -6  -1   0 1588.34   68.29
  -6  -1   0 1452.95   70.99
  -6  -1   0 1487.05   65.49
  -6  -1   0 1579.04   69.59
  -6  -1   0 1584.94   66.89
   6  -1   0 1579.44   63.89
  -6  -1   0 1574.14   67.29
   6  -1   0 1544.95   63.19
  -6   1   0 1509.25   71.49
   6   1   0 1609.74   72.29
   6   1   0 1582.04   64.79
   6   1   0 1605.34   74.29
  -6   1   0 1536.55   68.19
   6   1   0 1654.93   74.99
  -6   1   0 1587.04   64.09
  -6   1   0 1561.14   64.99
  -6   1   0 1551.54   68.89
  -6   1   0 1582.94   68.69
  -6   1   0 1531.65   77.89
  -6   1   0 1606.24   63.59
  -6   1   0 1531.45   64.59
   6   1   0 1587.24   64.89
   6   1   0 1569.04   67.69
   6   1   0 1494.35   66.89
  -6   1   0 1456.65   61.89
   6   1   0 1552.44   65.09
   6   1   0 1546.45   65.79
   7  -1   0 1334.37   57.49
  -7  -1   0 1266.87   62.09
   7  -1   0 1339.17   69.29
  -7  -1   0 1188.98   59.59
  -7  -1   0 1323.97   66.59
  -7  -1   0 1334.17   62.39
  -7  -1   0 1357.46   68.89
   7  -1   0 1316.07   57.69
  -7  -1   0 1310.37   60.09
   7  -1   0 1222.18   67.79
   7  -1   0 1388.56   68.69
  -7  -1   0 1396.96   65.59
  -7  -1   0 1196.78   70.39
   7  -1   0 1380.86   54.29
  -7  -1   0 1234.38   52.79
  -7   1   0 1478.25   67.09
  -7   1   0 1255.67   66.19
  -7   1   0 1285.77   66.09
  -7   1   0 1258.47   57.49
   7   1   0 1226.08   60.59
  -7   1   0 1191.88   61.59
   7   1   0 1276.47   58.19
   7   1   0 1224.28   58.89
   7   1   0 1304.87   58.59
   7   1   0 1305.37   66.49
  -7   1   0 1201.38   58.09
   7   1   0 1323.67   58.89
   7   1   0 1225.98   67.69
  -7   1   0 1209.78   55.49
   7   1   0 1336.57   68.89
  -7   1   0 1299.07   59.69
   7   1   0 1288.77   60.09
   7   1   0 1258.17   55.39
  -7   1   0 1358.56   64.09
  -8  -1   0  670.43   46.10
  -8  -1   0  671.53   42.30
  -8  -1   0  664.43   34.90
   8  -1   0  665.43   37.10
  -8  -1   0  714.33   45.20
  -8  -1   0  721.23   49.80
   8  -1   0  677.13   42.20
  -8  -1   0  672.03   39.20
   8  -1   0  695.93   35.30
   8  -1   0  704.73   50.19
   8  -1   0  742.43   51.39
   8  -1   0  699.63   39.80
   8  -1   0  704.03   49.00
  -8  -1   0  741.73   44.20
   8  -1   0  721.83   39.60
   8   1   0  667.33   41.60
  -8   1   0  658.13   38.60
   8   1   0  705.83   48.00
  -8   1   0  753.32   41.90
   8   1   0  687.33   50.09
   8   1   0  652.73   39.70
  -8   1   0  712.13   41.40
  -8   1   0  732.03   38.70
  -8   1   0  666.53   40.40
  -8   1   0  688.13   47.80
   8   1   0  747.83   41.30
  -8   1   0  755.22   46.50
   8   1   0  702.43   44.00
   8   1   0  711.03   37.40
   8   1   0  756.62   52.49
  -8   1   0  704.93   41.80
   8   1   0  715.83   41.00
  -9  -1   0  226.78   36.60
  -9  -1   0  185.58   29.60
  -9  -1   0  233.58   33.00
   9  -1   0  214.78   23.00
  -9  -1   0  273.57   33.30
   9  -1   0  186.58   31.90
  -9  -1   0  203.18   32.10
   9  -1   0  263.37   31.70
   9  -1   0  111.79   22.70
  -9  -1   0  153.28   16.90
   9   1   0  181.58   31.50
  -9   1   0  193.48   28.10
  -9   1   0  198.78   26.10
   9   1   0  108.39   24.30
  -9   1   0  184.88   29.00
   9   1   0  225.18   37.30
  -9   1   0  167.58   27.60
   9   1   0  184.18   30.00
   9   1   0  185.78   19.50
  -9   1   0  299.87   40.00
   9   1   0  228.58   28.40
  -9   1   0  201.98   19.20
   9   1   0  214.98   28.60
 -10  -1   0   37.20   18.60
  10  -1   0   56.79   23.70
 -10  -1   0   79.59   21.80
  10  -1   0   92.19   20.40
  10  -1   0   90.89   18.90
  10  -1   0   81.49   14.20
 -10  -1   0   52.39   18.80
 -10  -1   0  133.59   30.60
  10  -1   0   49.99   20.30
 -10  -1   0   70.39   21.30
  10  -1   0   64.69   22.20
  10   1   0   81.59   19.80
  10   1   0   95.79   24.10
 -10   1   0   77.19   18.00
 -10   1   0   60.49   19.70
  10   1   0   76.99   24.40
 -10   1   0   52.69   18.90
 -10   1   0   63.09   21.20
 -10   1   0  119.29   24.50
  10   1   0   83.99   20.80
 -10   1   0   64.19   16.20
  10   1   0   66.99   17.80
  10   1   0  147.39   32.40
  11  -1   0  384.46   33.10
 -11  -1   0  409.26   38.70
 -11  -1   0  471.45   43.50
 -11  -1   0  538.35   42.90
  11  -1   0  486.85   50.09
  11  -1   0  420.26   44.00
 -11  -1   0  411.66   39.80
  11  -1   0  420.86   52.59
  11  -1   0  438.96   26.30
  11  -1   0  459.65   27.60
 -11  -1   0  560.34   66.69
  11   1   0  424.96   60.79
 -11   1   0  433.16   38.40
  11   1   0  452.95   35.40
 -11   1   0  379.76   35.90
 -11   1   0  448.46   43.80
 -11   1   0  430.16   42.80
  11   1   0  379.56   34.00
  11   1   0  422.86   58.29
 -11   1   0  445.56   36.60
  11   1   0  443.46   44.00
  12  -1   0  306.47   49.90
 -12  -1   0  341.37   54.69
 -12  -1   0  321.37   70.39
  12  -1   0  297.87   64.09
  12  -1   0  274.67   29.10
  12  -1   0  203.68   44.30
 -12  -1   0  363.06   49.10
 -12  -1   0  245.78   37.70
 -12   1   0  300.97   68.69
 -12   1   0  302.47   42.80
  12   1   0  296.97   36.40
 -12   1   0  272.67   40.10
  12   1   0  284.57   54.39
  12   1   0  258.67   27.40
  12   1   0  282.87   42.30
 -12   1   0  425.26   58.59
 -12   1   0  321.87   41.70
  12   1   0  323.87   51.09
 -13  -1   0  558.54   68.19
 -13  -1   0  453.05   56.89
  13  -1   0  334.47   32.70
  13  -1   0  464.05   65.99
 -13  -1   0  444.66   52.99
  13  -1   0  280.77   48.90
 -13  -1   0  448.16   56.49
  13  -1   0  550.24   80.09
  13   1   0  259.77   44.30
  13   1   0  407.06   40.10
  13   1   0  541.85   73.49
 -13   1   0  428.26   41.10
  13   1   0  487.45   63.19
 -13   1   0  510.15   63.59
  13   1   0  425.56   32.40
 -13   1   0  426.06   53.69
  13   1   0  310.07   32.90
 -13   1   0  359.16   51.19
  14  -1   0  426.96   61.09
  14  -1   0  413.76   65.89
 -14  -1   0  540.25   71.29
  14  -1   0  371.36   34.80
 -14  -1   0  509.05   64.29
  14  -1   0  333.07   53.89
 -14  -1   0  389.56   52.99
 -14  -1   0  444.26   53.39
  14   1   0  363.36   60.99
  14   1   0  453.85   65.39
  14   1   0  425.16   42.50
  14   1   0  364.96   62.79
 -14   1   0  384.66   56.29
  14   1   0  426.46   44.50
 -14   1   0  425.96   43.10
  14   1   0  386.16   30.30
 -14   1   0  692.93   80.59
 -14   1   0  403.86   41.40
  15  -1   0  545.25   77.49
  15  -1   0  664.13   94.29
 -15  -1   0  640.34   82.79
 -15  -1   0  626.34   72.29
 -15  -1   0  576.34   69.89
  15  -1   0  415.36   40.20
 -15  -1   0  527.95   62.59
  15  -1   0  589.64   83.59
  15   1   0  535.25   78.49
 -15   1   0  579.84   49.80
 -15   1   0  542.05   50.79
 -15   1   0  600.74   77.49
  15   1   0  627.84   89.99
 -15   1   0  565.14   60.29
  15   1   0  584.14   76.79
  16  -1   0  100.59   37.70
 -16  -1   0  104.49   33.10
 -16  -1   0  103.79   25.80
  16  -1   0   96.39   36.30
 -16  -1   0  147.09   40.20
 -16  -1   0  170.48   46.20
 -16   1   0  127.49   41.40
  16   1   0   53.89   31.90
 -16   1   0   94.89   32.40
 -16   1   0   63.29   23.30
  16   1   0  154.78   41.50
 -16   1   0  138.29   34.10
 -17  -1   0   94.89   44.80
  17  -1   0   69.19   36.70
 -17  -1   0   85.09   30.50
 -17  -1   0   82.09   30.40
  17  -1   0   70.19   33.50
 -17  -1   0   21.10   21.90
 -17   1   0   53.29   24.20
 -17   1   0   56.99   33.10
  17   1   0   19.60   24.00
 -17   1   0   53.69   33.20
 -17   1   0   91.59   28.90
  17   1   0   25.00   24.30
 -17   1   0   98.69   29.60
  18  -1   0   20.90   31.40
  18  -1   0   34.70   31.70
 -18  -1   0   -4.40   23.20
 -18  -1   0   62.89   33.30
 -18  -1   0   17.20   33.20
 -18  -1   0   72.69   34.90
 -18  -1   0   20.30   26.00
 -18   1   0   60.59   25.80
  18   1   0   36.50   33.30
  18   1   0  100.49   34.00
 -18   1   0   65.69   32.80
 -18   1   0   18.80   39.00
 -18   1   0   51.89   25.10
 -18   1   0   24.10   23.60
  19  -1   0   29.90   32.40
 -19  -1   0   11.20   25.50
 -19  -1   0   34.90   26.80
  19  -1   0   15.30   25.50
 -19  -1   0   15.30   37.10
 -19  -1   0   31.50   29.10
 -19  -1   0   58.19   35.10
 -19   1   0    2.10   25.60
 -19   1   0   39.30   32.40
  19   1   0   24.20   34.00
  19   1   0   43.60   34.60
 -19   1   0   52.89   30.50
 -19   1   0   45.20   29.30
 -19   1   0   88.49   43.50
  -2  -2   0  596.04   30.50
  -2  -2   0  593.44   25.50
  -2  -2   0  585.94   26.30
  -2  -2   0  595.64   26.10
   2  -2   0  608.34   28.90
   2  -2   0  628.64   31.10
  -2  -2   0  568.34   26.80
   2  -2   0  557.14   29.30
  -2  -2   0  599.24   27.50
   2  -2   0  579.54   28.60
  -2  -2   0  592.94   27.20
   2  -2   0  603.64   27.40
  -2  -2   0  566.74   29.50
  -2  -2   0  575.44   27.90
  -2  -2   0  542.55   27.10
   2   2   0  585.14   27.70
   2   2   0  601.44   26.30
   2   2   0  577.04   29.00
   2   2   0  570.44   27.50
   2   2   0  593.44   25.80
  -2   2   0  626.54   28.80
   2   2   0  521.45   28.90
  -2   2   0  561.24   20.60
  -2   2   0  607.44   27.10
  -2   2   0  626.84   37.40
  -2   2   0  603.54   21.10
   2   2   0  582.74   28.10
   2   2   0  595.94   26.40
   2   2   0  565.34   27.30
  -2   2   0  546.75   28.50
   2   2   0  583.84   26.10
   2   2   0  623.54   23.40
  -2   2   0  598.64   28.80
   3  -2   0 1590.54   65.29
  -3  -2   0 1615.64   59.99
  -3  -2   0 1717.73   62.69
   3  -2   0 1610.44   63.59
   3  -2   0 1681.73   68.49
  -3  -2   0 1615.54   62.49
  -3  -2   0 1600.94   62.89
  -3  -2   0 1562.64   62.79
   3  -2   0 1526.85   53.69
  -3  -2   0 1646.24   61.79
   3  -2   0 1675.63   65.79
  -3  -2   0 1608.44   63.69
  -3  -2   0 1553.14   61.09
   3  -2   0 1688.63   63.09
  -3  -2   0 1633.74   63.59
  -3  -2   0 1627.44   66.39
   3   2   0 1595.64   55.29
  -3   2   0 1621.14   63.29
  -3   2   0 1641.54   57.69
  -3   2   0 1721.83   61.09
  -3   2   0 1573.94   62.29
  -3   2   0 1665.73   56.29
  -3   2   0 1586.64   55.49
   3   2   0 1726.03   64.29
   3   2   0 1619.64   62.59
   3   2   0 1645.14   64.19
   3   2   0 1633.84   60.99
   3   2   0 1678.43   68.49
   3   2   0 1617.94   60.09
  -3   2   0 1636.94   55.89
   3   2   0 1652.93   57.89
   3   2   0 1605.94   62.59
  -3   2   0 1595.64   64.19
   3   2   0 1647.24   61.69
   3   2   0 1646.44   63.29
  -4  -2   0  933.11   42.70
  -4  -2   0  987.00   43.50
   4  -2   0  931.01   47.10
  -4  -2   0  957.40   44.00
  -4  -2   0 1003.20   45.00
  -4  -2   0  973.80   43.70
   4  -2   0  891.01   49.60
   4  -2   0  909.81   45.80
  -4  -2   0  878.51   47.10
  -4  -2   0  927.21   45.50
  -4  -2   0  908.61   43.20
   4  -2   0  969.30   43.10
   4  -2   0 1030.80   48.00
  -4  -2   0  904.41   44.40
  -4  -2   0  982.00   41.20
   4   2   0  946.91   44.50
  -4   2   0  979.60   45.70
   4   2   0  975.50   46.70
   4   2   0  983.80   37.70
  -4   2   0 1021.80   43.30
  -4   2   0  891.41   44.50
  -4   2   0  958.50   39.50
   4   2   0  937.71   46.50
   4   2   0  942.41   43.50
   4   2   0  913.01   43.10
   4   2   0  945.91   35.10
  -4   2   0  984.40   37.20
  -4   2   0  914.61   44.80
  -4   2   0  951.70   43.00
  -4   2   0  916.71   37.90
   4   2   0  948.01   41.30
  -4   2   0  998.50   36.30
  -4   2   0  975.00   39.00
  -4   2   0  939.31   38.50
   4   2   0  952.60   43.80
   4   2   0  909.81   45.20
   4   2   0  935.41   41.80
  -4   2   0  911.31   38.80
   4   2   0  929.21   43.30
  -5  -2   0  975.20   48.80
   5  -2   0 1090.59   40.60
   5  -2   0 1021.50   52.39
  -5  -2   0 1017.40   47.80
  -5  -2   0 1060.09   49.40
  -5  -2   0 1036.70   48.20
  -5  -2   0 1009.50   44.80
   5  -2   0 1025.50   41.50
   5  -2   0 1018.90   52.59
  -5  -2   0  936.01   51.69
  -5  -2   0  968.00   47.20
   5  -2   0 1001.40   51.79
   5  -2   0  967.40   42.70
  -5  -2   0 1082.99   50.09
  -5  -2   0 1035.00   51.79
  -5   2   0  984.30   43.40
   5   2   0  976.80   51.49
   5   2   0  994.00   45.50
  -5   2   0 1025.20   43.50
   5   2   0  954.80   47.50
  -5   2   0  979.30   42.70
   5   2   0  991.50   49.90
  -5   2   0  975.30   44.50
   5   2   0  971.60   46.80
  -5   2   0 1038.70   50.99
  -5   2   0 1049.20   43.50
  -5   2   0 1038.80   46.10
  -5   2   0 1022.20   47.80
   5   2   0 1003.30   48.30
   5   2   0 1034.80   37.80
   5   2   0 1015.20   49.50
  -5   2   0  996.20   50.79
  -5   2   0 1057.89   51.19
   5   2   0 1032.10   47.90
   5   2   0  960.90   51.39
   5   2   0 1004.40   39.80
  -5   2   0  994.10   41.80
  -6  -2   0  850.51   42.60
   6  -2   0  820.42   49.90
   6  -2   0  890.51   50.99
  -6  -2   0  833.92   46.20
  -6  -2   0  909.61   50.49
  -6  -2   0  845.22   46.80
  -6  -2   0  883.91   46.20
   6  -2   0  879.41   38.20
  -6  -2   0  897.21   48.30
  -6  -2   0  937.91   46.60
   6  -2   0  955.40   40.50
   6  -2   0  922.51   52.29
  -6  -2   0  877.71   50.09
  -6  -2   0  962.90   53.29
   6  -2   0  864.11   41.20
   6   2   0  909.61   44.40
   6   2   0  812.72   49.70
  -6   2   0  877.01   41.50
   6   2   0  885.51   47.80
   6   2   0  853.71   45.70
   6   2   0  940.31   51.89
  -6   2   0  905.61   44.90
   6   2   0  834.12   43.40
  -6   2   0  898.91   46.60
   6   2   0  888.51   43.50
  -6   2   0  893.91   49.90
   6   2   0  966.60   48.60
  -6   2   0  909.51   42.10
  -6   2   0  894.81   41.00
  -6   2   0  904.31   49.80
   6   2   0  921.51   34.60
  -6   2   0  949.90   46.30
  -6   2   0  890.11   41.90
  -6   2   0  758.92   55.79
   6   2   0  904.81   45.70
   7  -2   0  266.07   32.90
  -7  -2   0  281.27   22.80
  -7  -2   0  259.67   24.40
   7  -2   0  276.37   20.30
  -7  -2   0  287.47   31.00
   7  -2   0  270.17   33.60
   7  -2   0  261.17   21.20
  -7  -2   0  280.47   27.80
  -7  -2   0  227.38   23.30
   7  -2   0  247.28   18.20
   7  -2   0  301.07   30.20
  -7  -2   0  289.67   28.20
  -7  -2   0  266.77   25.90
   7   2   0  274.87   26.20
  -7   2   0  251.07   21.40
   7   2   0  275.17   24.80
  -7   2   0  312.57   23.30
  -7   2   0  268.87   32.70
   7   2   0  262.17   22.70
   7   2   0  230.68   21.10
  -7   2   0  332.87   26.40
   7   2   0  280.47   24.00
  -7   2   0  274.07   21.20
  -7   2   0  257.47   22.10
   7   2   0  238.18   22.80
  -7   2   0  273.47   26.20
   7   2   0  262.57   17.20
  -7   2   0  331.37   28.50
  -7   2   0  271.17   21.60
   7   2   0  266.17   15.00
   7   2   0  232.68   30.30
   7   2   0  381.86   45.10
   7   2   0  237.28   25.00
  -7   2   0  300.27   22.90
  -8  -2   0 2610.94  103.19
   8  -2   0 2382.26   95.89
  -8  -2   0 2455.85   98.29
  -8  -2   0 2471.55  105.69
   8  -2   0 2488.95  112.59
  -8  -2   0 2393.56  110.19
   8  -2   0 2484.25  111.69
  -8  -2   0 2551.64  105.39
   8  -2   0 2382.96   93.29
   8  -2   0 2556.64  111.49
   8  -2   0 2355.96   91.19
  -8  -2   0 2413.36  103.49
   8   2   0 2411.96   98.89
  -8   2   0 2570.54  104.79
   8   2   0 2417.06  111.89
   8   2   0 2608.84  114.39
   8   2   0 2385.56  111.59
   8   2   0 2478.05  109.29
  -8   2   0 2296.97   94.99
  -8   2   0 2384.56   96.49
  -8   2   0 2412.66   96.19
   8   2   0 2432.36   99.49
  -8   2   0 2361.06   95.99
  -8   2   0 2632.34  103.89
  -8   2   0 2524.85  104.69
  -8   2   0 2374.16   95.89
   8   2   0 2544.35  102.99
   8   2   0 2516.45   97.29
  -9  -2   0  619.74   45.60
  -9  -2   0  617.24   45.90
   9  -2   0  679.93   51.89
   9  -2   0  610.44   36.50
  -9  -2   0  627.74   34.10
  -9  -2   0  667.03   46.00
  -9  -2   0  699.73   45.70
   9  -2   0  698.63   52.89
   9  -2   0  681.63   40.70
   9  -2   0  766.52   53.99
  -9  -2   0  646.14   51.99
   9   2   0  615.64   41.20
  -9   2   0  625.74   37.70
   9   2   0  640.14   43.80
   9   2   0  631.34   50.29
  -9   2   0  657.33   41.10
   9   2   0  687.53   46.10
  -9   2   0  679.83   45.70
   9   2   0  665.63   38.70
   9   2   0  731.53   53.39
  -9   2   0  650.53   46.30
  -9   2   0  673.53   41.40
   9   2   0  678.03   43.10
   9   2   0  720.43   51.29
  -9   2   0  690.83   42.50
 -10  -2   0  157.38   30.80
 -10  -2   0  100.09   24.00
  10  -2   0   54.49   23.10
 -10  -2   0  153.28   34.80
  10  -2   0   70.29   20.50
  10  -2   0   90.39   19.00
 -10  -2   0  160.88   28.50
  10  -2   0  113.19   27.30
 -10  -2   0   82.69   22.90
  10   2   0  135.39   24.30
  10   2   0  112.89   28.50
 -10   2   0  100.79   22.70
  10   2   0   85.79   23.50
  10   2   0   99.99   22.70
 -10   2   0  107.19   25.00
 -10   2   0   87.69   17.40
  10   2   0   78.29   24.30
 -10   2   0   95.99   21.90
  10   2   0  110.69   24.80
  10   2   0   49.90   19.70
 -10   2   0  122.89   26.40
 -10   2   0   87.69   19.80
 -11  -2   0   57.19   21.00
 -11  -2   0   47.20   21.70
  11  -2   0   73.09   25.40
  11  -2   0   55.09   20.10
  11  -2   0   63.69   24.50
 -11  -2   0   72.69   28.40
  11  -2   0   88.99   18.30
 -11  -2   0   93.69   27.30
 -11   2   0   57.19   14.90
 -11   2   0   69.29   20.50
  11   2   0   71.09   20.80
  11   2   0   82.29   20.60
  11   2   0   61.79   15.40
  11   2   0   64.39   23.20
 -11   2   0   59.29   23.50
  11   2   0   40.40   18.00
  11   2   0   65.29   21.60
 -11   2   0   96.89   22.60
 -11   2   0   58.29   18.60
 -11   2   0   45.60   18.60
  11   2   0   69.09   19.30
  12  -2   0    0.10   20.70
 -12  -2   0   -8.40   19.10
 -12  -2   0   30.40   15.60
 -12  -2   0   -4.80   15.30
  12  -2   0    4.60   13.60
 -12  -2   0   -3.50   14.80
  12  -2   0   -9.20    8.60
  12  -2   0   58.49   32.60
 -12   2   0    9.20   14.70
 -12   2   0    9.40   18.30
  12   2   0    7.70   13.50
  12   2   0   -7.40   14.10
  12   2   0   11.00   14.10
  12   2   0    6.30   13.90
 -12   2   0   18.80   18.50
  12   2   0   19.90   13.60
 -12   2   0   26.90   14.70
  12   2   0   -2.90   14.20
 -13  -2   0   11.20   13.10
  13  -2   0   11.70   16.40
  13  -2   0   -3.80    9.90
 -13  -2   0    7.70   19.60
 -13  -2   0   27.60   17.70
 -13  -2   0    5.90   16.10
  13  -2   0   -5.80   14.70
  13  -2   0   -8.30   12.30
  13   2   0    6.90   12.50
  13   2   0    0.30   14.20
 -13   2   0   10.90   16.20
 -13   2   0   -4.60   15.90
  13   2   0   23.30   19.20
 -13   2   0   -5.40   12.50
  13   2   0   10.80   15.10
  13   2   0   13.80   19.60
 -13   2   0   -0.80   11.80
  13   2   0    7.70   16.50
 -13   2   0   14.00   17.10
 -14  -2   0   86.09   31.60
  14  -2   0  112.49   38.80
  14  -2   0  108.29   37.60
  14  -2   0   57.09   29.20
 -14  -2   0   49.90   21.70
 -14  -2   0   69.59   27.10
 -14  -2   0  148.69   41.30
  14   2   0   59.19   27.40
  14   2   0   71.99   22.20
 -14   2   0  101.19   31.60
  14   2   0   45.60   27.60
 -14   2   0   86.69   24.70
 -14   2   0   73.69   24.70
  14   2   0   60.09   29.30
  14   2   0   65.59   27.00
  14   2   0   83.49   19.40
 -14   2   0   95.09   28.10
  15  -2   0   19.00   27.50
 -15  -2   0   13.30   17.20
 -15  -2   0   -0.50   15.60
 -15  -2   0   17.50   18.30
 -15  -2   0  -26.40   21.00
  15  -2   0  -13.10   18.70
 -15   2   0  -11.00   16.40
  15   2   0   21.80   23.70
 -15   2   0    8.80   16.00
 -15   2   0    3.60   12.70
 -15   2   0   19.80   20.80
  15   2   0    8.90   14.10
  15   2   0   -0.70   17.20
  15   2   0   14.40   18.30
  15   2   0   -1.30   17.60
 -16  -2   0   -2.40   17.10
 -16  -2   0   20.30   23.00
 -16  -2   0   29.80   32.70
 -16  -2   0   18.70   21.90
  16  -2   0   -5.80   20.60
  16  -2   0   26.80   25.50
 -16   2   0  -18.50   19.70
  16   2   0    5.20   27.50
  16   2   0  -22.80   21.20
 -16   2   0   26.60   19.80
  16   2   0   -0.40   22.10
 -16   2   0    2.10   20.50
 -16   2   0   10.40   19.10
  16   2   0   11.40   22.30
  17  -2   0   27.30   25.10
  17  -2   0   51.79   33.30
 -17  -2   0   91.99   38.90
 -17  -2   0   89.99   31.40
 -17  -2   0   55.79   28.50
 -17  -2   0   93.29   30.50
 -17   2   0  104.59   31.00
  17   2   0   20.60   21.50
 -17   2   0   56.49   29.70
 -17   2   0   38.20   28.80
  17   2   0   43.30   29.00
  17   2   0  -32.80   32.80
 -17   2   0   28.40   27.60
 -17   2   0   22.10   23.40
 -18  -2   0    4.10   20.20
 -18  -2   0  -29.40   20.90
  18  -2   0  -12.00   30.40
 -18  -2   0  -24.90   31.20
 -18  -2   0   -5.20   25.90
 -18  -2   0   21.50   21.50
  18  -2   0   10.90   23.00
  18   2   0   54.79   30.80
  18   2   0   13.60   21.80
 -18   2   0  -16.70   19.80
 -18   2   0    5.10   21.70
 -18   2   0   38.60   32.70
 -18   2   0    7.70   22.10
 -18   2   0   16.30   20.30
 -19  -2   0  -14.30   77.29
 -19  -2   0    4.60   23.40
  19  -2   0   47.50   34.20
 -19  -2   0   40.60   32.20
  19  -2   0   33.40   38.80
 -19  -2   0   14.50   28.90
 -19   2   0   47.80   30.00
 -19   2   0  -32.30   36.40
 -19   2   0  -17.20   21.70
  19   2   0  -22.40   34.80
  19   2   0   -7.60   31.40
 -19   2   0   12.50   29.80
 -19   2   0   11.90   28.00
   0  -3   0    0.30    4.80
   0  -3   0   -0.10    3.50
   0  -3   0   -0.80    6.40
   0  -3   0    1.60    6.40
   0  -3   0    3.90    3.70
   0  -3   0   -0.20    4.20
   0  -3   0   -0.60    3.00
   0  -3   0   -0.70    2.30
   0  -3   0    2.00    5.00
   0   3   0   -2.70    3.50
   0   3   0    2.90    2.30
   0   3   0    6.70    4.60
   0   3   0   -0.70    4.10
   0   3   0   -0.50    4.60
   0   3   0   -0.10    4.10
   0   3   0    0.40    3.90
   0   3   0    5.80    6.00
   0   3   0   -4.80    4.00
   0   3   0   -0.90    3.30
   0   3   0    1.70    3.70
   1  -3   0   65.69   11.90
  -1  -3   0   58.89   11.80
  -1  -3   0   73.79   11.20
   1  -3   0   59.29   12.20
   1  -3   0   37.00    9.60
  -1  -3   0   73.79    9.60
  -1  -3   0   66.29    9.90
   1  -3   0   48.10    9.60
  -1  -3   0   75.59   10.70
  -1  -3   0   46.20   10.10
  -1  -3   0   61.69    9.50
   1  -3   0   76.19   12.40
   1  -3   0   53.79   11.60
  -1  -3   0   48.00    8.50
  -1  -3   0   52.29   10.10
  -1  -3   0   66.99    7.80
  -1  -3   0   51.09    7.10
   1   3   0   60.79   11.30
   1   3   0   66.19   10.50
  -1   3   0   40.40   10.10
  -1   3   0   62.59   10.30
   1   3   0   71.09   11.10
  -1   3   0   57.09    4.90
  -1   3   0   71.69   10.60
  -1   3   0   67.59    8.10
   1   3   0   69.79   10.70
  -1   3   0   53.29    9.70
   1   3   0   42.30    6.90
   1   3   0   60.49    7.10
   1   3   0   47.30    8.30
  -1   3   0   62.19   11.30
  -1   3   0   52.79    5.50
  -1   3   0   53.49    9.10
  -1   3   0   58.99    6.70
   1   3   0   43.80    9.50
   1   3   0   58.19    7.20
   1   3   0   73.89    9.20
   2  -3   0 9100.49  279.37
  -2  -3   0 9404.76  282.77
  -2  -3   0 8835.42  278.77
  -2  -3   0 8609.74  281.77
   2  -3   0 8939.61  276.77
  -2  -3   0 8760.32  282.87
  -2  -3   0 8853.51  279.27
   2  -3   0 8945.21  295.97
   2  -3   0 9042.59  284.47
   2  -3   0 9115.79  286.17
  -2  -3   0 8740.03  280.87
   2  -3   0 8937.01  285.77
  -2  -3   0 9021.60  285.07
  -2  -3   0 8629.54  285.27
  -2  -3   0 8556.94  284.77
  -2  -3   0 8313.87  282.17
  -2  -3   0 8808.62  279.67
  -2   3   0 8812.82  276.07
   2   3   0 8479.95  281.07
   2   3   0 9025.20  278.87
   2   3   0 8656.53  279.27
  -2   3   0 9044.50  285.97
  -2   3   0 8780.12  283.27
   2   3   0 8562.74  281.67
  -2   3   0 8834.22  294.57
  -2   3   0 8749.12  284.87
   2   3   0 8549.04  282.07
   2   3   0 8700.43  279.97
  -2   3   0 8638.24  278.57
   2   3   0 8990.20  279.47
  -2   3   0 8793.82  284.67
   2   3   0 8676.93  284.47
   3  -3   0 1927.91   76.59
  -3  -3   0 1848.81   71.39
  -3  -3   0 1813.02   71.99
  -3  -3   0 1937.51   71.79
   3  -3   0 1959.90   72.39
  -3  -3   0 1920.21   72.39
  -3  -3   0 1870.71   70.29
  -3  -3   0 1925.41   75.59
   3  -3   0 1863.71   75.19
  -3  -3   0 1830.42   76.59
   3  -3   0 1895.41   74.69
  -3  -3   0 1894.11   69.49
  -3  -3   0 1971.80   71.19
  -3  -3   0 1871.81   72.99
   3  -3   0 1862.61   76.79
  -3  -3   0 1908.31   72.99
  -3   3   0 1958.40   74.79
   3   3   0 1907.41   72.79
  -3   3   0 1938.71   62.79
   3   3   0 1885.91   70.69
   3   3   0 1843.52   72.49
   3   3   0 1882.51   68.19
  -3   3   0 1946.41   66.49
   3   3   0 1833.82   75.09
  -3   3   0 1961.50   89.19
   3   3   0 1844.32   73.29
   3   3   0 1939.11   65.69
   3   3   0 1850.81   77.69
   3   3   0 1889.01   70.69
  -3   3   0 1854.91   73.69
   3   3   0 1984.10   70.29
  -3   3   0 1803.62   61.99
  -3   3   0 1959.30   75.49
   3   3   0 1867.71   72.19
   3   3   0 1951.80   70.79
  -3   3   0 1866.41   71.29
  -4  -3   0 1005.80   48.10
  -4  -3   0 1099.59   47.40
  -4  -3   0 1004.20   47.30
  -4  -3   0 1044.80   47.10
  -4  -3   0 1105.69   48.30
   4  -3   0 1017.30   53.39
   4  -3   0 1008.20   48.20
  -4  -3   0 1042.10   53.39
   4  -3   0 1041.40   52.09
  -4  -3   0 1058.89   49.20
  -4  -3   0 1066.69   44.90
  -4  -3   0 1023.20   52.79
   4  -3   0 1045.00   49.00
  -4  -3   0  993.00   49.50
   4  -3   0 1081.69   51.69
  -4   3   0 1121.99   49.00
  -4   3   0 1025.10   39.00
   4   3   0 1054.49   49.50
   4   3   0  999.30   45.50
  -4   3   0 1063.79   39.90
  -4   3   0 1010.80   44.80
   4   3   0 1041.80   39.50
   4   3   0 1031.80   46.30
  -4   3   0 1043.10   38.80
   4   3   0 1044.00   48.30
  -4   3   0 1031.30   49.90
  -4   3   0 1059.29   37.70
   4   3   0 1035.60   49.30
  -4   3   0 1068.89   49.90
   4   3   0 1035.60   45.10
  -4   3   0 1007.90   63.79
   4   3   0 1023.40   49.20
   4   3   0 1044.80   45.20
   4   3   0  915.21   49.70
  -4   3   0 1056.69   41.80
   4   3   0  993.40   49.99
  -5  -3   0  890.11   46.70
   5  -3   0  938.11   46.20
  -5  -3   0 1024.20   46.70
  -5  -3   0  915.71   47.90
   5  -3   0  876.11   49.60
  -5  -3   0  926.61   46.10
  -5  -3   0  889.21   41.90
  -5  -3   0  921.71   46.90
   5  -3   0  847.52   33.60
  -5  -3   0  949.71   48.40
  -5  -3   0  892.61   51.79
   5  -3   0  984.20   49.50
  -5  -3   0  846.32   45.00
   5  -3   0  917.71   54.09
  -5  -3   0  933.01   45.90
   5  -3   0  911.71   51.89
  -5   3   0  834.92   38.50
   5   3   0  875.31   46.40
  -5   3   0  932.61   47.10
   5   3   0  912.31   48.60
  -5   3   0  933.11   38.70
   5   3   0  913.21   36.00
   5   3   0  906.11   46.00
   5   3   0  953.50   44.50
  -5   3   0  918.01   44.20
  -5   3   0  930.71   35.60
  -5   3   0  913.21   47.60
  -5   3   0  897.41   36.90
   5   3   0  875.81   47.80
   5   3   0  895.91   47.20
   5   3   0  954.30   47.10
  -5   3   0  878.11   47.70
   5   3   0  904.31   44.70
   5   3   0  873.01   38.50
  -5   3   0 1002.80   69.89
   5   3   0  942.31   50.29
  -5   3   0  860.01   37.60
  -5   3   0  898.01   39.60
  -5   3   0  968.20   46.00
   5   3   0  856.21   43.00
   6  -3   0  314.07   17.10
  -6  -3   0  292.87   24.30
   6  -3   0  330.87   30.40
  -6  -3   0  331.07   29.00
  -6  -3   0  307.97   30.80
  -6  -3   0  326.57   27.50
  -6  -3   0  330.07   28.90
  -6  -3   0  328.77   27.60
   6  -3   0  297.77   29.50
  -6  -3   0  312.37   26.20
  -6  -3   0  294.87   22.70
   6  -3   0  305.57   28.50
  -6  -3   0  352.46   27.40
   6   3   0  285.87   19.30
  -6   3   0  323.17   21.10
  -6   3   0  375.36   23.40
  -6   3   0  296.57   22.30
   6   3   0  327.27   28.20
  -6   3   0  284.37   21.00
  -6   3   0  314.47   19.60
  -6   3   0  323.67   27.30
  -6   3   0  298.67   16.20
  -6   3   0  343.97   21.80
  -6   3   0  316.47   26.00
   6   3   0  283.87   27.10
   6   3   0  314.97   25.30
   6   3   0  261.17   24.10
   6   3   0  349.67   27.20
   6   3   0  333.87   17.80
   6   3   0  289.47   28.60
  -6   3   0  293.37   27.10
   6   3   0  333.67   29.40
  -6   3   0  298.27   24.00
   6   3   0  334.47   24.60
   6   3   0  295.87   26.20
  -6   3   0  320.97   27.60
   7  -3   0 1247.88   66.89
  -7  -3   0 1221.78   62.09
  -7  -3   0 1234.08   60.79
  -7  -3   0 1154.98   60.39
  -7  -3   0 1210.88   67.99
  -7  -3   0 1165.38   55.49
   7  -3   0 1141.29   46.90
  -7  -3   0 1162.58   62.49
   7  -3   0 1128.99   66.19
   7  -3   0 1224.48   65.69
  -7   3   0 1280.07   60.89
   7   3   0 1233.58   65.89
   7   3   0 1190.08   56.79
  -7   3   0 1237.48   54.69
   7   3   0 1192.58   65.89
  -7   3   0 1191.88   52.89
  -7   3   0 1196.68   57.19
   7   3   0 1329.17   61.79
  -7   3   0 1246.88   53.79
   7   3   0 1172.98   49.10
  -7   3   0 1261.27   56.69
   7   3   0 1187.78   46.00
   7   3   0 1176.58   58.99
  -7   3   0 1225.28   44.80
  -7   3   0 1244.48   52.89
  -7   3   0 1131.29   63.69
  -7   3   0 1305.87   65.09
   7   3   0 1188.78   57.79
   7   3   0 1131.09   61.09
   7   3   0 1340.07   64.09
   8  -3   0  201.68   16.80
  -8  -3   0  249.48   39.20
  -8  -3   0  239.58   31.30
   8  -3   0  245.08   35.70
  -8  -3   0  272.07   28.30
   8  -3   0  314.27   44.70
  -8  -3   0  247.88   35.50
  -8  -3   0  320.97   37.20
   8  -3   0  220.28   33.50
   8   3   0  284.07   43.40
   8   3   0  263.37   39.90
   8   3   0  260.67   25.00
   8   3   0  268.57   33.60
  -8   3   0  336.77   38.00
  -8   3   0  231.58   20.70
  -8   3   0  250.17   23.80
  -8   3   0  183.98   19.60
   8   3   0  295.17   37.50
   8   3   0  211.08   16.20
   8   3   0  287.27   26.00
   8   3   0  228.28   28.90
   8   3   0  216.38   14.80
  -8   3   0  236.58   22.80
  -8   3   0  220.08   21.50
  -8   3   0  205.48   21.00
  -8   3   0  201.88   29.00
  -9  -3   0  522.45   46.40
  -9  -3   0  506.55   40.00
   9  -3   0  505.35   46.50
   9  -3   0  465.15   43.10
  -9  -3   0  504.85   41.60
  -9  -3   0  484.25   39.70
   9  -3   0  457.75   26.50
  -9  -3   0  523.15   42.30
   9  -3   0  508.45   44.80
   9   3   0  451.05   37.50
   9   3   0  460.05   42.70
   9   3   0  479.05   42.60
  -9   3   0  510.05   40.20
  -9   3   0  534.65   47.30
  -9   3   0  443.06   33.90
   9   3   0  527.35   36.10
  -9   3   0  537.35   35.30
   9   3   0  443.06   35.40
  -9   3   0  485.35   33.60
   9   3   0  512.45   46.00
   9   3   0  425.46   38.30
  -9   3   0  486.35   36.30
 -10  -3   0   18.40   15.30
 -10  -3   0   11.30   15.10
  10  -3   0   40.70   20.90
 -10  -3   0   65.39   24.30
  10  -3   0   51.19   23.40
 -10  -3   0   24.50   16.90
  10  -3   0   20.50   17.50
  10   3   0   31.30   18.00
  10   3   0   33.70   17.00
  10   3   0   18.20   13.80
  10   3   0   45.50   16.70
 -10   3   0   42.60   13.50
  10   3   0   17.40   10.90
 -10   3   0   50.09   17.90
  10   3   0   20.20   15.00
 -10   3   0   26.40   13.40
 -10   3   0   17.90   12.80
  10   3   0   41.90   21.90
  10   3   0   42.20   16.90
 -10   3   0   25.00   10.10
 -10   3   0   53.79   16.80
  11  -3   0  246.38   40.30
 -11  -3   0  293.67   42.70
 -11  -3   0  384.36   48.30
 -11  -3   0  370.86   48.80
 -11  -3   0  415.06   59.99
  11  -3   0  365.06   51.89
  11  -3   0  253.67   41.00
 -11   3   0  302.37   29.60
  11   3   0  353.26   46.50
  11   3   0  284.97   40.40
  11   3   0  231.38   37.30
 -11   3   0  317.07   30.50
  11   3   0  321.47   32.70
  11   3   0  316.87   39.20
 -11   3   0  237.98   55.39
  11   3   0  347.37   44.60
 -11   3   0  270.37   29.30
 -11   3   0  299.97   28.90
  11   3   0  318.37   36.70
 -11   3   0  381.26   49.90
 -11   3   0  320.67   42.00
  11   3   0  255.87   38.60
 -12  -3   0  559.14   71.19
  12  -3   0  684.13   94.39
  12  -3   0  520.25   54.29
 -12  -3   0  624.04   56.09
  12  -3   0  605.04   41.30
 -12  -3   0  545.85   47.20
 -12  -3   0  597.44   52.99
  12   3   0  537.45   53.99
  12   3   0  522.95   42.50
  12   3   0  600.14   57.89
  12   3   0  536.45   47.60
  12   3   0  534.65   55.09
 -12   3   0  622.74   51.69
 -12   3   0  533.85   42.70
 -12   3   0  489.55   40.60
 -12   3   0  513.05   47.30
 -12   3   0  558.54   43.00
  12   3   0  505.55   45.80
 -12   3   0  502.35   36.70
  13  -3   0  563.54   75.19
 -13  -3   0  554.64   57.89
  13  -3   0  770.72   93.49
  13  -3   0  555.94   76.19
  13  -3   0  571.74   33.60
 -13  -3   0  844.82  101.59
 -13  -3   0  525.55   52.19
 -13  -3   0  567.44   55.59
  13   3   0  517.85   66.29
  13   3   0  445.56   58.19
 -13   3   0  464.95   48.10
 -13   3   0  549.65   51.79
  13   3   0  528.85   55.99
 -13   3   0  510.35   50.39
  13   3   0  504.15   48.00
  13   3   0  594.14   77.59
  13   3   0  510.45   42.20
 -13   3   0  529.95   63.69
 -13   3   0  527.15   43.70
  14  -3   0  416.36   63.09
 -14  -3   0  345.87   54.99
  14  -3   0  259.87   49.30
 -14  -3   0  243.78   44.30
 -14  -3   0  330.07   58.89
 -14  -3   0  271.77   47.80
  14   3   0  284.07   54.89
 -14   3   0  303.47   43.20
 -14   3   0  381.06   48.70
  14   3   0  345.47   59.89
  14   3   0  279.67   54.49
  14   3   0  302.87   32.70
 -14   3   0  371.56   47.00
 -14   3   0  447.16   60.59
  14   3   0  206.18   39.70
  14   3   0  271.77   53.59
 -14   3   0  294.87   47.30
 -15  -3   0  284.77   49.70
 -15  -3   0  241.68   46.90
  15  -3   0  131.19   37.00
 -15  -3   0  259.37   47.80
  15  -3   0  194.98   50.59
 -15  -3   0  230.68   54.19
 -15   3   0  254.27   46.60
 -15   3   0  223.38   38.40
  15   3   0  186.28   40.40
 -15   3   0  228.98   46.80
  15   3   0  238.28   49.50
  15   3   0  156.28   25.30
  15   3   0  183.28   35.70
  15   3   0  188.48   45.50
 -15   3   0  303.07   44.40
 -16  -3   0   69.29   24.50
  16  -3   0   12.00   18.00
 -16  -3   0   10.70   24.20
  16  -3   0   58.69   34.20
 -16  -3   0  101.59   31.50
 -16  -3   0   67.29   29.30
 -16   3   0   37.10   21.10
  16   3   0   63.49   31.10
  16   3   0   54.69   29.00
  16   3   0   57.29   19.90
  16   3   0   50.29   25.50
 -16   3   0   71.89   33.50
  16   3   0   35.40   22.90
 -16   3   0   18.20   19.40
 -17  -3   0   26.70   20.60
 -17  -3   0   95.79   38.70
  17  -3   0   64.29   28.10
  17  -3   0   70.19   32.90
 -17  -3   0   11.30   32.50
 -17  -3   0   58.89   27.90
  17   3   0   54.69   28.90
  17   3   0   45.50   24.90
  17   3   0   23.00   30.30
 -17   3   0   45.90   22.70
 -17   3   0   25.00   31.90
 -17   3   0   82.69   23.20
 -17   3   0  104.69   36.00
 -17   3   0   93.69   34.80
 -18  -3   0   26.60   26.90
 -18  -3   0  125.09   43.00
 -18  -3   0   55.29   32.50
 -18  -3   0   88.49   32.30
  18  -3   0  -13.80   35.80
 -18  -3   0   36.80   34.20
  18  -3   0   11.30   26.60
 -18   3   0   42.80   28.80
 -18   3   0   54.29   27.80
 -18   3   0   97.39   39.50
 -18   3   0   51.99   26.00
  18   3   0   24.90   26.10
 -18   3   0   41.10   32.80
  18   3   0    3.60   25.20
  19  -3   0   22.70   56.79
 -19  -3   0   39.60   30.00
 -19  -3   0   -3.30   28.40
 -19  -3   0   89.29   35.80
  19  -3   0   52.19   37.90
 -19  -3   0  109.59   40.50
 -19  -3   0   58.39   43.60
  19   3   0   39.70   36.40
 -19   3   0   23.20   36.40
 -19   3   0   10.90   38.00
 -19   3   0   16.20   24.20
 -19   3   0   40.30   22.70
 -19   3   0   29.90   37.30
  19   3   0   43.00   27.70
   0  -4   0 1528.55   55.99
   0  -4   0 1534.35   56.89
   0  -4   0 1591.04   57.69
   0  -4   0 1647.14   52.79
   0  -4   0 1568.74   55.39
   0  -4   0 1619.64   55.59
   0  -4   0 1618.74   58.09
   0  -4   0 1595.74   63.49
   0  -4   0 1609.94   55.29
   0   4   0 1615.54   58.39
   0   4   0 1561.34   65.29
   0   4   0 1530.65   55.99
   0   4   0 1570.54   55.29
   0   4   0 1603.34   62.79
   0   4   0 1543.25   56.19
   0   4   0 1581.14   52.39
   0   4   0 1520.35   56.29
   0   4   0 1595.44   57.69
   0   4   0 1580.94   57.49
  -1  -4   0   87.69   14.50
  -1  -4   0  104.09   14.80
   1  -4   0  133.69   18.20
  -1  -4   0  115.59   13.40
  -1  -4   0  112.59   10.20
  -1  -4   0  113.49    9.20
  -1  -4   0  107.99    9.50
   1  -4   0  126.39   18.70
  -1  -4   0  117.19   14.70
  -1  -4   0   91.99   12.50
   1  -4   0   95.39   12.80
   1  -4   0  141.89   16.40
  -1  -4   0  115.29   17.10
   1   4   0  101.49   13.40
  -1   4   0  117.09    8.40
  -1   4   0  112.69    7.70
   1   4   0  102.09   12.70
   1   4   0   80.09   10.00
   1   4   0  132.19   14.90
   1   4   0   77.69   13.00
   1   4   0   96.09   14.80
  -1   4   0   83.19   12.30
  -1   4   0  116.69    9.70
  -1   4   0  110.09    7.50
  -1   4   0  144.39   17.80
  -1   4   0   87.39   13.70
   1   4   0  111.49   10.70
  -1   4   0   77.89   11.80
   1   4   0  129.79   15.20
  -1   4   0  105.69    8.70
   1   4   0  119.19    9.80
  -2  -4   0  665.73   32.50
  -2  -4   0  646.44   32.10
   2  -4   0  680.93   43.70
  -2  -4   0  673.13   36.00
  -2  -4   0  615.54   29.10
  -2  -4   0  669.53   32.70
  -2  -4   0  664.93   29.90
  -2  -4   0  627.64   30.10
  -2  -4   0  620.44   33.10
   2  -4   0  661.13   37.60
  -2  -4   0  687.73   32.20
  -2  -4   0  671.73   36.30
   2  -4   0  683.73   31.30
   2  -4   0  660.73   34.80
   2  -4   0  693.03   36.00
  -2  -4   0  685.63   37.50
   2  -4   0  663.73   37.10
  -2   4   0  613.64   28.50
  -2   4   0  616.74   34.80
   2   4   0  670.73   32.80
   2   4   0  652.63   30.20
   2   4   0  683.83   35.80
  -2   4   0  663.73   29.70
  -2   4   0  599.24   35.90
   2   4   0  663.43   30.20
  -2   4   0  679.73   34.00
  -2   4   0  665.03   41.60
   2   4   0  680.93   31.70
   2   4   0  667.63   36.70
   2   4   0  664.83   35.70
   2   4   0  643.74   35.40
   2   4   0  631.94   30.70
   2   4   0  624.14   28.80
   2   4   0  633.54   33.20
  -2   4   0  663.23   37.10
   3  -4   0    2.60    7.50
   3  -4   0   11.70    6.60
  -3  -4   0   -3.20    4.80
   3  -4   0    7.20    8.00
  -3  -4   0    8.10   10.80
  -3  -4   0    0.90    6.90
   3  -4   0   17.50   11.40
   3  -4   0   10.40   10.40
   3  -4   0   -0.40    7.90
  -3  -4   0    1.80    4.50
  -3  -4   0    3.70    5.80
  -3  -4   0    2.50    8.40
   3  -4   0    0.90    6.50
  -3  -4   0    3.60    7.30
  -3  -4   0    6.30    7.20
  -3  -4   0   13.60   10.80
  -3  -4   0    9.80    6.70
  -3  -4   0    2.70    7.70
  -3   4   0    4.00    5.00
   3   4   0    3.70    5.90
   3   4   0   11.00    7.90
   3   4   0    1.70    8.90
   3   4   0    2.70    7.60
   3   4   0    4.30    7.00
   3   4   0   12.50    6.90
   3   4   0   -2.10    5.60
   3   4   0    2.80    5.30
  -3   4   0   10.30    6.60
  -3   4   0    3.00    6.00
   3   4   0    1.80    6.80
   3   4   0    8.40    5.80
   3   4   0   -0.80    7.20
  -3   4   0   10.20   10.00
  -3   4   0    5.70    5.80
   3   4   0    3.70    5.80
  -3   4   0    6.80    5.50
   4  -4   0 1548.55   69.69
  -4  -4   0 1647.44   66.69
  -4  -4   0 1669.83   66.89
  -4  -4   0 1628.64   63.99
   4  -4   0 1605.14   72.19
  -4  -4   0 1577.84   66.29
  -4  -4   0 1672.03   67.69
   4  -4   0 1514.35   65.99
   4  -4   0 1570.54   72.29
  -4  -4   0 1617.84   68.99
  -4  -4   0 1571.84   64.49
  -4  -4   0 1566.44   70.09
   4  -4   0 1792.22   80.79
  -4  -4   0 1588.14   67.89
  -4   4   0 1539.05   68.99
   4   4   0 1413.86   65.79
   4   4   0 1574.54   58.49
   4   4   0 1658.73   62.19
   4   4   0 1661.63   68.29
  -4   4   0 1591.34   68.59
   4   4   0 1532.75   63.99
   4   4   0 1598.74   68.89
  -4   4   0 1618.84   59.09
  -4   4   0 1517.45   53.99
  -4   4   0 1632.64   62.59
   4   4   0 1554.24   67.19
  -4   4   0 1559.64   69.49
   4   4   0 1633.54   67.89
  -4   4   0 1620.94   55.39
   4   4   0 1492.65   68.99
   4   4   0 1601.74   64.99
   4   4   0 1561.74   70.19
  -4   4   0 1590.84   65.59
  -4   4   0 1608.94   85.79
   5  -4   0  810.12   50.19
   5  -4   0  814.72   47.50
  -5  -4   0  843.42   45.00
  -5  -4   0  784.52   43.10
   5  -4   0  865.21   46.10
  -5  -4   0  788.12   39.70
  -5  -4   0  772.52   40.90
   5  -4   0  817.92   48.80
  -5  -4   0  827.02   43.70
  -5  -4   0  796.02   46.10
  -5  -4   0  833.02   44.60
  -5  -4   0  784.62   41.60
   5  -4   0  834.92   45.30
  -5  -4   0  806.12   45.90
  -5  -4   0  882.61   43.90
  -5  -4   0  792.32   50.09
   5   4   0  794.32   40.90
  -5   4   0  741.93   44.80
   5   4   0  745.63   40.90
  -5   4   0  746.13   32.70
  -5   4   0  811.22   45.20
   5   4   0  892.91   46.20
   5   4   0  861.91   45.80
  -5   4   0  813.12   44.20
  -5   4   0  780.52   33.50
   5   4   0  800.52   34.40
  -5   4   0  853.21   44.20
   5   4   0  810.92   37.60
   5   4   0  728.63   40.50
  -5   4   0  806.22   34.00
   5   4   0  743.13   44.30
  -5   4   0  836.52   36.70
   5   4   0  790.02   46.40
  -5   4   0  819.02   44.00
  -5   4   0  883.61   63.79
   5   4   0  840.72   45.10
   6  -4   0  358.36   32.00
   6  -4   0  320.87   32.80
  -6  -4   0  322.87   26.70
  -6  -4   0  315.67   27.30
  -6  -4   0  286.47   23.40
  -6  -4   0  284.57   24.90
  -6  -4   0  394.96   46.50
   6  -4   0  264.07   26.60
  -6  -4   0  314.87   23.90
  -6  -4   0  364.36   30.40
  -6  -4   0  244.88   26.00
  -6  -4   0  299.87   28.30
   6  -4   0  329.77   30.90
   6  -4   0  310.17   27.20
  -6  -4   0  310.77   26.70
  -6  -4   0  296.47   26.40
  -6   4   0  324.27   28.30
   6   4   0  317.57   29.20
  -6   4   0  303.77   27.20
   6   4   0  297.27   25.40
  -6   4   0  231.28   34.50
   6   4   0  285.97   20.60
   6   4   0  294.17   28.10
   6   4   0  346.77   30.70
  -6   4   0  322.57   18.60
   6   4   0  302.47   24.60
   6   4   0  338.87   28.20
  -6   4   0  275.57   24.10
  -6   4   0  294.67   20.70
   6   4   0  303.87   26.40
  -6   4   0  274.17   25.00
   6   4   0  311.67   18.30
  -6   4   0  296.37   20.40
   6   4   0  311.87   27.30
  -6   4   0  278.17   18.50
   6   4   0  291.67   23.80
   6   4   0  292.47   28.90
  -6   4   0  329.57   41.50
  -6   4   0  348.17   20.60
  -6   4   0  271.87   19.10
   7  -4   0  375.86   35.60
  -7  -4   0  348.07   34.40
  -7  -4   0  364.96   26.80
  -7  -4   0  322.07   30.10
  -7  -4   0  367.86   27.60
  -7  -4   0  387.86   37.20
   7  -4   0  407.66   35.20
   7  -4   0  407.06   36.10
  -7  -4   0  342.07   32.10
  -7  -4   0  349.27   30.70
   7   4   0  358.76   33.60
   7   4   0  388.36   21.20
  -7   4   0  374.46   29.50
   7   4   0  410.36   33.90
  -7   4   0  393.96   32.60
  -7   4   0  357.66   22.80
   7   4   0  339.57   30.30
  -7   4   0  407.46   24.90
   7   4   0  368.86   30.50
  -7   4   0  350.76   32.00
  -7   4   0  382.66   21.30
   7   4   0  343.27   32.50
  -7   4   0  324.77   25.10
  -7   4   0  460.05   65.99
   7   4   0  361.36   23.50
   7   4   0  357.56   30.40
  -7   4   0  416.86   26.20
  -7   4   0  369.56   24.10
   7   4   0  370.86   28.80
  -7   4   0  419.26   31.60
  -8  -4   0  451.15   30.40
   8  -4   0  423.86   38.90
   8  -4   0  459.05   41.80
   8  -4   0  493.15   22.60
  -8  -4   0  503.25   45.30
  -8  -4   0  466.05   39.70
  -8  -4   0  474.75   37.60
  -8  -4   0  534.95   38.20
   8  -4   0  557.04   45.30
  -8  -4   0  474.85   37.50
  -8   4   0  508.45   36.90
   8   4   0  492.35   41.10
   8   4   0  486.15   39.70
   8   4   0  447.56   35.60
  -8   4   0  463.55   29.70
   8   4   0  490.65   35.20
  -8   4   0  452.55   32.90
   8   4   0  361.56   35.00
   8   4   0  439.66   35.60
  -8   4   0  444.16   35.20
   8   4   0  440.96   24.20
  -8   4   0  538.15   74.99
  -8   4   0  452.65   30.90
   8   4   0  471.75   27.10
  -8   4   0  471.95   30.20
  -8   4   0  535.45   27.80
   8   4   0  379.56   38.40
  -8   4   0  463.35   31.10
   9  -4   0   52.29    9.30
   9  -4   0   58.09   18.10
  -9  -4   0   43.50   24.30
  -9  -4   0   25.90   13.90
  -9  -4   0   39.80   12.10
   9  -4   0   59.49   21.00
   9  -4   0   53.59   19.60
   9  -4   0   46.70   10.10
  -9  -4   0   33.90   13.50
  -9  -4   0   75.09   23.00
   9   4   0   64.29   10.00
   9   4   0   76.69   17.90
   9   4   0   96.29   25.70
   9   4   0   20.30   13.80
  -9   4   0   63.89   18.50
  -9   4   0   58.79   16.20
  -9   4   0   47.80   15.40
   9   4   0   41.10   20.80
   9   4   0   34.00   15.80
  -9   4   0   94.99   33.00
  -9   4   0   51.49   13.80
   9   4   0   63.59   19.40
  -9   4   0   62.99   16.40
  -9   4   0   14.60   13.10
  -9   4   0   29.20   12.70
   9   4   0   52.79   12.70
  10  -4   0   78.69   25.20
  10  -4   0   48.70   18.90
  10  -4   0   70.59   25.30
 -10  -4   0   49.10   20.90
 -10  -4   0   51.59   24.20
 -10  -4   0   69.09   14.20
 -10  -4   0   58.39   22.50
 -10  -4   0   49.10   19.60
 -10   4   0   73.19   29.70
  10   4   0   81.89   24.30
 -10   4   0   49.70   16.90
  10   4   0   77.19   22.60
 -10   4   0   43.60   18.50
  10   4   0   13.90   16.10
 -10   4   0   70.89   18.50
 -10   4   0   56.69   18.00
  10   4   0   57.19   21.40
  10   4   0   32.70   15.60
  10   4   0   80.19   15.60
  10   4   0   47.60   17.70
  10   4   0   84.09   25.30
  10   4   0   43.70   16.20
 -10   4   0   67.59   18.10
 -10   4   0   49.60   20.60
  11  -4   0  121.49   30.60
 -11  -4   0  173.38   35.40
 -11  -4   0  145.39   29.40
 -11  -4   0  209.78   35.00
 -11  -4   0  175.08   38.60
  11  -4   0  162.38   37.50
  11  -4   0  236.78   46.80
 -11   4   0  151.48   26.40
  11   4   0  212.18   40.40
 -11   4   0  171.78   32.50
 -11   4   0  185.98   31.00
  11   4   0  185.28   29.40
 -11   4   0  129.09   27.10
 -11   4   0  145.69   30.30
  11   4   0  165.78   36.30
  11   4   0  212.18   41.50
  11   4   0  225.28   35.00
 -11   4   0  128.49   45.80
 -11   4   0  192.38   28.80
  11   4   0  164.58   31.60
  12  -4   0  100.19   31.80
 -12  -4   0  140.19   30.70
 -12  -4   0  133.49   32.30
  12  -4   0  117.99   37.60
 -12  -4   0  141.79   31.40
 -12  -4   0  119.89   34.50
  12  -4   0  106.39   28.50
  12   4   0  109.19   30.00
  12   4   0  138.59   28.50
 -12   4   0  128.29   25.40
  12   4   0  165.08   33.10
  12   4   0   66.99   24.00
 -12   4   0  101.99   27.50
  12   4   0   94.09   22.90
 -12   4   0  109.29   22.60
  12   4   0  122.49   31.60
  12   4   0  131.59   26.70
 -12   4   0  155.18   25.60
 -12   4   0  148.29   32.40
 -12   4   0  156.08   28.00
 -13  -4   0   11.00   17.20
  13  -4   0    6.20   14.50
 -13  -4   0  -20.20   14.90
  13  -4   0    4.30   14.90
 -13  -4   0    2.40   13.10
 -13  -4   0    1.20   21.10
  13  -4   0    1.50   14.30
 -13   4   0    2.00   15.50
 -13   4   0  -12.30   14.80
 -13   4   0   17.50   13.30
  13   4   0  -36.50   18.30
  13   4   0   16.00   20.30
 -13   4   0  -12.80   13.90
  13   4   0   17.50   20.90
  13   4   0   18.70   18.00
 -13   4   0  -19.70   12.90
  13   4   0   -3.90   15.40
  13   4   0   12.50   16.00
  14  -4   0  -12.10   15.50
 -14  -4   0   22.90   21.80
 -14  -4   0   35.00   26.40
  14  -4   0    0.60   14.30
 -14  -4   0    3.10   19.40
 -14  -4   0   57.39   25.70
  14   4   0    0.90   15.60
 -14   4   0   27.00   22.40
  14   4   0   46.00   23.50
 -14   4   0    5.00   18.10
  14   4   0   26.60   20.90
  14   4   0  -32.80   12.70
 -14   4   0   -6.60   14.30
 -14   4   0    3.90   13.80
  14   4   0    9.20   18.00
 -15  -4   0   37.20   26.20
 -15  -4   0   39.20   32.00
 -15  -4   0   36.10   24.90
  15  -4   0   27.60   29.10
 -15  -4   0   -5.00   18.70
  15  -4   0   19.10   26.10
 -15   4   0   39.20   23.30
  15   4   0  -12.80   19.70
 -15   4   0   52.09   22.00
  15   4   0   28.90   22.60
  15   4   0   49.10   21.00
  15   4   0   34.30   25.40
 -15   4   0  -24.70   20.90
  15   4   0   73.79   25.30
 -16  -4   0  -19.30   27.00
 -16  -4   0  129.79   36.60
 -16  -4   0  -27.70   18.00
  16  -4   0    8.90   19.00
  16  -4   0  -16.90   16.50
 -16  -4   0   12.40   25.60
  16   4   0   -3.60   20.80
 -16   4   0    8.40   18.30
 -16   4   0   12.10   21.30
  16   4   0   15.00   15.80
  16   4   0    7.80   22.30
  16   4   0   16.30   22.70
 -16   4   0   18.50   25.00
 -16   4   0   -2.40   22.30
  16   4   0  -21.60   17.30
 -16   4   0   15.90   16.30
 -17  -4   0  -11.50   17.60
 -17  -4   0   24.50   25.60
 -17  -4   0    1.10   24.90
 -17  -4   0    7.50   24.10
  17  -4   0  -13.20   18.00
  17  -4   0   32.50   28.60
 -17   4   0   11.60   21.10
 -17   4   0   17.80   26.00
  17   4   0   41.90   27.40
 -17   4   0    5.30   18.70
  17   4   0   36.50   19.60
  17   4   0   36.80   25.50
 -17   4   0  -17.50   24.70
  17   4   0    8.80   21.50
 -17   4   0   25.70   16.60
 -18  -4   0   76.59   48.30
  18  -4   0   69.39   43.70
 -18  -4   0   55.59   24.50
  18  -4   0  116.79   57.19
 -18  -4   0   51.59   28.00
 -18  -4   0   68.29   32.80
 -18  -4   0  102.29   33.20
 -18   4   0   44.80   25.20
 -18   4   0   69.49   29.20
 -18   4   0   46.30   32.70
  18   4   0   50.69   29.00
  18   4   0   24.50   27.10
 -18   4   0   59.59   37.20
 -18   4   0   58.49   27.70
 -19  -4   0   12.80   25.60
 -19  -4   0   -4.00   29.80
  19  -4   0  -13.70   16.00
 -19  -4   0   49.99   40.80
 -19  -4   0   48.50   31.70
  19  -4   0   17.00   56.69
 -19  -4   0  100.59   35.00
 -19   4   0   22.60   25.70
  19   4   0   54.89   31.10
 -19   4   0   49.10   40.90
 -19   4   0   50.19   28.70
  19   4   0   -4.40   38.60
 -19   4   0   30.20   35.30
 -19   4   0    0.00   24.20
   0  -5   0    9.30    9.10
   0  -5   0    7.70    5.10
   0  -5   0   -7.20    5.10
   0  -5   0    7.80    5.30
   0  -5   0    7.60    3.90
   0  -5   0    6.60    3.40
   0  -5   0    2.30    6.00
   0  -5   0    6.60    5.90
   0  -5   0   -3.20    8.80
   0   5   0    1.00    5.70
   0   5   0   -1.70    4.80
   0   5   0   -0.30    6.60
   0   5   0    8.90    5.10
   0   5   0   12.70    9.00
   0   5   0    0.30    4.80
   0   5   0    4.70    8.30
   0   5   0    0.00    6.00
   0   5   0    7.10    3.00
   0   5   0   11.40    6.80
   0   5   0    4.50    5.80
   1  -5   0  154.28   20.80
  -1  -5   0  116.19   14.70
  -1  -5   0   98.49    8.90
  -1  -5   0   78.69   12.60
  -1  -5   0  100.59   17.00
  -1  -5   0   98.59   14.10
   1  -5   0   94.59   17.00
   1  -5   0   91.79   16.80
   1  -5   0  114.19   19.00
   1  -5   0   80.69   14.30
  -1  -5   0  124.79   17.60
  -1  -5   0   84.99   12.70
  -1  -5   0   75.09   16.60
  -1  -5   0   78.59   11.10
  -1  -5   0   91.09    8.80
   1  -5   0   91.19    7.40
   1  -5   0  104.79    9.40
  -1  -5   0   88.59   12.30
   1   5   0   69.99   11.40
  -1   5   0   87.69    9.10
   1   5   0   86.19   11.60
   1   5   0  108.19   17.10
   1   5   0   78.49    8.10
  -1   5   0   83.19   12.60
   1   5   0   95.59    9.10
   1   5   0  105.89   16.40
  -1   5   0   86.29    7.20
  -1   5   0  126.79   13.90
  -1   5   0   96.59   10.40
   1   5   0   75.49   12.10
  -1   5   0  100.49    8.70
   1   5   0  105.29   15.30
  -1   5   0  101.39   14.80
  -1   5   0   75.69   16.30
   1   5   0   94.29   17.00
  -1   5   0  101.39   10.00
   1   5   0   92.59   11.50
   1   5   0  105.99   14.90
  -2  -5   0 2235.08   84.09
  -2  -5   0 2282.37   79.89
  -2  -5   0 2249.97   82.39
  -2  -5   0 2241.28   79.59
  -2  -5   0 2210.48   83.39
   2  -5   0 2248.18   91.89
  -2  -5   0 2234.58   80.69
   2  -5   0 2309.77   92.49
  -2  -5   0 2176.58   83.79
   2  -5   0 2299.47   83.59
   2  -5   0 2203.38   87.69
   2  -5   0 2297.57   98.69
  -2  -5   0 2172.58   90.29
  -2  -5   0 2285.97   90.49
  -2  -5   0 2221.98   88.19
  -2  -5   0 2340.47   85.59
   2  -5   0 2351.76   87.89
  -2   5   0 2257.37   96.09
  -2   5   0 2257.57   82.39
  -2   5   0 2284.87   73.59
   2   5   0 2268.97   84.89
  -2   5   0 2221.78   91.39
   2   5   0 2235.48   89.79
   2   5   0 2307.37   89.99
   2   5   0 2267.77   88.49
   2   5   0 2205.98   84.39
   2   5   0 2162.88   82.19
  -2   5   0 2343.37   78.79
   2   5   0 2229.98   81.29
  -2   5   0 2266.57   86.79
   2   5   0 2200.88   79.69
  -2   5   0 2224.18   72.89
   2   5   0 2215.68   85.09
   2   5   0 2278.97   83.19
  -3  -5   0 1424.36   57.89
   3  -5   0 1503.45   68.59
  -3  -5   0 1501.85   62.39
  -3  -5   0 1462.05   58.69
  -3  -5   0 1409.26   67.19
  -3  -5   0 1383.96   58.19
  -3  -5   0 1398.76   58.39
   3  -5   0 1463.15   77.69
   3  -5   0 1481.95   67.79
  -3  -5   0 1414.76   61.09
   3  -5   0 1457.35   66.19
   3  -5   0 1417.46   56.39
   3  -5   0 1451.15   65.39
  -3  -5   0 1487.05   63.19
  -3  -5   0 1466.45   64.79
   3   5   0 1484.75   58.99
  -3   5   0 1459.75   75.29
  -3   5   0 1527.75   64.49
   3   5   0 1423.46   65.49
  -3   5   0 1500.05   65.89
   3   5   0 1451.75   57.59
   3   5   0 1535.95   63.29
   3   5   0 1365.36   59.29
   3   5   0 1435.36   62.29
   3   5   0 1470.15   66.69
  -3   5   0 1432.36   66.69
   3   5   0 1484.75   59.69
  -3   5   0 1389.46   57.19
   3   5   0 1354.36   61.69
   3   5   0 1512.35   59.59
  -3   5   0 1437.66   55.39
  -4  -5   0   28.90   10.90
   4  -5   0   25.90   13.60
  -4  -5   0   19.10    8.40
  -4  -5   0   39.60   12.30
  -4  -5   0   31.50   12.30
  -4  -5   0   34.70   10.00
   4  -5   0   28.60   10.70
  -4  -5   0   41.20   10.80
   4  -5   0   26.00   11.30
   4  -5   0   66.29   20.10
   4  -5   0   19.90    9.30
  -4  -5   0   20.90   11.90
  -4  -5   0   44.40   11.80
  -4  -5   0   52.49   14.30
  -4  -5   0   27.00   12.60
   4   5   0   12.80    9.70
   4   5   0   20.70   11.70
  -4   5   0   49.00   11.10
  -4   5   0   47.10   17.90
   4   5   0   53.99   13.70
   4   5   0   26.00   11.50
   4   5   0   28.00   11.60
  -4   5   0   50.69   12.80
  -4   5   0   41.40    5.80
   4   5   0   42.50   10.80
   4   5   0   52.99   14.70
   4   5   0   22.50    8.50
  -4   5   0   36.00   11.90
  -4   5   0   21.80    8.40
   4   5   0   41.50   13.10
   4   5   0   30.10   10.20
   4   5   0   44.30   11.10
   4   5   0   40.00    8.70
  -5  -5   0  637.84   38.50
   5  -5   0  688.23   43.50
  -5  -5   0  604.14   40.20
  -5  -5   0  612.14   37.80
  -5  -5   0  615.14   35.40
  -5  -5   0  659.63   39.40
   5  -5   0  627.44   41.80
  -5  -5   0  731.93   46.50
  -5  -5   0  629.94   37.70
   5  -5   0  599.44   37.60
  -5  -5   0  600.04   42.10
   5  -5   0  709.33   46.20
  -5  -5   0  595.34   37.60
  -5  -5   0  673.43   38.30
   5  -5   0  641.64   44.40
  -5   5   0  697.73   28.10
  -5   5   0  608.24   52.99
   5   5   0  688.33   42.80
  -5   5   0  615.34   38.70
   5   5   0  609.74   35.60
  -5   5   0  674.23   41.10
   5   5   0  631.74   40.70
   5   5   0  647.84   39.90
   5   5   0  607.54   35.60
  -5   5   0  633.14   31.20
   5   5   0  660.13   34.20
  -5   5   0  662.43   38.20
   5   5   0  615.44   39.20
   5   5   0  576.94   38.70
   5   5   0  622.04   40.60
  -5   5   0  608.34   26.40
   5   5   0  612.44   30.90
  -5   5   0  660.43   41.20
   5   5   0  604.84   39.40
  -6  -5   0  579.24   37.90
  -6  -5   0  563.94   44.30
  -6  -5   0  564.04   36.40
   6  -5   0  552.64   41.90
  -6  -5   0  621.04   41.50
   6  -5   0  558.04   42.60
  -6  -5   0  542.15   37.40
   6  -5   0  653.83   41.30
  -6  -5   0  591.84   39.00
  -6  -5   0  629.44   39.80
  -6  -5   0  609.24   37.30
  -6  -5   0  569.14   39.80
  -6  -5   0  592.24   35.40
  -6  -5   0  600.44   41.60
   6  -5   0  547.75   44.00
  -6   5   0  628.04   40.70
   6   5   0  598.04   41.30
   6   5   0  578.54   36.30
  -6   5   0  585.44   30.70
   6   5   0  578.24   32.40
  -6   5   0  607.24   35.70
  -6   5   0  587.64   28.40
  -6   5   0  581.94   26.40
   6   5   0  519.65   38.90
  -6   5   0  658.73   57.09
  -6   5   0  573.34   29.50
   6   5   0  570.34   45.50
  -6   5   0  580.24   40.40
   6   5   0  601.14   36.90
   6   5   0  513.65   34.90
   6   5   0  625.34   40.60
  -6   5   0  562.44   38.00
  -6   5   0  569.14   38.80
   6   5   0  634.44   40.90
   6   5   0  566.34   40.80
   6   5   0  601.94   29.50
  -6   5   0  580.84   28.30
   7  -5   0   35.70   13.70
  -7  -5   0   67.99   15.70
  -7  -5   0   71.99   21.20
  -7  -5   0   49.99   20.80
   7  -5   0  110.59   23.60
   7  -5   0   68.39   18.40
  -7  -5   0   89.59   21.00
  -7  -5   0   47.80   15.40
   7  -5   0   85.09   20.50
   7  -5   0   47.30   14.10
  -7  -5   0   61.19   17.80
  -7   5   0   65.99   16.20
   7   5   0   79.69   22.00
   7   5   0   76.49   13.70
   7   5   0   75.99   20.70
   7   5   0   67.99   20.10
   7   5   0   72.39   18.50
   7   5   0   67.09   12.40
   7   5   0   76.39   19.40
  -7   5   0   49.70   20.50
   7   5   0   41.90   14.20
  -7   5   0   79.99   12.60
  -7   5   0   50.39   15.10
  -7   5   0   59.39   11.40
  -7   5   0   64.59   13.70
  -7   5   0   87.29   13.30
  -7   5   0   46.10   17.90
   7   5   0   52.29   17.10
  -7   5   0   88.69   12.20
  -7   5   0   94.59   16.30
  -7   5   0   68.19   15.60
   8  -5   0  135.59   30.50
  -8  -5   0  136.29   25.20
  -8  -5   0  146.99   26.40
  -8  -5   0   96.89   26.80
  -8  -5   0   98.89   18.70
   8  -5   0   94.19   23.80
   8  -5   0   96.49   23.80
  -8  -5   0  122.99   26.30
   8   5   0   93.49   18.50
  -8   5   0  154.48   26.50
   8   5   0   88.09   22.10
  -8   5   0  127.09   18.10
  -8   5   0  108.19   32.30
  -8   5   0  123.89   20.90
   8   5   0   92.69   21.60
   8   5   0  129.09   14.80
  -8   5   0   98.59   10.60
  -8   5   0  118.59   22.70
   8   5   0  116.99   25.00
  -8   5   0  135.19   19.20
   8   5   0  109.09   24.80
   8   5   0  115.89   24.80
   8   5   0  108.09   16.10
   8   5   0   90.09   24.50
  -8   5   0  131.09   18.80
  -8   5   0  134.69   18.50
  -8   5   0  148.19   20.80
   9  -5   0   -5.00   10.60
  -9  -5   0   -4.60   11.80
  -9  -5   0  -15.00   18.00
  -9  -5   0   11.20   10.30
   9  -5   0   -1.40   10.70
  -9  -5   0   15.00    8.70
   9  -5   0   -5.00    9.50
  -9  -5   0   -5.50    9.10
  -9   5   0   11.20   12.60
  -9   5   0   -4.30   11.30
   9   5   0   15.60   11.70
   9   5   0    2.70   11.30
   9   5   0    3.30   12.50
  -9   5   0    5.10    4.60
  -9   5   0    1.00    9.10
  -9   5   0  -11.80    6.70
   9   5   0    5.70    5.90
   9   5   0    7.40    8.10
  -9   5   0   -3.30   14.70
  -9   5   0   -2.00    7.70
  -9   5   0   -2.60   10.90
   9   5   0   -0.80   10.50
   9   5   0   -1.00    9.60
   9   5   0    5.10   13.60
 -10  -5   0  214.98   33.30
 -10  -5   0  181.88   34.70
  10  -5   0  254.07   38.70
 -10  -5   0  194.28   20.40
 -10  -5   0  288.57   50.19
  10  -5   0  127.89   28.20
 -10  -5   0  260.57   37.20
  10  -5   0  260.27   43.80
  10   5   0  249.18   36.10
  10   5   0  153.48   28.70
 -10   5   0  227.08   33.50
 -10   5   0  223.68   32.20
  10   5   0  282.77   39.90
  10   5   0  273.17   41.80
 -10   5   0  237.18   31.00
 -10   5   0  261.07   30.90
 -10   5   0  224.28   31.20
  10   5   0  220.78   17.40
  10   5   0  210.78   24.50
 -10   5   0  252.77   56.89
  10   5   0  214.78   41.20
 -10   5   0  229.18   30.10
  10   5   0  170.78   32.20
 -11  -5   0  158.08   30.50
 -11  -5   0  193.98   35.40
 -11  -5   0  193.68   37.20
  11  -5   0  200.08   39.00
  11  -5   0  295.57   49.00
  11  -5   0  278.67   47.70
 -11  -5   0  230.38   46.10
 -11   5   0  307.97   41.80
  11   5   0  276.47   40.10
 -11   5   0  250.97   32.50
 -11   5   0  228.78   37.00
  11   5   0  201.08   32.00
  11   5   0  298.07   43.60
 -11   5   0  285.47   34.60
 -11   5   0  223.48   37.40
  11   5   0  173.58   37.70
  11   5   0  317.87   44.50
 -12  -5   0  324.77   51.29
  12  -5   0  268.67   46.70
  12  -5   0  211.48   41.80
 -12  -5   0  283.27   46.50
 -12  -5   0  251.17   42.00
 -12  -5   0  211.08   45.30
  12  -5   0  243.68   48.00
 -12   5   0  255.37   33.60
  12   5   0  216.28   38.40
 -12   5   0  356.26   49.20
 -12   5   0  208.88   29.50
 -12   5   0  267.97   39.80
  12   5   0  250.37   48.40
  12   5   0  299.07   43.00
 -12   5   0  268.57   33.90
  12   5   0  277.27   47.90
 -12   5   0  190.58   35.60
  12   5   0  262.17   40.20
  12   5   0  203.88   35.50
 -13  -5   0  191.88   39.90
  13  -5   0  209.38   54.49
 -13  -5   0  227.68   51.09
 -13  -5   0  214.68   39.50
 -13  -5   0  188.48   40.30
  13  -5   0  118.89   31.50
  13   5   0  225.18   43.80
  13   5   0  171.28   33.90
  13   5   0  185.98   42.40
 -13   5   0  128.89   27.40
  13   5   0  240.58   43.10
  13   5   0  205.68   36.90
  13   5   0  221.68   41.60
 -13   5   0  208.98   32.30
 -13   5   0  146.39   33.50
 -13   5   0  280.47   45.00
 -13   5   0  189.28   30.70
 -13   5   0  152.48   31.60
  14  -5   0   31.00   21.10
 -14  -5   0   28.50   27.50
  14  -5   0   46.60   26.30
 -14  -5   0   52.79   25.40
 -14  -5   0   21.40   21.50
 -14  -5   0   85.29   30.80
  14   5   0   59.49   25.10
 -14   5   0  109.79   29.40
  14   5   0   96.89   27.20
 -14   5   0   14.00   19.50
 -14   5   0   70.99   20.20
 -14   5   0   71.29   21.00
  14   5   0   75.89   29.00
 -14   5   0   71.39   24.60
 -14   5   0   41.00   22.00
  14   5   0   39.50   21.20
  14   5   0   37.10   22.00
  15  -5   0    0.80   13.00
 -15  -5   0   38.40   22.20
 -15  -5   0   58.69   26.90
 -15  -5   0    6.70   22.60
  15  -5   0   -7.80   21.80
 -15  -5   0   44.20   26.70
 -15   5   0   52.69   19.40
  15   5   0   40.50   22.50
  15   5   0   37.10   21.90
 -15   5   0   57.99   21.60
 -15   5   0   16.30   22.00
  15   5   0   15.00   22.50
  15   5   0    5.30   15.40
  15   5   0    3.20   22.90
 -15   5   0   63.59   23.20
 -16  -5   0   70.59   40.10
  16  -5   0   47.20   31.20
 -16  -5   0   43.50   23.70
 -16  -5   0   85.89   32.10
  16  -5   0   54.09   32.50
 -16  -5   0   61.69   27.80
  16   5   0   44.90   25.40
  16   5   0   17.80   19.00
  16   5   0   43.90   27.90
 -16   5   0   38.40   28.00
  16   5   0   26.40   20.50
 -16   5   0   35.90   26.80
 -16   5   0   19.10   21.30
  16   5   0   64.79   29.90
 -16   5   0   59.99   23.50
 -16   5   0   38.50   28.00
 -17  -5   0  133.49   40.20
 -17  -5   0  147.39   39.70
  17  -5   0  107.29   41.80
 -17  -5   0   60.19   40.80
 -17  -5   0   81.29   29.50
  17  -5   0  136.69   41.90
  17   5   0  170.28   45.80
 -17   5   0   42.90   27.90
 -17   5   0  207.78   48.80
 -17   5   0  122.59   34.80
  17   5   0  153.38   39.60
 -17   5   0  105.49   30.70
  17   5   0  102.69   24.90
 -17   5   0  155.68   38.60
  18  -5   0   76.69   38.90
 -18  -5   0   23.00   22.50
 -18  -5   0    3.20   26.90
 -18  -5   0   56.59   30.10
 -18  -5   0   59.29   44.90
  18  -5   0   55.89   26.40
 -18  -5   0   88.99   39.70
 -18   5   0   60.79   35.00
 -18   5   0   34.70   33.50
  18   5   0   -7.40   23.50
 -18   5   0   65.19   27.20
 -18   5   0   51.09   26.10
 -18   5   0   91.69   28.30
  18   5   0   11.70   28.90
 -19  -5   0   -9.00   22.50
 -19  -5   0   45.80   31.40
 -19  -5   0   51.19   42.40
 -19  -5   0   33.40   33.60
  19  -5   0   -2.00   23.50
  19  -5   0   23.80   38.50
 -19  -5   0    8.30   30.90
 -19   5   0   30.40   30.50
 -19   5   0   27.70   25.00
 -19   5   0    6.50   22.40
  19   5   0   18.40   31.50
 -19   5   0   18.10   25.70
 -19   5   0   65.39   40.20
   0  -6   0   36.00    8.30
   0  -6   0   24.80   13.40
   0  -6   0    8.30   10.40
   0  -6   0   26.40    7.30
   0  -6   0   42.00   10.50
   0  -6   0   30.60    9.70
   0  -6   0   37.00    5.90
   0  -6   0   38.10    8.30
   0   6   0   43.00   15.50
   0   6   0   39.40    8.90
   0   6   0   29.30    5.10
   0   6   0   23.10   11.20
   0   6   0   34.90    9.30
   0   6   0   33.80    9.00
   0   6   0   36.80   12.50
   0   6   0   24.10    7.80
   0   6   0   37.10    9.00
   0   6   0   36.40    7.50
  -1  -6   0   33.40   12.40
  -1  -6   0   74.69   12.20
  -1  -6   0   48.30   11.50
   1  -6   0   71.29   11.80
   1  -6   0   44.40   13.70
   1  -6   0   27.90   11.30
  -1  -6   0   47.90   14.10
  -1  -6   0   41.20    7.20
  -1  -6   0   47.30   11.50
  -1  -6   0   54.59   11.10
  -1  -6   0   73.09    8.60
   1  -6   0   43.70   13.50
   1  -6   0   76.59   16.80
  -1  -6   0   51.09   13.20
  -1  -6   0   50.59    9.20
   1  -6   0   37.50    6.90
  -1  -6   0   45.10   10.10
  -1   6   0   48.70    6.10
   1   6   0   61.99   12.70
   1   6   0   33.00    9.90
   1   6   0   43.20   13.10
  -1   6   0   71.89    9.70
  -1   6   0   57.09   12.00
   1   6   0   44.30    9.20
  -1   6   0   49.00   17.70
  -1   6   0   48.70    8.90
  -1   6   0   77.79   14.60
   1   6   0   53.89    8.10
   1   6   0   48.70    7.10
  -1   6   0   35.10   10.40
   1   6   0   45.10   10.20
   1   6   0   42.50   13.90
  -1   6   0   82.59   11.90
   1   6   0   59.29   11.20
   1   6   0   45.60   11.40
   1   6   0   61.19   10.30
  -1   6   0   69.59   13.00
  -1   6   0   42.50    8.10
  -1   6   0   65.99   10.10
  -1   6   0   57.49    9.50
   2  -6   0 3383.96  134.69
   2  -6   0 3692.03  144.09
  -2  -6   0 3605.44  122.79
  -2  -6   0 3514.95  120.29
   2  -6   0 3614.14  130.99
  -2  -6   0 3534.75  134.49
  -2  -6   0 3510.75  124.39
   2  -6   0 3573.04  136.89
  -2  -6   0 3589.24  131.39
  -2  -6   0 3456.45  125.59
   2  -6   0 3483.95  130.89
  -2  -6   0 3376.76  140.39
   2  -6   0 3486.35  127.19
  -2  -6   0 3552.84  119.99
  -2  -6   0 3523.65  126.99
  -2  -6   0 3393.46  125.09
  -2  -6   0 3653.73  127.19
   2   6   0 3647.14  125.59
  -2   6   0 3800.12  131.29
  -2   6   0 3620.24  115.69
  -2   6   0 3485.55  139.59
  -2   6   0 3419.66  132.19
  -2   6   0 3612.94  116.89
  -2   6   0 3572.84  125.99
   2   6   0 3708.33  134.49
   2   6   0 3671.83  127.59
   2   6   0 3387.56  122.59
   2   6   0 3423.56  130.49
  -2   6   0 3575.54  120.59
   2   6   0 3513.05  120.29
   2   6   0 3476.15  126.09
   2   6   0 3586.14  122.59
  -2   6   0 3798.92  138.39
  -2   6   0 3589.74  118.79
   2   6   0 3660.63  134.49
   3  -6   0  499.75   37.10
  -3  -6   0  508.25   38.10
  -3  -6   0  467.55   30.20
  -3  -6   0  520.95   36.90
  -3  -6   0  483.95   34.40
   3  -6   0  508.05   30.10
  -3  -6   0  466.55   27.20
   3  -6   0  480.85   35.00
   3  -6   0  567.64   45.70
  -3  -6   0  467.25   31.00
  -3  -6   0  466.45   32.60
  -3  -6   0  506.55   31.70
  -3  -6   0  460.65   26.90
  -3  -6   0  479.75   27.80
  -3  -6   0  451.15   28.10
   3  -6   0  438.46   40.50
   3   6   0  451.35   32.60
  -3   6   0  511.35   32.70
   3   6   0  486.15   29.20
  -3   6   0  454.05   33.50
   3   6   0  480.85   31.30
   3   6   0  491.85   29.80
   3   6   0  507.75   32.10
   3   6   0  552.04   36.50
   3   6   0  502.45   27.40
  -3   6   0  512.65   27.10
  -3   6   0  544.35   36.90
   3   6   0  488.35   34.30
   3   6   0  517.75   28.70
  -3   6   0  456.15   39.70
   4  -6   0  691.53   46.90
  -4  -6   0  718.33   38.50
  -4  -6   0  748.83   39.00
   4  -6   0  672.43   44.60
  -4  -6   0  715.63   38.60
  -4  -6   0  733.73   43.70
   4  -6   0  803.52   60.79
   4  -6   0  770.62   36.60
  -4  -6   0  696.73   46.90
  -4  -6   0  775.62   39.80
   4  -6   0  729.03   45.10
  -4  -6   0  837.12   49.80
  -4  -6   0  711.23   42.00
   4  -6   0  708.33   46.70
  -4  -6   0  745.23   41.80
  -4  -6   0  726.63   41.80
  -4  -6   0  732.33   43.80
  -4   6   0  761.32   55.49
  -4   6   0  728.93   45.30
  -4   6   0  688.63   37.10
   4   6   0  645.54   38.30
   4   6   0  705.93   40.00
   4   6   0  741.03   42.10
  -4   6   0  810.12   44.10
   4   6   0  716.03   42.40
   4   6   0  751.62   45.90
   4   6   0  757.22   39.80
   4   6   0  739.13   43.50
  -4   6   0  737.43   33.70
   4   6   0  768.82   39.90
   4   6   0  728.53   38.10
   4   6   0  725.83   45.10
   4   6   0  778.82   38.50
   4   6   0  732.93   35.50
  -4   6   0  789.32   45.70
  -5  -6   0 1014.50   50.79
  -5  -6   0 1032.90   51.89
   5  -6   0 1061.99   60.19
   5  -6   0 1053.19   58.49
  -5  -6   0  945.91   52.19
   5  -6   0 1052.69   59.09
  -5  -6   0 1020.30   49.99
  -5  -6   0  949.31   58.69
  -5  -6   0 1004.20   58.79
   5  -6   0 1046.00   52.59
  -5  -6   0 1003.60   53.59
  -5  -6   0 1083.99   54.79
  -5  -6   0 1006.00   50.99
  -5  -6   0 1104.69   57.39
   5  -6   0 1055.69   60.59
  -5  -6   0  989.60   53.29
  -5   6   0  999.10   70.49
   5   6   0 1081.19   53.99
  -5   6   0 1123.79   38.90
  -5   6   0 1068.79   44.70
   5   6   0  925.91   49.80
   5   6   0 1007.30   57.39
  -5   6   0 1077.99   63.29
   5   6   0 1016.10   50.89
   5   6   0 1007.60   57.09
  -5   6   0 1002.90   50.69
   5   6   0 1027.80   48.60
  -5   6   0  996.40   37.10
   5   6   0 1011.20   54.69
  -5   6   0 1043.90   55.99
   5   6   0 1003.70   51.09
   5   6   0 1061.79   55.79
  -5   6   0  985.90   56.69
   5   6   0 1014.20   55.99
   6  -6   0  419.26   37.20
  -6  -6   0  411.46   31.10
  -6  -6   0  460.55   30.70
  -6  -6   0  460.65   40.60
  -6  -6   0  385.76   31.30
  -6  -6   0  437.16   32.40
   6  -6   0  388.56   36.90
  -6  -6   0  439.46   36.40
   6  -6   0  474.25   34.80
  -6  -6   0  403.66   33.30
  -6  -6   0  349.87   31.80
  -6  -6   0  443.16   34.50
   6  -6   0  423.26   35.90
  -6  -6   0  432.16   37.00
   6  -6   0  364.06   36.50
  -6   6   0  410.56   25.00
   6   6   0  426.96   28.40
  -6   6   0  422.66   29.10
   6   6   0  443.86   31.40
   6   6   0  472.75   35.80
  -6   6   0  383.76   55.89
  -6   6   0  447.06   34.40
   6   6   0  372.06   29.60
  -6   6   0  405.06   35.00
  -6   6   0  423.36   21.70
  -6   6   0  383.86   30.60
   6   6   0  433.86   35.00
  -6   6   0  418.46   35.60
  -6   6   0  464.25   20.40
   6   6   0  389.36   34.60
   6   6   0  417.86   36.40
   6   6   0  402.36   28.10
   6   6   0  444.66   36.80
  -7  -6   0  447.96   32.20
   7  -6   0  464.35   41.30
   7  -6   0  504.95   39.10
   7  -6   0  447.36   41.90
  -7  -6   0  438.46   36.30
  -7  -6   0  469.75   35.90
  -7  -6   0  467.85   39.30
  -7  -6   0  486.35   45.40
  -7  -6   0  441.26   38.90
   7  -6   0  409.96   36.30
   7  -6   0  460.05   43.30
  -7   6   0  464.45   28.10
  -7   6   0  457.25   32.80
  -7   6   0  441.96   36.60
   7   6   0  474.05   38.80
  -7   6   0  406.36   25.70
  -7   6   0  480.95   53.19
  -7   6   0  464.15   25.50
  -7   6   0  449.86   24.30
   7   6   0  490.55   27.90
   7   6   0  428.46   42.20
   7   6   0  464.55   33.20
   7   6   0  452.55   30.20
   7   6   0  466.75   37.90
  -7   6   0  553.04   38.10
  -7   6   0  464.35   25.90
   7   6   0  431.76   37.40
   7   6   0  490.45   40.30
  -7   6   0  449.66   24.20
   8  -6   0  166.88   27.60
  -8  -6   0  239.68   34.00
  -8  -6   0  298.17   40.00
  -8  -6   0  214.98   23.00
   8  -6   0  286.77   39.80
   8  -6   0  205.78   33.50
  -8  -6   0  283.67   35.10
   8  -6   0  314.27   45.10
   8  -6   0  266.37   47.10
  -8  -6   0  185.58   35.80
  -8   6   0  224.58   21.80
  -8   6   0  217.48   19.80
   8   6   0  205.08   33.00
  -8   6   0  234.08   21.80
  -8   6   0  233.18   18.20
   8   6   0  229.08   36.70
  -8   6   0  157.38   34.20
  -8   6   0  208.58   16.50
   8   6   0  317.47   45.30
   8   6   0  146.79   25.40
  -8   6   0  259.77   31.10
   8   6   0  209.58   32.60
  -8   6   0  195.88   17.80
   8   6   0  204.38   17.70
  -8   6   0  209.08   18.50
  -8   6   0  276.57   37.50
   8   6   0  228.38   31.40
  -9  -6   0  162.78   33.50
   9  -6   0  136.19   34.70
   9  -6   0  159.78   33.30
   9  -6   0   82.69   22.00
  -9  -6   0  130.39   27.60
  -9  -6   0  135.69   22.70
  -9  -6   0  172.18   38.70
  -9  -6   0  168.58   28.50
  -9   6   0  149.39   21.00
  -9   6   0  175.58   47.90
  -9   6   0  151.58   17.10
   9   6   0  149.19   20.00
   9   6   0  183.08   20.00
   9   6   0  178.18   32.10
   9   6   0  124.79   27.80
   9   6   0  144.49   25.10
  -9   6   0  183.08   32.80
   9   6   0   98.89   21.70
  -9   6   0  168.88   27.10
   9   6   0  104.79   26.90
  -9   6   0  151.48   20.50
  -9   6   0  182.38   24.70
  -9   6   0  151.88   20.30
  -9   6   0  164.18   24.60
  10  -6   0   48.30   21.80
 -10  -6   0   43.00   20.70
  10  -6   0   30.40   15.60
 -10  -6   0  101.19   29.90
  10  -6   0   36.40   18.00
 -10  -6   0   51.89   14.40
 -10  -6   0  108.09   34.00
 -10  -6   0   31.70   20.60
 -10   6   0   43.40   17.60
 -10   6   0   58.79   10.90
 -10   6   0   65.39   15.50
 -10   6   0   96.79   21.30
  10   6   0   69.59   26.80
  10   6   0   60.39   23.50
 -10   6   0   23.70   17.70
  10   6   0   77.79   23.80
 -10   6   0   40.40   13.80
  10   6   0   51.19   14.50
  10   6   0   60.39   12.30
  10   6   0   67.59   20.80
 -10   6   0   53.59   15.30
  10   6   0   29.60   19.20
 -10   6   0   55.39   20.00
 -11  -6   0  -15.10   20.90
 -11  -6   0   28.10   17.00
 -11  -6   0   67.09   24.00
 -11  -6   0   53.99   11.70
  11  -6   0   18.50   16.70
  11  -6   0   37.60   27.60
 -11  -6   0   40.10   21.20
 -11   6   0   64.09   17.40
  11   6   0   35.90   19.20
  11   6   0   74.89   24.70
  11   6   0   42.10   10.50
  11   6   0    8.70   13.00
 -11   6   0   67.89   18.70
  11   6   0   47.30   16.80
 -11   6   0   27.60   12.20
 -11   6   0   65.79   21.30
 -11   6   0   48.90   25.30
 -11   6   0   27.30   16.70
  11   6   0   42.70   18.50
  11   6   0   49.99   14.80
 -12  -6   0    0.70   16.60
  12  -6   0  -20.70   13.20
 -12  -6   0    1.20   17.50
  12  -6   0    0.70   11.40
 -12  -6   0    2.50   21.50
  12   6   0  -18.20   12.00
 -12   6   0   13.20   12.70
  12   6   0    2.80   15.90
  12   6   0    4.60   13.50
 -12   6   0    2.90   10.20
 -12   6   0   10.10   13.40
 -12   6   0   -0.40    8.50
  12   6   0    1.60   18.90
 -12   6   0  -32.60   15.60
  12   6   0   13.00   16.80
  12   6   0    8.20   15.00
  13  -6   0   86.79   34.60
 -13  -6   0  107.39   27.70
  13  -6   0  126.69   37.40
 -13  -6   0  139.29   37.70
 -13  -6   0  154.58   42.00
 -13  -6   0  193.98   39.70
 -13   6   0   89.69   21.40
 -13   6   0   93.69   28.50
 -13   6   0  187.18   31.20
 -13   6   0  160.68   33.50
  13   6   0  118.89   28.80
  13   6   0  157.58   41.60
  13   6   0  151.98   38.30
 -13   6   0  165.08   26.30
 -13   6   0   78.59   23.70
  13   6   0  112.59   27.50
  13   6   0  143.19   32.30
  13   6   0  146.39   41.80
  14  -6   0   61.39   34.10
 -14  -6   0   57.89   28.80
 -14  -6   0   64.69   24.30
 -14  -6   0   61.59   37.60
  14  -6   0   13.30   19.00
 -14  -6   0   51.39   27.90
  14   6   0   34.30   22.80
 -14   6   0   46.40   19.40
  14   6   0    8.00   24.80
 -14   6   0  158.58   34.10
 -14   6   0   49.20   18.40
  14   6   0   48.90   21.30
  14   6   0   38.90   23.10
  14   6   0   76.89   27.30
 -14   6   0   69.79   20.70
  14   6   0   40.60   22.00
 -14   6   0   40.90   22.50
 -15  -6   0   16.50   28.60
 -15  -6   0   -2.90   22.90
 -15  -6   0   26.70   23.10
 -15  -6   0   15.30   21.20
  15  -6   0    6.70   17.00
  15  -6   0   12.30   22.10
 -15   6   0    8.80   16.50
  15   6   0   16.40   20.70
 -15   6   0   24.70   18.90
 -15   6   0   16.30   15.40
  15   6   0   23.90   19.60
  15   6   0   -6.20   16.00
  15   6   0   25.10   22.30
 -15   6   0    0.50   14.30
 -15   6   0   -9.90   20.90
  15   6   0   18.00   24.30
  16  -6   0   29.50   18.80
 -16  -6   0    3.50   29.30
  16  -6   0   26.40   24.50
 -16  -6   0   65.79   27.10
 -16  -6   0    8.20   18.30
 -16  -6   0   38.30   29.30
  16   6   0  116.89   43.50
 -16   6   0   76.09   34.30
 -16   6   0   71.59   18.90
 -16   6   0   39.40   21.20
  16   6   0   76.59   24.30
 -16   6   0   52.79   23.40
  16   6   0   69.19   31.90
  16   6   0   43.80   26.10
 -16   6   0   79.19   29.10
  16   6   0    4.00   24.90
 -17  -6   0   37.40   33.20
 -17  -6   0   48.90   30.80
 -17  -6   0   18.00   20.80
  17  -6   0   51.69   37.10
 -17  -6   0   43.00   42.80
  17  -6   0  -31.10   25.00
 -17   6   0   11.50   17.70
  17   6   0   32.40   16.80
 -17   6   0    3.90   22.10
  17   6   0   60.59   32.30
  17   6   0   54.99   25.60
 -17   6   0   50.69   29.10
 -17   6   0   43.90   26.80
  17   6   0   16.50   32.00
  18  -6   0   34.80   26.50
 -18  -6   0    9.40   26.40
 -18  -6   0  -34.40   22.00
  18  -6   0   53.29   42.40
 -18  -6   0   -6.10   24.50
  18   6   0  -28.60   20.30
  18   6   0   25.50   31.00
 -18   6   0  -34.90   20.20
 -18   6   0   13.90   19.10
 -18   6   0   -0.90   19.90
 -18   6   0   38.90   28.60
  18   6   0  -43.10   35.80
 -18   6   0    9.90   26.80
  18   6   0   92.49   34.40
  19  -6   0  -18.70   37.50
  19  -6   0   11.90   26.60
 -19  -6   0   30.90   30.40
 -19  -6   0  -10.00   28.70
 -19  -6   0   -7.00   26.30
 -19  -6   0   -5.50   21.00
 -19  -6   0   58.49   38.20
 -19   6   0   40.00   24.80
 -19   6   0  -13.40   42.90
  19   6   0   16.80   31.20
  19   6   0   39.60   41.80
 -19   6   0  -70.09   23.10
 -19   6   0  -33.10   27.20
 -19   6   0  -48.00   24.20
   0  -7   0   10.20    3.30
   0  -7   0    8.50    7.00
   0  -7   0   -1.60   10.80
   0  -7   0    5.00    9.60
   0  -7   0    9.50    5.90
   0  -7   0   12.00    6.60
   0  -7   0   10.10    6.00
   0   7   0    9.00    7.00
   0   7   0   18.90    7.90
   0   7   0   21.90    9.20
   0   7   0    6.80    7.80
   0   7   0   15.80    9.20
   0   7   0    2.50    5.70
   0   7   0    5.40    5.90
   0   7   0    7.50    6.80
   0   7   0    5.40    6.40
   1  -7   0   38.40   14.10
  -1  -7   0   49.40   13.40
  -1  -7   0   41.50   10.70
  -1  -7   0   59.09   15.30
   1  -7   0   49.20   15.80
  -1  -7   0   43.80    7.70
   1  -7   0   67.59   11.00
   1  -7   0   50.69    8.70
   1  -7   0   56.39   15.20
  -1  -7   0   61.69   13.10
  -1  -7   0   32.10    8.80
   1  -7   0   62.49    8.70
   1  -7   0   34.70   14.00
  -1  -7   0   41.90   10.70
  -1  -7   0   21.30    9.70
   1  -7   0   54.19   16.80
   1   7   0   32.50    8.30
  -1   7   0   48.70   13.00
   1   7   0   53.59   13.00
  -1   7   0   71.69   14.30
  -1   7   0   38.90    8.40
   1   7   0   37.20    9.70
   1   7   0   60.69   11.50
  -1   7   0   58.49    9.90
   1   7   0   52.99   14.00
   1   7   0   58.29    8.30
   1   7   0   32.60   12.00
   1   7   0   41.80    7.30
   1   7   0   58.99   14.80
  -1   7   0   37.70    9.80
  -1   7   0   57.59   13.70
   1   7   0   47.80   12.60
   1   7   0   34.00   11.80
  -1   7   0   44.30    9.10
  -1   7   0   39.20    6.20
  -1   7   0   28.80    8.10
  -1   7   0   55.19    9.90
  -1   7   0  166.18   35.60
  -1   7   0   41.40   13.60
   2  -7   0  119.19   19.30
   2  -7   0  127.89   25.40
  -2  -7   0  166.28   23.40
  -2  -7   0  129.49   20.90
  -2  -7   0  109.39   13.20
  -2  -7   0   77.09   19.70
  -2  -7   0  175.58   21.40
  -2  -7   0  133.89   12.20
   2  -7   0  110.69   22.60
  -2  -7   0  157.18   21.80
   2  -7   0  126.79   23.30
  -2  -7   0  116.09   19.40
   2  -7   0  145.89   24.10
  -2  -7   0  173.08   21.50
  -2  -7   0  121.29   15.50
   2   7   0  137.89   24.30
   2   7   0  132.59   18.80
  -2   7   0  110.39   13.40
  -2   7   0   95.69   18.10
   2   7   0  139.19   21.20
  -2   7   0  104.99   10.20
  -2   7   0  127.09   20.90
  -2   7   0  113.99   23.70
   2   7   0   93.99   14.70
  -2   7   0  119.69   10.20
   2   7   0  112.69   18.10
   2   7   0  124.19   17.70
   2   7   0  137.29   19.00
   2   7   0  126.39   12.70
  -2   7   0  110.19   10.70
   2   7   0  146.09   18.80
  -2   7   0  162.78   30.60
  -2   7   0  132.79   11.10
   2   7   0  113.69   11.80
   2   7   0  100.09   20.60
  -2   7   0  124.89   16.90
  -2   7   0  115.29    9.90
  -2   7   0  116.79   10.00
  -3  -7   0  737.03   49.40
  -3  -7   0  719.23   37.20
   3  -7   0  692.33   54.99
  -3  -7   0  799.82   42.30
  -3  -7   0  741.23   42.20
  -3  -7   0  741.73   39.30
   3  -7   0  760.92   49.70
   3  -7   0  636.64   43.70
  -3  -7   0  714.83   46.20
   3  -7   0  710.23   40.60
   3  -7   0  790.12   50.89
  -3  -7   0  739.73   36.20
  -3  -7   0  794.32   37.80
   3  -7   0  749.13   45.60
  -3  -7   0  742.43   40.90
   3   7   0  750.52   40.20
  -3   7   0  781.72   39.20
  -3   7   0  786.92   34.10
  -3   7   0  764.02   35.70
  -3   7   0  780.92   47.60
  -3   7   0  817.02   29.80
   3   7   0  770.22   37.90
   3   7   0  781.72   42.50
   3   7   0  787.92   39.40
  -3   7   0  804.32   49.90
  -3   7   0  761.72   43.60
   3   7   0  756.32   45.60
  -3   7   0  730.43   51.89
  -3   7   0  723.83   28.50
   3   7   0  737.53   47.20
   3   7   0  691.63   39.50
  -3   7   0  802.72   37.10
   3   7   0  846.92   44.40
   3   7   0  709.43   36.00
   3   7   0  805.72   44.70
   4  -7   0    5.70    8.60
  -4  -7   0   21.80   10.60
  -4  -7   0   34.40    9.10
  -4  -7   0    2.60   11.80
  -4  -7   0   20.80    8.00
   4  -7   0   48.40   17.10
  -4  -7   0   32.00   10.90
  -4  -7   0   39.40   14.10
   4  -7   0   40.20   17.40
   4  -7   0   41.30   15.50
  -4  -7   0   36.00   16.00
  -4  -7   0   27.70   11.40
  -4  -7   0   32.40    9.80
   4  -7   0   21.80    9.50
  -4  -7   0   15.60   10.40
   4  -7   0   20.50   12.70
  -4   7   0   38.40    9.60
  -4   7   0   27.70   11.60
   4   7   0   32.00   10.80
   4   7   0   26.70    8.30
  -4   7   0   25.10    7.90
  -4   7   0   21.80   10.70
   4   7   0   27.10   12.10
   4   7   0   21.30   10.10
   4   7   0   30.20   10.10
   4   7   0   26.20   10.70
   4   7   0   25.90   12.70
   4   7   0   38.40   15.20
   4   7   0   21.30    9.10
   4   7   0   21.50   11.90
  -4   7   0   12.30    9.40
   4   7   0   22.40   12.40
   5  -7   0  383.86   25.30
  -5  -7   0  392.66   29.40
   5  -7   0  385.66   35.20
  -5  -7   0  411.86   29.40
  -5  -7   0  438.26   32.30
   5  -7   0  350.06   34.90
  -5  -7   0  398.96   37.50
  -5  -7   0  436.96   33.20
   5  -7   0  383.76   34.20
  -5  -7   0  393.66   33.60
  -5  -7   0  369.96   27.80
   5  -7   0  374.76   36.40
  -5  -7   0  359.26   27.80
  -5  -7   0  373.16   31.20
  -5  -7   0  347.87   35.90
   5   7   0  388.56   32.50
   5   7   0  355.86   28.20
  -5   7   0  409.06   34.20
  -5   7   0  399.96   35.30
   5   7   0  404.06   35.60
  -5   7   0  363.66   30.60
  -5   7   0  384.46   27.80
   5   7   0  294.37   32.00
  -5   7   0  346.87   39.50
   5   7   0  390.16   29.60
   5   7   0  363.76   32.80
   5   7   0  379.36   28.10
   5   7   0  426.76   31.20
   5   7   0  395.36   29.40
   5   7   0  358.16   30.80
   5   7   0  379.16   25.00
   5   7   0  406.16   30.70
   6  -7   0  162.58   31.20
  -6  -7   0  157.38   31.50
  -6  -7   0  146.79   23.20
   6  -7   0  106.79   21.50
  -6  -7   0  166.28   29.50
   6  -7   0  105.09   21.50
  -6  -7   0  141.99   22.90
   6  -7   0  170.78   30.40
  -6  -7   0  167.38   24.70
  -6  -7   0  170.68   30.00
  -6  -7   0  118.29   24.50
   6   7   0  146.79   23.50
   6   7   0  135.59   18.10
   6   7   0  146.49   21.70
  -6   7   0  140.39   19.70
  -6   7   0  129.79   11.00
   6   7   0  166.28   28.90
  -6   7   0  127.09   10.90
   6   7   0  120.59   24.00
  -6   7   0  157.68   23.90
  -6   7   0  139.69   29.40
   6   7   0  130.29   25.50
   6   7   0  157.48   22.00
   6   7   0  178.98   27.10
  -6   7   0  170.38   16.20
  -6   7   0   72.29   23.00
  -7  -7   0   20.70   12.10
   7  -7   0   14.90   15.10
   7  -7   0    9.80   10.60
  -7  -7   0   -8.40    7.60
   7  -7   0    6.90   13.30
  -7  -7   0   -2.40    8.00
  -7  -7   0   14.20   11.40
  -7  -7   0    3.10   11.00
   7  -7   0   12.30   12.50
  -7  -7   0   12.30   18.30
  -7   7   0   19.60   12.10
  -7   7   0    2.60    6.10
  -7   7   0   -6.50    7.00
  -7   7   0   16.40   14.60
   7   7   0   -3.50    8.30
   7   7   0    8.70    9.90
  -7   7   0    2.70    5.50
   7   7   0    5.10    7.60
  -7   7   0   14.50    8.20
  -7   7   0    2.70    6.50
   7   7   0   28.90   14.90
  -7   7   0    6.90    5.80
   7   7   0   13.30   11.10
   7   7   0   22.80    9.80
   7   7   0    6.40   11.70
  -7   7   0    6.90   10.40
  -8  -7   0   78.19   29.00
  -8  -7   0   61.99   18.80
  -8  -7   0   65.49   21.10
   8  -7   0   44.40   20.70
   8  -7   0   58.49   21.10
  -8  -7   0   56.89   20.20
  -8  -7   0   58.49   16.80
   8  -7   0   43.00   16.50
  -8   7   0   49.40   11.60
   8   7   0   32.40   16.90
  -8   7   0   52.59    9.70
   8   7   0   56.59   21.60
   8   7   0   47.30   19.50
  -8   7   0   82.59   15.10
  -8   7   0   43.30   23.90
  -8   7   0   61.69   11.20
   8   7   0   53.09   12.00
   8   7   0   55.29   13.40
   8   7   0   62.59   21.70
  -8   7   0   53.19   11.10
  -8   7   0   87.99   15.30
  -8   7   0   61.49   21.10
  -8   7   0   57.99   16.30
   8   7   0   85.89   20.60
  -9  -7   0 1058.49   57.99
  -9  -7   0 1037.60   63.99
  -9  -7   0 1082.99   66.69
  -9  -7   0 1045.90   68.69
  -9  -7   0 1196.68   79.59
   9  -7   0 1136.19   74.29
   9  -7   0 1083.19   74.39
   9   7   0 1083.79   66.59
   9   7   0 1132.99   61.89
  -9   7   0 1017.30   51.59
  -9   7   0  990.30   51.09
  -9   7   0 1089.69   47.10
  -9   7   0 1078.89   48.20
  -9   7   0 1048.20   65.39
   9   7   0 1014.10   69.59
  -9   7   0 1019.40   48.10
   9   7   0 1006.70   66.99
  -9   7   0 1017.10   59.39
  -9   7   0 1034.20   48.00
  -9   7   0  896.01   88.39
   9   7   0 1131.39   49.20
   9   7   0 1012.90   52.89
   9   7   0 1108.29   71.09
 -10  -7   0  199.28   36.90
  10  -7   0  302.97   49.60
 -10  -7   0  221.78   46.90
 -10  -7   0  206.88   35.50
 -10  -7   0  269.47   49.30
 -10  -7   0  171.08   31.50
  10  -7   0  223.98   42.50
 -10   7   0  139.69   38.30
  10   7   0  200.48   19.00
  10   7   0  265.17   46.90
 -10   7   0  179.98   32.60
 -10   7   0  228.38   34.60
  10   7   0  211.08   31.00
 -10   7   0  238.88   30.00
  10   7   0  230.28   35.00
  10   7   0  232.78   28.60
 -10   7   0  173.48   17.00
 -10   7   0  233.08   22.50
  10   7   0  203.98   40.00
 -10   7   0  194.88   20.10
  10   7   0  270.77   44.30
 -10   7   0  220.98   20.50
 -11  -7   0   -6.60   13.40
 -11  -7   0   80.19   19.60
 -11  -7   0   16.20   19.20
  11  -7   0   18.00   15.40
  11  -7   0   20.50   13.30
 -11  -7   0   14.00   20.80
 -11  -7   0    9.20   31.30
 -11   7   0   -4.80    9.70
  11   7   0   -7.30    9.10
  11   7   0    6.70   15.00
 -11   7   0   -9.30   18.80
  11   7   0    3.70   13.70
 -11   7   0   -9.50   12.20
 -11   7   0    6.40   12.70
 -11   7   0   14.30    9.10
  11   7   0    5.70   28.20
  11   7   0   -7.80    6.70
 -11   7   0    8.90    9.00
  11   7   0  -12.00   14.00
 -12  -7   0  -12.40   12.10
 -12  -7   0    3.90   16.70
  12  -7   0    1.10   13.20
 -12  -7   0    6.10   21.70
 -12  -7   0   -6.80   15.60
  12  -7   0   11.20   20.80
 -12   7   0    2.40   13.70
  12   7   0   -6.10   13.70
 -12   7   0    0.20   10.80
  12   7   0   15.10   16.60
  12   7   0   -3.60   12.80
 -12   7   0   38.40   12.90
 -12   7   0    8.50   13.90
  12   7   0  -11.00   14.80
 -12   7   0   33.40   17.70
 -13  -7   0   47.00   27.00
 -13  -7   0   18.20   20.10
 -13  -7   0   29.30   17.30
  13  -7   0   38.60   25.20
 -13  -7   0   62.29   28.40
  13  -7   0   34.50   22.00
 -13   7   0   56.39   23.30
  13   7   0   39.40   18.90
  13   7   0   37.70   20.80
  13   7   0   53.89   28.00
 -13   7   0   65.09   19.90
 -13   7   0   15.20   12.90
 -13   7   0   20.30   12.20
  13   7   0   55.69   29.50
  13   7   0   81.79   25.10
 -13   7   0   80.29   24.10
 -14  -7   0   11.30   21.10
 -14  -7   0   35.70   23.60
  14  -7   0   27.70   26.40
 -14  -7   0   79.29   37.40
 -14  -7   0   32.20   20.80
  14  -7   0   -4.50   16.40
 -14   7   0   29.40   16.80
  14   7   0   24.60   13.80
  14   7   0   -3.70   17.90
 -14   7   0   44.70   17.50
  14   7   0   10.60   17.90
 -14   7   0   49.30   26.00
  14   7   0   16.50   19.30
  14   7   0   20.60   21.60
 -14   7   0   21.90   15.10
 -14   7   0   29.90   21.30
 -14   7   0   30.50   20.00
  14   7   0   32.20   23.80
 -15  -7   0   37.90   27.00
 -15  -7   0  107.59   44.20
 -15  -7   0   28.50   28.20
 -15  -7   0   23.20   24.50
  15  -7   0   49.99   27.70
  15  -7   0   15.90   16.00
  15   7   0   44.10   24.30
 -15   7   0   45.90   18.10
  15   7   0  -14.30   20.10
 -15   7   0   54.59   24.50
 -15   7   0   36.60   24.60
 -15   7   0   30.90   19.00
  15   7   0   -3.40   20.70
 -15   7   0   39.80   24.40
  15   7   0   58.49   34.10
  15   7   0   30.80   21.30
 -16  -7   0  123.29   34.30
 -16  -7   0  163.58   50.79
 -16  -7   0  120.19   38.10
  16  -7   0   93.59   37.30
 -16  -7   0  193.38   45.20
  16  -7   0  161.88   44.20
  16   7   0  110.79   38.30
  16   7   0  103.89   37.10
 -16   7   0  174.98   32.70
 -16   7   0  189.18   35.40
 -16   7   0  148.19   41.80
  16   7   0   89.89   36.70
  16   7   0  122.59   39.60
  16   7   0  156.58   38.60
 -16   7   0  109.29   32.80
 -16   7   0  137.59   33.00
 -17  -7   0   41.60   37.30
  17  -7   0    2.20   25.30
 -17  -7   0   20.60   24.80
  17  -7   0   21.00   27.50
  17   7   0   54.49   52.19
 -17   7   0   60.79   30.30
 -17   7   0  -11.40   19.40
  17   7   0   54.89   26.90
 -17   7   0   15.40   20.10
 -17   7   0   -2.70   25.00
  17   7   0   82.49   58.89
 -17   7   0   13.20   22.20
  17   7   0   -4.80   22.10
 -18  -7   0  -59.89   34.30
  18  -7   0  -36.60   31.30
 -18  -7   0   18.10   28.30
 -18  -7   0  -11.70   21.30
 -18  -7   0   24.40   32.00
  18  -7   0    0.30   22.60
 -18  -7   0   -6.00   29.70
  18   7   0   13.00   31.20
 -18   7   0   14.90   33.80
 -18   7   0    3.40   22.30
 -18   7   0   18.90   20.10
 -18   7   0  -31.60   19.80
  18   7   0    1.80   22.40
  18   7   0   38.70   25.80
 -18   7   0   -1.10   28.20
  18   7   0  -31.10   33.30
 -19  -7   0   -3.50   26.10
 -19  -7   0   60.29   43.00
  19  -7   0  -12.80   23.10
 -19  -7   0   50.59   27.60
 -19  -7   0   16.50   31.60
 -19  -7   0   10.70   28.60
  19  -7   0  -28.50   34.50
 -19   7   0  -41.30   25.40
  19   7   0   48.40   35.00
 -19   7   0   -2.90   25.10
 -19   7   0    7.50   31.20
 -19   7   0   32.60   30.10
  19   7   0  -23.70   29.70
  19   7   0  -12.00   32.20
   0  -8   0  706.33   48.80
   0  -8   0  721.83   34.40
   0  -8   0  704.83   35.60
   0  -8   0  674.43   32.60
   0  -8   0  662.83   28.50
   0  -8   0  687.03   34.10
   0  -8   0  712.13   46.30
   0   8   0  688.03   37.70
   0   8   0  717.03   47.90
   0   8   0  656.13   28.00
   0   8   0  697.33   36.00
   0   8   0  693.93   35.70
   0   8   0  710.93   45.70
   0   8   0  663.83   36.70
   0   8   0  678.53   35.70
   0   8   0  667.23   35.00
   0   8   0  697.13   33.90
   0   8   0  762.92   45.70
  -1  -8   0   15.40    8.30
   1  -8   0   23.40   13.30
   1  -8   0   21.70   13.00
   1  -8   0   -2.40   10.50
   1  -8   0   20.80    6.80
  -1  -8   0    0.60    9.40
  -1  -8   0   10.50   11.60
  -1  -8   0    9.80    6.70
   1  -8   0   13.40    8.40
  -1  -8   0   10.70    5.30
  -1  -8   0    8.50    7.50
   1  -8   0   14.40    5.80
   1  -8   0    2.30    9.10
  -1  -8   0   17.20    7.50
  -1  -8   0    1.10   10.90
  -1  -8   0   -4.20    7.20
   1  -8   0   16.40    7.30
   1   8   0    6.90    4.00
   1   8   0    1.20   10.60
  -1   8   0   11.40   12.50
   1   8   0    5.50    6.90
  -1   8   0   19.90    8.40
  -1   8   0   -0.80    6.80
  -1   8   0   16.30    8.20
   1   8   0   13.60    7.70
   1   8   0   12.50    7.50
   1   8   0   20.60    8.40
  -1   8   0   10.40    7.20
   1   8   0    1.20    7.80
  -1   8   0   20.80    6.80
  -1   8   0    2.60    8.90
  -1   8   0   11.20    7.70
  -1   8   0    8.70    6.50
  -1   8   0   13.70    7.70
   1   8   0   26.50   13.40
   1   8   0    5.00    8.40
   1   8   0   18.30    8.30
  -1   8   0    4.30    5.90
   1   8   0   24.80   11.60
   2  -8   0  555.74   37.30
   2  -8   0  601.04   38.60
  -2  -8   0  567.34   34.90
  -2  -8   0  504.45   25.90
  -2  -8   0  532.75   34.40
  -2  -8   0  540.55   27.50
  -2  -8   0  446.96   30.50
   2  -8   0  532.45   45.30
  -2  -8   0  549.95   37.40
  -2  -8   0  522.25   32.30
   2  -8   0  641.54   45.20
  -2  -8   0  579.24   43.50
   2  -8   0  559.84   42.60
  -2  -8   0  520.05   34.10
  -2  -8   0  483.75   40.30
  -2  -8   0  551.64   30.10
  -2   8   0  488.85   34.40
  -2   8   0  516.65   28.50
   2   8   0  486.75   33.80
  -2   8   0  506.55   23.40
  -2   8   0  498.55   34.00
   2   8   0  527.95   26.90
   2   8   0  555.64   44.10
  -2   8   0  498.35   28.80
  -2   8   0  553.84   26.60
  -2   8   0  503.25   26.80
   2   8   0  555.14   32.20
   2   8   0  504.85   36.80
  -2   8   0  512.35   31.40
   2   8   0  479.35   33.10
  -2   8   0  512.95   41.50
  -2   8   0  529.05   39.40
  -2   8   0  518.05   24.90
  -2   8   0  503.15   25.20
  -2   8   0  486.25   24.30
   2   8   0  498.05   39.00
   2   8   0  540.65   34.00
   2   8   0  519.75   33.20
   2   8   0  529.15   27.10
  -3  -8   0  183.18   28.50
   3  -8   0  308.57   32.50
   3  -8   0  316.07   29.20
  -3  -8   0  231.88   31.30
  -3  -8   0  294.67   24.60
   3  -8   0  315.17   27.70
  -3  -8   0  217.18   30.80
   3  -8   0  195.38   29.50
   3  -8   0  270.17   36.20
   3  -8   0  272.17   28.00
  -3  -8   0  273.77   26.10
  -3  -8   0  270.67   21.20
  -3  -8   0  288.57   22.00
  -3  -8   0  279.37   23.10
  -3  -8   0  251.17   24.00
  -3  -8   0  287.87   26.50
  -3  -8   0  264.87   20.40
  -3   8   0  301.87   29.80
   3   8   0  261.07   25.80
  -3   8   0  277.67   18.00
  -3   8   0  303.97   16.20
   3   8   0  289.57   29.50
   3   8   0  288.87   24.10
   3   8   0  300.77   26.10
   3   8   0  280.77   19.90
   3   8   0  346.97   30.70
  -3   8   0  301.87   24.50
   3   8   0  268.47   20.90
   3   8   0  240.88   22.10
  -3   8   0  271.57   32.30
   3   8   0  291.17   36.30
  -3   8   0  277.77   19.10
   3   8   0  261.77   23.80
   3   8   0  310.87   28.50
  -3   8   0  323.87   34.60
  -3   8   0  287.47   25.70
   4  -8   0   12.60   10.70
  -4  -8   0   38.50   15.50
  -4  -8   0   40.50   11.40
  -4  -8   0   39.00   13.30
   4  -8   0   78.49   21.30
  -4  -8   0   41.50   16.00
  -4  -8   0   32.10   12.20
  -4  -8   0  132.19   26.40
  -4  -8   0   43.60   13.80
  -4  -8   0   21.90   12.80
   4  -8   0   22.70   13.10
   4  -8   0   33.50   12.40
  -4  -8   0   36.50    9.80
  -4  -8   0   10.30    8.60
  -4  -8   0   11.70   12.40
   4  -8   0   46.80   18.30
   4  -8   0   48.60   16.60
  -4   8   0   21.20   11.30
   4   8   0   36.70   14.30
   4   8   0   14.90   14.30
   4   8   0   37.40   12.40
   4   8   0   43.30   10.80
   4   8   0   55.09   16.70
  -4   8   0   47.80   14.40
   4   8   0   55.19   15.00
   4   8   0   37.40   12.60
  -4   8   0   23.90    8.40
   4   8   0   33.50   14.40
  -4   8   0   45.50   10.70
  -4   8   0   48.40   15.70
   4   8   0   33.80   13.20
  -4   8   0   40.80    9.20
   4   8   0   31.00   11.90
  -4   8   0   28.00   13.30
   5  -8   0  919.41   44.30
   5  -8   0  813.22   54.89
  -5  -8   0  908.01   47.40
   5  -8   0  897.61   56.19
  -5  -8   0  894.11   58.59
  -5  -8   0  837.72   50.59
   5  -8   0  948.81   74.99
  -5  -8   0  833.82   57.79
  -5  -8   0  889.51   46.70
  -5  -8   0  899.41   52.59
  -5  -8   0  855.31   49.90
  -5  -8   0  869.01   53.19
   5  -8   0  772.82   57.09
  -5  -8   0  824.42   45.10
   5  -8   0  808.62   56.09
  -5   8   0  818.92   40.30
   5   8   0  937.11   49.10
   5   8   0  843.02   54.49
   5   8   0  756.42   49.30
  -5   8   0  852.41   51.39
  -5   8   0  815.82   64.89
   5   8   0  896.21   52.09
   5   8   0  839.62   47.40
   5   8   0  839.12   42.60
   5   8   0  845.82   47.70
  -5   8   0  730.93   53.09
   5   8   0  833.02   51.99
   5   8   0  790.82   44.80
   5   8   0  858.61   45.10
  -5   8   0  855.51   54.59
  -5   8   0  792.02   44.00
   6  -8   0   78.69   20.90
  -6  -8   0   95.19   20.80
   6  -8   0  109.49   29.10
   6  -8   0   43.50   18.00
  -6  -8   0   59.19   19.10
   6  -8   0   96.59   26.70
  -6  -8   0   57.59   16.20
  -6  -8   0   65.79   17.10
  -6  -8   0   94.49   24.60
  -6  -8   0  171.48   35.90
   6   8   0   75.99   19.10
  -6   8   0  108.29   28.20
  -6   8   0   82.99   17.30
   6   8   0   77.49   15.30
  -6   8   0  115.79   25.80
   6   8   0   87.09   18.70
   6   8   0  129.49   26.00
   6   8   0   70.39   15.00
  -6   8   0   78.89   14.20
   6   8   0   81.49   19.80
   7  -8   0 1012.80   69.19
  -7  -8   0 1042.60   64.49
   7  -8   0 1115.69   71.39
  -7  -8   0 1029.00   70.89
  -7  -8   0 1030.20   58.09
  -7  -8   0 1053.79   60.99
  -7  -8   0 1089.39   63.19
   7  -8   0 1137.39   68.69
  -7  -8   0  968.20   65.39
   7  -8   0 1263.17   70.69
  -7   8   0 1008.00   62.99
   7   8   0 1034.80   62.99
  -7   8   0 1099.99   54.69
   7   8   0 1148.79   51.19
  -7   8   0  996.30   41.10
   7   8   0 1039.30   57.49
  -7   8   0 1033.30   42.40
  -7   8   0 1132.69   49.90
  -7   8   0 1023.30   81.99
   7   8   0 1029.20   54.09
  -7   8   0 1036.10   65.69
   7   8   0 1020.20   64.89
   7   8   0 1213.28   64.79
  -8  -8   0   59.49   17.20
  -8  -8   0   96.89   22.30
   8  -8   0   85.99   26.40
  -8  -8   0   67.19   24.70
  -8  -8   0  101.49   30.00
   8  -8   0   51.99   21.30
   8  -8   0   56.69   21.90
  -8  -8   0  112.39   25.20
   8  -8   0  122.49   31.90
  -8   8   0  103.89   16.90
  -8   8   0   71.39   14.90
  -8   8   0   54.99   12.70
   8   8   0  108.79   26.80
  -8   8   0   94.39   13.60
  -8   8   0   96.09   13.30
   8   8   0  126.09   18.70
   8   8   0   63.49   19.20
  -8   8   0   55.29   22.30
  -8   8   0   94.09   13.90
   8   8   0   77.09   21.40
  -8   8   0   42.80   19.70
   8   8   0  107.29   24.20
  -8   8   0   70.79   18.10
  -9  -8   0   23.30   18.30
   9  -8   0   56.39   30.30
   9  -8   0    7.70   15.90
  -9  -8   0   36.90   15.10
   9  -8   0   24.80   16.20
   9  -8   0   40.20   19.90
  -9  -8   0   35.30   18.90
  -9  -8   0   39.10   23.70
  -9  -8   0   15.30   13.20
   9   8   0   39.20   20.00
   9   8   0   42.50   19.90
   9   8   0   54.89   21.60
   9   8   0   19.20   14.60
   9   8   0   41.20   11.90
  -9   8   0   43.20   11.40
  -9   8   0   22.60    8.50
  -9   8   0   63.49   18.50
  -9   8   0   63.49   12.70
  -9   8   0   30.90   12.70
  -9   8   0   27.80   20.90
   9   8   0   63.29   19.60
  -9   8   0   48.20    9.60
  -9   8   0   39.10    9.90
 -10  -8   0  131.09   28.60
 -10  -8   0  158.88   37.50
  10  -8   0  176.48   40.50
 -10  -8   0  105.49   27.40
 -10  -8   0  125.59   31.30
  10  -8   0  152.78   33.50
 -10  -8   0  119.99   22.90
 -10   8   0  153.98   20.80
  10   8   0  138.49   34.10
  10   8   0  164.98   22.10
 -10   8   0  139.69   22.30
 -10   8   0  124.59   41.10
  10   8   0  129.99   24.90
 -10   8   0  135.79   18.00
 -10   8   0  183.58   25.70
  10   8   0  123.79   30.30
 -10   8   0  164.58   27.80
  10   8   0  166.18   34.80
  10   8   0   80.69   24.00
 -10   8   0  163.68   21.50
 -11  -8   0   81.89   27.70
 -11  -8   0   43.80   14.10
  11  -8   0   45.00   24.10
 -11  -8   0   59.89   32.70
  11  -8   0   21.00   22.10
 -11   8   0   40.10   10.50
  11   8   0   56.99   21.20
 -11   8   0   58.99   15.40
 -11   8   0   46.60   19.10
  11   8   0   75.69   15.30
  11   8   0   84.99   31.00
 -11   8   0   83.59   16.20
  11   8   0   52.79   17.50
  11   8   0   77.99   28.30
 -11   8   0   78.19   16.50
 -11   8   0   65.89   15.90
  11   8   0   45.80   35.80
 -12  -8   0   -0.30   15.90
 -12  -8   0    2.70   16.40
  12  -8   0  -15.70   13.60
 -12  -8   0    6.50   20.30
 -12  -8   0   -7.90   17.30
  12  -8   0   14.80   14.40
  12   8   0   -2.30   13.10
  12   8   0   -1.90   11.30
  12   8   0   12.60   17.60
  12   8   0    1.20   13.90
 -12   8   0    4.10   10.40
  12   8   0    9.70   19.00
 -12   8   0   11.60   14.60
  12   8   0   -4.70    8.70
 -12   8   0   14.80   13.80
 -12   8   0   22.40   11.70
  13  -8   0    4.30   21.30
  13  -8   0   13.10   16.40
 -13  -8   0    9.30   22.50
 -13  -8   0  -12.80   16.40
 -13  -8   0   34.10   23.10
 -13  -8   0   -2.00   16.40
  13   8   0    6.30   15.90
 -13   8   0   18.50   12.60
 -13   8   0    1.40   12.70
  13   8   0   17.00   15.00
  13   8   0   -3.10   16.50
 -13   8   0   24.80   17.20
 -13   8   0   16.30   17.10
 -13   8   0   17.40   20.00
 -13   8   0   10.00   11.20
  13   8   0   34.60   20.70
  13   8   0    1.40   19.00
 -14  -8   0  -12.80   18.90
 -14  -8   0   48.80   28.80
 -14  -8   0    1.30   20.00
  14  -8   0   -2.70   21.80
 -14  -8   0   32.70   24.20
  14  -8   0   13.50   14.90
 -14   8   0    1.20   11.40
  14   8   0   11.20   22.60
 -14   8   0   40.50   17.40
  14   8   0   15.30   17.10
  14   8   0   20.60   19.20
 -14   8   0    1.70   12.80
  14   8   0  -11.80   17.30
 -14   8   0   20.40   18.50
  14   8   0   22.00   21.60
 -14   8   0   24.40   18.80
  14   8   0   17.50   20.20
 -15  -8   0   93.99   32.90
  15  -8   0   95.09   31.80
 -15  -8   0  137.29   41.60
 -15  -8   0   75.79   34.80
 -15  -8   0   57.69   28.00
  15  -8   0   61.19   35.90
  15   8   0   37.20   22.90
  15   8   0   75.89   29.30
  15   8   0   55.59   23.30
 -15   8   0  122.09   33.20
  15   8   0   76.49   31.30
 -15   8   0   91.79   24.00
 -15   8   0  115.89   31.20
 -15   8   0   65.49   32.70
  15   8   0   65.09   28.20
 -15   8   0   75.39   22.20
  15   8   0   58.19   25.40
  16  -8   0  -16.60   18.30
 -16  -8   0   12.00   25.60
 -16  -8   0   18.00   34.80
 -16  -8   0   -7.30   22.20
  16  -8   0   18.80   24.60
 -16  -8   0   22.10   26.70
 -16   8   0    9.70   14.60
  16   8   0   13.70   24.90
 -16   8   0   24.20   24.40
  16   8   0   41.20   24.20
 -16   8   0  -13.50   18.00
 -16   8   0  -13.90   33.10
  16   8   0   40.30   24.30
  16   8   0    5.40   23.10
  16   8   0   43.60   29.60
 -16   8   0  -19.40   19.60
 -17  -8   0   62.69   39.40
 -17  -8   0   48.30   28.30
 -17  -8   0   40.40   27.00
  17  -8   0   22.60   31.50
 -17  -8   0   30.80   26.70
  17  -8   0   54.99   31.40
 -17   8   0   20.10   20.40
 -17   8   0   31.00   20.20
 -17   8   0   84.49   34.80
  17   8   0  -25.90   19.00
 -17   8   0   44.90   30.90
 -17   8   0    4.70   20.80
  17   8   0   80.99   35.70
  17   8   0   40.60   40.90
  17   8   0   23.20   24.20
  18  -8   0    9.50   20.00
  18  -8   0  -24.90   29.80
 -18  -8   0   -8.70   27.20
 -18  -8   0   35.60   40.50
 -18  -8   0   -3.50   27.70
 -18  -8   0  -12.70   20.90
 -18  -8   0   24.50   24.30
  18   8   0   63.49   44.10
  18   8   0   13.90   19.70
 -18   8   0   46.80   22.70
 -18   8   0  -16.90   20.50
 -18   8   0   -3.70   19.90
 -18   8   0  -60.29   49.99
  18   8   0    4.00   33.70
 -18   8   0   20.40   25.30
  18   8   0   73.69   38.50
 -19  -8   0    9.20   37.00
  19  -8   0   80.69   50.49
 -19  -8   0  -24.40   31.10
 -19  -8   0   -4.30   23.40
  19  -8   0   28.80   32.80
 -19  -8   0   37.80   32.10
 -19  -8   0   44.60   44.20
 -19   8   0    7.60   26.60
 -19   8   0  -21.60   26.70
  19   8   0    9.30   24.70
  19   8   0    1.20   28.80
  19   8   0   -6.30   41.20
 -19   8   0   -2.20   21.10
   0  -9   0   21.10    8.20
   0  -9   0   -3.00   10.40
   0  -9   0   -1.10    6.80
   0  -9   0    7.10   12.80
   0  -9   0    4.20    6.00
   0  -9   0   -0.60    4.40
   0   9   0   -7.50    7.80
   0   9   0    6.00    7.60
   0   9   0  -16.80    9.00
   0   9   0    1.10    6.60
   0   9   0   -2.90   10.10
   0   9   0   -8.20    5.40
   0   9   0    3.60    4.00
   0   9   0    1.30    8.10
   0   9   0    3.30    5.80
   0   9   0   11.20    9.20
   0   9   0   -2.00    6.50
   1  -9   0  591.94   47.10
  -1  -9   0  574.84   35.90
  -1  -9   0  524.45   31.10
  -1  -9   0  692.63   40.40
   1  -9   0  524.35   26.10
  -1  -9   0  544.45   43.60
  -1  -9   0  621.24   46.80
   1  -9   0  549.74   38.40
   1  -9   0  589.74   42.90
  -1  -9   0  546.05   30.30
   1  -9   0  583.24   29.60
   1  -9   0  515.85   45.20
  -1  -9   0  523.55   26.80
  -1  -9   0  532.85   31.50
  -1  -9   0  554.54   35.30
   1  -9   0  539.05   27.40
  -1  -9   0  552.34   33.40
  -1   9   0  549.05   30.50
  -1   9   0  530.95   23.60
  -1   9   0  597.64   43.60
   1   9   0  596.14   35.20
   1   9   0  553.44   41.20
   1   9   0  545.55   33.80
   1   9   0  549.95   34.20
  -1   9   0  585.14   33.20
  -1   9   0  548.05   32.20
  -1   9   0  580.04   44.60
   1   9   0  602.94   42.80
  -1   9   0  565.94   30.10
  -1   9   0  527.85   30.10
  -1   9   0  509.65   38.50
   1   9   0  554.54   34.80
   1   9   0  575.04   34.90
  -1   9   0  594.84   35.00
   1   9   0  534.65   32.80
  -1   9   0  625.64   39.40
   1   9   0  598.74   37.70
   1   9   0  502.95   47.40
  -2  -9   0  105.69   22.50
  -2  -9   0  111.49   23.50
   2  -9   0  108.19   24.00
  -2  -9   0  191.88   26.50
  -2  -9   0  201.98   24.20
   2  -9   0  193.78   34.20
   2  -9   0  179.08   10.50
  -2  -9   0  115.19   20.50
  -2  -9   0  148.79   16.00
   2  -9   0  151.88   24.10
  -2  -9   0  196.88   19.60
  -2  -9   0  164.08   14.60
   2  -9   0  161.08   27.50
  -2  -9   0  204.38   19.70
  -2  -9   0  172.28   15.60
   2  -9   0  204.08   33.50
  -2  -9   0  162.28   26.00
   2   9   0  178.98   30.70
  -2   9   0  177.58   15.20
  -2   9   0  174.28   14.80
   2   9   0  178.48   25.70
  -2   9   0  140.59   26.90
  -2   9   0  154.28   11.60
   2   9   0  180.58   14.70
  -2   9   0  142.69   20.40
  -2   9   0  192.08   17.00
   2   9   0  183.78   24.00
  -2   9   0  178.08   21.30
  -2   9   0  170.58   11.80
   2   9   0  163.88   23.40
  -2   9   0  204.08   26.80
   2   9   0  191.98   18.80
   2   9   0  231.78   30.20
   2   9   0  155.18   19.30
   2   9   0  170.38   14.70
   2   9   0  181.78   25.20
  -2   9   0  166.48   14.00
  -2   9   0  203.08   28.00
   3  -9   0   33.20   13.50
  -3  -9   0   20.70   11.70
  -3  -9   0   34.80   13.40
  -3  -9   0   40.00   12.20
   3  -9   0   26.50   16.60
  -3  -9   0   35.70   16.20
   3  -9   0   21.00   15.50
  -3  -9   0   33.70   10.10
   3  -9   0   33.30   15.80
   3  -9   0   12.20   11.80
  -3  -9   0   25.40   11.90
  -3  -9   0   20.90   13.80
  -3  -9   0   13.20    9.90
  -3  -9   0   38.70   13.90
  -3  -9   0   46.70   11.30
  -3   9   0   38.50   11.80
   3   9   0   28.60   10.70
   3   9   0   22.20   13.90
   3   9   0   21.30   11.00
  -3   9   0   28.70    7.60
  -3   9   0   25.50    7.20
   3   9   0   13.20    9.60
  -3   9   0   27.90    7.60
  -3   9   0   47.10   14.70
   3   9   0   35.30   13.10
   3   9   0   15.20    9.60
  -3   9   0   30.00    6.70
  -3   9   0   18.80   11.60
   3   9   0   25.90    9.80
  -3   9   0   23.40   12.60
   3   9   0   19.20    7.00
   3   9   0   17.70   10.70
   3   9   0   18.70   10.90
  -3   9   0   26.50   13.70
  -3   9   0   24.10    7.70
  -3   9   0   46.00   12.20
   4  -9   0    5.30    8.10
  -4  -9   0    7.80   13.00
  -4  -9   0   13.80    8.30
   4  -9   0   10.60   11.10
   4  -9   0   15.10   12.60
  -4  -9   0   23.00    9.80
  -4  -9   0   26.20   14.50
   4  -9   0   -3.30    9.10
   4  -9   0   11.50    6.20
  -4  -9   0   11.50    7.50
  -4  -9   0   13.40   13.80
  -4  -9   0   29.40    9.00
  -4  -9   0    0.30   10.30
  -4  -9   0   13.50   11.80
   4  -9   0    5.90   12.40
   4   9   0   23.30   11.30
  -4   9   0   10.00    9.20
  -4   9   0   -2.50    7.30
   4   9   0    8.20    7.00
  -4   9   0   13.90    9.30
   4   9   0   17.50   13.40
  -4   9   0   18.90   13.10
  -4   9   0   17.30    7.80
   4   9   0   17.70   10.50
  -4   9   0    9.60    9.20
   4   9   0    8.70    8.40
  -4   9   0    5.70    5.80
  -4   9   0   23.60    5.40
   4   9   0   13.40   12.90
   4   9   0   20.70   11.90
  -4   9   0    4.50   10.50
   4   9   0    4.80    8.70
  -5  -9   0   10.30   11.70
  -5  -9   0    2.40    7.70
  -5  -9   0    8.20   13.30
  -5  -9   0    5.60   15.00
  -5  -9   0   -5.10    6.80
   5  -9   0   38.90   15.90
   5  -9   0   13.10   12.70
   5  -9   0    3.20    9.70
   5  -9   0    1.90   14.20
   5  -9   0    2.50    8.10
  -5  -9   0   16.50   15.70
   5  -9   0   11.30   14.40
  -5   9   0   -0.40   10.70
  -5   9   0   25.50    9.80
   5   9   0   14.40    7.80
   5   9   0   19.30   10.10
   5   9   0    6.90    6.80
  -5   9   0   11.40    7.30
   5   9   0   17.30   14.20
  -5   9   0   11.00    9.90
  -5   9   0   -8.00    7.20
   5   9   0    0.00    6.90
   5   9   0    6.10    8.10
   5   9   0   12.10   10.80
   5   9   0    1.60   10.00
  -6  -9   0   34.60   12.90
   6  -9   0   31.60   14.50
   6  -9   0   39.20   16.20
  -6  -9   0   33.00   20.10
   6  -9   0   63.59   25.30
  -6  -9   0   24.90   10.60
  -6  -9   0   32.70   13.80
   6  -9   0   45.80   11.90
   6  -9   0   49.90   19.70
  -6  -9   0   40.20   20.00
  -6  -9   0   30.70   11.80
  -6  -9   0   57.89   17.60
  -6   9   0   25.80   10.50
  -6   9   0   44.30   11.30
   6   9   0   46.10   17.00
   6   9   0   36.00   14.80
   6   9   0   44.80   13.10
   6   9   0   35.00   14.10
  -6   9   0   18.40    9.30
   6   9   0   34.20   10.80
   6   9   0   29.40   15.50
  -6   9   0   31.20   12.90
  -6   9   0   48.30   18.10
  -7  -9   0  473.15   57.89
   7  -9   0  419.86   59.29
  -7  -9   0  329.07   33.50
  -7  -9   0  296.67   43.20
   7  -9   0  356.36   48.00
  -7  -9   0  321.27   45.40
   7  -9   0  334.97   50.09
   7  -9   0  400.76   54.79
  -7  -9   0  356.86   33.20
  -7  -9   0  287.07   36.30
   7   9   0  336.17   43.40
   7   9   0  348.47   33.60
  -7   9   0  301.47   26.70
   7   9   0  341.47   43.30
  -7   9   0  323.07   51.69
   7   9   0  341.37   32.40
  -7   9   0  338.67   24.60
   7   9   0  316.57   26.60
  -7   9   0  305.87   40.10
   8  -9   0    1.80   13.20
  -8  -9   0   -0.90   14.10
   8  -9   0   -9.60   15.50
   8  -9   0    9.30   10.00
  -8  -9   0   11.70   13.10
   8  -9   0   15.40   22.10
  -8  -9   0   14.10   14.10
  -8  -9   0   -1.40   12.70
  -8  -9   0    8.10   11.50
   8   9   0    7.70   10.50
   8   9   0   -2.00   12.20
  -8   9   0    8.60    7.00
   8   9   0   -2.00   11.20
  -8   9   0   -4.30    5.50
  -8   9   0   -1.70    7.10
  -8   9   0    0.90    9.60
  -8   9   0   -4.90   15.70
   8   9   0   -4.20    8.40
   8   9   0   -4.30   13.40
  -9  -9   0  191.38   30.80
  -9  -9   0  217.18   36.10
  -9  -9   0  182.88   30.80
   9  -9   0  157.08   36.40
  -9  -9   0  205.88   43.30
   9  -9   0  282.07   44.10
  -9  -9   0  184.88   36.60
   9  -9   0  196.18   46.70
   9  -9   0  241.58   43.30
  -9   9   0  191.38   22.60
  -9   9   0  241.98   21.10
  -9   9   0  199.18   17.20
  -9   9   0  210.28   20.20
  -9   9   0  174.48   15.30
  -9   9   0  111.59   35.40
   9   9   0  184.88   34.40
   9   9   0  220.88   26.10
   9   9   0  137.89   24.40
  -9   9   0  196.48   27.90
   9   9   0  178.78   34.50
   9   9   0  205.28   36.30
  10  -9   0   60.99   25.30
  10  -9   0   14.10   15.30
 -10  -9   0   58.09   25.30
 -10  -9   0   34.70   16.90
 -10  -9   0   36.30   26.70
 -10  -9   0   18.20   19.70
 -10  -9   0   42.40   15.70
 -10   9   0   31.40   12.10
 -10   9   0   51.79   15.70
 -10   9   0   25.40   11.10
 -10   9   0   38.20   12.80
 -10   9   0   42.30   16.10
  10   9   0   33.80   22.90
  10   9   0   42.60   21.50
 -10   9   0   14.30   26.00
 -10   9   0   41.30   11.20
  10   9   0   28.20   11.90
  10   9   0   24.50   18.10
  10   9   0   30.50   21.00
 -10   9   0   30.10   11.10
  10   9   0   49.40   19.40
  11  -9   0   14.50   18.20
  11  -9   0   70.09   31.00
 -11  -9   0   50.39   26.10
 -11  -9   0   59.99   24.60
 -11  -9   0   55.69   20.90
 -11  -9   0   34.10   14.10
 -11  -9   0   81.69   32.70
 -11   9   0   60.59   20.00
 -11   9   0   11.20   13.10
 -11   9   0   51.19   16.30
 -11   9   0   36.80   12.20
  11   9   0   43.70   23.30
 -11   9   0   24.40   10.20
  11   9   0   20.50   17.40
  11   9   0   53.69   26.30
  11   9   0   35.70   19.10
  11   9   0   40.80   14.00
  11   9   0   34.50   23.10
 -11   9   0   51.89   21.00
 -12  -9   0   12.90   12.80
 -12  -9   0   14.10   20.00
  12  -9   0  -16.60   13.20
 -12  -9   0   35.10   30.70
 -12  -9   0    9.90   17.00
 -12  -9   0  -23.80   14.10
  12  -9   0   40.50   22.50
 -12   9   0   15.70   14.80
 -12   9   0   10.10   13.70
  12   9   0   -2.00   18.50
 -12   9   0    9.10   10.50
  12   9   0   -7.60   17.10
  12   9   0    9.20   18.80
  12   9   0  -17.40   12.00
 -12   9   0   13.90   13.80
  12   9   0    9.20    9.30
 -12   9   0   10.20   10.90
 -12   9   0   -1.90    8.90
  12   9   0   -1.90   15.30
 -13  -9   0  -16.90   23.00
 -13  -9   0   20.90   21.10
 -13  -9   0  -13.70   17.20
 -13  -9   0   -3.50   16.70
  13  -9   0   27.10   19.50
  13  -9   0   41.50   23.80
 -13   9   0   32.00   14.10
 -13   9   0   14.60   15.50
 -13   9   0   14.00   13.10
  13   9   0   10.90   14.90
  13   9   0    8.90   18.30
  13   9   0    2.70   15.70
 -13   9   0   42.30   18.00
  13   9   0   18.00   18.50
  13   9   0   24.20   19.60
 -13   9   0   21.10   12.80
 -13   9   0   -6.70   11.90
  13   9   0    1.40    9.80
 -14  -9   0   94.49   32.10
  14  -9   0   57.69   25.00
 -14  -9   0   62.39   29.40
 -14  -9   0  150.98   37.90
 -14  -9   0   97.29   42.90
  14   9   0   81.59   33.20
 -14   9   0  108.79   28.60
 -14   9   0   86.79   18.40
 -14   9   0  115.69   24.30
 -14   9   0   84.99   28.40
 -14   9   0   98.89   20.60
  14   9   0   96.29   31.40
  14   9   0   32.10   25.60
  14   9   0  100.39   30.70
  14   9   0   91.49   34.50
 -14   9   0   85.29   23.70
  15  -9   0   53.09   32.00
 -15  -9   0   74.49   33.50
 -15  -9   0   71.09   31.60
 -15  -9   0   62.69   39.00
  15  -9   0   42.10   24.70
 -15  -9   0   28.00   30.80
 -15   9   0   46.20   23.40
  15   9   0   74.69   29.70
 -15   9   0   59.29   27.50
  15   9   0   60.29   32.80
  15   9   0   47.60   22.40
 -15   9   0   11.90   15.10
  15   9   0   59.29   32.60
  15   9   0   89.79   32.10
 -15   9   0   29.70   15.90
 -15   9   0   59.49   27.40
  15   9   0   38.90   28.40
  16  -9   0   33.90   31.10
 -16  -9   0   77.09   36.80
 -16  -9   0   64.29   28.00
 -16  -9   0   10.60   30.90
  16  -9   0    1.90   19.30
 -16  -9   0   38.50   27.60
  16   9   0   21.50   25.50
  16   9   0   51.49   27.60
 -16   9   0  105.29   31.40
  16   9   0   58.89   34.50
 -16   9   0   47.00   18.90
 -16   9   0   65.19   27.10
 -16   9   0   31.40   25.10
  16   9   0    1.10   28.50
 -16   9   0   38.30   31.70
  16   9   0   30.90   23.40
  17  -9   0   53.39   34.60
 -17  -9   0   74.99   35.20
 -17  -9   0  101.99   55.39
 -17  -9   0   -2.40   31.50
 -17  -9   0   19.50   26.70
 -17   9   0   42.60   30.00
 -17   9   0   33.50   18.70
 -17   9   0   20.70   32.10
 -17   9   0    3.40   20.80
  17   9   0    2.30   36.50
  17   9   0   44.00   34.30
 -17   9   0   84.69   36.60
  17   9   0   16.10   29.90
  17   9   0   54.69   31.40
 -18  -9   0   27.10   31.70
  18  -9   0  -21.80   36.70
 -18  -9   0   17.70   30.20
 -18  -9   0  -10.10   24.20
  18  -9   0  -16.50   23.40
 -18  -9   0   83.29   44.60
 -18  -9   0   25.50   23.40
 -18   9   0   31.60   29.10
  18   9   0   58.39   44.80
  18   9   0   15.40   30.00
 -18   9   0   23.70   21.70
  18   9   0   29.40   27.00
  18   9   0  -53.69   37.00
 -18   9   0  -32.70   21.50
 -19  -9   0  -22.80   28.80
 -19  -9   0   27.20   32.20
 -19  -9   0   15.60   29.30
  19  -9   0   42.40   48.10
  19   9   0  -69.09   45.20
 -19   9   0  -54.99   28.90
 -19   9   0    3.90   22.50
 -19   9   0    3.90   28.50
   0 -10   0   46.60   11.00
   0 -10   0   38.80   10.90
   0 -10   0   41.90   10.20
   0 -10   0   45.20   10.80
   0 -10   0   30.30   15.90
   0 -10   0   30.20   12.80
   0 -10   0   61.89   20.60
   0 -10   0   21.00   11.40
   0 -10   0   43.30   15.80
   0  10   0   29.90   10.40
   0  10   0   20.90   11.40
   0  10   0   33.50   14.10
   0  10   0   38.10    6.80
   0  10   0   41.80   13.10
   0  10   0   34.10   12.50
   0  10   0   55.79   18.30
   0  10   0   51.89   14.30
   0  10   0   22.00   10.20
   0  10   0   39.60   12.00
   0  10   0   31.80   11.60
  -1 -10   0  507.75   29.90
  -1 -10   0  525.65   35.70
   1 -10   0  444.56   25.20
  -1 -10   0  488.95   31.80
  -1 -10   0  421.86   28.90
  -1 -10   0  553.44   46.10
  -1 -10   0  505.15   43.50
  -1 -10   0  491.75   33.20
   1 -10   0  486.85   37.80
   1 -10   0  509.85   28.40
  -1 -10   0  491.65   25.70
   1 -10   0  561.74   47.10
  -1 -10   0  524.85   31.00
   1 -10   0  485.65   46.00
   1 -10   0  498.35   26.80
   1 -10   0  568.54   42.70
  -1 -10   0  475.35   34.70
   1  10   0  543.15   34.90
  -1  10   0  591.64   40.40
  -1  10   0  460.55   32.10
   1  10   0  579.44   44.10
  -1  10   0  504.45   30.50
   1  10   0  531.25   35.60
   1  10   0  488.35   40.20
  -1  10   0  499.75   29.60
   1  10   0  533.45   33.40
  -1  10   0  524.55   32.30
  -1  10   0  509.55   42.30
   1  10   0  522.65   25.40
   1  10   0  586.34   36.10
  -1  10   0  495.85   29.80
   1  10   0  500.45   36.60
  -1  10   0  525.25   44.80
  -1  10   0  504.15   22.70
   1  10   0  501.45   33.10
  -1  10   0  474.55   36.80
   1  10   0  495.65   30.50
   1  10   0  417.46   40.10
  -1  10   0  489.55   31.30
  -1  10   0  491.75   29.50
  -2 -10   0   13.40   12.30
  -2 -10   0   11.30    9.10
   2 -10   0   -1.70   11.70
   2 -10   0    9.30    4.50
  -2 -10   0   -1.50   11.10
  -2 -10   0   11.60   10.10
  -2 -10   0   15.30    5.80
  -2 -10   0    7.60    8.40
   2 -10   0   21.50   14.70
  -2 -10   0   14.30   10.60
  -2 -10   0    8.10    9.10
   2 -10   0    5.80   11.00
  -2 -10   0    0.60    9.00
   2 -10   0    9.70    4.20
   2 -10   0   13.10   13.00
   2 -10   0  -13.40    8.50
  -2 -10   0   10.80    7.80
   2  10   0   -0.70    6.10
  -2  10   0    7.90    9.30
  -2  10   0    6.90   12.60
   2  10   0    4.60   12.40
  -2  10   0    7.50    6.60
   2  10   0   12.60   11.40
  -2  10   0    9.60    8.20
   2  10   0    4.50   12.10
  -2  10   0    9.90    8.70
  -2  10   0   18.50   11.70
  -2  10   0    0.10    5.70
   2  10   0   12.00    7.20
  -2  10   0    8.50    7.60
  -2  10   0    1.20    9.80
  -2  10   0    6.60    7.60
   2  10   0   17.30    9.30
  -2  10   0    5.60    6.10
   2  10   0    5.20    5.80
  -2  10   0    7.60    4.20
   2  10   0    5.50    9.20
   2  10   0   -8.50    7.30
   2  10   0   15.40   10.00
   2  10   0   25.90    9.20
  -3 -10   0  102.29   16.40
   3 -10   0   74.29   25.00
   3 -10   0  108.09   28.90
  -3 -10   0   88.69   15.80
  -3 -10   0   80.09   23.70
  -3 -10   0   73.89   20.90
  -3 -10   0  115.19   20.80
   3 -10   0   75.89   20.20
  -3 -10   0  107.49   14.80
   3 -10   0   73.39   23.30
  -3 -10   0   56.89   16.60
  -3 -10   0   89.09   19.50
   3 -10   0   90.89   19.10
  -3  10   0  105.79   21.50
  -3  10   0  121.39   19.30
   3  10   0   81.99   15.60
  -3  10   0  112.19   19.60
   3  10   0  158.98   36.00
  -3  10   0  102.49   15.70
  -3  10   0   86.49   11.90
   3  10   0  114.49   16.30
  -3  10   0  112.99   13.50
   3  10   0   92.19   22.10
  -3  10   0   84.19   13.30
   3  10   0   78.29   18.50
  -3  10   0  104.59   26.70
  -3  10   0   62.69   17.70
  -3  10   0   96.19   13.20
  -3  10   0  112.79   13.50
   3  10   0   90.39   13.70
  -3  10   0   94.09   12.90
   3  10   0  121.59   23.40
   3  10   0  103.29   22.80
   3  10   0  116.79   26.70
   4 -10   0   23.00   12.70
   4 -10   0   40.10   17.80
  -4 -10   0   27.00   11.70
  -4 -10   0   31.20   14.30
   4 -10   0   46.70   15.70
  -4 -10   0   36.80   11.00
  -4 -10   0   39.10   16.10
  -4 -10   0   43.30   17.30
   4 -10   0   40.20   15.10
  -4 -10   0   34.40   13.60
   4 -10   0   29.70   16.70
  -4 -10   0   33.30   11.30
  -4 -10   0   17.50   16.50
  -4 -10   0   44.10   18.30
   4 -10   0   10.10   15.10
  -4  10   0   49.90   19.00
   4  10   0   26.80   15.40
  -4  10   0   38.10    9.80
   4  10   0   31.10   12.00
   4  10   0   24.30   11.20
   4  10   0   49.60   12.00
   4  10   0   69.59   19.80
   4  10   0   63.39   20.60
   4  10   0   33.50   11.30
  -4  10   0   33.40    9.60
  -4  10   0   -0.60   10.80
  -4  10   0   45.00   12.90
  -4  10   0   29.80    7.20
  -4  10   0   45.30    8.40
   5 -10   0  232.48   35.50
  -5 -10   0  235.58   30.80
  -5 -10   0  280.07   37.80
   5 -10   0  308.97   49.10
   5 -10   0  205.08   37.90
  -5 -10   0  254.17   41.20
  -5 -10   0  239.68   25.20
  -5 -10   0  260.17   42.40
   5 -10   0  364.66   46.30
  -5 -10   0  301.07   26.50
   5 -10   0  340.37   49.80
  -5 -10   0  231.58   33.60
  -5  10   0  290.47   15.40
   5  10   0  299.27   26.50
   5  10   0  256.37   35.70
   5  10   0  257.87   27.10
  -5  10   0  302.27   24.90
   5  10   0  264.07   24.60
   5  10   0  230.48   22.90
  -5  10   0  228.88   35.50
  -5  10   0  267.87   15.90
   5  10   0  317.57   33.60
  -5  10   0  256.97   21.60
  -5  10   0  291.37   24.40
   5  10   0  251.67   25.80
  -5  10   0  258.07   23.90
   6 -10   0   91.89   26.70
   6 -10   0   56.59   22.20
  -6 -10   0   50.79   19.80
  -6 -10   0   65.89   21.90
  -6 -10   0   25.80   12.40
   6 -10   0   74.39   24.50
  -6 -10   0   37.30   16.00
  -6 -10   0   43.80   15.50
   6 -10   0   55.79   14.90
  -6 -10   0   80.79   26.00
  -6 -10   0   76.79   22.00
   6 -10   0   78.79   26.50
   6  10   0   51.99   20.60
   6  10   0   42.30   16.60
   6  10   0   54.69   16.20
  -6  10   0   37.50   11.20
  -6  10   0   49.90   13.30
  -6  10   0   51.69   12.10
   6  10   0   47.90   14.40
   6  10   0   51.99   17.10
   6  10   0   50.29   18.20
  -6  10   0   37.20   20.00
  -6  10   0   43.00   11.40
  -7 -10   0  151.18   25.80
   7 -10   0  245.48   41.50
  -7 -10   0  197.08   34.40
  -7 -10   0  174.68   32.70
   7 -10   0  231.78   40.40
  -7 -10   0  173.58   33.60
   7 -10   0  185.08   38.80
  -7 -10   0  186.28   32.10
  -7 -10   0  230.08   42.10
  -7  10   0  134.59   33.40
  -7  10   0  207.68   28.30
   7  10   0  137.49   30.10
   7  10   0  208.98   26.90
   7  10   0  172.98   29.80
   7  10   0  153.08   24.00
  -7  10   0  161.98   21.10
  -7  10   0  151.78   21.60
   7  10   0  165.98   33.60
  -8 -10   0   42.10   16.50
   8 -10   0   67.29   29.50
   8 -10   0   35.40   19.90
   8 -10   0   41.60   24.60
  -8 -10   0   90.79   30.90
  -8 -10   0   21.50   16.30
   8 -10   0   42.70   20.50
  -8 -10   0   34.70   15.60
  -8 -10   0   65.59   21.20
  -8 -10   0   21.50   17.90
  -8  10   0   55.79   16.30
   8  10   0   53.49   21.80
   8  10   0   36.30   17.40
  -8  10   0   33.40   16.50
  -8  10   0   37.50   12.80
  -8  10   0   44.30   16.80
   8  10   0   75.69   23.00
   8  10   0   48.50   19.80
   8  10   0   38.70   14.10
   9 -10   0  242.08   45.40
  -9 -10   0  136.09   29.00
   9 -10   0  147.99   35.90
  -9 -10   0   92.89   25.50
  -9 -10   0  175.88   37.40
  -9 -10   0  170.38   31.60
  -9 -10   0  163.08   45.50
   9 -10   0  147.59   31.60
   9 -10   0  179.38   41.00
   9  10   0  152.38   35.30
  -9  10   0  198.68   21.00
  -9  10   0  156.18   21.70
   9  10   0  170.28   31.20
   9  10   0   96.59   25.00
  -9  10   0  194.28   24.30
   9  10   0  202.28   26.10
  -9  10   0  164.78   14.70
  -9  10   0  175.38   44.50
  -9  10   0  153.48   27.10
   9  10   0  171.78   34.20
  -9  10   0  145.09   24.80
  10 -10   0   27.10   19.50
 -10 -10   0   24.10   14.60
  10 -10   0   20.80   15.10
 -10 -10   0   -1.20   12.60
  10 -10   0   -1.10   13.70
  10 -10   0    5.00   21.50
 -10 -10   0   28.40   25.90
 -10  10   0    5.90   11.70
 -10  10   0    1.90    9.20
 -10  10   0    1.90    9.80
  10  10   0   15.20   10.30
  10  10   0   -1.10   16.90
 -10  10   0   22.80   13.80
 -10  10   0    6.20    7.00
  10  10   0   32.70   24.30
  10  10   0    8.00   12.40
  10  10   0    2.90    9.70
 -10  10   0   12.00   11.20
 -10  10   0   21.40    9.50
 -10  10   0   -5.60    8.80
  11 -10   0   -9.80   14.40
 -11 -10   0   22.90   20.70
  11 -10   0   55.29   32.30
 -11 -10   0   17.60   15.70
 -11 -10   0   21.80   21.30
 -11 -10   0   30.20   22.40
 -11 -10   0   43.70   23.00
  11  10   0   12.20   20.20
 -11  10   0   51.09   14.70
 -11  10   0   26.90    9.60
  11  10   0   13.70   11.20
 -11  10   0    3.20   11.70
  11  10   0    8.90   13.90
  11  10   0   11.30   16.70
  11  10   0   49.60   23.00
  11  10   0   23.80   20.10
 -11  10   0   26.10   11.10
 -11  10   0   17.00   11.20
 -11  10   0   18.90   14.00
 -11  10   0   31.70   17.00
 -12 -10   0   59.99   25.60
  12 -10   0   61.09   24.00
 -12 -10   0   22.80   19.80
 -12 -10   0   77.79   28.50
 -12 -10   0   94.79   39.70
 -12 -10   0   36.50   15.20
  12 -10   0    6.10   18.90
  12  10   0   39.80   20.80
 -12  10   0   52.69   18.30
  12  10   0   27.90   20.80
  12  10   0   60.59   15.30
 -12  10   0   71.59   14.50
  12  10   0   72.29   27.80
 -12  10   0   60.59   13.40
 -12  10   0   63.59   15.40
 -12  10   0   55.99   14.10
  12  10   0   61.39   25.30
 -12  10   0   65.29   21.00
 -12  10   0   43.00   22.10
  12  10   0   72.49   24.80
 -13 -10   0   25.00   32.60
 -13 -10   0  -13.60   16.50
  13 -10   0   -4.70   11.70
 -13 -10   0   10.50   21.60
 -13 -10   0   -1.20   12.60
  13 -10   0    8.50   25.60
 -13  10   0    1.40   16.20
 -13  10   0  -13.60   12.50
 -13  10   0  -22.40   11.10
 -13  10   0    3.60   17.80
  13  10   0   -7.20   14.30
 -13  10   0   36.10   13.20
  13  10   0   28.30   21.00
 -13  10   0    1.40   11.30
  13  10   0   -3.80    9.30
  13  10   0   -2.10   19.60
  13  10   0  -21.80   15.20
  13  10   0    7.10   20.70
 -14 -10   0   71.09   29.10
 -14 -10   0   92.79   45.00
 -14 -10   0  121.79   41.20
  14 -10   0   90.09   39.00
  14 -10   0   42.40   21.90
 -14 -10   0   55.39   27.90
 -14  10   0   74.19   25.10
 -14  10   0   17.60   25.10
  14  10   0   46.00   22.00
  14  10   0   46.60   28.90
  14  10   0   67.99   28.80
 -14  10   0   72.69   23.90
 -14  10   0   82.99   19.40
 -14  10   0  106.59   22.00
  14  10   0   14.00   19.20
 -14  10   0   70.99   19.60
  14  10   0   50.29   27.80
 -15 -10   0   15.50   22.60
 -15 -10   0  -40.50   43.00
 -15 -10   0   69.99   42.70
 -15 -10   0  -18.50   21.80
  15 -10   0    4.90   17.70
  15 -10   0  -13.00   15.50
  15  10   0   15.40   24.90
  15  10   0   -4.80   21.50
 -15  10   0  -12.30   21.40
  15  10   0   64.39   31.70
  15  10   0  -28.80   16.20
 -15  10   0    4.10   14.50
 -15  10   0   13.30   12.90
 -15  10   0   49.99   31.10
  15  10   0   19.40   21.70
 -15  10   0   36.70   23.60
  15  10   0   10.00   23.50
  16 -10   0    7.10   30.30
 -16 -10   0   51.39   35.90
 -16 -10   0   35.40   36.80
 -16 -10   0   38.90   28.30
 -16 -10   0   42.50   27.90
  16 -10   0   50.99   31.80
 -16  10   0   50.49   27.70
 -16  10   0   27.40   16.30
  16  10   0   42.70   31.40
  16  10   0   31.50   27.90
  16  10   0   -3.00   17.30
  16  10   0  -26.80   28.30
 -16  10   0    5.10   13.70
 -16  10   0   38.00   21.50
  16  10   0    2.50   22.40
  16  10   0   -5.00   20.10
  17 -10   0  -31.20   35.40
 -17 -10   0   51.69   24.50
 -17 -10   0  118.79   44.70
  17 -10   0   17.70   26.80
 -17 -10   0   50.29   47.70
 -17 -10   0   14.00   33.00
 -17  10   0   13.70   19.10
  17  10   0  -24.70   21.20
  17  10   0  -24.00   32.10
 -17  10   0  -29.60   19.80
  17  10   0   28.30   29.10
  17  10   0   18.10   28.10
 -17  10   0   17.00   28.20
 -17  10   0  -12.10   22.80
  18 -10   0   46.00   43.50
 -18 -10   0   35.40   40.80
 -18 -10   0   27.10   34.50
 -18 -10   0   14.00   33.70
  18 -10   0   -4.90   23.90
 -18 -10   0   -8.80   23.60
 -18 -10   0    0.10   24.00
 -18  10   0   -8.70   27.50
  18  10   0    3.50   42.40
  18  10   0   51.89   36.50
 -18  10   0  -15.20   23.90
  18  10   0   13.40   30.10
 -18  10   0    8.70   20.00
   0 -11   0    0.50    7.90
   0 -11   0    0.80   11.40
   0 -11   0   -0.30    7.80
   0 -11   0    7.90   12.30
   0 -11   0    1.60    7.00
   0 -11   0    7.10    6.20
   0 -11   0    6.10   10.50
   0 -11   0    7.60    8.30
   0 -11   0  -10.80    5.30
   0  11   0   -5.30    5.70
   0  11   0   -8.50    7.30
   0  11   0    8.10    8.20
   0  11   0    5.80    9.60
   0  11   0   14.00    4.50
   0  11   0    2.10    7.60
   0  11   0   12.70    8.80
   0  11   0   -6.60    8.40
   0  11   0  -18.10   10.10
   1 -11   0  667.73   49.40
   1 -11   0  668.63   45.10
  -1 -11   0  543.65   37.90
  -1 -11   0  582.64   49.30
  -1 -11   0  554.04   29.10
   1 -11   0  578.84   32.50
   1 -11   0  618.74   31.30
   1 -11   0  535.35   28.90
   1 -11   0  634.04   54.09
   1 -11   0  691.13   55.39
  -1 -11   0  606.04   34.00
  -1 -11   0  552.24   34.10
  -1 -11   0  592.44   35.00
  -1 -11   0  596.64   51.79
  -1 -11   0  561.44   36.30
  -1  11   0  608.04   42.20
  -1  11   0  592.14   34.20
   1  11   0  578.14   40.60
  -1  11   0  629.54   38.90
   1  11   0  678.23   41.40
  -1  11   0  618.24   35.20
   1  11   0  563.14   37.60
  -1  11   0  576.54   33.60
   1  11   0  610.34   39.20
   1  11   0  597.84   35.20
   1  11   0  629.54   39.80
  -1  11   0  577.64   34.70
   1  11   0  556.54   27.90
   1  11   0  573.24   37.00
  -1  11   0  647.14   40.20
  -1  11   0  612.14   26.00
  -1  11   0  569.44   43.50
  -1  11   0  576.94   42.60
   2 -11   0  174.48   29.90
   2 -11   0   79.79   19.40
  -2 -11   0   95.69   24.30
   2 -11   0  128.39   10.40
  -2 -11   0  133.89   24.30
  -2 -11   0  123.09   19.30
   2 -11   0   75.49   21.80
   2 -11   0  223.28   39.20
  -2 -11   0  127.49   15.50
   2 -11   0   98.99   22.50
  -2 -11   0  123.69   28.30
   2 -11   0  119.59   10.00
  -2 -11   0  127.69   22.90
  -2 -11   0  108.09   20.10
  -2 -11   0  135.59   18.70
   2  11   0  164.28   25.50
  -2  11   0  158.68   19.00
  -2  11   0  123.69   10.10
   2  11   0  131.99   22.20
  -2  11   0  201.88   32.90
  -2  11   0  119.49   16.60
  -2  11   0  152.88   24.50
   2  11   0  117.79   14.20
   2  11   0  120.29   22.20
   2  11   0  137.29   21.40
  -2  11   0  139.39   19.80
  -2  11   0  191.98   23.80
  -2  11   0  141.59   17.50
  -2  11   0  123.09   19.10
   2  11   0  111.89   21.60
   2  11   0  129.79   15.40
  -2  11   0  146.49   18.90
   2  11   0  111.79   19.10
   3 -11   0   40.90   15.80
  -3 -11   0   52.79   17.10
  -3 -11   0   66.49   17.40
   3 -11   0   36.60   12.70
  -3 -11   0   61.49   15.60
  -3 -11   0   50.99   16.90
  -3 -11   0   46.00   19.60
   3 -11   0  102.99   23.10
  -3 -11   0   76.49   23.50
   3 -11   0   62.79   24.30
   3 -11   0   74.09   23.90
  -3 -11   0   61.69   12.40
  -3 -11   0   46.70   11.90
  -3  11   0   65.99   11.70
  -3  11   0   65.09   11.40
   3  11   0   96.49   19.20
  -3  11   0   75.39   14.60
   3  11   0   47.70   17.40
  -3  11   0   75.49   11.90
  -3  11   0   61.69   14.50
  -3  11   0   62.99   10.40
   3  11   0   52.59   17.30
   3  11   0   70.89   13.80
   3  11   0   45.00   11.40
   3  11   0   55.59   16.70
  -3  11   0   59.59   13.60
  -3  11   0   84.59   13.40
   3  11   0   65.29   15.70
  -3  11   0   75.59   18.70
  -4 -11   0   23.00   17.50
  -4 -11   0   -2.10   10.50
  -4 -11   0   10.60    7.30
  -4 -11   0    9.70    6.70
   4 -11   0   -6.00   12.20
  -4 -11   0    3.60   11.90
  -4 -11   0    0.10   10.20
  -4 -11   0    1.70   12.20
   4 -11   0   -2.90    8.90
   4 -11   0    2.00   10.70
   4 -11   0    8.00   12.30
   4 -11   0   29.40   20.10
  -4 -11   0   11.80    9.50
  -4 -11   0    4.60   11.90
  -4  11   0    5.70    7.50
  -4  11   0   -7.30    5.70
  -4  11   0    7.60    6.10
  -4  11   0  -10.80    9.20
   4  11   0    1.50    6.80
   4  11   0    4.90   11.60
  -4  11   0    7.50    5.30
   4  11   0   12.70   11.90
   4  11   0    8.70   12.90
   4  11   0   10.60   10.60
  -4  11   0   10.30   10.00
  -4  11   0   -0.10    6.50
  -4  11   0    1.20    5.60
   4  11   0    2.70    9.50
   5 -11   0    4.90   10.90
  -5 -11   0   17.40   15.30
  -5 -11   0   12.30   13.10
   5 -11   0    4.50   10.50
  -5 -11   0    6.70   10.70
   5 -11   0    4.40    9.70
   5 -11   0   15.80   12.40
   5 -11   0   37.90   14.60
   5 -11   0   31.30   13.80
  -5 -11   0    5.70   14.60
  -5 -11   0   -4.50   10.40
  -5 -11   0   10.70    9.60
  -5  11   0   18.60    8.40
  -5  11   0   16.90    6.40
   5  11   0    9.30   10.10
  -5  11   0   19.80    9.70
   5  11   0    5.70   13.40
   5  11   0   14.10    9.40
  -5  11   0   12.90   11.50
   5  11   0   17.60   12.00
  -5  11   0   -0.10    9.70
   5  11   0    6.10   11.50
  -5  11   0   14.00    6.70
   5  11   0   22.90    9.90
  -5  11   0    2.70   12.10
   5  11   0   -5.10    8.50
  -5  11   0   18.50    9.10
   6 -11   0  807.52   48.30
   6 -11   0  789.72   61.49
   6 -11   0  829.32   60.59
   6 -11   0  895.61   67.19
  -6 -11   0  773.62   47.60
  -6 -11   0  700.43   57.49
  -6 -11   0  664.73   51.99
  -6 -11   0  857.71   62.49
  -6 -11   0  835.72   49.90
  -6 -11   0  765.82   63.29
  -6 -11   0  810.52   57.29
   6 -11   0  750.72   62.59
   6  11   0  814.32   50.59
   6  11   0  879.21   59.19
   6  11   0  812.52   51.09
   6  11   0  851.31   47.60
  -6  11   0  793.92   45.00
  -6  11   0  825.12   42.00
   6  11   0  843.12   53.89
  -6  11   0  736.83   67.99
   6  11   0  849.61   59.89
  -6  11   0  880.31   48.60
  -6  11   0  856.61   44.70
  -6  11   0  828.52   48.20
  -7 -11   0 1306.67   79.69
  -7 -11   0 1470.55   73.69
  -7 -11   0 1408.36   79.69
  -7 -11   0 1414.36   89.09
   7 -11   0 1215.18   86.49
   7 -11   0 1336.57   85.19
   7 -11   0 1394.06   84.49
  -7 -11   0 1399.46   79.89
  -7 -11   0 1402.56   88.49
   7 -11   0 1406.06   87.69
   7  11   0 1389.86   74.69
  -7  11   0 1376.16   63.79
   7  11   0 1332.37   74.09
   7  11   0 1364.26   80.09
  -7  11   0 1356.16   65.29
   7  11   0 1349.07   81.29
  -7  11   0 1375.26   98.99
   7  11   0 1364.46   66.59
   7  11   0 1296.67   72.09
  -8 -11   0   -5.00   10.20
   8 -11   0  -12.90    9.60
  -8 -11   0   -1.00   12.60
   8 -11   0   14.70   11.70
  -8 -11   0   17.30   18.80
  -8 -11   0   16.30   18.70
  -8 -11   0   15.50   12.80
  -8 -11   0    6.60   12.00
   8 -11   0   13.20   19.20
   8 -11   0    0.20   11.80
  -8  11   0   16.30   11.30
   8  11   0   -4.20   12.60
   8  11   0   -8.40   11.10
   8  11   0    4.00   15.60
   8  11   0    2.10    9.20
  -8  11   0   -3.70    7.90
  -8  11   0  -16.50    7.30
   8  11   0    9.10   12.20
  -8  11   0   15.50   17.40
   9 -11   0  551.94   75.39
  -9 -11   0  556.74   46.60
  -9 -11   0  556.04   50.99
   9 -11   0  613.84   57.69
  -9 -11   0  574.84   74.39
   9 -11   0  513.25   68.09
  -9 -11   0  482.05   49.60
   9 -11   0  570.74   70.29
  -9 -11   0  455.45   44.10
  -9  11   0  382.46   58.99
  -9  11   0  486.95   37.80
  -9  11   0  476.35   32.70
  -9  11   0  501.75   39.90
  -9  11   0  500.95   32.20
   9  11   0  606.54   50.09
   9  11   0  510.25   50.39
   9  11   0  450.15   48.00
   9  11   0  514.15   37.40
   9  11   0  569.24   46.20
 -10 -11   0    9.60   16.30
 -10 -11   0   22.30   21.70
  10 -11   0   23.40   21.20
 -10 -11   0   20.00   22.10
  10 -11   0    5.40   19.30
  10 -11   0   30.00   21.00
 -10 -11   0   20.10   16.00
  10 -11   0   30.30   20.40
 -10 -11   0   19.90   16.00
 -10  11   0   12.60   11.40
  10  11   0    6.70    9.40
  10  11   0   25.90   20.40
 -10  11   0   20.10   12.80
  10  11   0   36.30   20.60
  10  11   0   30.60   21.70
  10  11   0   26.20   14.10
 -10  11   0   12.80   10.70
 -11 -11   0    7.20   18.30
 -11 -11   0   32.70   29.10
 -11 -11   0  -32.60   13.10
  11 -11   0   -1.10   13.60
  11 -11   0    2.80   23.30
 -11 -11   0   12.80   15.30
 -11 -11   0    9.50   20.60
 -11  11   0  -22.00   13.20
 -11  11   0   -4.50    8.10
 -11  11   0    5.80    6.70
  11  11   0   -0.80   21.40
  11  11   0    6.50   13.10
  11  11   0   41.70   20.90
 -11  11   0   -5.30   14.40
  11  11   0   16.60   20.40
 -11  11   0   -2.20    9.70
  11  11   0   -2.20    9.10
 -11  11   0    3.20   12.30
 -12 -11   0   20.00   27.90
 -12 -11   0   27.20   22.70
 -12 -11   0   56.49   29.50
  12 -11   0   14.50   17.80
 -12 -11   0   -6.30   18.70
 -12 -11   0    7.40   14.60
  12 -11   0    8.30   16.50
 -12  11   0   23.50   16.80
 -12  11   0   26.90   12.20
  12  11   0   30.40   23.10
  12  11   0   14.50   19.00
 -12  11   0   15.60   17.10
  12  11   0    7.10   19.10
 -12  11   0   50.89   17.70
  12  11   0   21.90   11.70
  12  11   0   -3.40   19.30
  12  11   0   29.70   21.50
 -12  11   0   16.90   10.60
 -12  11   0   11.70    8.60
 -13 -11   0   23.90   29.80
  13 -11   0   37.90   28.90
 -13 -11   0   43.80   24.80
 -13 -11   0    3.40   18.10
 -13 -11   0   24.50   15.20
  13 -11   0   34.60   20.20
 -13 -11   0   -3.60   24.10
 -13  11   0   26.90   12.00
 -13  11   0   55.29   19.90
 -13  11   0   -6.30   10.40
  13  11   0   -7.50   21.50
  13  11   0   38.70   23.10
 -13  11   0   10.40   17.20
  13  11   0    2.70   11.30
  13  11   0    9.80   20.70
  13  11   0   41.00   19.30
 -13  11   0    7.10   10.80
  13  11   0    6.50   18.90
 -13  11   0   32.10   22.60
 -14 -11   0   22.80   25.20
  14 -11   0   18.00   20.70
  14 -11   0   27.50   23.20
 -14 -11   0   92.59   35.00
 -14 -11   0   65.49   36.20
 -14 -11   0   46.10   26.70
  14  11   0   11.70   25.80
  14  11   0   13.10   23.70
  14  11   0  105.49   37.30
 -14  11   0   61.49   18.40
  14  11   0   48.80   24.30
 -14  11   0   55.09   21.90
  14  11   0   42.00   25.10
  14  11   0   23.30   13.30
 -14  11   0   44.10   14.40
 -14  11   0   68.79   15.60
 -14  11   0   41.30   19.40
  15 -11   0   30.80   29.80
 -15 -11   0   27.00   24.30
  15 -11   0   49.90   32.80
 -15 -11   0  100.99   33.80
 -15 -11   0   99.49   42.10
 -15 -11   0  109.09   40.80
  15  11   0   41.80   29.50
 -15  11   0   44.70   18.40
  15  11   0   64.29   30.10
 -15  11   0   59.89   15.90
 -15  11   0   18.40   23.50
  15  11   0   59.89   27.80
  15  11   0   17.60   20.80
  15  11   0   33.90   25.10
  15  11   0   42.40   28.50
 -15  11   0   51.89   23.60
  16 -11   0    9.10   28.80
 -16 -11   0   17.10   22.10
  16 -11   0   38.20   28.00
 -16 -11   0   40.60   40.00
 -16 -11   0   42.50   31.10
 -16  11   0   41.50   26.50
 -16  11   0    6.00   14.00
  16  11   0   10.10   25.20
  16  11   0   10.90   35.60
  16  11   0   20.40   28.00
  16  11   0  -13.80   46.10
  16  11   0   42.30   23.60
 -16  11   0   59.59   28.50
 -16  11   0   22.50   16.40
  16  11   0   22.00   25.40
 -17 -11   0    1.70   23.40
 -17 -11   0    5.90   27.60
 -17 -11   0  -24.40   35.10
  17 -11   0    2.60   31.20
  17 -11   0   23.90   36.00
 -17 -11   0    2.60   26.40
 -17 -11   0    9.40   31.80
 -17  11   0  -11.40   15.60
  17  11   0    2.00   29.30
 -17  11   0    4.50   24.60
 -17  11   0   28.70   30.00
  17  11   0   14.20   30.10
  17  11   0    4.70   36.40
 -18 -11   0   63.59   35.70
 -18 -11   0  -26.80   26.70
 -18 -11   0   13.10   38.70
  18 -11   0    2.40   40.80
  18 -11   0   -4.20   27.80
 -18 -11   0  -18.50   28.10
 -18 -11   0    3.40   26.50
  18  11   0   35.50   34.00
  18  11   0    1.70   34.10
  18  11   0   39.50   49.90
  18  11   0    8.60   31.10
 -18  11   0  -27.60   27.00
 -18  11   0   -5.00   27.60
   0 -12   0 2026.30   80.09
   0 -12   0 1937.11  106.29
   0 -12   0 1871.01   99.99
   0 -12   0 1947.71  107.49
   0 -12   0 1929.51   75.89
   0 -12   0 2074.59   80.69
   0 -12   0 1865.71   77.99
   0 -12   0 2046.70   95.19
   0  12   0 1889.51   83.69
   0  12   0 1936.31   84.69
   0  12   0 1931.01   83.59
   0  12   0 2055.29   89.19
   0  12   0 2041.60   81.29
   0  12   0 1947.71   72.69
   0  12   0 2125.19   88.99
   0  12   0 1911.91   83.89
  -1 -12   0  990.00   50.39
   1 -12   0 1159.58   70.19
  -1 -12   0 1083.09   45.90
  -1 -12   0 1127.29   55.19
   1 -12   0 1054.99   46.10
   1 -12   0 1060.49   73.99
  -1 -12   0 1112.19   57.59
   1 -12   0 1237.18   78.99
  -1 -12   0 1114.59   74.69
   1 -12   0 1148.69   66.09
  -1 -12   0 1141.69   71.59
   1 -12   0 1107.59   47.90
  -1 -12   0 1107.09   52.69
  -1  12   0 1051.59   41.10
  -1  12   0 1036.60   53.99
  -1  12   0 1062.69   56.69
  -1  12   0 1039.40   55.39
   1  12   0 1139.79   59.19
  -1  12   0  995.90   50.79
   1  12   0 1106.79   53.19
   1  12   0 1131.09   59.39
   1  12   0 1097.79   57.89
  -1  12   0 1036.10   55.99
   1  12   0  998.10   55.49
   1  12   0 1012.80   44.20
  -1  12   0 1064.69   52.99
  -1  12   0 1050.59   51.39
  -2 -12   0  102.49   28.80
  -2 -12   0   75.69   20.10
  -2 -12   0   84.09   13.60
   2 -12   0   39.60   18.70
   2 -12   0   70.89    9.60
  -2 -12   0   82.99   24.00
  -2 -12   0  104.29   26.80
  -2 -12   0   84.59   14.60
   2 -12   0   49.30   20.10
   2 -12   0   72.89   20.60
   2 -12   0   96.19   28.20
   2 -12   0   96.09    9.80
  -2 -12   0   96.39   18.20
  -2 -12   0   66.09   18.90
   2  12   0  101.29   21.60
   2  12   0   86.09   19.50
   2  12   0   65.29   19.00
   2  12   0   54.79   11.00
  -2  12   0  113.49   23.20
  -2  12   0   71.59   15.80
  -2  12   0  103.29   16.00
  -2  12   0   53.49   15.70
  -2  12   0   82.39    9.30
  -2  12   0  107.79   20.20
  -2  12   0   76.19   15.90
   2  12   0   72.09   15.70
   2  12   0   96.49   21.20
  -3 -12   0  156.98   19.40
  -3 -12   0  206.08   37.30
   3 -12   0  128.29   32.00
  -3 -12   0  187.08   30.10
  -3 -12   0  152.48   27.40
  -3 -12   0  115.69   20.50
   3 -12   0  113.49   25.60
  -3 -12   0  111.79   23.30
   3 -12   0  136.49   31.10
  -3 -12   0  123.89   28.90
  -3 -12   0  169.78   24.80
   3 -12   0  166.48   36.10
  -3  12   0  145.19   18.20
  -3  12   0  194.48   30.80
   3  12   0  170.58   26.10
  -3  12   0  162.78   20.00
   3  12   0  139.79   23.60
   3  12   0  159.48   16.50
   3  12   0  177.88   20.30
   3  12   0  128.99   25.00
  -3  12   0  151.08   21.90
   3  12   0  172.68   28.70
  -3  12   0  138.49   18.30
  -3  12   0  165.38   27.80
  -3  12   0  155.28   16.60
   3  12   0  129.99   25.50
   4 -12   0  179.58   34.40
  -4 -12   0  298.97   39.30
  -4 -12   0  298.87   37.20
   4 -12   0  176.18   35.40
  -4 -12   0  195.38   33.70
  -4 -12   0  253.77   24.40
  -4 -12   0  307.47   41.00
  -4 -12   0  247.08   38.60
  -4 -12   0  226.78   38.40
  -4 -12   0  271.17   19.40
  -4 -12   0  222.88   21.40
   4 -12   0  379.46   54.69
   4 -12   0  257.97   35.80
   4 -12   0  166.48   35.80
  -4  12   0  249.48   20.00
   4  12   0  264.87   26.30
   4  12   0  222.38   32.60
  -4  12   0  239.68   20.20
  -4  12   0  253.07   18.60
   4  12   0  198.98   20.80
   4  12   0  261.17   23.20
  -4  12   0  265.97   18.90
  -4  12   0  184.88   25.50
   4  12   0  210.38   33.20
  -4  12   0  234.78   19.10
  -4  12   0  318.97   26.30
  -4  12   0  294.87   27.90
   4  12   0  295.17   36.80
  -4  12   0  251.77   18.20
  -4  12   0  262.97   32.90
  -5 -12   0   98.69   26.90
  -5 -12   0  113.79   24.10
   5 -12   0  109.09   35.20
  -5 -12   0  123.89   26.90
  -5 -12   0   85.09   26.20
   5 -12   0  129.79   25.40
   5 -12   0   79.59   27.40
   5 -12   0   81.89   28.60
   5 -12   0  106.89   27.90
  -5 -12   0  102.19   19.90
  -5 -12   0   75.09   25.30
  -5  12   0  111.39   30.90
   5  12   0   78.59   21.20
  -5  12   0  129.79   11.70
   5  12   0  117.59   24.60
  -5  12   0  142.29   24.70
  -5  12   0   89.99   15.30
  -5  12   0  101.59   12.40
   5  12   0   86.49   22.10
   5  12   0  127.39   22.60
  -5  12   0   77.39   15.90
   5  12   0  105.59   17.40
   5  12   0  128.69   26.20
  -5  12   0  118.89   17.40
  -5  12   0  100.89   14.20
   5  12   0   74.39   18.10
  -5  12   0  117.09   18.20
  -6 -12   0  270.77   32.60
   6 -12   0  165.18   40.80
   6 -12   0  279.47   29.60
  -6 -12   0  173.08   34.80
  -6 -12   0  245.08   46.50
  -6 -12   0  243.68   30.30
  -6 -12   0  199.78   32.30
  -6 -12   0  222.58   39.00
  -6 -12   0  252.27   44.00
   6 -12   0  218.18   40.20
   6 -12   0  212.58   37.70
   6 -12   0  212.38   34.40
   6  12   0  353.56   44.60
  -6  12   0  248.58   25.50
   6  12   0  235.88   34.10
  -6  12   0  199.88   25.30
   6  12   0  262.57   39.90
  -6  12   0  245.88   20.60
  -6  12   0  237.58   22.30
  -6  12   0  203.78   26.90
  -6  12   0  174.28   37.20
   6  12   0  261.77   34.40
   6  12   0  185.98   37.40
   6  12   0  244.28   30.10
   7 -12   0   67.49   22.40
   7 -12   0  173.78   39.20
  -7 -12   0  163.08   27.50
   7 -12   0  131.09   28.60
  -7 -12   0  144.99   35.70
  -7 -12   0  165.88   39.00
  -7 -12   0  111.29   29.40
   7 -12   0  198.98   42.50
  -7 -12   0  187.58   36.80
  -7 -12   0  124.69   28.20
   7  12   0  114.39   22.20
  -7  12   0  133.29   18.50
  -7  12   0  124.49   19.40
   7  12   0  141.19   27.70
   7  12   0  132.59   24.50
  -7  12   0  170.38   35.70
   7  12   0  222.18   40.00
   7  12   0  167.08   31.20
   7  12   0  139.19   32.40
  -7  12   0  172.78   26.20
  -7  12   0  171.68   25.10
  -8 -12   0  145.59   30.70
  -8 -12   0  142.29   34.40
   8 -12   0  165.18   39.40
  -8 -12   0  177.18   43.20
   8 -12   0  242.88   49.10
  -8 -12   0  133.69   26.50
   8 -12   0  171.68   36.40
  -8 -12   0  138.59   31.10
   8 -12   0  139.69   37.50
  -8 -12   0  139.29   30.90
   8  12   0  205.68   30.30
   8  12   0  193.18   38.30
  -8  12   0  163.88   21.90
   8  12   0  109.99   25.40
  -8  12   0  160.58   23.50
   8  12   0  204.28   34.50
  -8  12   0  109.69   34.10
  -8  12   0  133.39   21.40
   8  12   0  131.69   35.10
  -9 -12   0  489.65   71.69
   9 -12   0  607.44   81.99
   9 -12   0  657.13   60.49
  -9 -12   0  519.75   53.19
  -9 -12   0  476.15   47.80
  -9 -12   0  532.15   53.59
   9 -12   0  531.85   73.29
  -9 -12   0  536.65   46.00
   9 -12   0  570.44   55.79
   9  12   0  503.65   52.39
  -9  12   0  531.25   42.00
   9  12   0  558.64   39.90
   9  12   0  575.84   55.39
  -9  12   0  576.84   35.60
   9  12   0  551.84   50.39
   9  12   0  488.05   64.29
  -9  12   0  435.26   70.39
  -9  12   0  491.85   38.40
  10 -12   0   31.80   30.10
 -10 -12   0    3.00   19.20
 -10 -12   0    6.90   16.80
 -10 -12   0   28.10   27.00
  10 -12   0    6.70   18.30
  10 -12   0    7.40   18.00
 -10 -12   0    7.50   13.80
  10 -12   0   10.30   17.60
 -10 -12   0   18.00   22.90
 -10  12   0   10.50   17.70
 -10  12   0    1.60   11.20
  10  12   0    5.70   10.10
  10  12   0   32.30   22.60
  10  12   0   -5.80   16.50
  10  12   0   -7.60   14.00
  10  12   0    3.50   15.10
 -10  12   0   -1.30   10.10
  11 -12   0   27.50   13.20
 -11 -12   0   43.30   18.50
 -11 -12   0   24.40   24.60
 -11 -12   0   40.90   23.40
 -11 -12   0   42.70   24.00
  11 -12   0   17.90   16.70
 -11 -12   0   10.70   17.20
  11  12   0   44.40   15.50
  11  12   0   34.10   22.20
 -11  12   0   34.20   14.10
  11  12   0   41.10   26.30
 -11  12   0   68.49   19.30
  11  12   0   25.30   26.10
  11  12   0   35.30   19.70
  11  12   0   32.70   20.30
 -12 -12   0   -4.00   15.80
  12 -12   0   62.39   34.80
 -12 -12   0   14.10   18.90
 -12 -12   0   31.90   21.40
 -12 -12   0    8.80   22.80
 -12 -12   0   26.40   21.70
  12 -12   0   12.40   23.10
  12  12   0    0.30   20.90
 -12  12   0   17.20   11.90
  12  12   0   20.60   20.80
 -12  12   0   36.50   15.80
  12  12   0   39.50   26.20
  12  12   0   32.30   17.90
  12  12   0   39.50   21.70
 -12  12   0   28.70   16.10
  12  12   0    1.60   13.00
  13 -12   0   18.90   22.10
 -13 -12   0   55.59   29.00
 -13 -12   0   61.09   34.60
  13 -12   0   20.90   22.20
 -13 -12   0   58.19   25.10
 -13 -12   0   63.89   24.20
 -13 -12   0   44.90   21.40
  13  12   0   33.30   25.10
  13  12   0   74.29   35.80
  13  12   0   55.89   16.90
  13  12   0   37.10   23.40
 -13  12   0   40.30   22.70
 -13  12   0   70.59   17.50
  13  12   0   28.10   23.20
 -13  12   0   54.19   22.40
  13  12   0   74.69   26.50
  14 -12   0   22.30   31.20
 -14 -12   0   33.00   30.30
 -14 -12   0   22.30   36.80
  14 -12   0   20.30   24.70
 -14 -12   0   19.70   22.90
 -14 -12   0   27.50   26.40
  14  12   0   33.50   23.30
 -14  12   0   46.00   18.10
  14  12   0   37.30   24.90
 -14  12   0   79.09   28.70
 -14  12   0   61.19   23.80
  14  12   0   45.60   14.70
  14  12   0   50.39   28.00
  14  12   0   57.99   30.80
  14  12   0   42.60   27.40
 -14  12   0   29.40   18.70
  15 -12   0   12.00   33.60
  15 -12   0  -16.70   21.80
 -15 -12   0   30.30   26.90
 -15 -12   0   56.29   33.80
 -15 -12   0    5.60   28.90
 -15 -12   0   -2.60   23.70
 -15  12   0   -8.60   16.00
  15  12   0   40.20   28.50
  15  12   0  -21.90   18.10
  15  12   0   -7.70   20.50
  15  12   0   -7.70   20.60
 -15  12   0    6.20   19.00
 -15  12   0   34.70   22.00
 -15  12   0  -79.69   22.80
  15  12   0   61.79   25.10
 -16 -12   0  -38.50   62.69
 -16 -12   0    4.20   27.10
 -16 -12   0   19.00   35.80
  16 -12   0   16.60   23.30
  16 -12   0   65.79   35.40
  16  12   0   15.00   21.90
  16  12   0    8.50   22.40
  16  12   0   44.90   29.50
 -16  12   0   -7.40   20.70
  16  12   0   33.40   29.70
 -16  12   0   70.09   27.10
  16  12   0   48.10   35.50
 -17 -12   0  -52.39   39.90
 -17 -12   0   81.69   46.00
 -17 -12   0   18.40   25.60
 -17 -12   0   41.10   31.20
 -17 -12   0  -22.50   27.10
  17 -12   0   15.00   39.20
  17 -12   0   35.40   33.20
  17  12   0   -9.90   29.60
  17  12   0   12.40   36.90
 -17  12   0   35.30   26.00
  17  12   0   33.80   25.40
 -17  12   0   34.60   29.00
  17  12   0   -1.50   29.50
  17  12   0   -2.90   26.50
  18 -12   0  -78.49   32.20
 -18 -12   0  -11.90   41.00
 -18 -12   0   -7.60   26.80
 -18 -12   0  -39.00   25.80
 -18 -12   0   31.70   28.90
  18 -12   0   -2.90   42.60
 -18 -12   0   11.30   29.30
 -18  12   0  -52.39   28.60
 -18  12   0   13.30   25.00
  18  12   0  -24.80   29.80
  18  12   0  -16.80   29.10
  18  12   0   60.99   56.59
  18  12   0  -36.60   32.80
   0 -13   0   -0.20    9.60
   0 -13   0   16.70   13.30
   0 -13   0   16.70   13.10
   0 -13   0    6.10    8.20
   0 -13   0    3.50   12.50
   0 -13   0   20.60   17.90
   0 -13   0    5.20    7.00
   0  13   0    5.90   10.80
   0  13   0   15.30   11.30
   0  13   0    4.50    9.30
   0  13   0    4.60    7.80
   0  13   0    9.80   11.10
  -1 -13   0  278.07   23.50
  -1 -13   0  262.37   24.70
  -1 -13   0  270.37   42.00
   1 -13   0  309.17   21.60
   1 -13   0  309.97   24.40
  -1 -13   0  344.47   21.10
  -1 -13   0  331.27   27.90
   1 -13   0  305.07   43.60
   1 -13   0  521.45   62.89
  -1 -13   0  223.78   39.20
   1 -13   0  312.87   47.30
   1 -13   0  341.07   23.00
  -1 -13   0  311.17   29.90
   1 -13   0  205.38   35.90
  -1  13   0  360.46   28.60
  -1  13   0  332.27   30.40
   1  13   0  299.77   29.50
  -1  13   0  371.56   35.90
  -1  13   0  309.97   27.60
   1  13   0  282.27   25.60
   1  13   0  355.06   33.90
  -1  13   0  313.17   28.10
  -1  13   0  269.87   37.10
  -1  13   0  314.37   17.10
   1  13   0  403.66   33.30
  -1  13   0  312.27   26.40
   1  13   0  322.27   20.10
   1  13   0  332.87   31.60
   2 -13   0   22.60   13.80
  -2 -13   0   39.30   21.70
   2 -13   0   28.10   19.80
   2 -13   0   29.50    6.30
   2 -13   0   41.40   21.40
  -2 -13   0   16.40   15.60
  -2 -13   0   29.90   11.80
   2 -13   0   46.70   20.90
   2 -13   0   37.00    7.40
  -2 -13   0   40.70   13.60
  -2 -13   0   23.70    8.80
  -2 -13   0   14.80   12.80
  -2 -13   0   21.70   10.70
  -2  13   0   47.70   13.90
  -2  13   0   30.80   11.80
   2  13   0   22.20   12.30
   2  13   0   34.20    8.20
  -2  13   0   41.00   12.10
   2  13   0   41.70   14.60
  -2  13   0   42.90   12.10
  -2  13   0    7.80   10.40
  -2  13   0   34.20   11.80
  -2  13   0   24.70    5.90
   2  13   0   26.50   12.80
   2  13   0   65.69   19.10
   2  13   0   33.60   13.60
  -2  13   0   31.60   11.20
  -3 -13   0    2.90   10.00
  -3 -13   0   -7.70   11.30
   3 -13   0   18.40   15.40
  -3 -13   0   -0.30   13.70
  -3 -13   0   -3.10   11.40
  -3 -13   0   -4.20   10.40
  -3 -13   0    1.10    8.30
   3 -13   0    6.80   14.50
   3 -13   0   14.40   15.00
  -3 -13   0    1.10   15.80
   3 -13   0   -3.40   11.70
   3 -13   0   -3.20   11.40
   3  13   0    6.50   11.50
  -3  13   0   15.90    9.20
  -3  13   0    0.70   10.80
   3  13   0    6.30   13.10
  -3  13   0   27.60   11.90
  -3  13   0    9.90    9.40
   3  13   0    6.10   11.10
   3  13   0   14.00   15.00
  -3  13   0    7.70    6.90
  -3  13   0    6.00    8.80
  -3  13   0    3.60    7.90
   3  13   0    5.40    7.40
   3  13   0   -0.20    7.70
   4 -13   0   94.49   30.80
  -4 -13   0  125.09   19.50
  -4 -13   0   88.89   23.70
   4 -13   0  140.39   27.70
  -4 -13   0  105.39   24.40
  -4 -13   0  123.59   32.40
   4 -13   0  137.79   32.00
  -4 -13   0   91.09   25.90
  -4 -13   0  179.58   21.60
   4 -13   0  111.79   35.30
  -4 -13   0   85.29   22.80
   4 -13   0  109.69   28.70
  -4  13   0  112.69   16.30
   4  13   0  156.38   20.10
  -4  13   0  138.69   26.00
  -4  13   0  114.79   15.50
   4  13   0  133.39   29.70
  -4  13   0  136.29   16.70
  -4  13   0  125.69   16.30
  -4  13   0  154.28   22.60
   4  13   0  142.39   21.80
   4  13   0  132.19   22.40
   4  13   0  103.99   22.20
  -4  13   0  137.39   18.10
  -4  13   0  149.49   20.00
  -4  13   0  115.49   13.30
   4  13   0  151.18   29.60
  -4  13   0  121.19   22.20
  -4  13   0   97.79   19.10
  -5 -13   0  852.21   70.29
  -5 -13   0  910.11   61.29
   5 -13   0  832.52   69.49
  -5 -13   0  900.01   50.99
  -5 -13   0  876.91   60.49
  -5 -13   0  822.12   64.89
   5 -13   0  893.01   72.59
  -5 -13   0  850.01   52.59
   5 -13   0  954.00   59.99
   5 -13   0  860.31   79.59
  -5 -13   0  937.91   43.40
   5 -13   0  849.02   65.39
  -5 -13   0  935.91   69.59
   5  13   0  770.42   54.29
   5  13   0  874.41   54.59
   5  13   0  832.72   61.49
  -5  13   0  885.81   43.10
  -5  13   0  885.21   48.30
   5  13   0  830.32   59.49
   5  13   0 1008.70   55.09
  -5  13   0  875.31   40.10
  -5  13   0  912.71   54.69
  -5  13   0  889.41   40.80
  -5  13   0  812.32   44.50
  -5  13   0  878.61   55.09
  -5  13   0  953.30   76.49
  -5  13   0  859.61   38.80
  -5  13   0  924.41   51.49
   5  13   0  910.41   49.80
  -5  13   0  913.81   42.20
  -5  13   0  910.51   39.90
  -6 -13   0  270.87   33.60
   6 -13   0  211.18   46.20
  -6 -13   0  220.18   42.20
  -6 -13   0  217.18   37.50
   6 -13   0  244.08   37.40
  -6 -13   0  233.38   32.30
  -6 -13   0  215.28   39.10
   6 -13   0  272.07   51.29
   6 -13   0  284.97   51.89
  -6 -13   0  235.78   40.90
  -6 -13   0  217.38   43.30
   6 -13   0  292.07   56.49
  -6  13   0  261.47   26.20
   6  13   0  285.07   29.40
   6  13   0  250.07   41.10
  -6  13   0  281.57   27.70
  -6  13   0  245.58   21.70
   6  13   0  331.17   42.10
   6  13   0  233.28   32.60
  -6  13   0  260.97   49.80
  -6  13   0  250.17   23.20
  -6  13   0  272.57   28.90
   6  13   0  234.68   34.10
   6  13   0  240.38   36.80
   7 -13   0   -0.60   15.50
  -7 -13   0   -7.40   13.90
   7 -13   0    5.20   19.00
   7 -13   0    4.90   14.80
  -7 -13   0   -7.60   14.70
  -7 -13   0   -1.60   10.10
  -7 -13   0  -27.70   12.20
  -7 -13   0    2.90   12.40
   7 -13   0   22.70   22.40
  -7 -13   0    8.30   15.80
   7  13   0    3.30    9.60
  -7  13   0   -4.80    8.10
  -7  13   0   11.90    9.60
  -7  13   0   -0.90   11.40
  -7  13   0   -8.70    9.70
   7  13   0    6.10   10.80
   7  13   0    4.30   14.80
   7  13   0    7.40   11.50
  -7  13   0    5.70   22.30
   7  13   0    4.00   12.90
   7  13   0  -15.50   13.80
   8 -13   0  115.49   32.40
  -8 -13   0   40.50   22.40
   8 -13   0   62.09   22.90
  -8 -13   0   84.19   27.40
   8 -13   0  106.79   33.40
  -8 -13   0   51.29   33.60
  -8 -13   0  108.09   38.90
  -8 -13   0  104.69   23.50
  -8 -13   0   65.99   23.00
   8 -13   0  103.79   36.20
   8  13   0  137.69   35.90
  -8  13   0   69.89   29.50
  -8  13   0  107.39   21.50
  -8  13   0   78.89   21.00
   8  13   0   63.69   21.20
  -8  13   0   49.80   15.70
   8  13   0   61.49   27.20
   8  13   0   58.09   19.60
   8  13   0   67.39   18.80
  -8  13   0   80.69   16.00
  -9 -13   0  172.28   33.50
  -9 -13   0  142.89   34.90
  -9 -13   0  156.48   31.80
   9 -13   0  183.48   42.10
   9 -13   0  151.68   41.40
   9 -13   0  149.09   34.50
  -9 -13   0  255.07   46.70
  -9 -13   0  129.19   38.40
   9  13   0  213.28   35.20
   9  13   0  176.68   31.40
   9  13   0  208.58   29.70
  -9  13   0  221.98   26.60
   9  13   0  183.68   38.20
  -9  13   0  152.48   23.60
   9  13   0  157.78   48.40
  -9  13   0  137.09   27.00
  10 -13   0   40.90   23.30
  10 -13   0   82.99   29.10
 -10 -13   0   54.49   25.00
 -10 -13   0   75.59   27.60
 -10 -13   0   81.29   24.50
  10 -13   0   79.89   26.30
 -10 -13   0  110.99   38.00
  10 -13   0  128.79   47.10
 -10 -13   0   32.00   19.40
  10  13   0   71.29   20.80
 -10  13   0   77.09   17.00
  10  13   0  105.29   27.80
  10  13   0   90.89   26.00
 -10  13   0  105.19   25.30
  10  13   0   90.99   27.60
  10  13   0   63.19   24.70
 -10  13   0  117.59   24.20
  11 -13   0   86.79   30.90
 -11 -13   0  117.39   29.10
 -11 -13   0  191.28   51.29
 -11 -13   0  120.49   31.20
 -11 -13   0  153.08   34.10
  11 -13   0  196.08   40.80
 -11 -13   0  145.49   37.40
  11 -13   0  159.18   43.70
  11  13   0  118.29   36.00
 -11  13   0  109.29   23.20
 -11  13   0  106.49   20.20
  11  13   0  192.48   42.30
  11  13   0  119.69   32.80
 -11  13   0  145.99   35.70
  11  13   0  136.69   25.00
  11  13   0  123.69   33.70
  11  13   0   69.89   25.60
 -12 -13   0  338.47   49.50
 -12 -13   0  310.77   54.79
 -12 -13   0  342.67   37.00
 -12 -13   0  304.47   65.89
  12 -13   0  277.67   53.69
  12 -13   0  264.17   56.19
 -12 -13   0  317.07   51.69
  12  13   0  318.27   53.39
  12  13   0  240.18   46.10
  12  13   0  357.56   59.49
  12  13   0  259.87   40.80
 -12  13   0  350.76   49.40
  12  13   0  329.47   59.39
 -12  13   0  397.66   40.20
  12  13   0  268.77   32.80
 -12  13   0  324.87   28.70
  13 -13   0  131.49   44.30
 -13 -13   0  170.48   56.59
  13 -13   0  135.59   41.00
 -13 -13   0   46.90   21.30
 -13 -13   0   74.59   30.50
 -13 -13   0   76.79   37.40
 -13 -13   0   88.99   30.70
  13  13   0  129.29   35.30
 -13  13   0  115.99   28.30
 -13  13   0   58.49   18.30
  13  13   0   45.10   24.10
 -13  13   0  116.49   19.10
  13  13   0  122.19   37.20
  13  13   0  113.49   39.40
  13  13   0   99.29   21.40
 -13  13   0   88.29   29.20
  13  13   0   79.29   29.70
 -14 -13   0   60.69   29.60
  14 -13   0   79.29   33.50
 -14 -13   0   77.09   29.80
  14 -13   0  123.69   42.80
 -14 -13   0  115.79   44.90
 -14 -13   0   71.99   32.40
  14  13   0   10.40   23.30
  14  13   0   64.59   23.80
 -14  13   0   64.09   25.50
  14  13   0  110.19   40.10
  14  13   0  118.59   40.50
 -14  13   0   84.99   27.60
 -14  13   0   52.49   21.90
  14  13   0   87.49   30.60
  14  13   0   68.49   18.30
  15 -13   0   11.90   23.90
 -15 -13   0   27.30   27.20
 -15 -13   0   72.09   38.10
 -15 -13   0   -5.70   21.50
  15 -13   0   81.69   45.10
 -15 -13   0   69.49   37.40
  15  13   0   44.50   25.80
 -15  13   0   68.49   28.80
  15  13   0   75.69   31.90
  15  13   0   49.70   29.80
  15  13   0  -32.00   28.20
  15  13   0   14.60   24.30
 -15  13   0   24.40   25.80
  15  13   0   -7.10   13.90
  16 -13   0   57.49   43.20
 -16 -13   0  -18.70   39.50
  16 -13   0   29.10   42.70
 -16 -13   0   30.70   33.20
 -16 -13   0   34.00   28.80
 -16 -13   0   52.69   28.70
 -16 -13   0   37.50   23.30
  16  13   0   29.40   34.40
  16  13   0   63.79   30.90
 -16  13   0   24.50   27.80
 -16  13   0  116.79   35.20
  16  13   0   32.00   32.00
  16  13   0   28.20   34.60
  17 -13   0    1.30   36.20
 -17 -13   0    8.20   23.40
 -17 -13   0    9.70   42.60
 -17 -13   0   59.19   40.10
 -17 -13   0  -67.79   23.80
 -17 -13   0   28.10   33.90
  17 -13   0   -6.00   29.10
 -17  13   0   -9.50   28.60
 -17  13   0   51.39   30.40
  17  13   0   11.40   31.60
  17  13   0   50.49   46.80
  17  13   0   11.00   36.20
  17  13   0    2.80   20.50
   0 -14   0   73.59   23.70
   0 -14   0   91.69   15.10
   0 -14   0   43.60   22.40
   0 -14   0   60.99   15.30
   0 -14   0   46.10   17.60
   0  14   0   46.90   15.90
   0  14   0   68.69   17.00
   0  14   0   50.19   16.80
   0  14   0   99.69   22.10
   0  14   0   83.89   19.90
   1 -14   0  909.51   73.29
   1 -14   0  841.22   66.99
   1 -14   0  884.21   46.80
  -1 -14   0  920.91   51.59
   1 -14   0  924.71   44.10
   1 -14   0  932.91   47.40
  -1 -14   0  934.31   53.59
   1 -14   0  995.90   65.19
  -1 -14   0  948.81   42.30
  -1 -14   0  956.50   48.80
  -1 -14   0 1047.10   76.59
  -1 -14   0  796.12   65.39
   1  14   0 1049.20   58.99
  -1  14   0  930.61   55.69
   1  14   0  884.81   50.49
   1  14   0  878.61   55.99
   1  14   0  917.01   40.60
  -1  14   0 1053.79   54.39
   1  14   0  916.51   55.79
  -1  14   0  947.91   51.89
  -1  14   0  956.50   52.69
  -1  14   0  906.31   37.10
  -1  14   0  925.81   49.70
   1  14   0  949.51   56.49
   2 -14   0  732.13   64.09
  -2 -14   0  673.63   61.59
  -2 -14   0  680.53   43.50
   2 -14   0  672.13   53.89
   2 -14   0  728.93   57.69
  -2 -14   0  727.33   46.50
   2 -14   0  715.13   31.70
  -2 -14   0  783.12   51.69
   2 -14   0  696.03   75.39
  -2 -14   0  701.53   63.79
   2  14   0  710.83   50.49
   2  14   0  663.33   49.70
   2  14   0  683.73   48.30
   2  14   0  703.53   49.40
  -2  14   0  755.22   48.30
  -2  14   0  774.92   42.20
   2  14   0  717.93   36.70
  -2  14   0  689.13   29.60
   2  14   0  704.93   44.30
  -2  14   0  708.93   42.00
  -2  14   0  707.43   41.60
  -2  14   0  718.53   42.00
   3 -14   0  177.08   33.50
  -3 -14   0  146.49   29.40
  -3 -14   0  208.58   32.30
  -3 -14   0  186.08   28.80
  -3 -14   0   80.39   25.30
  -3 -14   0  163.18   35.70
   3 -14   0  145.09   38.30
   3 -14   0  107.79   30.40
   3 -14   0  143.79   30.50
  -3 -14   0  184.18   34.30
  -3 -14   0  167.88   21.10
  -3  14   0  166.18   23.40
  -3  14   0  212.18   21.40
   3  14   0  142.79   28.00
   3  14   0  228.28   36.40
  -3  14   0  146.49   20.70
  -3  14   0  205.28   25.90
  -3  14   0  219.88   27.70
   3  14   0  167.08   19.50
  -3  14   0  122.79   11.60
  -3  14   0  115.79   23.70
   3  14   0  139.39   30.40
  -3  14   0  156.38   25.20
   3  14   0  179.08   26.70
  -4 -14   0   -7.40   14.20
  -4 -14   0   -3.40   10.40
  -4 -14   0   14.20   10.10
   4 -14   0   22.20   21.00
   4 -14   0   -2.60    9.90
  -4 -14   0  -18.20   17.10
  -4 -14   0   21.40   14.80
   4 -14   0   20.30   18.20
   4 -14   0    5.90   16.50
   4 -14   0   15.30   19.70
  -4 -14   0    9.10   15.30
   4  14   0   24.40   13.80
  -4  14   0    1.10    9.90
   4  14   0    8.50   11.40
  -4  14   0    0.10   10.50
   4  14   0   11.50   12.90
   4  14   0    4.90   14.80
   4  14   0   19.90   10.40
   4  14   0   27.70   17.30
  -4  14   0   16.20    8.90
  -4  14   0   14.40    8.80
  -4  14   0   13.70    8.70
  -4  14   0    8.70    8.00
  -4  14   0    3.40    6.60
  -4  14   0   34.50   13.80
   5 -14   0  434.16   44.40
  -5 -14   0  331.77   48.10
  -5 -14   0  405.66   33.30
   5 -14   0  335.07   49.80
   5 -14   0  256.37   47.30
  -5 -14   0  348.27   33.80
  -5 -14   0  433.46   44.40
  -5 -14   0  476.75   49.50
  -5 -14   0  400.46   26.20
   5 -14   0  534.15   74.49
   5 -14   0  300.67   51.39
  -5 -14   0  439.16   44.00
  -5 -14   0  381.86   54.69
   5  14   0  423.06   44.10
  -5  14   0  426.56   27.80
  -5  14   0  397.16   25.40
  -5  14   0  431.76   36.00
   5  14   0  407.96   39.90
   5  14   0  410.26   43.80
   5  14   0  433.76   37.70
  -5  14   0  418.46   31.00
  -5  14   0  415.46   24.90
   5  14   0  398.76   31.50
  -5  14   0  391.06   24.50
  -5  14   0  394.46   25.20
  -5  14   0  418.86   28.80
  -5  14   0  393.66   32.70
   5  14   0  393.06   36.10
  -5  14   0  471.35   38.80
  -5  14   0  411.66   25.30
  -6 -14   0  232.58   45.60
  -6 -14   0  252.17   43.90
   6 -14   0  333.17   56.19
  -6 -14   0  241.98   30.90
   6 -14   0  257.07   47.20
  -6 -14   0  275.07   42.00
   6 -14   0  297.27   39.00
  -6 -14   0  283.37   29.90
   6 -14   0  269.17   55.19
   6 -14   0  207.48   46.60
  -6 -14   0  312.17   32.90
  -6 -14   0  264.87   46.40
  -6 -14   0  220.08   37.40
  -6  14   0  264.27   18.50
   6  14   0  289.27   36.80
  -6  14   0  229.68   40.70
  -6  14   0  327.07   39.80
  -6  14   0  258.67   21.20
   6  14   0  238.08   35.40
  -6  14   0  335.17   53.19
   6  14   0  235.18   39.30
  -6  14   0  278.67   18.40
  -6  14   0  254.07   35.50
   6  14   0  273.87   44.30
  -6  14   0  261.77   21.50
  -6  14   0  236.48   18.30
   6  14   0  256.47   35.00
  -6  14   0  241.98   30.80
   6  14   0  272.37   27.30
  -6  14   0  285.67   24.90
  -6  14   0  203.78   30.90
   7 -14   0   45.10   22.20
   7 -14   0   69.39   30.90
  -7 -14   0  128.79   30.60
  -7 -14   0   51.19   23.00
  -7 -14   0   53.59   25.20
   7 -14   0   48.90   25.00
  -7 -14   0   73.29   31.10
  -7 -14   0   83.19   20.20
  -7 -14   0   67.19   25.40
   7  14   0   96.19   28.80
   7  14   0   78.79   21.60
   7  14   0   91.69   26.10
   7  14   0   57.49   20.20
  -7  14   0   62.99   13.90
   7  14   0   35.00   15.90
  -7  14   0   54.49   18.70
  -7  14   0   60.19   29.70
  -7  14   0   44.10   18.80
  -7  14   0   35.30   15.20
  -7  14   0   31.40   17.70
   7  14   0   67.89   27.10
  -8 -14   0  261.87   36.40
  -8 -14   0  274.47   56.79
   8 -14   0  334.77   79.59
  -8 -14   0  242.48   40.40
   8 -14   0  215.18   44.60
  -8 -14   0  266.57   46.60
  -8 -14   0  173.68   34.10
   8 -14   0  343.97   58.59
   8 -14   0  261.37   43.50
  -8  14   0  243.78   24.80
   8  14   0  269.27   46.80
  -8  14   0  330.57   31.90
   8  14   0  171.38   33.40
  -8  14   0  262.27   26.10
   8  14   0  277.17   38.90
   8  14   0  248.08   33.20
  -8  14   0  273.97   27.60
  -8  14   0  220.18   52.99
  -9 -14   0  449.16   64.39
  -9 -14   0  447.06   69.39
  -9 -14   0  512.65   51.09
   9 -14   0  512.35   73.09
  -9 -14   0  447.56   44.50
  -9 -14   0  364.96   50.99
   9 -14   0  557.04   60.69
   9 -14   0  558.34   77.79
   9 -14   0  535.35   76.39
   9  14   0  545.15   49.40
  -9  14   0  477.05   41.60
   9  14   0  556.94   56.19
  -9  14   0  552.04   34.90
  -9  14   0  482.15   40.20
   9  14   0  520.05   56.19
   9  14   0  552.94   42.40
  -9  14   0  502.75   38.30
   9  14   0  518.75   48.50
  10 -14   0   -8.00   12.50
 -10 -14   0    3.00   23.40
  10 -14   0    6.20   20.00
 -10 -14   0   12.20   19.70
 -10 -14   0   -1.60   15.00
  10 -14   0    1.70   22.70
 -10 -14   0    0.60   16.90
 -10 -14   0   -5.80   12.10
  10 -14   0   29.60   20.50
 -10  14   0   -3.50    9.60
  10  14   0   -8.50   14.40
 -10  14   0   10.90   14.10
 -10  14   0   10.80   12.70
 -10  14   0    0.20    9.30
  10  14   0   -3.00   16.10
 -10  14   0   -4.90   13.80
  10  14   0  -11.80   10.80
  10  14   0  -14.30   11.70
  10  14   0  -11.90   14.60
 -11 -14   0   -9.70   15.30
  11 -14   0    8.60   17.10
  11 -14   0   11.40   23.10
 -11 -14   0   20.30   29.70
  11 -14   0   17.50   20.70
 -11 -14   0   39.00   25.40
 -11 -14   0  -21.40   13.90
 -11 -14   0  -10.70   16.90
  11  14   0   16.70   18.80
 -11  14   0   23.30   11.90
  11  14   0   19.60   22.80
 -11  14   0   17.90   13.90
  11  14   0   30.40   22.60
  11  14   0   10.70   12.50
  11  14   0   51.49   21.60
  11  14   0    2.30   22.60
 -11  14   0   33.50   19.20
  12 -14   0  118.19   34.80
 -12 -14   0   90.29   33.90
 -12 -14   0  222.78   42.30
 -12 -14   0  174.28   53.79
 -12 -14   0  191.78   46.30
 -12 -14   0  151.68   33.80
  12 -14   0  152.48   47.80
  12  14   0  127.49   37.20
  12  14   0  119.29   35.80
  12  14   0  156.28   35.80
 -12  14   0  144.89   22.30
 -12  14   0  161.28   29.20
 -12  14   0  315.47   47.40
  12  14   0  148.99   40.60
  12  14   0  163.18   46.80
  12  14   0  134.89   25.70
 -13 -14   0   43.00   25.60
 -13 -14   0  111.59   47.40
 -13 -14   0   17.50   19.80
  13 -14   0    4.70   26.90
  13 -14   0   60.39   28.10
 -13 -14   0   -3.90   21.70
 -13 -14   0   52.29   26.10
  13  14   0   45.10   25.40
  13  14   0   24.70   25.80
 -13  14   0   22.00   14.80
  13  14   0  -20.60   18.30
 -13  14   0   11.30   18.30
  13  14   0   20.50   21.80
  13  14   0   34.90   16.00
 -13  14   0   22.40   20.60
  13  14   0   10.30   24.20
 -14 -14   0    8.00   25.80
 -14 -14   0   16.60   25.80
 -14 -14   0    4.20   23.10
 -14 -14   0   48.10   34.60
  14 -14   0  -12.40   29.10
  14 -14   0    3.10   26.30
  14  14   0    8.80   27.30
  14  14   0    7.30   18.50
  14  14   0  -22.00   24.70
  14  14   0   86.59   35.60
 -14  14   0  -12.20   18.80
 -14  14   0   49.40   24.30
  14  14   0   -4.10   13.80
  14  14   0    5.20   16.20
 -15 -14   0  119.89   78.99
 -15 -14   0   16.30   27.90
 -15 -14   0   55.89   23.70
  15 -14   0   24.30   29.80
  15 -14   0   -0.10   32.60
 -15 -14   0   10.30   44.50
 -15  14   0   18.00   22.70
 -15  14   0   22.60   19.90
  15  14   0   30.10   46.40
  15  14   0   33.10   37.90
  15  14   0   16.00   26.90
  15  14   0    7.60   23.80
  15  14   0   41.90   15.10
  16 -14   0   16.40   26.20
 -16 -14   0   23.00   32.70
 -16 -14   0   27.70   30.90
 -16 -14   0    3.40   44.20
 -16 -14   0   21.00   28.50
 -16 -14   0   26.20   26.90
  16  14   0   39.00   33.80
  16  14   0   44.90   35.40
 -16  14   0    7.10   27.30
  16  14   0   -3.50   29.40
  16  14   0  -13.10   29.40
  16  14   0   37.70   26.30
  17 -14   0   34.60   35.20
  17 -14   0  -37.00   41.20
 -17 -14   0    6.20   33.80
 -17 -14   0  -46.40   26.40
 -17 -14   0   25.40   29.30
 -17 -14   0  -18.80   44.70
 -17 -14   0   29.90   34.20
  17  14   0   22.90   23.50
  17  14   0   -0.30   27.80
 -17  14   0    5.90   23.60
  17  14   0  -14.50   29.10
  17  14   0    4.60   26.60
   0 -15   0   -8.50   12.00
   0 -15   0   25.10   19.90
   0 -15   0    0.60   10.40
   0 -15   0    8.40    8.60
   0 -15   0   -0.80   13.10
   0 -15   0  -15.20    8.10
   0 -15   0    0.60    9.30
   0  15   0   -5.20   10.00
   0  15   0   11.60   11.80
   0  15   0    7.20   14.70
   0  15   0    9.70    7.90
   0  15   0   12.00   12.20
   0  15   0   13.00   11.50
  -1 -15   0  -10.90   10.50
  -1 -15   0    5.20   11.50
  -1 -15   0   18.10   13.00
  -1 -15   0   13.60   14.20
   1 -15   0   21.60   18.60
  -1 -15   0   20.60   17.80
   1 -15   0   23.20   19.00
  -1 -15   0    6.40   19.60
   1 -15   0   28.50   19.00
  -1 -15   0   15.90   11.10
   1 -15   0   20.90   16.70
   1 -15   0   19.00   10.70
  -1  15   0   17.20   11.80
  -1  15   0   27.10   11.60
   1  15   0   23.90   13.80
   1  15   0   30.00    7.60
   1  15   0    7.20   10.80
   1  15   0    3.90   11.20
  -1  15   0   34.40   12.60
   1  15   0   21.50   16.70
  -1  15   0   42.50   14.20
  -1  15   0   11.40    5.40
  -1  15   0   26.00   14.20
  -2 -15   0  186.48   38.70
  -2 -15   0  250.17   23.50
   2 -15   0  218.18   47.00
   2 -15   0  180.28   41.50
   2 -15   0  243.78   17.60
  -2 -15   0  246.98   34.60
  -2 -15   0  285.57   37.60
  -2 -15   0  217.18   43.70
  -2 -15   0  250.47   31.50
   2 -15   0  265.87   42.20
   2 -15   0  228.08   15.30
   2 -15   0  231.18   38.60
   2  15   0  194.78   31.90
  -2  15   0  242.58   29.90
  -2  15   0  184.88   29.70
  -2  15   0  181.78   30.40
   2  15   0  267.17   33.80
   2  15   0  239.98   20.00
  -2  15   0  217.78   13.80
   2  15   0  154.98   29.20
  -2  15   0  235.68   24.90
   2  15   0  297.57   37.70
   2  15   0  321.67   43.40
  -3 -15   0   72.19   22.10
  -3 -15   0   33.90   16.30
  -3 -15   0   36.20   21.60
   3 -15   0   41.90   21.50
  -3 -15   0   62.99   13.70
   3 -15   0   52.79   21.50
  -3 -15   0   79.69   26.50
  -3 -15   0   69.19   18.50
   3 -15   0   34.20   19.30
  -3  15   0   58.39   16.40
  -3  15   0   87.19   20.10
  -3  15   0   85.89   16.90
  -3  15   0  100.79   20.00
   3  15   0   81.59   23.80
  -3  15   0   82.59   17.70
   3  15   0   81.69   21.40
  -3  15   0   69.59    8.40
   3  15   0   49.00   21.00
   3  15   0   75.89   13.80
   3  15   0   79.39   23.50
  -4 -15   0  137.99   30.70
   4 -15   0  210.58   45.50
  -4 -15   0  205.88   42.00
  -4 -15   0  192.08   25.20
   4 -15   0  214.78   45.70
   4 -15   0  183.58   35.30
  -4 -15   0  225.88   44.40
  -4 -15   0  296.47   40.90
   4 -15   0  234.68   48.90
  -4 -15   0  325.57   44.30
  -4  15   0  193.88   18.90
  -4  15   0  237.28   32.00
  -4  15   0  199.08   20.90
  -4  15   0  206.38   21.20
  -4  15   0  187.98   42.10
   4  15   0  196.88   20.80
  -4  15   0  294.37   39.90
   4  15   0  211.48   37.20
   4  15   0  205.48   37.30
  -4  15   0  195.68   15.10
   4  15   0  200.68   27.90
   4  15   0  206.68   25.70
  -4  15   0  186.28   24.20
   4  15   0  180.58   30.40
  -5 -15   0    7.70   20.60
  -5 -15   0   13.60   16.60
   5 -15   0    3.10   15.10
  -5 -15   0   13.20   16.70
   5 -15   0   16.60   19.10
  -5 -15   0   36.80   22.20
  -5 -15   0   16.80   17.90
  -5 -15   0   29.70   11.70
   5 -15   0    4.70   17.40
   5 -15   0    5.50   12.40
   5 -15   0   38.50   22.70
  -5  15   0    6.00   14.10
  -5  15   0   23.00    9.00
   5  15   0   23.10   20.20
   5  15   0   14.30   11.70
   5  15   0    2.80   14.50
  -5  15   0   -8.50    8.10
  -5  15   0   17.00    6.80
  -5  15   0   -4.00    9.30
   5  15   0    4.50   11.90
   5  15   0   10.50   14.50
   5  15   0   24.10   14.60
  -5  15   0   11.40    8.40
  -5  15   0   20.90    9.60
  -5  15   0   13.20    7.70
  -5  15   0   19.80   10.10
   6 -15   0   13.50   19.40
   6 -15   0   16.30   17.40
  -6 -15   0    8.30   19.60
   6 -15   0   16.00   24.20
  -6 -15   0   11.70   12.70
   6 -15   0   16.50   13.80
  -6 -15   0   42.00   23.30
  -6 -15   0    0.00   17.90
  -6 -15   0   35.00   19.70
  -6 -15   0   -9.10   15.70
   6 -15   0   31.30   22.10
  -6  15   0    9.80    9.60
   6  15   0    8.70   13.60
  -6  15   0   24.50   13.10
  -6  15   0   26.60   12.90
   6  15   0    8.80   11.40
   6  15   0    1.40   15.40
  -6  15   0   31.10    9.20
  -6  15   0    6.00   10.20
   6  15   0   13.60   11.70
   6  15   0   32.30   14.10
   6  15   0   20.80   18.40
  -6  15   0   23.70    9.20
  -6  15   0   17.20    8.40
  -6  15   0    1.30    8.90
  -6  15   0    9.30    8.90
   7 -15   0  305.77   56.79
  -7 -15   0  157.28   34.90
  -7 -15   0  191.68   40.30
  -7 -15   0  138.69   26.60
   7 -15   0  213.28   50.79
  -7 -15   0  250.87   34.50
  -7 -15   0  213.28   42.50
  -7 -15   0  206.08   45.50
  -7  15   0  256.97   33.70
  -7  15   0  267.27   37.70
   7  15   0  283.37   50.39
   7  15   0  284.47   44.80
   7  15   0  208.88   33.00
  -7  15   0  228.78   31.20
  -7  15   0  217.98   21.80
   7  15   0  218.48   32.40
   7  15   0  219.88   35.50
  -7  15   0  229.88   26.80
  -7  15   0  172.88   42.90
  -8 -15   0   15.80   19.60
  -8 -15   0   -1.00   13.50
  -8 -15   0   16.30   18.80
  -8 -15   0   31.40   24.50
   8 -15   0   37.20   29.50
  -8 -15   0   30.40   16.40
   8 -15   0   89.09   29.90
   8 -15   0   50.59   27.80
  -8  15   0   17.90   13.90
   8  15   0    2.40   12.70
  -8  15   0   18.40   14.00
  -8  15   0   31.80   11.80
  -8  15   0   33.20   11.00
   8  15   0   16.50   17.90
   8  15   0   17.10   17.50
   8  15   0   25.60   24.40
   8  15   0   20.90   16.10
  -9 -15   0   82.89   27.20
   9 -15   0   65.69   24.80
   9 -15   0   81.79   31.40
  -9 -15   0   72.49   30.90
  -9 -15   0  138.39   30.00
   9 -15   0   92.59   28.60
  -9 -15   0  165.38   48.30
  -9 -15   0   75.19   26.30
   9  15   0   94.09   24.80
  -9  15   0   94.59   22.60
   9  15   0  100.19   32.10
   9  15   0   83.49   23.00
  -9  15   0  116.49   20.90
  -9  15   0  121.69   19.80
  -9  15   0   96.79   24.00
   9  15   0   93.49   23.70
   9  15   0  179.28   43.30
  10 -15   0  236.58   44.20
 -10 -15   0  220.78   52.99
 -10 -15   0  365.06   45.50
 -10 -15   0  242.08   41.70
  10 -15   0  434.36   67.89
  10 -15   0  231.98   54.79
 -10 -15   0  304.27   54.59
 -10 -15   0  314.47   49.00
  10 -15   0  357.16   63.69
 -10  15   0  258.17   35.80
  10  15   0  286.87   45.50
 -10  15   0  257.27   25.60
  10  15   0  373.76   58.99
 -10  15   0  276.27   29.50
  10  15   0  252.97   51.29
  10  15   0  316.97   41.20
 -10  15   0  287.87   26.00
  10  15   0  324.17   50.39
 -11 -15   0  -26.30   17.80
 -11 -15   0    4.00   12.30
  11 -15   0   28.10   23.20
  11 -15   0    5.50   18.90
  11 -15   0  -24.60   15.60
 -11 -15   0    3.30   20.40
 -11 -15   0   23.30   38.00
 -11 -15   0   12.20   18.40
  11 -15   0  -21.70   22.80
 -11  15   0   -1.40   10.60
  11  15   0   16.70   16.80
  11  15   0   14.30   26.90
 -11  15   0   14.80   15.20
 -11  15   0    5.40   14.30
  11  15   0   10.30   18.90
  11  15   0    6.80   19.00
 -11  15   0   46.70   19.20
  11  15   0    8.90   20.60
 -12 -15   0  142.79   36.80
  12 -15   0  134.39   39.10
  12 -15   0  273.97   66.59
 -12 -15   0  354.96   60.39
 -12 -15   0  271.17   41.90
 -12 -15   0  249.58   55.19
 -12 -15   0  266.17   48.00
  12  15   0  313.47   60.49
  12  15   0  216.68   42.40
  12  15   0  200.68   46.20
 -12  15   0  278.17   36.00
 -12  15   0  248.28   38.50
  12  15   0  258.37   41.70
 -12  15   0  303.87   50.09
  13 -15   0  143.29   43.20
 -13 -15   0  374.26   74.69
 -13 -15   0  280.27   63.49
 -13 -15   0  314.77   52.59
  13 -15   0  275.87   62.29
 -13 -15   0  293.37   40.40
 -13 -15   0  316.07   49.80
 -13  15   0  374.56   42.00
 -13  15   0  289.97   44.00
  13  15   0  305.47   60.79
  13  15   0  208.98   50.49
 -13  15   0  361.16   53.79
  13  15   0  257.37   52.09
 -13  15   0  279.37   29.20
  13  15   0  247.28   38.90
  13  15   0  258.87   47.80
  13  15   0  303.77   57.79
 -14 -15   0  125.29   39.00
  14 -15   0   77.79   45.60
 -14 -15   0   94.29   40.50
 -14 -15   0   19.80   23.40
  14 -15   0  125.79   44.90
 -14 -15   0  121.29   48.10
 -14 -15   0   76.59   28.10
  14  15   0   36.70   30.60
  14  15   0  105.09   26.30
 -14  15   0  163.48   39.20
 -14  15   0   64.89   27.70
 -14  15   0   82.69   17.20
 -14  15   0  123.59   27.70
  14  15   0   36.20   30.30
  14  15   0  129.29   40.50
  14  15   0  115.59   33.80
  14  15   0  113.29   34.40
  15 -15   0  115.89   42.70
 -15 -15   0  171.38   39.90
 -15 -15   0  244.08   70.09
 -15 -15   0  142.49   43.40
 -15 -15   0  155.38   45.50
 -15 -15   0  154.58   45.60
  15 -15   0  146.99   58.09
 -15  15   0  243.28   46.50
  15  15   0  219.18   53.09
 -15  15   0  195.48   42.30
  15  15   0  212.28   49.60
 -15  15   0  146.39   36.70
  15  15   0  126.69   47.00
  16 -15   0  117.69   42.50
 -16 -15   0  116.19   37.10
 -16 -15   0  101.89   41.90
 -16 -15   0   72.79   33.30
 -16 -15   0  116.79   50.49
  16 -15   0  147.99   56.09
 -16 -15   0  109.39   39.80
  16  15   0   94.69   38.60
  16  15   0   86.69   41.20
 -16  15   0  124.09   46.00
 -16  15   0  139.69   37.40
  16  15   0   97.49   42.60
  16  15   0   35.10   32.40
 -16  15   0  118.69   37.80
 -17 -15   0   36.00   31.30
 -17 -15   0   -5.90   28.40
 -17 -15   0   70.39   43.30
  17 -15   0  -61.39   41.50
 -17 -15   0   78.39   40.80
 -17 -15   0   80.29   49.10
  17 -15   0   92.89   37.80
 -17  15   0  126.79   39.60
  17  15   0   69.89   41.50
  17  15   0   33.10   49.70
  17  15   0   10.10   33.80
  17  15   0   73.69   39.00
  17  15   0   12.10   25.70
 -17  15   0   94.99   38.70
 -17  15   0   40.00   34.80
   0 -16   0  159.68   23.60
   0 -16   0  175.88   17.70
   0 -16   0  202.58   46.60
   0 -16   0  157.98   38.50
   0 -16   0  127.59   35.50
   0 -16   0  165.18   18.40
   0 -16   0  160.88   35.10
   0  16   0  193.08   31.10
   0  16   0  176.88   27.60
   0  16   0  147.69   25.30
   0  16   0  161.08   28.10
   0  16   0  172.68   29.50
   1 -16   0  504.35   58.09
  -1 -16   0  469.25   66.29
  -1 -16   0  490.85   39.00
   1 -16   0  500.25   31.90
   1 -16   0  638.54   65.19
  -1 -16   0  323.57   49.10
  -1 -16   0  325.87   55.29
   1 -16   0  561.84   54.19
   1 -16   0  604.24   76.29
  -1 -16   0  453.65   33.20
  -1 -16   0  470.45   61.19
   1  16   0  466.85   25.90
  -1  16   0  503.95   42.50
  -1  16   0  531.65   37.30
   1  16   0  435.46   41.20
   1  16   0  476.35   42.90
  -1  16   0  554.04   41.50
  -1  16   0  466.25   37.60
   1  16   0  518.35   45.00
  -1  16   0  430.06   21.40
   1  16   0  504.45   37.90
   1  16   0  488.25   41.90
  -1  16   0  481.65   38.20
   2 -16   0  293.47   53.59
  -2 -16   0  316.57   33.70
   2 -16   0  279.97   17.70
   2 -16   0  368.16   49.20
   2 -16   0  241.08   46.60
  -2 -16   0  332.57   25.10
   2 -16   0  376.46   56.09
  -2 -16   0  291.47   38.00
  -2 -16   0  280.97   50.49
  -2 -16   0  322.17   30.20
  -2 -16   0  245.88   48.60
   2  16   0  301.67   22.90
  -2  16   0  337.17   31.80
   2  16   0  313.57   43.70
  -2  16   0  341.07   31.50
  -2  16   0  295.17   29.40
  -2  16   0  349.57   30.20
   2  16   0  311.67   40.30
  -2  16   0  308.17   42.00
   2  16   0  291.07   30.00
   2  16   0  348.17   46.10
   3 -16   0  176.38   41.70
  -3 -16   0  248.68   39.40
  -3 -16   0  198.18   32.80
   3 -16   0  197.88   42.00
   3 -16   0  133.89   30.50
   3 -16   0  199.48   46.50
  -3 -16   0  181.58   29.90
  -3 -16   0  183.18   40.60
  -3 -16   0  216.88   21.00
  -3 -16   0  196.08   41.30
  -3  16   0  181.28   25.50
  -3  16   0  197.38   28.20
   3  16   0  164.98   33.90
   3  16   0  128.19   26.70
   3  16   0  229.08   37.80
  -3  16   0  215.38   28.20
  -3  16   0  129.49   23.40
   3  16   0  153.18   26.90
  -3  16   0  121.89   25.60
  -4 -16   0  717.73   67.19
   4 -16   0  627.84   59.39
   4 -16   0  699.33   70.19
  -4 -16   0  690.63   58.39
   4 -16   0  589.84   56.39
  -4 -16   0  655.63   41.30
  -4 -16   0  712.63   70.09
  -4 -16   0  706.23   57.09
   4 -16   0  765.02   76.79
  -4 -16   0  658.53   52.09
   4  16   0  616.34   51.39
   4  16   0  636.54   39.60
  -4  16   0  588.04   32.30
   4  16   0  747.33   59.39
  -4  16   0  626.54   28.50
   4  16   0  648.84   47.10
  -4  16   0  669.83   39.60
  -4  16   0  685.33   44.40
   4  16   0  668.53   49.00
  -4  16   0  629.34   38.80
   4  16   0  696.43   55.09
  -4  16   0  676.83   39.30
  -4  16   0  702.53   50.99
  -5 -16   0  363.96   55.69
   5 -16   0  388.66   53.89
  -5 -16   0  491.15   47.90
  -5 -16   0  390.56   34.10
  -5 -16   0  322.77   60.09
   5 -16   0  431.96   67.79
   5 -16   0  452.55   54.09
  -5 -16   0  506.65   62.89
   5 -16   0  398.36   64.49
   5 -16   0  581.44   88.69
  -5 -16   0  460.35   46.60
   5  16   0  462.45   41.00
  -5  16   0  374.06   28.60
  -5  16   0  488.15   41.40
   5  16   0  359.16   53.39
  -5  16   0  465.65   29.90
   5  16   0  472.85   34.90
   5  16   0  460.25   41.10
   5  16   0  392.16   52.89
  -5  16   0  419.36   24.60
  -5  16   0  446.86   29.60
  -5  16   0  386.46   34.00
  -5  16   0  437.46   23.80
   5  16   0  345.77   58.49
  -6 -16   0  167.98   34.70
   6 -16   0  183.58   42.60
   6 -16   0  116.29   38.60
  -6 -16   0  143.79   44.60
   6 -16   0  262.97   56.29
   6 -16   0  153.78   33.50
  -6 -16   0  127.69   37.30
  -6 -16   0  195.38   28.10
  -6 -16   0  162.18   34.80
   6 -16   0  230.28   49.60
  -6 -16   0  144.69   36.50
  -6  16   0  180.78   18.40
  -6  16   0  181.88   17.90
  -6  16   0  136.39   22.40
   6  16   0  146.39   28.80
   6  16   0  203.08   42.70
   6  16   0  161.58   27.30
  -6  16   0  178.88   23.20
   6  16   0  127.39   28.60
  -6  16   0  192.58   35.00
   6  16   0  166.18   34.80
  -6  16   0  151.18   28.50
   6  16   0  211.18   35.20
  -6  16   0  161.88   16.70
  -7 -16   0  277.07   45.40
   7 -16   0  186.98   44.00
  -7 -16   0  175.98   25.50
  -7 -16   0  191.38   28.20
  -7 -16   0  158.18   38.00
   7 -16   0  248.48   57.79
  -7 -16   0  126.99   34.70
  -7 -16   0  143.39   37.90
  -7 -16   0  251.07   44.40
   7  16   0  227.78   37.20
  -7  16   0  254.77   25.50
   7  16   0  247.08   35.60
  -7  16   0  204.18   29.00
  -7  16   0  277.17   41.70
  -7  16   0  211.68   20.20
   7  16   0  323.57   52.19
   7  16   0  270.67   49.40
  -7  16   0  218.38   19.70
  -7  16   0  183.78   22.40
   7  16   0  170.38   29.20
  -7  16   0  199.28   31.10
   7  16   0  200.78   34.80
  -8 -16   0   84.69   31.20
   8 -16   0   70.49   30.10
  -8 -16   0   88.39   23.40
   8 -16   0   87.79   33.70
   8 -16   0   50.39   30.60
  -8 -16   0   62.29   25.60
  -8 -16   0  132.09   39.40
  -8 -16   0  107.39   38.40
   8  16   0   47.50   18.70
  -8  16   0   73.19   17.50
  -8  16   0   86.79   15.80
   8  16   0  105.49   26.40
  -8  16   0   45.30   17.90
  -8  16   0  103.19   22.90
   8  16   0   21.60   17.20
   8  16   0   75.39   30.90
   8  16   0   80.39   30.80
  -9 -16   0   64.69   27.40
   9 -16   0  104.19   36.40
   9 -16   0   74.69   35.30
  -9 -16   0   49.00   27.10
  -9 -16   0   96.49   37.90
   9 -16   0   37.80   20.50
  -9 -16   0   88.49   29.30
  -9  16   0   92.79   17.60
  -9  16   0   83.89   16.40
   9  16   0   98.19   32.90
   9  16   0   71.39   23.70
  -9  16   0   99.09   22.90
   9  16   0   97.59   25.70
   9  16   0   45.90   23.40
  -9  16   0   54.99   19.20
  10 -16   0  -18.90   21.60
  10 -16   0  -16.50   17.70
  10 -16   0  -18.90   14.40
 -10 -16   0   64.69   26.20
 -10 -16   0   10.50   18.30
 -10 -16   0  -10.40   22.50
 -10 -16   0   64.89   34.60
 -10 -16   0   14.90   14.70
 -10  16   0   12.90   11.40
  10  16   0   51.29   26.60
  10  16   0   24.50   17.50
 -10  16   0   12.00   13.60
  10  16   0   12.70   21.20
  10  16   0   33.70   26.50
 -10  16   0   21.10   15.20
 -10  16   0   16.40   11.50
  10  16   0   40.00   25.10
 -11 -16   0  208.48   50.89
  11 -16   0  177.58   45.70
 -11 -16   0  181.68   38.30
 -11 -16   0  268.57   52.29
  11 -16   0  198.58   44.80
 -11 -16   0  182.18   37.50
  11 -16   0  273.47   59.19
 -11 -16   0  152.78   37.20
  11 -16   0  132.59   40.30
 -11  16   0  217.58   26.20
 -11  16   0  276.97   40.90
  11  16   0  241.58   51.49
  11  16   0  187.48   41.00
 -11  16   0  260.17   31.10
 -11  16   0  204.38   35.10
  11  16   0  217.88   36.30
  11  16   0  218.38   52.59
  11  16   0  152.28   25.10
  12 -16   0  103.29   33.90
  12 -16   0   72.29   38.90
 -12 -16   0  123.29   43.20
 -12 -16   0   73.79   29.90
 -12 -16   0   91.19   31.00
 -12 -16   0   66.79   26.50
 -12 -16   0  147.19   47.90
  12  16   0   83.39   30.70
  12  16   0  107.59   35.70
 -12  16   0  102.19   23.50
  12  16   0   93.69   35.40
  12  16   0   91.39   33.70
 -12  16   0   48.50   22.40
  12  16   0   96.79   40.10
  12  16   0   66.69   20.60
 -12  16   0  109.49   26.20
 -13 -16   0   68.39   42.20
 -13 -16   0    2.40   23.80
  13 -16   0    0.70   24.00
 -13 -16   0   29.10   25.30
  13 -16   0  -21.50   20.80
 -13 -16   0    2.50   29.60
 -13 -16   0   -5.10   22.10
 -13  16   0   58.69   23.80
 -13  16   0   70.89   21.00
 -13  16   0   51.59   28.10
  13  16   0   37.20   20.40
  13  16   0   50.19   22.10
 -13  16   0   16.90   14.50
  13  16   0   34.40   17.60
  13  16   0   52.29   30.50
  13  16   0   37.20   31.90
  13  16   0   41.00   29.10
 -14 -16   0  -45.20   56.79
 -14 -16   0    1.50   20.40
 -14 -16   0   -1.20   26.60
  14 -16   0   34.70   24.10
  14 -16   0   -1.20   31.80
 -14 -16   0  -25.70   29.80
 -14 -16   0  -49.30   20.40
 -14  16   0  -22.20   15.80
 -14  16   0  -46.40   15.00
  14  16   0   12.60   18.90
  14  16   0  -23.90   19.90
 -14  16   0    5.00   19.70
 -14  16   0  -17.90   18.80
  14  16   0  -27.80   18.40
  14  16   0   -1.50   45.50
 -15 -16   0  -22.80   23.40
 -15 -16   0   14.00   29.20
  15 -16   0   12.50   26.80
  15 -16   0   -1.00   45.40
 -15 -16   0  107.99   50.39
 -15 -16   0   19.20   33.90
 -15 -16   0  -48.50   17.70
 -15  16   0   44.60   23.00
 -15  16   0    7.20   24.30
  15  16   0   11.40   30.60
  15  16   0   19.40   34.90
  15  16   0   -1.50   26.20
  15  16   0  -32.30   20.20
 -15  16   0   15.30   25.20
  15  16   0  -32.60   19.80
  16 -16   0  -24.10   37.60
  16 -16   0   35.00   34.10
 -16 -16   0   16.30   34.40
 -16 -16   0   35.30   31.80
 -16 -16   0  -43.50   21.80
 -16 -16   0   -1.40   42.20
  16  16   0   59.49   28.70
 -16  16   0  -10.90   25.10
 -16  16   0   42.70   25.90
 -16  16   0   -8.00   25.60
  16  16   0   21.00   37.70
  16  16   0  -38.50   31.30
  16  16   0   13.30   23.90
   0 -17   0   -4.20   16.10
   0 -17   0  -19.80   10.50
   0 -17   0    4.20   14.40
   0 -17   0   -3.50   17.90
   0 -17   0   19.30   17.30
   0  17   0    2.00   16.70
   0  17   0   -3.70   15.10
   0  17   0    9.70   13.50
   0  17   0  -12.00    9.30
   0  17   0   13.10    8.30
   0  17   0   -1.60   10.20
   1 -17   0   67.39   25.60
   1 -17   0   50.09   21.90
  -1 -17   0   60.09   25.50
  -1 -17   0   47.80   19.70
  -1 -17   0   62.99   17.40
   1 -17   0   64.29   27.50
  -1 -17   0   74.39   31.60
   1 -17   0  118.79   30.80
  -1 -17   0   75.89   17.80
  -1 -17   0   40.00   26.40
   1 -17   0   46.30   12.90
  -1  17   0   59.09   17.10
  -1  17   0   64.09   20.40
   1  17   0   54.99   19.30
   1  17   0   82.39   21.70
  -1  17   0   92.89   21.10
   1  17   0   54.29   11.00
  -1  17   0   46.80   20.40
  -1  17   0   25.10   14.90
   1  17   0   54.59   17.30
   1  17   0   34.90   16.60
   1  17   0   57.09   20.30
  -2 -17   0   -0.40   17.10
  -2 -17   0  -35.30   12.20
   2 -17   0   11.00   20.20
   2 -17   0    9.70   19.90
   2 -17   0  -17.40   10.40
  -2 -17   0   27.90   26.30
  -2 -17   0    6.20    7.10
  -2 -17   0    4.70   14.50
  -2 -17   0   -5.90   17.50
   2 -17   0   31.20   20.40
  -2  17   0  -22.60   14.20
   2  17   0   36.20   19.30
  -2  17   0   -9.60    9.00
  -2  17   0    6.30   12.30
  -2  17   0    1.20   11.30
   2  17   0   15.70   12.10
  -2  17   0    2.40   12.90
   2  17   0   -0.40    7.70
   2  17   0  -10.90    9.90
  -3 -17   0   77.79   32.80
  -3 -17   0   92.99   16.40
   3 -17   0   89.29   29.10
  -3 -17   0   50.49   20.30
  -3 -17   0  117.49   26.10
   3 -17   0   57.29   26.40
   3 -17   0  149.39   38.90
   3 -17   0  117.89   37.30
  -3 -17   0  141.29   37.40
  -3 -17   0  107.79   26.80
   3  17   0   79.19   23.10
  -3  17   0   97.79   19.50
   3  17   0   87.89   27.70
   3  17   0   99.09   24.80
  -3  17   0   60.19   21.60
  -3  17   0  114.19   24.50
   3  17   0   93.79   27.60
  -3  17   0   71.69   17.60
  -3  17   0   98.09   19.30
  -4 -17   0   73.39   16.40
   4 -17   0   47.90   38.90
  -4 -17   0   23.00   24.30
  -4 -17   0   84.59   27.20
   4 -17   0   37.40   25.90
   4 -17   0   59.19   30.10
  -4 -17   0   97.69   25.30
   4 -17   0   74.49   29.50
  -4 -17   0   47.40   25.40
  -4  17   0   55.39   16.80
  -4  17   0   57.09   16.20
  -4  17   0   39.30   13.80
  -4  17   0   90.09   17.50
  -4  17   0   48.00    6.90
   4  17   0   70.29   17.70
   4  17   0   32.90   20.10
  -4  17   0   52.09   17.10
   4  17   0   62.29   19.80
   4  17   0   79.99   23.70
   4  17   0   65.19   22.10
   4  17   0   62.39   24.70
   5 -17   0   33.80   28.40
  -5 -17   0   22.90   13.60
  -5 -17   0  134.89   41.10
   5 -17   0   38.30   24.30
  -5 -17   0   46.90   20.00
  -5 -17   0   56.99   28.00
   5 -17   0   32.40   22.90
  -5 -17   0   62.79   27.10
   5 -17   0  107.99   34.70
  -5 -17   0   68.09   25.50
  -5  17   0   39.00   16.60
   5  17   0   49.30   21.60
  -5  17   0   36.60    7.20
   5  17   0   55.29   15.40
  -5  17   0   87.39   16.30
   5  17   0   87.49   29.30
  -5  17   0   47.50   14.00
   5  17   0   51.99   32.70
   5  17   0   27.70   22.30
   5  17   0   26.10   12.50
  -5  17   0   61.59   15.70
  -5  17   0   63.99   19.10
  -6 -17   0   20.80   18.20
   6 -17   0   15.30   24.70
   6 -17   0  -24.00   13.90
  -6 -17   0   -1.90   18.00
   6 -17   0   -1.70   16.10
  -6 -17   0   20.10   21.40
  -6 -17   0   19.40   12.60
   6 -17   0   16.50   19.10
  -6 -17   0   12.80   21.10
  -6 -17   0    6.30   16.70
  -6  17   0    7.20   10.90
   6  17   0  -11.20   13.90
  -6  17   0    7.70    9.40
   6  17   0    1.60   17.80
  -6  17   0    4.30   12.30
   6  17   0   -4.60   12.50
   6  17   0   10.30   17.70
  -6  17   0  -18.40    7.80
  -6  17   0    9.60   11.30
  -6  17   0    6.60    6.80
   6  17   0  -13.60   10.20
  -6  17   0   11.40    9.50
  -6  17   0   14.70   10.20
   6  17   0  -16.50    9.80
  -7 -17   0   59.79   24.40
   7 -17   0   14.30   24.90
  -7 -17   0   44.30   26.60
   7 -17   0   61.19   23.50
  -7 -17   0   48.20   26.00
  -7 -17   0   52.49   24.70
  -7 -17   0  -10.10   17.50
  -7 -17   0   43.20   24.00
   7 -17   0   31.00   24.70
  -7 -17   0   26.20   15.30
  -7  17   0   42.00   11.00
   7  17   0   50.39   27.80
  -7  17   0   59.39   20.50
   7  17   0   50.49   14.50
   7  17   0   67.59   24.80
  -7  17   0   73.99   15.30
   7  17   0   46.50   16.90
  -7  17   0   56.39   18.40
  -7  17   0   42.60   12.60
  -7  17   0   52.19   13.20
  -7  17   0   63.19   19.10
   7  17   0   64.09   31.60
   7  17   0   52.49   19.80
   8 -17   0  264.97   58.19
  -8 -17   0  195.08   41.60
  -8 -17   0  310.77   57.49
   8 -17   0  257.57   52.69
  -8 -17   0  149.29   28.60
   8 -17   0  240.88   56.59
  -8 -17   0  133.69   35.30
  -8 -17   0  266.47   59.59
  -8  17   0  184.48   25.30
  -8  17   0  189.88   20.30
   8  17   0  286.37   53.09
   8  17   0  196.18   32.00
  -8  17   0  175.08   22.90
   8  17   0  218.48   46.10
   8  17   0  232.28   36.30
   8  17   0  256.27   47.00
  -8  17   0  139.69   30.50
  -8  17   0  230.18   36.20
  -9 -17   0  281.47   55.69
  -9 -17   0  275.37   39.20
   9 -17   0  169.58   46.40
   9 -17   0  135.19   43.90
  -9 -17   0  310.97   62.89
  -9 -17   0  129.29   36.60
   9 -17   0  285.87   59.59
  -9 -17   0  207.88   40.40
  -9  17   0  243.68   30.90
   9  17   0  282.47   53.39
   9  17   0  278.37   39.50
   9  17   0  216.08   38.40
  -9  17   0  297.87   53.49
   9  17   0  310.17   56.09
  -9  17   0  235.58   36.50
  -9  17   0  285.57   26.10
   9  17   0  235.58   34.30
  -9  17   0  233.08   24.40
  10 -17   0   82.19   37.40
 -10 -17   0   57.49   28.90
 -10 -17   0   86.79   31.30
 -10 -17   0  103.49   29.60
 -10 -17   0  129.39   39.90
 -10 -17   0   95.19   40.90
  10 -17   0  104.89   37.30
  10 -17   0   87.79   39.90
 -10  17   0  175.18   30.40
 -10  17   0   95.99   20.10
  10  17   0   75.59   22.30
 -10  17   0  113.89   19.90
  10  17   0   75.39   30.00
  10  17   0   80.09   31.70
  10  17   0  145.29   39.30
  10  17   0   82.59   31.50
 -10  17   0   86.09   23.60
 -10  17   0  159.68   33.70
 -11 -17   0  -44.80   25.60
  11 -17   0   63.49   32.30
  11 -17   0    7.70   24.70
 -11 -17   0    2.50   23.80
 -11 -17   0  -23.40   16.50
  11 -17   0    7.40   20.00
 -11 -17   0    0.00   21.50
 -11 -17   0   42.70   23.90
 -11  17   0    1.30   14.30
 -11  17   0    2.80   14.20
 -11  17   0   17.30   16.70
  11  17   0    9.80   23.60
 -11  17   0    0.70   13.50
  11  17   0    5.20   21.70
 -11  17   0   32.50   20.50
  11  17   0  -11.10   18.70
  11  17   0   24.20   15.50
  11  17   0   35.30   22.50
  12 -17   0  188.08   47.90
  12 -17   0  175.28   50.59
 -12 -17   0  202.98   56.49
 -12 -17   0  176.28   39.90
 -12 -17   0  190.28   44.70
 -12 -17   0  178.48   36.60
 -12 -17   0  196.28   49.30
  12  17   0  277.67   57.09
  12  17   0  278.47   56.59
  12  17   0  146.19   27.50
  12  17   0  173.18   37.80
  12  17   0  195.28   41.60
 -12  17   0  198.48   36.50
 -12  17   0  137.09   28.00
 -12  17   0  284.47   47.50
  12  17   0  143.89   45.20
  13 -17   0   66.69   36.80
 -13 -17   0   63.09   27.90
  13 -17   0   50.69   28.40
 -13 -17   0   80.29   31.30
 -13 -17   0   72.49   48.00
 -13 -17   0   91.29   27.00
 -13 -17   0   61.59   27.80
 -13 -17   0   68.89   36.90
  13  17   0   68.59   33.30
 -13  17   0   77.29   25.20
 -13  17   0  108.99   22.40
  13  17   0   78.69   40.50
 -13  17   0  117.59   31.80
  13  17   0   98.29   35.10
  13  17   0   72.49   22.60
  13  17   0   91.39   33.80
 -13  17   0   90.99   33.50
 -14 -17   0    2.10   31.40
 -14 -17   0  -16.20   21.80
  14 -17   0    7.40   24.10
 -14 -17   0  -52.59   23.90
 -14 -17   0  -26.20   23.70
  14 -17   0   -7.90   34.00
 -14 -17   0   -6.40   24.80
 -14  17   0    5.30   22.40
 -14  17   0    8.20   23.10
  14  17   0    5.90   24.80
  14  17   0   30.10   30.40
  14  17   0  -10.40   18.50
 -14  17   0   16.50   23.10
  14  17   0   -0.80   25.40
 -14  17   0  -61.59   23.10
  14  17   0    6.50   28.10
 -15 -17   0   13.00   37.90
  15 -17   0   28.50   34.40
 -15 -17   0   69.39   39.30
  15 -17   0   -6.00   34.60
 -15 -17   0   15.40   27.40
 -15 -17   0   29.40   33.10
 -15 -17   0   48.00   24.70
 -15  17   0   16.40   29.10
  15  17   0   -2.20   36.20
  15  17   0   14.60   22.00
  15  17   0  -11.10   30.60
 -15  17   0  -17.80   24.30
  15  17   0    7.10   25.60
 -15  17   0    4.60   25.00
  15  17   0   47.00   32.00
 -16 -17   0  237.68   51.29
 -16 -17   0  350.56   74.99
  16 -17   0  123.69   42.70
  16 -17   0  216.78   67.79
 -16 -17   0  122.69   36.20
 -16 -17   0  276.97   64.39
  16  17   0  183.28   52.59
 -16  17   0  126.29   37.70
  16  17   0  137.09   48.00
  16  17   0  244.28   62.49
 -16  17   0  152.08   39.10
 -16  17   0  279.27   46.00
 -16  17   0  284.37   51.89
  16  17   0  166.08   44.50
   0 -18   0    5.10   10.50
   0 -18   0   20.40   18.30
   0 -18   0   26.10   29.10
   0 -18   0  -23.80   10.40
   0 -18   0    1.70   15.40
   0  18   0   19.10   11.50
   0  18   0   31.50   19.80
   0  18   0    3.60   16.20
   0  18   0    1.30   11.90
   0  18   0   60.89   22.60
   1 -18   0  200.08   47.90
  -1 -18   0  188.28   48.10
  -1 -18   0  169.98   26.40
  -1 -18   0  152.68   38.90
   1 -18   0  120.89   31.10
   1 -18   0  103.89   35.70
   1 -18   0  115.09   35.40
  -1 -18   0  147.79   21.90
  -1 -18   0   96.89   34.50
   1  18   0  147.19   29.10
   1  18   0  132.29   14.20
  -1  18   0  233.78   32.50
  -1  18   0  139.99   26.20
  -1  18   0  164.38   31.60
   1  18   0   88.09   24.40
  -1  18   0  139.59   25.70
  -1  18   0  160.68   34.00
   1  18   0  168.28   31.40
  -2 -18   0  214.68   47.50
   2 -18   0  274.07   53.59
  -2 -18   0  193.48   31.90
  -2 -18   0  226.48   31.60
   2 -18   0  125.99   38.70
  -2 -18   0  207.18   45.70
   2 -18   0  302.87   52.09
  -2 -18   0  161.78   46.60
   2 -18   0  478.75   71.59
  -2  18   0  283.07   36.50
  -2  18   0  279.27   35.90
  -2  18   0  241.98   40.20
  -2  18   0  213.58   32.90
  -2  18   0  272.77   35.00
   2  18   0  275.37   21.60
   2  18   0  267.77   41.20
   2  18   0  291.07   38.80
  -3 -18   0  690.93   51.19
  -3 -18   0  807.82   59.19
   3 -18   0  832.32   71.19
   3 -18   0  618.64   60.49
   3 -18   0  856.01   81.89
   3 -18   0  787.62   82.09
  -3 -18   0  754.92   42.60
  -3 -18   0  734.23   76.09
  -3 -18   0  800.42   57.19
   3  18   0  799.82   60.89
   3  18   0  787.42   52.09
  -3  18   0  747.53   49.20
   3  18   0  769.62   62.99
  -3  18   0  682.13   55.19
   3  18   0  838.92   60.69
  -3  18   0  735.43   48.90
  -3  18   0  703.43   46.80
  -4 -18   0  303.07   45.30
   4 -18   0  325.07   63.79
   4 -18   0  376.26   61.79
  -4 -18   0  308.37   28.60
   4 -18   0  376.66   53.49
   4 -18   0  403.76   65.69
  -4 -18   0  303.57   44.50
  -4 -18   0  287.27   53.09
   4  18   0  317.47   42.00
   4  18   0  252.77   36.00
  -4  18   0  341.57   29.80
  -4  18   0  353.96   50.49
  -4  18   0  321.37   31.70
   4  18   0  364.86   53.59
   4  18   0  333.37   49.70
  -4  18   0  330.97   31.70
  -4  18   0  225.08   35.20
   4  18   0  365.76   44.30
   5 -18   0  143.39   47.50
  -5 -18   0  137.59   40.10
   5 -18   0   88.49   33.20
   5 -18   0  173.98   49.60
  -5 -18   0  175.28   42.10
   5 -18   0  132.89   35.40
  -5 -18   0  142.79   34.70
  -5 -18   0  111.59   45.30
  -5 -18   0  146.89   24.40
  -5  18   0   95.29    8.20
  -5  18   0  116.29   31.60
  -5  18   0  182.78   31.10
  -5  18   0  144.69   22.10
   5  18   0  158.28   29.80
  -5  18   0  158.88   23.50
   5  18   0  115.49   34.10
   5  18   0  109.89   26.10
   5  18   0  180.58   37.40
  -5  18   0  162.58   23.00
   5  18   0  145.49   39.00
  -6 -18   0  152.78   43.30
  -6 -18   0  233.28   31.00
   6 -18   0  211.48   48.40
  -6 -18   0  214.98   47.20
  -6 -18   0  268.37   47.40
  -6 -18   0  245.38   51.29
   6 -18   0  275.07   68.99
  -6 -18   0  183.18   37.10
   6 -18   0  345.07   68.89
   6  18   0  216.38   40.00
  -6  18   0  220.88   16.20
  -6  18   0  210.68   20.70
   6  18   0  290.47   49.40
  -6  18   0  239.78   23.40
   6  18   0  247.48   46.80
  -6  18   0  192.28   21.10
   6  18   0  256.07   49.00
   6  18   0  214.08   35.10
  -6  18   0  216.58   26.30
  -6  18   0  316.27   50.19
   6  18   0  197.08   30.60
  -6  18   0  222.78   35.40
   7 -18   0   83.49   34.60
   7 -18   0   74.39   31.10
  -7 -18   0   76.29   26.70
  -7 -18   0   66.19   18.10
   7 -18   0   49.60   36.50
  -7 -18   0   69.89   27.00
  -7 -18   0  144.89   36.90
  -7 -18   0   52.79   27.80
  -7  18   0   35.20   12.50
   7  18   0  145.79   39.20
   7  18   0   57.59   23.00
  -7  18   0   49.80   20.40
  -7  18   0   67.79   17.00
   7  18   0   64.19   22.10
   7  18   0   94.39   29.80
   7  18   0   88.99   30.10
   7  18   0   52.89   20.20
  -7  18   0   85.69   20.30
  -8 -18   0   11.70   18.30
  -8 -18   0    6.30   17.90
   8 -18   0   -0.60   23.40
   8 -18   0    4.10   23.30
  -8 -18   0   -1.90   13.10
  -8 -18   0   -9.10   21.20
  -8 -18   0  -23.00   24.10
   8 -18   0   -8.80   17.30
   8  18   0   -0.30   17.40
   8  18   0   52.59   27.70
   8  18   0   -8.70   14.20
  -8  18   0   10.10   10.80
   8  18   0   -0.90   17.10
  -8  18   0   -5.70    8.70
  -8  18   0   -4.90   12.40
   8  18   0    7.90   14.90
  -8  18   0   12.50   12.10
   9 -18   0   51.89   37.00
   9 -18   0   61.49   36.20
  -9 -18   0   93.79   37.60
  -9 -18   0   65.19   27.20
  -9 -18   0   60.99   22.90
  -9 -18   0   33.00   21.50
  -9 -18   0   12.50   28.40
   9 -18   0   69.79   36.00
  -9  18   0   56.89   16.10
  -9  18   0   70.89   16.10
   9  18   0   63.19   21.70
   9  18   0    0.90   22.30
  -9  18   0   51.59   21.50
  -9  18   0   64.09   22.40
   9  18   0  144.39   40.00
   9  18   0   25.50   23.50
   9  18   0  102.39   26.80
  -9  18   0   63.09   18.10
 -10 -18   0   61.49   29.50
  10 -18   0    9.80   26.30
  10 -18   0   46.30   25.80
 -10 -18   0   28.70   25.90
 -10 -18   0   32.50   39.30
 -10 -18   0   61.99   26.50
 -10 -18   0   63.29   24.10
 -10 -18   0    5.00   17.00
  10 -18   0   44.70   34.50
 -10  18   0   50.19   20.70
  10  18   0   82.69   34.50
  10  18   0  128.69   37.40
 -10  18   0   25.40   18.90
 -10  18   0   22.20   14.80
  10  18   0   27.60   24.20
 -10  18   0   50.79   18.20
  10  18   0   59.49   23.20
 -11 -18   0   67.39   31.40
  11 -18   0   -1.50   28.60
  11 -18   0   31.00   33.80
 -11 -18   0   -0.70   18.20
 -11 -18   0    6.20   18.50
 -11 -18   0   25.00   27.00
  11 -18   0   39.00   36.10
 -11 -18   0    7.90   33.70
 -11 -18   0   27.50   20.10
 -11  18   0    8.00   14.20
  11  18   0   48.20   22.20
  11  18   0    2.80   27.80
  11  18   0   -7.60   14.20
 -11  18   0   -5.30   14.50
  11  18   0   -1.30   20.70
 -11  18   0   17.30   18.20
  11  18   0  -13.50   18.30
 -11  18   0  -24.70   15.60
 -11  18   0    7.70   14.90
 -12 -18   0   21.40   24.60
 -12 -18   0  -10.00   19.90
  12 -18   0   50.39   31.10
 -12 -18   0   -7.50   21.20
  12 -18   0  -33.90   20.30
 -12 -18   0   10.50   25.30
 -12 -18   0   51.59   41.00
 -12 -18   0   -1.30   19.50
  12  18   0    9.40   18.20
  12  18   0   -4.80   21.20
  12  18   0    5.00   23.20
 -12  18   0   15.20   17.00
  12  18   0   45.30   28.50
 -12  18   0   29.60   19.50
 -12  18   0    9.30   17.80
  12  18   0   -3.50   25.20
 -12  18   0   24.00   21.70
 -12  18   0  -17.60   16.50
  13 -18   0    7.40   33.60
 -13 -18   0  -17.30   27.70
 -13 -18   0   24.20   29.90
 -13 -18   0   -4.60   24.80
 -13 -18   0   59.09   39.40
 -13 -18   0   22.70   27.30
 -13 -18   0  -10.50   24.20
 -13  18   0    2.80   17.40
  13  18   0  -35.70   16.60
  13  18   0  -47.00   28.50
  13  18   0   33.50   33.00
  13  18   0   14.60   29.80
  13  18   0   22.40   40.00
 -13  18   0    7.90   17.80
 -13  18   0   15.80   20.10
 -13  18   0   12.80   22.40
 -13  18   0   -4.50   17.90
  14 -18   0  -19.70   35.40
 -14 -18   0   -7.00   32.00
 -14 -18   0   65.79   34.60
 -14 -18   0   96.39   42.80
 -14 -18   0  -58.89   26.50
 -14 -18   0   10.50   23.00
 -14 -18   0  -55.59   50.69
  14  18   0   68.09   35.70
 -14  18   0   32.10   25.40
 -14  18   0   -2.90   22.20
 -14  18   0   57.19   24.90
  14  18   0   64.29   31.00
  14  18   0   24.90   23.60
 -14  18   0   30.40   28.60
  14  18   0  -30.90   53.89
 -14  18   0   30.80   20.40
  14  18   0   64.49   32.20
 -15 -18   0   10.70   29.50
 -15 -18   0   -6.70   41.10
 -15 -18   0  -18.70   22.90
 -15 -18   0  -23.30   31.10
 -15 -18   0  -44.20   36.00
  15 -18   0  -51.49   31.50
 -15  18   0  -32.80   22.50
 -15  18   0   22.90   31.50
  15  18   0    8.60   24.60
  15  18   0  -53.59   29.20
  15  18   0    1.10   21.70
  15  18   0  -26.00   23.80
 -15  18   0  -13.20   24.20
  15  18   0   25.80   34.60
 -15  18   0  -10.00   24.00
   0 -19   0   -9.50   11.40
   0 -19   0   -0.30   17.80
   0 -19   0   13.90   22.40
   0 -19   0   -2.20   11.20
   0 -19   0  -11.60   13.30
   0  19   0    7.60   13.50
   0  19   0   30.00   21.40
   0  19   0   -7.50    9.30
   0  19   0   -5.10   10.40
   1 -19   0   76.29   35.80
   1 -19   0   84.29   35.40
   1 -19   0   20.20   21.70
  -1 -19   0   52.69   15.40
   1 -19   0   18.60   16.70
  -1 -19   0   22.50   23.20
  -1 -19   0   16.70   20.50
  -1 -19   0   14.00   17.00
  -1 -19   0   72.29   25.60
  -1 -19   0   34.00   18.10
  -1 -19   0    4.50   25.70
   1  19   0   41.40   19.50
   1  19   0   28.10   16.00
  -1  19   0   75.99   20.50
  -1  19   0   77.29   23.90
  -1  19   0   52.29   23.40
   1  19   0   77.69   25.10
   1  19   0   40.80   18.90
  -1  19   0   27.70   17.00
  -1  19   0  102.49   23.20
  -2 -19   0  176.38   44.30
   2 -19   0  268.67   52.89
  -2 -19   0  124.59   34.90
  -2 -19   0  168.48   29.60
   2 -19   0   73.59   31.10
  -2 -19   0  132.09   42.90
   2 -19   0  133.99   40.90
  -2 -19   0  139.99   39.00
   2 -19   0   97.59   35.10
  -2 -19   0  174.78   29.00
  -2  19   0  148.69   29.00
   2  19   0  137.29   30.40
  -2  19   0  181.88   32.40
  -2  19   0   96.59   22.10
   2  19   0  132.69   30.70
   2  19   0  190.08   30.70
   2  19   0  175.38   33.40
  -2  19   0  189.48   29.90
  -2  19   0  126.69   29.20
  -3 -19   0  120.79   40.00
  -3 -19   0  181.08   44.60
   3 -19   0  115.09   39.30
   3 -19   0  170.58   45.70
  -3 -19   0  131.49   34.10
  -3 -19   0  116.89   25.60
   3 -19   0  172.18   44.30
  -3 -19   0  165.18   20.20
  -3 -19   0  179.98   34.60
   3 -19   0  124.99   35.80
   3  19   0   86.29   22.20
  -3  19   0  251.67   33.90
  -3  19   0   98.89   23.00
   3  19   0  181.08   36.80
   3  19   0  144.79   28.60
   3  19   0  128.79   26.50
  -3  19   0  153.18   28.20
  -3  19   0  194.38   29.50
  -3  19   0  147.99   28.90
   3  19   0  245.28   46.40
   4 -19   0   11.40   24.80
   4 -19   0   10.40   22.70
  -4 -19   0   -8.80   18.40
  -4 -19   0   11.00   18.40
   4 -19   0   -2.60   22.80
   4 -19   0  -19.20   18.00
  -4 -19   0   -5.30    9.30
  -4 -19   0   10.40   20.20
  -4 -19   0    0.70   24.50
   4  19   0    3.70   15.50
  -4  19   0   31.70   12.90
   4  19   0   -1.60   12.70
   4  19   0   22.20   16.70
  -4  19   0    5.10   12.30
  -4  19   0   -5.90   16.60
  -4  19   0   15.30   15.30
   4  19   0  -10.50   16.60
  -4  19   0   16.70   13.80
  -5 -19   0    4.80   11.20
  -5 -19   0   -2.90   15.60
   5 -19   0   20.40   26.70
   5 -19   0   26.30   23.70
  -5 -19   0   44.50   27.30
   5 -19   0   26.00   22.70
  -5 -19   0   18.90   20.60
   5 -19   0   -2.50   16.50
  -5 -19   0   23.70   20.80
   5  19   0   33.80   26.80
   5  19   0   18.60   20.30
  -5  19   0   17.30   13.60
  -5  19   0   19.00   14.40
  -5  19   0    0.90   12.10
   5  19   0    2.50   14.50
  -5  19   0   45.60   16.30
   5  19   0   18.50   14.10
   5  19   0   21.00   18.80
   6 -19   0  316.57   68.69
  -6 -19   0  225.08   32.10
  -6 -19   0  202.78   46.00
  -6 -19   0  160.28   44.50
   6 -19   0  263.77   56.19
  -6 -19   0  156.58   36.90
  -6 -19   0  240.28   47.90
   6 -19   0  239.18   58.69
   6  19   0  233.38   30.50
  -6  19   0  216.78   25.50
  -6  19   0  223.58   24.00
  -6  19   0  251.27   37.00
   6  19   0  290.07   49.60
   6  19   0  198.88   44.10
  -6  19   0  275.47   27.00
   6  19   0  237.58   37.00
  -6  19   0  280.37   43.30
   6  19   0  291.37   43.10
   6  19   0  331.47   54.49
  -7 -19   0  104.49   22.40
   7 -19   0  132.09   45.70
   7 -19   0   89.69   42.70
  -7 -19   0   76.89   29.60
  -7 -19   0   87.59   32.30
  -7 -19   0   78.69   29.30
  -7 -19   0  160.08   44.70
   7  19   0  127.99   38.90
   7  19   0  118.59   25.90
  -7  19   0  123.79   25.60
   7  19   0  107.99   39.00
  -7  19   0   98.39   28.10
   7  19   0  115.69   32.70
  -7  19   0  118.59   13.30
  -7  19   0  149.39   20.10
   7  19   0  114.49   28.90
   7  19   0  126.69   31.00
  -8 -19   0   69.09   32.40
   8 -19   0  116.49   40.90
  -8 -19   0  119.09   26.80
   8 -19   0  201.68   47.50
  -8 -19   0   98.79   36.60
  -8 -19   0   76.99   39.90
  -8 -19   0  112.19   36.20
   8  19   0  167.98   42.00
   8  19   0  104.39   25.70
  -8  19   0  119.69   18.80
   8  19   0  100.69   36.70
  -8  19   0  102.79   27.40
   8  19   0   96.69   30.00
   8  19   0  126.19   28.30
   9 -19   0  175.48   45.80
  -9 -19   0  137.49   37.70
  -9 -19   0   90.99   26.20
  -9 -19   0   84.79   39.20
   9 -19   0  200.28   48.40
  -9 -19   0   42.50   28.00
   9 -19   0   84.19   33.10
  -9 -19   0   87.89   34.30
  -9  19   0  120.59   17.70
  -9  19   0   49.10   21.10
  -9  19   0   88.39   24.60
   9  19   0  166.68   46.50
   9  19   0   88.09   28.90
   9  19   0  114.99   35.40
   9  19   0  163.48   32.70
  -9  19   0   91.29   20.20
  -9  19   0  117.19   22.80
   9  19   0  136.79   29.00
 -10 -19   0   61.19   34.50
 -10 -19   0  109.39   34.50
  10 -19   0   99.29   41.50
 -10 -19   0   81.69   36.60
 -10 -19   0  100.19   27.90
  10 -19   0   35.80   30.60
 -10 -19   0  106.89   22.20
  10 -19   0  150.38   46.40
 -10 -19   0   67.19   47.90
  10  19   0  152.38   45.90
 -10  19   0   89.99   28.90
  10  19   0   71.99   29.30
  10  19   0   78.19   30.80
 -10  19   0   96.49   22.90
 -10  19   0  109.49   18.50
  10  19   0   80.99   24.90
  10  19   0   82.99   38.70
 -10  19   0  113.99   27.10
 -11 -19   0  200.08   49.00
 -11 -19   0  221.38   40.90
 -11 -19   0  195.08   56.69
 -11 -19   0  116.09   35.10
  11 -19   0  150.58   47.00
  11 -19   0  133.39   43.10
 -11 -19   0  173.48   32.20
  11 -19   0  328.87   75.49
 -11 -19   0  133.09   38.30
 -11  19   0   89.69   21.60
  11  19   0  158.88   42.40
 -11  19   0  137.79   31.80
 -11  19   0  149.29   23.30
  11  19   0  139.09   30.00
 -11  19   0  147.59   34.10
  11  19   0  150.68   47.70
 -11  19   0  186.78   36.80
  11  19   0  120.29   36.20
 -12 -19   0   19.30   61.79
 -12 -19   0   70.79   30.10
 -12 -19   0   15.20   23.20
  12 -19   0  189.08   63.39
  12 -19   0  -18.50   27.00
 -12 -19   0   17.90   25.70
 -12 -19   0   56.99   41.60
 -12 -19   0   64.99   25.20
  12  19   0   47.70   32.90
  12  19   0   64.79   38.80
  12  19   0   51.19   21.70
 -12  19   0    5.60   22.50
  12  19   0   76.69   41.10
 -12  19   0   48.50   22.80
 -12  19   0   49.99   21.20
 -12  19   0   66.79   26.10
 -12  19   0   79.29   20.50
  12  19   0   24.10   31.50
 -13 -19   0   23.60   24.50
 -13 -19   0   93.29   33.00
 -13 -19   0   49.10   29.50
 -13 -19   0   82.39   32.30
 -13 -19   0  168.78   59.49
 -13 -19   0   -4.80   24.60
 -13  19   0   62.29   24.60
 -13  19   0   70.09   30.40
 -13  19   0   82.89   29.20
 -13  19   0   54.89   22.90
  13  19   0   69.29   31.20
  13  19   0  123.99   43.60
  13  19   0   85.19   39.50
  13  19   0   32.30   20.90
 -13  19   0    0.60   20.20
 -14 -19   0   71.59   36.20
 -14 -19   0  -53.09   36.00
 -14 -19   0   62.29   42.50
 -14 -19   0   -7.10   28.60
 -14 -19   0   15.50   40.20
  14 -19   0  -44.10   30.20
 -14 -19   0   24.20   38.00
  14  19   0   62.49   33.20
  14  19   0   22.90   36.10
 -14  19   0    4.30   17.80
 -14  19   0   55.19   29.60
 -14  19   0   13.30   22.40
  14  19   0  -16.80   32.40
 -14  19   0   38.00   25.40
  14  19   0   54.49   34.40
  14  19   0   43.40   24.90
 -15 -19   0   18.50   39.80
 -15 -19   0    0.10   21.90
 -15 -19   0   23.70   46.10
  15 -19   0   49.90   50.39
 -15 -19   0  -52.29   33.30
 -15 -19   0  -52.79   35.80
  15  19   0   11.10   32.60
  15  19   0   -9.40   25.00
  15  19   0  -20.80   28.90
 -15  19   0   66.19   29.50
  15  19   0   -4.30   26.40
 -15  19   0   -8.90   25.00
  15  19   0  -65.19   31.00
   0 -20   0  376.76   77.49
   0 -20   0  222.28   29.10
   0 -20   0  282.77   58.39
   0 -20   0  165.18   42.80
   0 -20   0  139.39   37.40
   0  20   0  232.38   39.90
   0  20   0  225.78   37.10
   0  20   0  301.17   40.00
   0  20   0  265.77   41.60
  -1 -20   0  292.47   35.50
  -1 -20   0  209.08   48.20
   1 -20   0  198.58   54.39
  -1 -20   0  176.18   48.80
   1 -20   0  194.28   46.60
   1 -20   0  326.97   63.59
   1 -20   0  182.28   46.60
  -1 -20   0  248.08   57.99
  -1 -20   0  301.87   53.99
  -1 -20   0  230.08   23.00
   1 -20   0  239.78   22.20
   1  20   0  223.48   38.70
  -1  20   0  236.18   38.50
  -1  20   0  258.07   46.20
  -1  20   0  251.87   33.70
   1  20   0  248.48   37.70
  -1  20   0  167.18   36.30
  -1  20   0  235.68   38.60
   1  20   0  156.48   28.20
   1  20   0  199.78   39.90
  -2 -20   0  140.89   25.30
   2 -20   0   99.69   36.40
  -2 -20   0   71.39   32.40
  -2 -20   0  126.69   28.70
   2 -20   0   76.79   29.40
   2 -20   0   77.39   33.90
  -2 -20   0   77.99   21.20
  -2 -20   0   99.19   32.10
   2 -20   0  120.09   38.30
  -2 -20   0  103.39   37.20
  -2 -20   0   94.99   38.10
  -2  20   0  112.09   30.90
   2  20   0  136.69   32.00
   2  20   0  138.19   32.50
  -2  20   0  129.49   30.60
  -2  20   0  148.89   28.40
   2  20   0   76.49   25.50
  -2  20   0  168.08   31.40
   2  20   0  131.09   28.30
  -2  20   0  105.69   24.40
  -3 -20   0  325.77   60.39
  -3 -20   0  267.27   52.49
  -3 -20   0  402.46   69.89
  -3 -20   0  305.47   39.10
   3 -20   0  328.87   56.09
   3 -20   0  288.27   66.99
  -3 -20   0  269.07   55.99
  -3 -20   0  400.26   40.80
   3 -20   0  291.57   56.49
   3 -20   0  287.17   57.39
  -3  20   0  299.37   43.30
   3  20   0  333.77   52.49
  -3  20   0  286.17   36.70
   3  20   0  296.77   42.10
   3  20   0  410.86   59.59
  -3  20   0  286.77   43.30
  -3  20   0  365.06   34.60
  -3  20   0  358.76   42.70
   3  20   0  346.37   44.50
   3  20   0  446.46   61.49
   4 -20   0  593.34   79.89
  -4 -20   0  614.04   85.39
  -4 -20   0  568.14   49.60
  -4 -20   0  572.74   52.79
   4 -20   0  689.23   93.79
   4 -20   0  468.65   79.99
   4 -20   0  481.05   81.99
  -4 -20   0  480.25   73.89
  -4  20   0  471.85   41.00
  -4  20   0  487.95   48.20
   4  20   0  546.75   68.59
  -4  20   0  568.44   42.50
   4  20   0  517.45   46.30
   4  20   0  581.04   69.79
   4  20   0  624.04   52.79
  -4  20   0  461.25   40.90
   4  20   0  434.26   61.39
  -4  20   0  449.46   38.80
  -5 -20   0   88.49   35.90
  -5 -20   0   89.39   35.10
  -5 -20   0  100.49   31.60
   5 -20   0  155.58   41.40
   5 -20   0  113.79   38.80
  -5 -20   0   95.39   32.50
  -5 -20   0   79.39   17.40
   5 -20   0   76.19   33.30
  -5  20   0  116.59   22.70
  -5  20   0  129.19   22.70
   5  20   0   87.49   33.70
   5  20   0  107.19   29.10
  -5  20   0   87.49   22.00
   5  20   0   92.89   26.10
  -5  20   0   56.39   21.90
   5  20   0   83.29   31.70
  -5  20   0  103.39   25.00
   5  20   0   87.09   27.50
  -6 -20   0  112.19   34.60
   6 -20   0   72.79   37.10
  -6 -20   0   82.39   35.70
   6 -20   0  143.09   40.80
   6 -20   0  106.89   40.20
  -6 -20   0   73.89   20.10
  -6 -20   0  108.29   37.20
   6  20   0   87.39   34.80
  -6  20   0  141.29   20.70
  -6  20   0  104.19   24.70
   6  20   0  118.59   37.40
   6  20   0  103.89   29.80
  -6  20   0   98.39   25.30
   6  20   0  110.69   30.30
  -6  20   0  139.09   20.90
  -6  20   0   84.09   25.80
   6  20   0  135.49   35.90
  -7 -20   0   56.79   19.30
  -7 -20   0   82.29   36.70
   7 -20   0   52.29   30.20
  -7 -20   0   29.30   23.70
   7 -20   0    6.20   22.70
  -7  20   0   12.40   15.10
   7  20   0   30.90   23.30
  -7  20   0   21.70   16.70
   7  20   0   14.90   19.60
   7  20   0   30.80   26.00
   7  20   0   24.60   30.00
  -7  20   0   23.10   17.60
   7  20   0   26.80   20.30
  -8 -20   0   97.69   36.10
  -8 -20   0  144.09   46.80
   8 -20   0  112.69   40.20
  -8 -20   0   75.19   36.80
   8 -20   0   68.29   36.70
   8  20   0   99.59   25.80
   8  20   0   96.29   38.00
  -8  20   0   60.99   23.40
  -8  20   0  113.89   26.80
  -8  20   0   78.29   10.00
   8  20   0   89.39   36.20
   8  20   0   77.79   31.20
  -8  20   0   96.59   20.40
   9 -20   0    7.20   20.80
   9 -20   0   19.50   30.80
  -9 -20   0   -1.40   26.00
  -9 -20   0   98.49   36.80
  -9 -20   0   15.50   26.10
  -9 -20   0   -1.90   19.70
  -9 -20   0   -0.70   29.00
   9  20   0    0.60   21.10
  -9  20   0    2.60   13.90
   9  20   0   42.10   26.10
  -9  20   0   10.90   14.40
  -9  20   0   11.10   19.40
   9  20   0   61.49   28.70
   9  20   0   12.60   19.00
  10 -20   0   27.20   36.30
 -10 -20   0    6.40   22.10
 -10 -20   0   41.40   24.70
 -10 -20   0   51.69   25.50
  10 -20   0   83.39   32.00
 -10 -20   0  122.19   48.80
 -10 -20   0   47.70   33.10
  10  20   0   54.79   23.40
  10  20   0   94.89   34.30
 -10  20   0   48.40   20.80
 -10  20   0   93.49   21.30
  10  20   0  118.99   40.80
 -10  20   0   36.30   14.40
  10  20   0   68.89   38.40
 -10  20   0   39.40   20.90
 -11 -20   0   64.39   36.20
 -11 -20   0   29.20   26.30
  11 -20   0   99.89   44.10
  11 -20   0   73.49   33.50
 -11 -20   0   51.99   24.70
 -11 -20   0   82.49   32.30
 -11 -20   0   71.19   47.00
 -11 -20   0   94.59   32.70
  11 -20   0   96.09   43.50
 -11  20   0   52.69   21.00
 -11  20   0  100.59   30.40
 -11  20   0   63.59   21.60
 -11  20   0   47.80   18.30
  11  20   0   93.99   41.30
 -11  20   0   50.39   18.90
 -11  20   0  142.99   29.30
  11  20   0   85.19   29.10
  11  20   0  138.29   43.50
  11  20   0  114.59   30.80
 -12 -20   0   15.90   38.60
 -12 -20   0   14.70   24.30
 -12 -20   0   49.20   30.70
  12 -20   0    7.70   34.30
 -12 -20   0   42.40   27.80
 -12 -20   0  -12.90   28.50
 -12 -20   0   25.00   26.70
 -12  20   0   -0.40   19.00
  12  20   0   -2.80   19.60
  12  20   0   72.59   35.20
 -12  20   0    5.80   17.60
  12  20   0   -7.90   18.80
  12  20   0   -8.70   20.50
 -12  20   0   70.19   25.80
 -12  20   0    2.60   19.20
 -12  20   0   27.40   20.80
 -13 -20   0  -74.89   26.70
 -13 -20   0   10.90   32.60
 -13 -20   0  -37.60   27.40
 -13 -20   0   72.49   38.80
 -13 -20   0    6.60   38.50
  13 -20   0  -32.90   40.40
 -13 -20   0  -60.39   27.60
  13  20   0   13.00   30.80
 -13  20   0    0.60   23.20
 -13  20   0   18.70   24.50
  13  20   0   18.00   20.30
  13  20   0   -1.20   22.70
  13  20   0   61.09   29.50
 -13  20   0   32.10   27.50
  13  20   0  -13.90   30.60
 -13  20   0   15.90   21.40
 -14 -20   0   -9.60   34.40
 -14 -20   0  -34.90   36.10
 -14 -20   0   13.70   20.10
 -14 -20   0  -22.80   30.40
  14 -20   0   16.90   48.70
 -14 -20   0  -49.80   31.70
  14  20   0   18.70   25.10
  14  20   0  -50.09   25.00
  14  20   0   40.30   37.50
 -14  20   0  -15.20   19.60
 -14  20   0  -13.00   22.20
  14  20   0   57.89   27.70
  14  20   0  -19.70   35.50
 -14  20   0  -14.40   29.90
   0 -21   0  -11.00   13.20
   0 -21   0   15.60   23.70
   0 -21   0  -27.30   14.00
   0 -21   0   40.10   27.00
   0 -21   0   14.70   25.90
   0  21   0    3.00   14.90
   0  21   0   17.30   17.90
   0  21   0   21.10   17.30
   0  21   0    8.30   12.50
  -1 -21   0  149.88   44.10
   1 -21   0  164.78   43.20
  -1 -21   0  221.58   53.79
   1 -21   0  168.48   26.10
  -1 -21   0  195.78   30.10
   1 -21   0  142.89   43.60
  -1 -21   0  148.19   43.60
  -1 -21   0  245.98   55.29
  -1  21   0  201.48   42.90
   1  21   0  233.38   45.50
  -1  21   0  227.58   37.80
  -1  21   0  133.99   35.10
   1  21   0  220.48   42.70
   1  21   0  220.18   36.20
  -1  21   0  240.18   39.80
   1  21   0  225.38   37.80
  -1  21   0  184.48   31.50
   2 -21   0  375.46   75.09
   2 -21   0  170.48   50.39
  -2 -21   0  260.87   32.30
  -2 -21   0  289.97   41.00
   2 -21   0  265.17   55.59
  -2 -21   0  272.37   60.19
  -2 -21   0  332.07   32.80
  -2 -21   0  281.17   63.09
  -2 -21   0  233.48   46.80
  -2 -21   0  317.47   61.79
   2 -21   0  212.78   46.80
   2  21   0  280.27   50.59
  -2  21   0  256.67   40.20
  -2  21   0  324.37   34.30
   2  21   0  264.07   43.40
  -2  21   0  312.27   39.60
   2  21   0  350.96   53.79
  -2  21   0  325.57   44.30
  -2  21   0  286.97   44.60
   2  21   0  282.17   49.80
   2  21   0  338.17   35.80
  -3 -21   0   20.10   20.50
  -3 -21   0   82.99   24.10
   3 -21   0   29.20   21.60
  -3 -21   0   93.39   34.10
   3 -21   0   44.50   30.00
  -3 -21   0   44.80   30.00
  -3 -21   0   34.60   27.00
  -3 -21   0   19.40   21.60
   3 -21   0   52.99   25.90
   3 -21   0   61.39   32.30
   3  21   0   28.50   23.40
  -3  21   0   54.19   25.00
  -3  21   0   24.40   16.20
   3  21   0   16.10   19.80
  -3  21   0   64.39   22.20
  -3  21   0   76.79   22.90
   3  21   0   42.70   26.50
   3  21   0   33.40   21.70
   3  21   0   72.09   23.90
  -3  21   0   68.89   29.70
  -4 -21   0  130.59   21.20
  -4 -21   0  153.28   42.20
   4 -21   0   70.09   34.00
  -4 -21   0  117.09   31.10
   4 -21   0   96.69   39.70
   4 -21   0  147.49   51.19
  -4 -21   0   70.89   34.50
  -4  21   0  149.09   30.60
   4  21   0  114.49   32.20
   4  21   0  128.09   38.10
  -4  21   0  152.98   29.70
   4  21   0  135.99   32.50
  -4  21   0  150.88   34.70
   4  21   0   54.39   24.70
   4  21   0  181.68   41.80
  -4  21   0  119.69   26.40
  -4  21   0  168.88   28.30
  -5 -21   0   37.10   24.50
   5 -21   0   48.90   30.10
   5 -21   0   40.70   31.80
  -5 -21   0   43.60   25.20
  -5 -21   0   -4.80   22.90
   5 -21   0   47.10   30.60
  -5 -21   0   31.30   15.30
   5  21   0   40.10   21.90
  -5  21   0  -16.90   17.60
   5  21   0   16.10   19.90
  -5  21   0   17.00   17.00
  -5  21   0    7.00   13.70
   5  21   0   26.80   25.20
   5  21   0   52.09   29.70
  -5  21   0   30.40   13.80
   5  21   0    8.30   15.20
   6 -21   0  134.49   47.10
  -6 -21   0  119.49   45.00
  -6 -21   0  118.89   24.10
   6 -21   0  126.79   38.90
  -6 -21   0  112.89   38.60
   6 -21   0  149.69   47.70
  -6 -21   0  113.39   37.70
   6  21   0  100.99   31.10
   6  21   0   56.29   27.80
  -6  21   0   98.69   27.20
  -6  21   0  118.99   29.40
   6  21   0   60.19   34.30
  -6  21   0  117.59   20.10
  -6  21   0  131.09   25.10
   6  21   0   84.59   26.10
   6  21   0  104.19   33.50
  -6  21   0  107.29   20.30
   7 -21   0   33.20   30.30
  -7 -21   0   54.09   32.10
  -7 -21   0   50.79   25.90
   7 -21   0   25.40   33.60
  -7 -21   0    4.90   16.30
  -7 -21   0   95.29   43.10
   7  21   0    8.90   32.30
  -7  21   0   42.10   17.60
  -7  21   0   -1.00   15.80
  -7  21   0   22.90   17.30
   7  21   0   13.00   20.90
   7  21   0   56.19   25.90
   7  21   0   16.50   21.60
   7  21   0   26.10   27.90
   8 -21   0  115.49   42.90
  -8 -21   0  117.69   30.00
  -8 -21   0  134.19   47.60
  -8 -21   0  136.69   42.60
   8 -21   0   79.59   42.20
  -8 -21   0  129.09   40.60
   8  21   0  140.89   37.90
   8  21   0  166.28   47.40
   8  21   0  156.08   32.60
  -8  21   0  130.59   29.30
  -8  21   0  118.59   29.60
   8  21   0   38.20   34.60
  -8  21   0   98.79   22.70
   9 -21   0  106.39   44.30
  -9 -21   0   92.59   26.40
  -9 -21   0   66.49   34.30
  -9 -21   0  151.48   45.40
   9 -21   0   87.79   41.10
  -9 -21   0   49.90   34.10
  -9  21   0  104.49   26.90
  -9  21   0   79.69   27.30
  -9  21   0   35.70   16.30
   9  21   0   55.69   35.40
   9  21   0  131.99   36.60
   9  21   0  143.89   45.30
   9  21   0   93.49   36.40
 -10 -21   0  258.37   40.40
 -10 -21   0  243.68   50.99
 -10 -21   0  329.07   69.29
  10 -21   0  399.56   74.29
 -10 -21   0  454.45   74.39
 -10  21   0  305.67   46.00
  10  21   0  246.78   45.00
  10  21   0  227.88   39.50
 -10  21   0  327.17   52.99
  10  21   0  335.87   66.19
  10  21   0  232.88   58.09
 -11 -21   0   50.49   32.20
 -11 -21   0   17.70   26.40
  11 -21   0   70.99   39.30
  11 -21   0   68.69   40.40
 -11 -21   0  103.49   37.90
 -11  21   0   22.50   20.00
  11  21   0   78.09   35.90
 -11  21   0   70.19   28.10
 -11  21   0   43.80   25.80
  11  21   0   97.59   26.40
  11  21   0   61.89   37.90
 -11  21   0  126.69   30.20
 -11  21   0   50.09   22.30
 -12 -21   0  -62.99   26.00
 -12 -21   0   30.00   45.90
 -12 -21   0   58.39   38.90
 -12 -21   0   25.40   27.30
  12 -21   0  -19.50   33.80
 -12 -21   0    1.20   32.90
  12  21   0  108.09   44.60
 -12  21   0   56.59   31.20
  12  21   0   13.80   25.60
  12  21   0   29.90   31.20
 -12  21   0   31.20   23.00
 -12  21   0   64.49   26.00
  12  21   0   28.00   31.10
  12  21   0   27.20   24.40
 -12  21   0   37.70   24.70
 -13 -21   0  -30.90   37.60
 -13 -21   0  -54.79   32.60
 -13 -21   0   36.00   44.10
 -13 -21   0   44.50   35.40
  13  21   0    3.50   33.10
 -13  21   0   37.80   25.20
 -13  21   0   13.30   24.00
 -13  21   0  -37.80   25.50
 -13  21   0    5.90   23.20
  13  21   0    1.10   22.10
  13  21   0  -11.00   32.00
  13  21   0   -0.30   25.40
  13  21   0   33.90   31.70
 -14 -21   0   42.40   44.80
 -14 -21   0   10.00   39.20
 -14 -21   0  -13.00   55.39
 -14 -21   0  -29.00   33.60
  14  21   0   19.80   45.30
  14  21   0   28.00   35.90
  14  21   0   -4.70   27.80
 -14  21   0  -39.20   24.50
  14  21   0  -10.00   30.00
 -14  21   0   13.60   29.10
 -14  21   0  -48.00   28.20
 -14  21   0  -16.20   31.50
  14  21   0   24.10   34.20
   0 -22   0   33.20   21.30
   0 -22   0   -6.90   24.20
   0 -22   0    0.40   15.90
   0 -22   0   36.50   27.60
   0 -22   0   32.70   24.20
   0  22   0    6.30   13.50
   0  22   0   -1.70   14.50
   0  22   0    3.80   18.90
   0  22   0   -0.40   17.60
   1 -22   0   90.89   42.60
   1 -22   0   91.59   37.50
  -1 -22   0   76.59   38.00
  -1 -22   0   43.30   32.40
   1 -22   0   39.00   30.20
   1 -22   0   55.39   26.80
  -1 -22   0   78.59   37.00
  -1 -22   0   42.00   22.00
   1  22   0   33.80   21.40
  -1  22   0   76.09   22.60
  -1  22   0   93.29   28.00
  -1  22   0  105.89   24.80
   1  22   0   28.20   19.00
   1  22   0   97.99   33.40
   1  22   0   69.39   29.70
   1  22   0   87.09   24.50
  -1  22   0   57.79   25.20
  -2 -22   0  154.78   24.30
  -2 -22   0  196.48   57.69
  -2 -22   0  183.18   50.99
   2 -22   0   73.39   43.70
  -2 -22   0  206.28   37.10
  -2 -22   0  145.59   43.60
   2 -22   0  176.68   49.80
   2 -22   0  175.88   46.70
   2 -22   0  161.08   38.20
   2  22   0   95.99   30.00
   2  22   0  186.08   41.60
  -2  22   0  136.19   33.40
   2  22   0  135.59   35.90
  -2  22   0  132.69   28.00
   2  22   0  107.89   30.90
  -2  22   0  179.88   30.70
   3 -22   0  450.55   73.99
  -3 -22   0  293.27   43.80
  -3 -22   0  343.17   41.10
  -3 -22   0  454.25   75.69
  -3 -22   0  215.68   50.79
   3 -22   0  259.47   61.29
  -3 -22   0  303.97   62.69
   3 -22   0  260.07   63.29
  -3 -22   0  277.97   64.09
   3  22   0  319.97   45.00
   3  22   0  339.37   57.19
   3  22   0  202.98   37.40
  -3  22   0  346.77   44.70
   3  22   0  268.07   44.40
  -3  22   0  400.46   41.60
  -3  22   0  343.67   43.60
   3  22   0  358.46   55.89
   4 -22   0  288.97   69.59
   4 -22   0  169.98   49.10
  -4 -22   0  109.79   38.10
  -4 -22   0  254.87   41.80
  -4 -22   0  190.78   57.19
  -4 -22   0  195.78   53.49
   4 -22   0  231.78   66.09
   4  22   0  213.18   45.20
  -4  22   0  241.38   35.60
  -4  22   0  304.87   42.50
   4  22   0  171.18   43.60
   4  22   0  246.28   44.70
  -4  22   0  146.09   36.50
   4  22   0  174.88   35.70
   4  22   0  221.08   44.10
  -4  22   0  168.18   32.80
   5 -22   0  109.59   46.20
   5 -22   0  104.29   40.90
   5 -22   0  150.18   38.80
  -5 -22   0  174.58   41.90
  -5 -22   0  118.29   20.20
  -5 -22   0  112.89   36.90
  -5  22   0  157.58   34.90
   5  22   0  145.29   32.70
  -5  22   0  150.28   27.80
  -5  22   0  145.09   32.20
   5  22   0  116.49   32.00
   5  22   0  201.88   46.50
  -5  22   0  147.49   32.70
   5  22   0  190.68   43.90
   5  22   0  111.59   35.00
   6 -22   0  119.29   44.60
  -6 -22   0   67.89   18.50
  -6 -22   0   83.99   31.70
   6 -22   0   92.49   50.09
  -6 -22   0   95.69   35.40
  -6 -22   0  159.68   38.90
  -6  22   0   96.09   26.80
   6  22   0   82.69   30.90
   6  22   0  152.48   35.30
   6  22   0  106.89   35.90
  -6  22   0   99.69   22.60
  -6  22   0   78.79   20.80
   6  22   0  109.19   38.50
  -6  22   0  113.99   32.00
  -6  22   0   87.99   28.40
   6  22   0   97.89   25.90
   7 -22   0   86.89   43.20
  -7 -22   0   60.79   37.00
  -7 -22   0   90.29   21.50
  -7 -22   0   55.59   34.80
   7 -22   0   29.90   31.70
  -7 -22   0   62.89   30.80
  -7  22   0   39.60   19.00
   7  22   0   36.20   31.80
   7  22   0   68.19   27.40
  -7  22   0   68.59   30.80
   7  22   0   93.59   40.90
  -7  22   0   83.39   24.60
   7  22   0  109.79   37.00
   8 -22   0   46.40   28.60
   8 -22   0   -3.50   34.70
  -8 -22   0   25.80   20.30
  -8 -22   0   -3.80   33.10
  -8 -22   0   57.49   34.50
  -8 -22   0   68.39   31.20
   8  22   0    7.60   22.20
   8  22   0   43.10   30.70
   8  22   0   40.30   23.90
  -8  22   0   45.40   20.40
  -8  22   0   37.90   22.70
   8  22   0    4.90   30.70
   9 -22   0   -1.00   29.00
   9 -22   0   40.80   31.80
  -9 -22   0  -10.30   32.50
  -9 -22   0    6.00   30.50
  -9 -22   0   11.50   21.30
  -9 -22   0    3.10   35.40
  -9  22   0   19.50   18.90
   9  22   0   21.80   26.20
  -9  22   0   31.50   22.50
   9  22   0   21.40   32.60
   9  22   0   17.70   24.90
   9  22   0   10.00   29.50
 -10 -22   0   37.50   37.30
 -10 -22   0   -3.70   23.10
  10 -22   0    0.10   27.20
 -10 -22   0   30.70   30.50
  10 -22   0  -23.30   31.00
 -10 -22   0   52.49   42.40
  10  22   0   91.69   30.10
 -10  22   0   17.00   20.40
 -10  22   0   14.00   20.70
  10  22   0   53.49   31.90
 -10  22   0    0.40   17.40
  10  22   0  -18.70   57.39
 -11 -22   0  -62.99   24.40
 -11 -22   0   18.40   35.50
 -11 -22   0   26.80   36.50
 -11 -22   0  -33.80   31.80
  11 -22   0    0.10   38.50
  11 -22   0    2.50   28.20
  11  22   0   25.70   18.50
 -11  22   0   10.80   19.00
  11  22   0   -2.40   29.00
 -11  22   0   30.10   20.10
  11  22   0   -3.50   26.60
  11  22   0    4.60   20.80
 -11  22   0    5.80   23.10
 -11  22   0   22.30   19.40
 -12 -22   0   -2.90   35.50
 -12 -22   0   -2.50   30.20
 -12 -22   0  -51.29   31.40
 -12 -22   0   53.59   43.90
  12 -22   0    4.00   43.10
 -12  22   0    5.40   19.70
  12  22   0   11.20   32.40
 -12  22   0   37.90   23.50
  12  22   0   -4.30   21.50
  12  22   0   49.40   39.80
  12  22   0   56.09   35.40
 -12  22   0  -35.90   18.20
 -12  22   0   23.30   24.30
  12  22   0   -3.40   23.40
 -13 -22   0   43.00   43.40
 -13 -22   0   38.40   34.30
 -13 -22   0  -35.30   38.70
 -13 -22   0  135.09   45.00
 -13  22   0  -65.29   36.90
  13  22   0  -20.10   24.60
  13  22   0    1.70   34.40
  13  22   0   23.40   34.40
  13  22   0   21.80   31.00
  13  22   0   90.09   44.80
 -13  22   0    5.20   21.70
 -13  22   0   13.90   53.99
 -13  22   0   33.90   25.90
   0 -23   0   44.80   31.00
   0 -23   0   21.50   27.00
   0 -23   0   35.50   24.40
   0 -23   0  -39.00   22.90
   0  23   0   -3.20   18.70
   0  23   0   -1.70   16.50
   0  23   0    2.60   15.00
   0  23   0    7.00   20.90
  -1 -23   0  -43.90   21.10
   1 -23   0   40.50   34.20
  -1 -23   0   16.90   28.60
   1 -23   0   -6.30   23.30
   1 -23   0   26.40   22.50
  -1 -23   0  -57.69   18.90
  -1 -23   0   -4.40   24.50
  -1  23   0   33.80   22.00
   1  23   0   -0.70   14.50
   1  23   0    2.10   19.80
   1  23   0    5.90   19.80
  -1  23   0   -5.90   16.20
  -1  23   0   12.00   19.40
  -1  23   0   -4.10   19.10
   1  23   0   -4.60   23.00
   1  23   0   23.80   18.40
  -2 -23   0  -20.30   22.50
  -2 -23   0   34.80   31.20
   2 -23   0   45.90   31.10
  -2 -23   0   19.00   24.70
  -2 -23   0   41.50   25.10
   2 -23   0   45.60   41.30
   2 -23   0   20.00   27.30
   2  23   0   42.40   30.60
   2  23   0   11.80   18.10
   2  23   0   88.09   33.00
  -2  23   0   34.70   23.10
  -2  23   0   33.80   21.40
  -2  23   0   48.90   26.90
   2  23   0   29.30   19.30
   2  23   0   71.19   31.60
  -2  23   0   24.60   21.30
  -3 -23   0   60.39   24.60
  -3 -23   0   19.20   17.70
  -3 -23   0    8.30   26.90
   3 -23   0   26.50   25.50
   3 -23   0   24.20   32.50
   3 -23   0  -22.80   20.90
  -3 -23   0   14.80   19.70
  -3  23   0   63.19   24.50
  -3  23   0    0.10   18.40
  -3  23   0   50.69   24.40
   3  23   0   19.30   20.00
   3  23   0   19.40   20.50
   3  23   0    3.50   20.30
   3  23   0   16.30   26.90
   3  23   0   30.10   20.10
  -4 -23   0   48.10   29.90
  -4 -23   0   96.79   29.90
   4 -23   0   47.40   54.69
  -4 -23   0   16.60   25.90
  -4 -23   0   36.00   24.10
   4 -23   0   58.39   33.90
   4 -23   0   12.10   31.00
  -4 -23   0   14.50   23.00
   4  23   0   47.20   27.30
  -4  23   0   15.60   16.90
   4  23   0   18.50   15.90
   4  23   0   42.40   22.10
   4  23   0   11.80   25.80
  -4  23   0   -4.80   18.10
  -4  23   0   27.50   26.80
   4  23   0   22.30   28.20
  -4  23   0   -5.00   15.40
   5 -23   0    0.80   34.10
   5 -23   0    0.80   27.80
  -5 -23   0  -10.70   14.30
  -5 -23   0   23.70   26.60
  -5 -23   0   -8.90   30.30
  -5 -23   0   20.60   26.00
   5 -23   0   23.40   27.20
   5  23   0   30.10   22.40
  -5  23   0   28.00   19.00
   5  23   0    6.60   20.30
  -5  23   0   13.00   22.00
   5  23   0    1.50   20.10
  -5  23   0    1.50   16.20
   5  23   0   12.30   22.10
   5  23   0   21.20   31.10
  -5  23   0   56.59   21.00
   6 -23   0   50.19   42.30
  -6 -23   0  114.79   41.50
   6 -23   0   20.60   32.80
  -6 -23   0   43.80   39.00
  -6 -23   0   18.90   16.50
   6 -23   0   41.60   31.40
  -6  23   0   45.80   24.70
   6  23   0   60.19   30.90
  -6  23   0   48.40   22.70
   6  23   0   84.19   30.20
   6  23   0   68.29   33.20
   6  23   0   16.00   29.60
  -6  23   0   52.19   22.80
   6  23   0   35.60   24.30
  -6  23   0   31.00   17.40
  -7 -23   0   23.60   28.40
   7 -23   0   27.70   32.90
  -7 -23   0  -16.80   23.60
  -7 -23   0  -28.20   26.40
  -7 -23   0  -12.50   16.40
   7 -23   0   21.50   29.50
   7  23   0  -23.50   24.00
   7  23   0   21.30   31.80
  -7  23   0    3.80   23.00
   7  23   0   -2.60   20.60
   7  23   0   -4.10   19.80
  -7  23   0  -36.20   22.00
  -7  23   0  -14.70   17.80
  -8 -23   0   16.00   22.10
   8 -23   0    6.50   31.10
  -8 -23   0   45.30   34.70
  -8 -23   0   14.90   33.30
   8 -23   0  108.09   47.90
  -8 -23   0    2.70   27.40
   8  23   0   28.60   35.10
   8  23   0   21.80   21.20
   8  23   0   26.70   30.20
  -8  23   0  -35.80   20.00
  -8  23   0   33.60   20.80
   8  23   0   21.10   20.90
  -8  23   0   42.00   22.70
  -9 -23   0  145.89   48.00
  -9 -23   0   56.39   36.00
  -9 -23   0  111.49   42.70
   9 -23   0   58.39   44.50
  -9 -23   0  112.89   31.30
   9 -23   0   70.09   41.20
   9  23   0  107.19   27.60
  -9  23   0  100.89   37.10
   9  23   0  129.39   39.90
   9  23   0  134.79   49.30
  -9  23   0  104.39   31.00
  -9  23   0   63.99   24.80
 -10 -23   0  164.48   49.90
  10 -23   0  190.38   52.69
 -10 -23   0  168.88   37.10
 -10 -23   0  179.08   49.90
 -10 -23   0  128.99   49.10
 -10  23   0  189.18   40.10
  10  23   0  340.97   65.29
  10  23   0  122.39   40.20
  10  23   0  146.19   41.90
 -10  23   0  155.38   38.00
 -10  23   0  199.78   41.30
  10  23   0  157.38   37.10
 -11 -23   0   94.09   42.30
 -11 -23   0   17.70   34.70
 -11 -23   0   75.89   57.99
  11 -23   0  121.29   48.40
  11 -23   0  112.09   46.00
 -11 -23   0   41.80   31.50
 -11  23   0   41.30   32.80
 -11  23   0   78.29   32.40
 -11  23   0   60.89   28.00
  11  23   0  160.18   42.70
  11  23   0   60.79   40.20
  11  23   0   37.80   39.50
 -11  23   0   36.30   25.10
  12 -23   0    1.40   49.80
 -12 -23   0  -33.90   33.70
 -12 -23   0   30.70   48.70
 -12 -23   0   28.80   46.70
 -12 -23   0  111.89   44.70
  12  23   0  117.29   47.20
  12  23   0   35.80   37.20
 -12  23   0   17.40   23.40
  12  23   0   76.49   30.10
  12  23   0   36.50   36.20
 -12  23   0   44.80   29.60
 -12  23   0   48.90   30.90
  12  23   0   17.50   24.80
 -12  23   0   28.00   30.00
   0 -24   0   12.20   30.90
   0 -24   0   33.40   29.50
   0 -24   0   38.40   27.00
   0  24   0   37.90   23.10
   0  24   0   35.30   25.30
   0  24   0   30.60   25.00
   0  24   0   10.60   20.00
   0  24   0   87.69   30.40
  -1 -24   0  -20.30   27.10
   1 -24   0   16.30   26.00
  -1 -24   0  -25.70   26.90
  -1 -24   0    2.40   25.70
   1 -24   0   -7.20   22.90
   1 -24   0   28.80   30.10
  -1 -24   0   -0.40   21.70
   1  24   0   -0.80   17.90
  -1  24   0   18.30   15.40
  -1  24   0    6.60   19.90
  -1  24   0   10.10   17.60
   1  24   0  -20.10   17.00
   1  24   0   -0.20   23.00
  -1  24   0  -14.50   20.10
   1  24   0   12.40   26.10
  -1  24   0  -12.30   14.00
   1  24   0   30.40   20.00
  -2 -24   0   16.30   21.00
  -2 -24   0   10.30   34.50
  -2 -24   0   10.50   27.10
   2 -24   0  -44.90   23.70
   2 -24   0   -6.30   26.30
   2 -24   0  -11.30   21.10
   2  24   0   29.10   20.90
   2  24   0   20.70   22.20
   2  24   0   -5.20   21.40
   2  24   0    8.30   18.70
  -2  24   0    4.80   21.90
  -2  24   0   34.30   22.20
  -2  24   0   15.50   17.30
  -2  24   0  -16.10   20.00
  -2  24   0   11.90   19.20
   2  24   0   10.80   24.20
  -3 -24   0   -9.30   29.10
  -3 -24   0  -35.20   26.40
   3 -24   0   58.79   41.00
   3 -24   0   74.09   47.10
  -3 -24   0   27.90   28.60
  -3 -24   0   65.49   22.90
   3 -24   0   55.29   41.10
  -3 -24   0  -38.60   21.00
  -3  24   0  -21.00   23.00
   3  24   0   45.40   31.10
   3  24   0   53.09   24.60
  -3  24   0   21.90   16.60
   3  24   0   33.40   26.70
  -3  24   0   -0.70   19.50
  -3  24   0   14.10   17.90
   3  24   0   34.20   21.10
   3  24   0   15.30   23.60
  -4 -24   0   80.39   29.10
   4 -24   0   84.79   46.20
  -4 -24   0    5.10   24.70
  -4 -24   0    6.90   23.50
  -4 -24   0   38.40   29.00
   4 -24   0   19.90   29.50
   4 -24   0   32.70   34.50
  -4 -24   0  -15.20   24.50
   4  24   0   53.59   27.00
   4  24   0   60.29   28.30
  -4  24   0   37.10   23.40
   4  24   0   77.39   33.30
  -4  24   0   31.70   23.20
  -4  24   0   55.49   26.70
  -4  24   0   53.09   22.10
   4  24   0   68.99   26.10
   4  24   0   83.39   32.50
  -5 -24   0   49.20   27.00
   5 -24   0  187.68   61.19
  -5 -24   0  137.79   52.89
  -5 -24   0   44.70   32.10
   5 -24   0   84.39   41.60
   5 -24   0   77.29   43.20
  -5 -24   0   11.40   22.30
  -5 -24   0   83.89   36.20
   5  24   0   90.19   28.10
  -5  24   0   59.59   23.40
  -5  24   0   66.79   30.50
   5  24   0   72.59   28.20
   5  24   0   68.39   36.00
   5  24   0   93.49   28.50
  -5  24   0  124.39   31.20
  -5  24   0  108.39   33.00
   5  24   0   92.69   39.20
  -6 -24   0   67.19   41.70
  -6 -24   0   39.60   38.90
   6 -24   0    1.70   30.40
   6 -24   0  -11.90   24.30
   6 -24   0  110.69   51.69
  -6  24   0   59.79   25.50
  -6  24   0   25.70   24.20
   6  24   0   39.60   28.20
  -6  24   0   63.09   27.20
  -6  24   0    6.50   20.50
  -6  24   0   23.10   16.80
   6  24   0   -5.20   26.70
   6  24   0   43.30   28.30
   6  24   0   34.90   27.10
   6  24   0   52.99   25.20
  -7 -24   0   -4.20   31.30
   7 -24   0   15.20   34.20
  -7 -24   0    5.20   30.70
  -7 -24   0   -4.50   18.00
   7 -24   0  -15.90   33.60
  -7  24   0   25.90   22.00
   7  24   0    0.10   27.70
  -7  24   0   37.70   22.20
   7  24   0  -30.20   19.70
   7  24   0  -40.00   53.49
  -7  24   0    6.20   19.90
   7  24   0  -47.00   23.40
  -8 -24   0  -22.00   19.60
  -8 -24   0   46.40   36.50
   8 -24   0   53.29   34.60
  -8 -24   0  -30.80   28.00
   8 -24   0  -21.00   32.90
   8  24   0    1.10   21.00
  -8  24   0  -26.70   20.40
  -8  24   0  -18.70   22.70
   8  24   0   26.40   38.00
   8  24   0  -24.70   28.60
  -8  24   0  -31.10   20.90
   8  24   0    5.80   22.40
  -9 -24   0  -21.90   23.00
  -9 -24   0   47.00   39.40
   9 -24   0  -22.00   31.30
   9 -24   0  -16.50   33.10
  -9 -24   0    4.50   37.30
  -9  24   0  -10.00   22.50
   9  24   0  -39.00   24.10
   9  24   0   18.80   28.00
  -9  24   0  -24.20   17.90
   9  24   0   -7.10   20.70
  -9  24   0   29.50   29.60
  10 -24   0   53.09   44.00
 -10 -24   0  -10.20   41.10
  10 -24   0   45.30   37.30
 -10 -24   0    7.70   33.70
 -10 -24   0   70.29   32.70
 -10 -24   0   66.89   44.70
 -10  24   0   15.80   25.60
  10  24   0   55.89   26.60
  10  24   0   39.30   34.80
 -10  24   0   12.90   24.80
  10  24   0   21.80   34.50
 -10  24   0   51.69   33.90
  10  24   0  100.99   49.90
 -11 -24   0  -12.50   32.70
 -11 -24   0  132.19   53.49
  11 -24   0   87.89   50.79
 -11 -24   0   -6.00   44.20
  11 -24   0   54.89   44.90
 -11 -24   0   39.60   51.29
  11  24   0   10.60   23.90
 -11  24   0    6.90   24.30
  11  24   0   47.20   34.10
 -11  24   0   18.30   28.20
  11  24   0  -41.90   28.50
 -11  24   0   65.59   31.30
  11  24   0   15.40   27.00
 -11  24   0    9.10   25.60
   0 -25   0   -2.60   29.10
   0 -25   0   34.50   28.30
   0 -25   0   12.30   30.80
   0  25   0   14.90   26.70
   0  25   0   13.80   19.90
   0  25   0   12.00   25.70
   0  25   0  -12.60   23.30
   0  25   0  -26.00   16.10
   1 -25   0   -4.20   25.70
  -1 -25   0   22.70   29.10
   1 -25   0    0.00   26.60
  -1 -25   0    4.20   24.60
   1 -25   0    0.10   27.10
  -1 -25   0   66.09   32.60
   1  25   0   13.60   25.30
   1  25   0  -15.20   22.00
   1  25   0  -13.90   15.10
   1  25   0   26.00   26.50
  -1  25   0  -13.20   17.00
  -1  25   0  -12.20   21.00
  -1  25   0  -19.50   23.90
  -1  25   0   -0.80   20.00
  -1  25   0  -30.50   15.80
   1  25   0    8.60   21.30
  -2 -25   0  -44.00   21.50
   2 -25   0   -6.50   29.70
   2 -25   0  -12.20   20.50
  -2 -25   0   30.40   34.60
   2 -25   0  -16.40   31.00
  -2 -25   0   -4.50   27.00
  -2 -25   0  -31.10   22.70
   2  25   0  -22.60   24.20
  -2  25   0   28.20   20.10
   2  25   0   24.00   18.80
   2  25   0  -23.10   20.40
  -2  25   0  -12.60   17.50
  -2  25   0  -25.60   17.30
   2  25   0   19.60   24.50
   2  25   0   -8.40   21.30
  -2  25   0   -8.50   23.00
  -2  25   0  -25.80   35.60
  -3 -25   0  -40.60   30.00
   3 -25   0   -8.00   27.20
   3 -25   0  -23.20   30.70
  -3 -25   0    3.00   36.50
   3 -25   0   -8.00   29.40
  -3 -25   0  -20.60   20.40
  -3 -25   0    8.10   29.80
  -3  25   0   39.90   23.50
   3  25   0  -10.50   22.80
  -3  25   0  -19.80   21.50
   3  25   0   32.10   27.20
   3  25   0    1.50   21.70
   3  25   0    5.70   16.00
  -3  25   0  -20.50   15.10
  -3  25   0  -14.70   15.20
  -3  25   0  -33.10   21.60
   3  25   0   -2.90   28.70
   4 -25   0  -15.10   32.00
  -4 -25   0  -31.80   25.40
   4 -25   0  -10.10   26.40
  -4 -25   0  -58.59   27.30
  -4 -25   0  -39.40   23.90
  -4 -25   0   -3.70   24.00
   4 -25   0   27.80   26.50
  -4 -25   0  -38.20   27.30
  -4  25   0   17.30   19.20
  -4  25   0    2.00   16.90
   4  25   0  -13.70   26.20
  -4  25   0  -17.60   20.40
   4  25   0   17.10   22.20
   4  25   0  -19.20   18.50
  -4  25   0  -30.80   20.90
   4  25   0   30.30   31.60
  -4  25   0  -21.10   18.60
   4  25   0  -10.30   16.50
  -5 -25   0   20.80   32.30
   5 -25   0  -17.40   27.20
  -5 -25   0   19.10   30.30
  -5 -25   0  -31.60   23.30
  -5 -25   0   23.80   34.70
  -5 -25   0   44.60   31.20
   5 -25   0  -78.39   34.00
   5 -25   0   41.60   44.90
   5  25   0   -4.00   26.20
   5  25   0   -5.20   17.80
   5  25   0   36.60   25.00
  -5  25   0  -15.30   21.20
   5  25   0   22.30   24.90
  -5  25   0  -16.10   18.00
   5  25   0  -37.70   28.60
  -5  25   0   15.60   21.10
  -5  25   0   11.90   23.80
  -5  25   0  -17.60   22.40
  -6 -25   0   13.70   33.70
   6 -25   0  -25.20   38.50
  -6 -25   0   22.00   29.50
  -6 -25   0   37.60   35.60
   6 -25   0   59.59   65.39
  -6 -25   0    7.20   29.00
  -6  25   0   54.49   24.90
   6  25   0   -3.20   28.90
   6  25   0   30.10   24.20
  -6  25   0   64.39   25.20
   6  25   0   25.50   21.20
  -6  25   0   16.90   22.20
  -6  25   0   18.50   19.30
   6  25   0   20.80   21.20
   6  25   0   29.80   30.80
   7 -25   0   62.79   42.90
   7 -25   0   19.10   29.10
  -7 -25   0  -25.50   32.60
  -7 -25   0   48.30   22.90
  -7 -25   0  -31.70   29.20
  -7 -25   0  -19.10   31.70
   7  25   0   -5.30   28.00
  -7  25   0  -30.60   22.60
  -7  25   0   12.30   23.80
  -7  25   0    2.20   20.90
   7  25   0   49.30   28.00
   7  25   0   34.30   36.90
   8 -25   0   44.60   41.40
  -8 -25   0  -11.90   24.90
  -8 -25   0   25.50   31.80
   8 -25   0  -30.90   34.10
  -8 -25   0   29.70   37.90
   8  25   0   -4.70   32.00
   8  25   0  -11.70   26.20
  -8  25   0  -10.20   18.90
   8  25   0   80.19   33.80
   8  25   0   -4.00   24.60
  -8  25   0  -10.90   20.00
  -9 -25   0  -33.50   26.50
   9 -25   0  -35.70   35.10
   9 -25   0   -2.30   29.60
  -9 -25   0   43.60   44.80
  -9  25   0   10.20   28.00
   9  25   0   32.00   25.10
   9  25   0   35.00   43.40
  -9  25   0  -11.00   25.60
   9  25   0   -4.90   37.60
  -9  25   0  -17.20   25.10
   9  25   0   25.00   25.60
 -10 -25   0   23.90   34.60
 -10 -25   0   50.59   48.00
  10 -25   0  -17.70   40.50
  10 -25   0   24.80   36.50
 -10 -25   0    6.80   45.90
 -10  25   0    3.70   23.40
  10  25   0   -4.00   27.60
  10  25   0   23.90   25.20
  10  25   0   30.90   23.00
  10  25   0   -6.10   35.20
 -10  25   0  -36.60   24.50
 -10  25   0   43.20   29.80
   0 -26   0    5.90   36.10
   0 -26   0   -4.70   33.80
   0 -26   0    8.30   34.90
   0  26   0   27.70   23.50
   0  26   0   28.00   23.20
   0  26   0   61.19   29.60
   0  26   0   52.99   29.50
   0  26   0   13.80   23.50
  -1 -26   0  -12.50   30.70
   1 -26   0   66.89   32.50
  -1 -26   0    9.00   26.50
  -1 -26   0   12.90   37.90
   1 -26   0   30.10   30.20
   1 -26   0  -19.80   31.60
  -1  26   0  -10.50   21.20
   1  26   0   20.90   24.20
   1  26   0    4.30   19.50
   1  26   0   41.40   26.70
   1  26   0   94.99   35.00
  -1  26   0   12.00   23.90
   1  26   0   62.59   33.20
  -1  26   0   11.30   19.40
  -1  26   0   61.99   31.20
  -1  26   0   61.79   26.90
   2 -26   0    4.00   24.70
   2 -26   0  -10.60   38.90
  -2 -26   0   61.29   36.70
  -2 -26   0  -56.19   30.50
   2 -26   0  -63.29   33.30
   2  26   0  -15.50   27.10
   2  26   0   27.20   25.90
   2  26   0  -19.50   18.80
  -2  26   0  -34.10   15.20
  -2  26   0  -16.90   19.90
   2  26   0   20.60   27.30
  -2  26   0   25.70   21.70
  -2  26   0   19.40   25.30
   2  26   0   48.10   23.10
  -2  26   0   -8.10   25.30
   3 -26   0   58.19   69.59
  -3 -26   0   -8.80   25.70
   3 -26   0  -15.90   36.20
  -3 -26   0  -38.60   29.80
  -3 -26   0   48.80   26.20
   3 -26   0  -19.10   26.50
   3  26   0    5.60   22.20
  -3  26   0  -10.00   19.80
   3  26   0   33.70   37.30
  -3  26   0  -15.80   19.10
   3  26   0   16.10   30.30
  -3  26   0    7.50   26.30
   3  26   0  -42.00   22.20
  -3  26   0   -4.60   16.90
   4 -26   0   27.50   40.00
  -4 -26   0  -47.90   38.60
  -4 -26   0   36.90   37.70
  -4 -26   0  -36.00   32.00
  -4 -26   0   69.19   37.50
   4 -26   0   -0.30   50.99
   4 -26   0   27.30   41.60
   4  26   0   30.40   27.20
  -4  26   0   19.90   27.20
   4  26   0   78.79   43.20
  -4  26   0   35.00   22.30
   4  26   0   22.50   22.30
   4  26   0   74.19   45.60
  -4  26   0   24.50   24.50
  -4  26   0   40.00   24.70
   4  26   0   43.80   25.50
   5 -26   0   -8.50   35.20
  -5 -26   0    4.30   39.40
  -5 -26   0    9.70   28.60
   5 -26   0   39.50   41.80
  -5 -26   0   -2.80   30.10
  -5 -26   0  -21.90   36.20
   5 -26   0  -10.40   40.10
  -5 -26   0   10.90   59.49
   5  26   0  -16.20   20.00
  -5  26   0   -1.90   23.10
  -5  26   0    2.80   19.40
  -5  26   0   -2.60   22.70
  -5  26   0  -53.19   29.50
   5  26   0  -16.90   25.70
  -5  26   0    7.70   24.00
   5  26   0   -3.30   19.00
   5  26   0  -18.00   28.30
   5  26   0   -3.50   28.00
  -6 -26   0   26.60   47.00
  -6 -26   0   16.40   34.80
   6 -26   0  -19.20   36.20
  -6 -26   0   20.40   42.00
   6 -26   0    9.20   36.40
  -6 -26   0  -61.69   35.70
  -6 -26   0   34.30   41.10
   6  26   0   17.70   28.30
   6  26   0   40.50   28.20
  -6  26   0   26.30   25.50
   6  26   0  -26.30   33.00
  -6  26   0  -21.40   26.40
  -6  26   0   19.50   24.50
  -6  26   0   33.20   23.60
   7 -26   0   30.60   31.70
  -7 -26   0   22.60   33.80
  -7 -26   0  -20.40   32.70
  -7 -26   0   -7.00   27.20
   7 -26   0   23.00   50.69
  -7 -26   0   29.90   40.50
  -7 -26   0   65.39   71.89
   7  26   0  -23.50   32.60
  -7  26   0  -16.40   19.50
   7  26   0    0.40   23.50
   7  26   0    1.10   22.50
   7  26   0   11.70   34.40
  -7  26   0  -19.10   22.10
  -7  26   0   36.20   25.10
   8 -26   0   31.10   54.29
  -8 -26   0  -16.50   36.00
  -8 -26   0   13.00   36.60
  -8 -26   0   33.10   48.90
   8 -26   0   40.00   35.30
   8  26   0   25.80   27.40
   8  26   0   39.00   29.40
   8  26   0   14.80   35.00
   8  26   0   41.20   33.90
  -8  26   0   43.10   24.30
  -8  26   0   10.40   25.00
  -8  26   0  -13.00   24.50
   9 -26   0  110.29   59.39
  -9 -26   0   -2.20   36.70
   9 -26   0  -15.80   30.50
  -9 -26   0    5.30   49.30
  -9 -26   0  -39.50   37.70
   9  26   0   27.40   34.80
  -9  26   0  -14.30   21.60
   9  26   0   40.70   36.40
  -9  26   0  -19.00   26.90
   9  26   0   22.70   28.30
  -9  26   0  -23.90   25.50
   9  26   0   32.00   23.60
   0 -27   0  -35.00   38.50
   0 -27   0    4.30   29.90
   0 -27   0   11.40   42.70
   0  27   0  -18.10   28.80
   0  27   0    3.60   20.40
   0  27   0   43.30   31.30
   0  27   0    0.80   24.60
   0  27   0  -14.20   23.40
  -1 -27   0   37.50   40.40
  -1 -27   0   50.79   31.40
   1 -27   0   11.80   36.30
   1 -27   0   -3.70   36.80
  -1 -27   0  -21.30   21.80
   1 -27   0   64.49   36.00
  -1  27   0  -25.80   20.20
   1  27   0   23.30   27.80
  -1  27   0   -8.10   23.20
  -1  27   0   20.10   29.50
   1  27   0  -15.10   24.70
   1  27   0    1.50   23.40
  -1  27   0   38.30   30.70
   1  27   0   16.00   31.90
  -1  27   0   10.50   29.50
   2 -27   0  -10.60   40.80
   2 -27   0   45.00   46.80
  -2 -27   0    8.90   26.80
  -2 -27   0   36.60   49.80
   2 -27   0  -16.40   33.10
  -2 -27   0   25.50   34.30
  -2  27   0   27.40   27.50
   2  27   0   44.50   35.70
   2  27   0   28.30   30.30
   2  27   0   66.59   32.50
  -2  27   0  -29.60   19.30
  -2  27   0  -28.40   28.60
   2  27   0  -29.10   21.10
  -2  27   0   33.50   26.60
  -2  27   0   12.80   20.70
   2  27   0  -22.80   28.80
  -3 -27   0  -33.00   25.10
  -3 -27   0   -6.90   45.40
   3 -27   0   -8.80   46.20
  -3 -27   0   -1.50   31.80
   3 -27   0   10.60   36.50
   3 -27   0  -31.30   31.10
   3  27   0   63.59   31.80
  -3  27   0   44.00   25.30
  -3  27   0   50.19   29.90
  -3  27   0   57.89   28.30
   3  27   0  -31.50   30.80
   3  27   0  -31.00   19.60
   3  27   0    5.80   22.20
  -3  27   0    0.80   21.70
   3  27   0   14.20   36.10
  -3  27   0   29.90   29.70
  -4 -27   0  -21.30   37.10
   4 -27   0  -27.20   30.80
  -4 -27   0   39.60   44.10
   4 -27   0  -36.90   36.10
  -4 -27   0   24.20   33.30
   4 -27   0  -24.80   45.20
  -4  27   0  -17.00   22.90
  -4  27   0  -50.29   15.70
   4  27   0   26.20   27.50
  -4  27   0    4.80   23.80
   4  27   0    7.20   25.70
  -4  27   0  -27.90   32.50
   4  27   0   -0.40   28.50
   4  27   0  -46.30   26.00
   4  27   0  -39.80   26.60
  -4  27   0    7.10   29.50
  -5 -27   0   -6.70   28.60
   5 -27   0   -0.10   54.39
  -5 -27   0  -12.50   33.70
   5 -27   0   63.19   48.00
  -5 -27   0  -38.20   37.00
   5 -27   0  -43.80   31.00
  -5 -27   0  -19.50   49.90
  -5  27   0  -28.60   24.30
  -5  27   0   27.50   30.80
  -5  27   0   39.10   25.00
  -5  27   0    6.70   17.00
   5  27   0  -15.10   20.50
   5  27   0   38.30   33.00
   5  27   0    9.70   30.90
   5  27   0   -2.00   26.50
   5  27   0   38.10   37.50
   6 -27   0  -69.39   33.50
   6 -27   0   53.59   43.90
  -6 -27   0  -21.10   31.90
  -6 -27   0  -26.90   32.50
  -6 -27   0  -49.60   25.20
  -6 -27   0   -2.70   49.40
  -6  27   0    0.50   24.60
   6  27   0   30.50   42.50
   6  27   0  -18.70   23.00
   6  27   0   19.80   33.10
  -6  27   0    4.60   28.20
  -6  27   0    5.80   23.40
  -6  27   0   25.00   27.70
   6  27   0   19.00   30.00
  -7 -27   0   38.30   40.90
   7 -27   0   53.99   52.79
  -7 -27   0  -77.49   49.99
  -7 -27   0   10.60   52.09
  -7 -27   0  -14.10   29.30
   7 -27   0   58.19   38.80
  -7 -27   0  -35.10   36.30
  -7  27   0  -16.60   23.40
   7  27   0   -3.80   23.00
   7  27   0   40.60   26.30
  -7  27   0   54.59   29.40
   7  27   0    9.10   33.10
   7  27   0   70.99   38.40
  -7  27   0  -33.70   25.20
   8 -27   0    2.00   34.90
   8 -27   0    6.70   43.20
  -8 -27   0   52.89   35.70
  -8 -27   0   -6.60   39.30
  -8 -27   0  -46.30   56.79
  -8 -27   0   32.70   44.50
   8  27   0  -21.90   34.00
   8  27   0  -46.40   33.30
  -8  27   0  -20.60   26.60
   8  27   0   24.00   29.70
   8  27   0   -4.30   29.40
  -8  27   0   53.19   31.80
  -8  27   0   24.00   27.90
   0 -28   0  -17.80   50.39
   0 -28   0   15.40   38.90
   0 -28   0  -17.50   24.50
   0  28   0   35.30   28.90
   0  28   0   34.50   31.00
   0  28   0   34.40   32.60
   0  28   0   -5.30   22.70
   0  28   0   18.90   28.00
   1 -28   0    4.90   35.70
  -1 -28   0  -62.39   45.40
  -1 -28   0   -4.20   36.60
   1 -28   0  -80.09   43.20
   1 -28   0    9.00   45.70
  -1 -28   0  -34.00   26.30
   1  28   0   24.40   35.20
  -1  28   0  -20.00   26.40
   1  28   0   30.50   29.40
  -1  28   0   35.40   34.50
  -1  28   0   16.70   25.30
   1  28   0   -1.10   28.30
   1  28   0  -29.60   28.20
  -1  28   0    4.10   31.70
   1  28   0   49.20   40.00
  -1  28   0   12.40   23.70
  -2 -28   0  -23.90   30.20
   2 -28   0 -104.29   41.70
   2 -28   0   54.09   41.60
  -2 -28   0   57.19   42.70
   2 -28   0  -19.40   40.90
  -2 -28   0   52.99   54.69
   2  28   0  -54.99   29.60
   2  28   0   13.90   24.70
  -2  28   0  -12.90   30.90
  -2  28   0   -5.80   26.70
  -2  28   0    1.90   23.10
   2  28   0  -22.00   26.90
  -2  28   0  -12.20   19.80
   2  28   0   11.70   27.20
  -2  28   0  -15.70   28.00
   2  28   0  -26.50   31.60
   3 -28   0   85.79   51.39
  -3 -28   0  -53.69   48.20
   3 -28   0   14.80   35.70
  -3 -28   0   10.40   45.40
   3 -28   0    0.70   50.09
  -3 -28   0   80.09   44.70
   3  28   0   -1.20   24.10
  -3  28   0   28.50   32.70
   3  28   0   76.69   41.40
   3  28   0   54.89   33.20
   3  28   0   91.99   35.40
  -3  28   0   23.80   30.60
   3  28   0  -35.10   32.50
  -3  28   0   21.00   24.40
  -3  28   0   35.20   25.90
   4 -28   0  -60.69   53.99
  -4 -28   0   26.70   53.69
  -4 -28   0   54.99   42.60
  -4 -28   0   47.70   49.00
   4 -28   0   57.09   45.20
   4 -28   0   90.89   60.49
   4  28   0   22.70   51.89
   4  28   0   60.49   35.50
  -4  28   0   17.50   20.30
  -4  28   0   28.50   27.30
   4  28   0   14.90   26.90
   4  28   0  -20.60   24.80
   4  28   0  -15.90   35.20
  -4  28   0   23.70   31.80
  -4  28   0    2.20   30.40
  -5 -28   0   15.80   36.00
  -5 -28   0   11.60   48.10
   5 -28   0  -22.10   40.60
  -5 -28   0  112.09   54.79
   5 -28   0  -57.49   37.70
  -5  28   0  -39.20   28.90
   5  28   0   19.60   29.10
   5  28   0   14.40   32.00
  -5  28   0  -23.90   26.00
  -5  28   0  -31.50   19.90
   5  28   0   68.79   36.50
  -5  28   0  -36.30   28.30
   5  28   0   19.70   34.50
  -6 -28   0  -13.10   36.50
   6 -28   0   43.00   45.70
   6 -28   0   40.80   37.40
  -6 -28   0   66.09   49.10
  -6 -28   0  -14.70   46.40
  -6 -28   0  183.18   67.79
  -6  28   0   15.00   27.90
  -6  28   0   27.40   21.20
  -6  28   0   -1.00   30.30
   6  28   0   47.80   39.10
   6  28   0   33.80   35.50
   6  28   0   42.80   31.60
   6  28   0   29.50   26.30
   0 -29   0   40.70   47.30
   0 -29   0 -133.89   49.10
   0 -29   0  -12.30   32.80
   0  29   0   34.20   33.60
   0  29   0  -50.59   28.00
   0  29   0   11.70   31.90
   0  29   0   -4.50   22.10
   0  29   0 -106.89   31.70
  -1 -29   0   52.09   49.50
   1 -29   0   -2.20   42.60
   1 -29   0   24.60   59.99
  -1 -29   0   -9.30   58.39
   1 -29   0  -13.50   45.80
  -1 -29   0   67.89   44.80
   1  29   0  -25.00   23.70
   1  29   0  -15.20   32.20
   1  29   0  -40.60   31.70
   1  29   0    0.00   34.40
  -1  29   0   82.39   35.50
  -1  29   0  -39.10   41.20
  -1  29   0   -3.50   31.60
  -1  29   0    7.80   27.70
   1  29   0   30.90   35.60
   2 -29   0    3.00   74.59
   2 -29   0   -8.40   41.70
   2 -29   0   31.90   47.40
  -2 -29   0  -57.79   61.89
  -2 -29   0   66.79   46.30
  -2 -29   0   20.50   36.50
  -2  29   0  -35.30   22.90
  -2  29   0  -71.99   29.70
   2  29   0  -17.70   23.40
  -2  29   0  -36.50   38.40
   2  29   0  -18.20   27.30
   2  29   0   -2.80   27.30
   2  29   0   21.00   36.40
  -2  29   0   -8.70   27.70
  -2  29   0  -15.30   28.00
   2  29   0    5.70   32.40
  -3 -29   0  -83.59   67.19
   3 -29   0   11.70   41.30
  -3 -29   0  -25.80   35.30
   3 -29   0  -83.49   62.49
   3 -29   0   25.30   45.70
  -3 -29   0   -9.50   44.70
  -3  29   0  -68.09   26.50
   3  29   0   99.09   32.70
  -3  29   0  -24.60   25.50
   3  29   0   -0.20   36.30
  -3  29   0   -7.40   28.80
  -3  29   0  -70.49   31.70
   3  29   0  -10.80   26.70
   3  29   0  -17.80   28.00
   3  29   0   -9.00   35.40
  -4 -29   0   17.10   43.20
   4 -29   0  -14.50   51.29
  -4 -29   0  -39.90   59.59
  -4 -29   0  -15.10   39.70
   4 -29   0   26.70   52.49
   4 -29   0  -86.99   64.39
   4  29   0  -38.10   33.90
   4  29   0   18.40   34.50
   4  29   0  -28.00   20.90
  -4  29   0  -25.50   27.60
   4  29   0   81.19   40.80
  -4  29   0   49.99   37.70
  -4  29   0  -21.60   23.80
 -20   0   1   11.00   30.20
 -20   0   1  -49.20   25.60
 -20   0   1   -9.90   24.80
 -20   0   1   38.30   32.00
  20   0  -1   -7.00   40.80
  20   0  -1   36.50   28.30
 -20   0   1   54.69   51.39
  19   0  -1    6.80   20.40
  19   0  -1   -5.30   29.70
 -19   0   1    5.70   27.70
 -19   0   1   22.30   26.60
 -19   0   1  -28.90   19.30
 -19   0   1  -18.40   21.90
 -18   0   1   -7.40   22.50
 -18   0   1   -5.40   21.40
  18   0  -1  -12.00   20.60
 -18   0   1  -27.40   17.60
  18   0  -1    3.60   32.40
 -18   0   1   31.30   30.60
  17   0  -1  -20.10   23.40
 -17   0   1  -30.30   24.10
 -17   0   1   -4.40   19.10
  17   0  -1   28.10   26.40
 -17   0   1   16.70   22.40
 -17   0   1  -17.30   14.60
 -17   0   1   35.00   23.90
  16   0  -1   35.70   24.60
 -16   0   1   -3.30   17.90
 -16   0   1  -20.30   22.30
 -16   0   1    5.00   22.00
  16   0  -1   -6.50   15.80
  16   0  -1   -9.00   19.30
 -16   0   1   29.50   17.30
 -15   0   1   -5.70   16.60
 -15   0   1  -31.40   22.30
 -15   0   1   -5.00   17.00
  15   0  -1    6.40   18.60
  15   0  -1    8.70   16.80
  15   0  -1   13.30   16.80
 -15   0   1    3.40   16.10
  14   0  -1  -13.00   12.40
 -14   0   1  -10.90   15.10
  14   0  -1   16.80   17.90
 -14   0   1  -27.30   13.50
 -14   0   1    0.40   16.00
 -14   0   1    2.90   15.80
  14   0  -1   11.90   20.20
  14   0  -1  -10.00   12.80
 -13   0   1   14.60   14.70
 -13   0   1    4.20   18.10
  13   0  -1    1.80   14.20
  13   0  -1   22.00   21.30
  13   0  -1    5.70    9.60
 -13   0   1   -1.60   12.40
 -13   0   1    8.90   13.40
  13   0  -1   -8.60   14.90
  13   0  -1   -2.80   13.80
  13   0  -1   25.90   20.50
  12   0  -1   -1.30   15.10
 -12   0   1    5.70   12.70
  12   0  -1   12.40   14.60
 -12   0   1   11.00   14.30
  12   0  -1    5.10   11.30
 -12   0   1   14.50   12.90
 -12   0   1    3.40   13.90
  12   0  -1   -0.20   12.30
  12   0  -1    8.10   14.80
 -12   0   1   25.90   14.10
 -11   0   1   -2.70   11.60
 -11   0   1   -1.90   11.50
  11   0  -1    9.10   14.70
  11   0  -1  -20.30    9.00
  11   0  -1    8.10   11.70
 -11   0   1  -16.00   11.60
 -11   0   1    4.90   13.70
  11   0  -1   -7.60   13.80
  11   0  -1    0.30    9.10
  11   0  -1   -4.20    8.60
 -11   0   1   10.60   14.20
  10   0  -1   14.30   11.40
 -10   0   1   -8.90   10.10
  10   0  -1    7.20   10.00
  10   0  -1   -4.60    8.00
 -10   0   1   -4.90    8.80
 -10   0   1  -11.50   12.60
  10   0  -1    3.40   12.20
 -10   0   1   16.60   11.90
  10   0  -1   14.90   11.00
 -10   0   1    6.60   13.10
  10   0  -1    8.20   15.00
   9   0  -1   -0.40    8.10
   9   0  -1    3.60   10.80
  -9   0   1   -8.10    5.90
   9   0  -1   -3.00    9.10
   9   0  -1    6.50   10.20
  -9   0   1   -5.50    8.60
  -9   0   1   -2.30    8.70
   9   0  -1   -4.60    8.50
  -9   0   1   -4.30   11.10
   9   0  -1    4.30    8.70
   9   0  -1   -2.30    8.30
  -9   0   1   -4.70    9.00
  -8   0   1   -3.00    6.20
  -8   0   1    2.60   12.60
   8   0  -1    2.40    6.60
   8   0  -1   -9.60    7.90
   8   0  -1    8.60   11.10
   8   0  -1    3.40    4.00
   8   0  -1    3.70    7.10
   8   0  -1    2.70    9.20
  -8   0   1   13.30   11.80
   8   0  -1   -5.10    5.60
   8   0  -1   -1.80    8.50
   8   0  -1   -1.70   10.50
  -8   0   1   -4.80    6.50
  -8   0   1    2.40    5.70
   8   0  -1   -9.20    5.60
  -8   0   1   21.80   12.10
  -8   0   1    0.30    7.70
   7   0  -1   -4.00    5.70
  -7   0   1    1.90    6.20
  -7   0   1   26.30   11.50
  -7   0   1   14.90   10.50
   7   0  -1    8.90   10.30
   7   0  -1    9.20    6.50
  -7   0   1    1.50    8.20
   7   0  -1  -12.10    7.00
  -7   0   1    7.20    7.20
   7   0  -1    0.70    7.00
  -7   0   1    4.90   12.70
  -7   0   1    1.40    6.40
  -7   0   1   -0.60    3.10
   7   0  -1   -2.60    6.20
   7   0  -1    4.10    9.20
   7   0  -1    5.20    8.00
  -7   0   1   10.10    8.80
   7   0  -1    2.60    4.70
  -6   0   1    0.80    4.80
   6   0  -1    4.90    7.00
  -6   0   1   -9.80    6.10
   6   0  -1   12.60    9.00
   6   0  -1    2.70    4.60
   6   0  -1    3.50    8.30
   6   0  -1   -6.10    5.60
   6   0  -1    8.20    8.60
   6   0  -1    9.00    9.10
   6   0  -1    0.30    4.90
  -6   0   1   12.70    8.20
  -6   0   1    6.10    6.40
  -6   0   1    2.30    8.40
  -6   0   1    3.10    4.80
   6   0  -1    2.10    6.30
  -6   0   1    2.80    3.50
  -6   0   1  -13.00    8.90
   6   0  -1    9.70   10.30
  -6   0   1   -1.60    7.20
  -5   0   1   10.30    6.10
   5   0  -1   -6.00    5.00
   5   0  -1    5.70    5.90
   5   0  -1   -2.40    6.00
  -5   0   1   -2.10    3.70
   5   0  -1   -0.70    3.80
  -5   0   1    3.80    8.90
  -5   0   1    5.80    7.00
  -5   0   1    2.80    6.20
   5   0  -1    1.70    4.80
  -5   0   1   -1.60    6.80
   5   0  -1   -3.20    6.80
   5   0  -1   -3.80    5.00
  -5   0   1    4.60    3.50
  -5   0   1    2.20    6.40
  -5   0   1   -1.80    4.50
   5   0  -1    6.60    7.60
   5   0  -1   -1.80    5.80
   5   0  -1    5.60    7.60
   5   0  -1   13.20    8.90
   5   0  -1    3.10    5.90
   4   0  -1    2.80    6.70
   4   0  -1    9.50    6.50
   4   0  -1    2.50    5.70
  -4   0   1   -6.90    4.00
  -4   0   1   11.60    6.00
   4   0  -1    3.50    7.60
   4   0  -1    7.40    5.80
  -4   0   1    1.70    6.50
  -4   0   1   -4.50    3.50
   4   0  -1    8.40    7.40
  -4   0   1    1.50    6.60
   4   0  -1    3.50    8.30
   4   0  -1    4.70    5.10
  -4   0   1    1.50    5.10
  -4   0   1   -1.00    6.10
   4   0  -1   -6.10    6.50
  -4   0   1    3.40    6.80
  -4   0   1   -8.50    4.70
   4   0  -1    2.80    4.10
   4   0  -1    2.70    6.10
   3   0  -1   -1.90    5.10
  -3   0   1    1.10    5.90
   3   0  -1    5.90    7.50
   3   0  -1    1.40    4.80
  -3   0   1    0.10    4.20
   3   0  -1    2.50    5.70
   3   0  -1    0.90    5.60
  -3   0   1   -3.10    5.30
  -3   0   1   -5.50    4.80
   3   0  -1   -0.50    4.20
   3   0  -1   -5.40    5.00
   3   0  -1   -5.10    5.10
  -3   0   1   -4.40    4.60
  -3   0   1   -0.80    3.00
  -3   0   1   -4.70    4.80
  -3   0   1   -9.00    6.60
   3   0  -1   -7.50    3.20
   3   0  -1   -1.00    5.80
  -2   0   1    1.80    3.10
  -2   0   1   -0.20    4.20
  -2   0   1   -0.40    4.00
  -2   0   1    1.30    2.00
   2   0  -1   -0.40    4.40
   2   0  -1    1.20    4.10
  -2   0   1    1.70    3.70
  -2   0   1   -0.50    1.30
   2   0  -1    0.00    4.80
   2   0  -1   -0.20    3.40
   2   0  -1   -1.80    3.90
   2   0  -1    0.10    5.00
  -2   0   1   -4.30    4.70
   2   0  -1   -1.00    3.10
  -2   0   1   -2.20    2.60
   2   0  -1   -1.20    3.00
  -1   0  -1   -0.40    2.30
  -1   0  -1    0.70    1.30
  -1   0  -1   -0.40    1.80
   1   0   1    2.90    3.40
  -1   0  -1    2.20    2.20
   1   0   1    1.40    2.60
  -1   0  -1    1.20    2.80
   1   0   1   -1.50    1.60
  -1   0  -1    0.60    1.60
  -1   0  -1    0.20    2.30
   1   0   1   -0.50    1.40
   1   0   1    1.10    2.30
  -1   0  -1    3.00    2.90
  -1   0  -1   -0.10    0.90
   1   0   1   -0.30    1.20
  -1   0  -1    0.40    1.10
   1   0   1    2.00    2.50
   1   0   1    0.60    1.60
   1   0   1   -0.10    2.20
   1   0   1   -1.20    2.10
   1   0   1   -0.10    2.70
  -1   0  -1   -2.60    1.30
   1   0   1   -0.20    1.40
  -2   0  -1    0.40    4.50
  -2   0  -1   11.70    5.80
   2   0   1    4.10    4.70
  -2   0  -1   -3.10    4.90
   2   0   1   -1.50    4.40
  -2   0  -1    4.90    5.60
   2   0   1    8.30    6.60
  -2   0  -1    4.10    4.20
  -2   0  -1    0.40    4.90
  -2   0  -1    3.60    5.00
  -2   0  -1   -1.50    4.20
   2   0   1   -2.00    3.70
   2   0   1    2.40    4.00
   2   0   1    0.00    5.20
   2   0   1   -2.70    3.30
   2   0   1   10.80    5.80
  -2   0  -1    0.80    5.90
  -2   0  -1   -0.50    3.10
  -2   0  -1   -3.20    3.70
   2   0   1    1.80    5.40
   2   0   1   -4.50    4.80
   2   0   1   -5.10    3.20
  -3   0  -1    9.20    7.50
   3   0   1   -0.30    3.80
  -3   0  -1   -7.60    4.20
   3   0   1   -1.00    5.60
  -3   0  -1   -6.40    4.60
   3   0   1   -0.80    5.20
   3   0   1   -0.60    5.60
   3   0   1    0.30    5.10
  -3   0  -1    6.80    4.30
  -3   0  -1    0.10    4.20
  -3   0  -1   -2.60    5.70
  -3   0  -1    4.20    5.70
   3   0   1    3.40    4.70
   3   0   1    1.20    6.00
   3   0   1   -0.60    4.30
  -3   0  -1    0.20    4.70
   3   0   1    7.10    6.60
   3   0   1   -4.40    6.70
   3   0   1   -0.80    5.20
  -3   0  -1    1.90    4.80
  -4   0  -1    6.30    7.00
   4   0   1   -1.50    5.30
  -4   0  -1    1.90    4.10
   4   0   1    5.80    7.60
  -4   0  -1    3.00    7.40
  -4   0  -1    3.70    4.70
  -4   0  -1    6.70    8.30
  -4   0  -1    1.30    6.90
   4   0   1    1.40    5.10
   4   0   1   -3.30    5.00
   4   0   1    1.70    8.20
  -4   0  -1    1.50    4.30
   4   0   1    4.80    6.30
  -4   0  -1   -1.40    5.20
   4   0   1    0.10    4.50
   4   0   1    3.50    5.10
   4   0   1    9.30    7.60
  -4   0  -1   -4.70    4.40
   4   0   1    4.10    4.00
   5   0   1   -3.20    6.00
   5   0   1    1.00    4.20
   5   0   1    3.10    4.90
   5   0   1    6.40    6.20
   5   0   1   -6.90    6.00
   5   0   1    6.20    6.10
  -5   0  -1   -4.30    7.00
  -5   0  -1    6.10    4.50
  -5   0  -1   12.30    9.00
  -5   0  -1   -0.20    4.70
  -5   0  -1    1.40    7.70
  -5   0  -1   -7.90    8.90
   5   0   1    1.40    7.10
   5   0   1    7.20    5.60
   5   0   1   -7.00    7.50
  -5   0  -1   -4.30    5.10
  -5   0  -1    1.70    3.90
  -5   0  -1    5.30    6.10
   6   0   1    2.50    9.80
   6   0   1    2.50    8.10
  -6   0  -1    6.30    6.80
  -6   0  -1   -4.40    7.20
  -6   0  -1    2.10    5.50
  -6   0  -1    8.60    7.00
  -6   0  -1   -3.60    5.00
  -6   0  -1   -3.20    7.30
  -6   0  -1    3.20    8.80
   6   0   1    2.00    5.30
  -6   0  -1   -5.40    5.30
   6   0   1    2.70    6.60
   6   0   1    2.20    7.60
   6   0   1    3.20    5.90
  -6   0  -1    3.10    8.80
   6   0   1   -0.40    5.40
  -6   0  -1  -13.70    6.10
   6   0   1    2.70    9.00
  -7   0  -1    1.40    6.60
   7   0   1    2.30    6.40
   7   0   1    0.50    4.80
  -7   0  -1   -4.30    9.40
  -7   0  -1   -5.20    6.00
   7   0   1   -5.00    6.10
   7   0   1    5.70    9.30
   7   0   1   17.90    7.00
  -7   0  -1   -4.80    8.00
   7   0   1   -6.30    7.50
  -7   0  -1   -1.70    4.30
  -7   0  -1    5.60    7.20
   7   0   1   11.60    9.10
   7   0   1    6.10   10.00
  -8   0  -1  -14.50    8.20
  -8   0  -1   -6.20    7.50
   8   0   1    3.20    7.60
   8   0   1    7.60    9.30
   8   0   1    5.90    8.40
  -8   0  -1   -4.60    8.70
   8   0   1    8.10    8.80
  -8   0  -1  -13.10    4.90
  -8   0  -1   -1.70    9.10
   8   0   1    2.70    7.50
   8   0   1    7.60   11.80
  -8   0  -1    4.90    9.00
  -8   0  -1   -3.50    9.90
   9   0   1   18.00   10.50
   9   0   1    3.70    8.60
   9   0   1  -13.80   11.90
  -9   0  -1   -2.70   10.00
   9   0   1   -7.30    9.00
  -9   0  -1   -7.00    8.90
   9   0   1   -5.50    8.80
  -9   0  -1  -15.40    8.40
  -9   0  -1    7.80    8.40
  -9   0  -1    2.30   12.40
  -9   0  -1   -4.60    8.70
  10   0   1   12.60    9.80
 -10   0  -1   12.10   15.10
  10   0   1    3.80   15.60
 -10   0  -1  -11.90    7.90
  10   0   1   -9.90    9.30
 -10   0  -1   -5.40   10.20
  10   0   1   -1.90   10.40
  10   0   1   -8.20   12.30
 -10   0  -1    1.50    9.50
  10   0   1   -4.30   11.50
 -10   0  -1   -0.20   15.10
 -10   0  -1   16.90   13.80
  11   0   1   -1.60   10.20
  11   0   1    1.00   14.50
  11   0   1  -19.20   10.00
 -11   0  -1   -5.70   10.90
  11   0   1    7.00    8.50
  11   0   1    2.30   12.30
 -11   0  -1   13.90   13.60
 -11   0  -1   12.30   11.30
 -11   0  -1   -5.30    9.70
  11   0   1   19.70   11.20
 -11   0  -1   -4.70   12.40
 -11   0  -1    6.20   17.00
  12   0   1    0.40    9.90
  12   0   1   15.00   13.60
 -12   0  -1  -10.10   17.90
  12   0   1   11.40   15.90
 -12   0  -1   13.60   16.60
 -12   0  -1   24.00   12.50
  12   0   1    8.20   16.40
  12   0   1   26.00   18.40
 -12   0  -1   -1.50   13.70
  12   0   1   -2.50   16.10
 -12   0  -1   -5.10   11.70
  13   0   1    0.60   12.70
  13   0   1   -2.30   13.00
  13   0   1   -6.90   13.80
  13   0   1   17.40   15.40
 -13   0  -1    2.70   18.20
 -13   0  -1   16.80   19.20
 -13   0  -1   38.50   16.90
 -13   0  -1  -20.30   12.30
 -14   0  -1   -2.60   16.70
 -14   0  -1    4.60   12.80
  14   0   1   -3.10   14.70
 -14   0  -1   22.20   23.40
 -14   0  -1   10.70   16.10
  14   0   1  -26.30   10.20
  15   0   1    5.50   19.40
 -15   0  -1   -6.80   17.40
 -15   0  -1  -12.50   16.00
 -15   0  -1   13.60   19.20
 -15   0  -1   45.80   22.40
  15   0   1   -6.80   15.10
  15   0   1   43.50   23.30
  15   0   1    8.10   22.10
 -16   0  -1   -5.50   21.60
 -16   0  -1   -5.60   17.40
 -16   0  -1  -15.80   23.00
  16   0   1   -2.10   21.10
  16   0   1  -20.70   19.10
 -16   0  -1   -3.80   17.00
  16   0   1   11.30   26.20
 -17   0  -1  -28.30   26.30
 -17   0  -1   -2.80   19.50
  17   0   1  -24.20   24.00
 -17   0  -1   33.50   25.10
 -17   0  -1  -11.20   18.50
  17   0   1    3.80   34.00
 -18   0  -1  -15.00   17.30
  18   0   1  -12.60   26.40
 -18   0  -1   19.70   24.50
 -18   0  -1  -16.70   20.50
 -18   0  -1   57.79   36.00
 -18   0  -1   -5.10   23.30
  18   0   1   -8.60   27.90
 -19   0  -1    8.30   36.50
 -19   0  -1  -12.90   49.80
  19   0   1   -8.70   21.50
 -19   0  -1   11.10   22.90
  19   0   1  -64.29   35.00
 -19   0  -1  -17.50   23.90
 -19   0  -1  -29.70   23.70
 -20  -1   1  -13.00   30.80
  20  -1  -1  -42.50   30.70
 -20  -1   1    6.60   26.90
 -20  -1   1  -10.60   28.60
  20  -1  -1   36.90   30.50
 -20  -1   1   -8.50   40.30
 -20  -1   1  -15.20   24.00
 -20   1   1  -14.20   31.00
 -20   1   1  -17.10   25.60
  20   1  -1  -20.50   26.50
  20   1  -1    3.50   46.40
 -20   1   1  -13.40   21.20
 -20   1   1   82.19   54.39
  19  -1  -1  -29.70   36.20
 -19  -1   1  -28.60   24.00
 -19  -1   1  -16.70   29.90
 -19  -1   1   24.40   26.50
 -19  -1   1   14.80   27.10
  19  -1  -1   21.80   20.40
 -19  -1   1  -24.40   21.70
 -19   1   1  -33.70   20.20
 -19   1   1   20.60   23.60
 -19   1   1   56.09   25.30
  19   1  -1   51.79   37.30
  19   1  -1   19.70   31.60
 -19   1   1    9.40   26.40
 -19   1   1  -28.40   31.90
 -18  -1   1   28.60   34.10
  18  -1  -1    3.60   24.00
  18  -1  -1  -22.30   25.60
 -18  -1   1  -11.50   26.00
 -18  -1   1    3.80   22.90
 -18  -1   1   19.30   26.80
 -18  -1   1   15.40   27.20
 -18   1   1   -4.50   20.70
 -18   1   1   13.80   20.90
  18   1  -1  -46.90   23.80
 -18   1   1    3.30   20.50
 -18   1   1    2.60   29.40
  18   1  -1   23.70   48.90
  17  -1  -1  -17.90   23.50
 -17  -1   1    9.30   17.40
 -17  -1   1  -12.50   18.70
 -17  -1   1   -3.80   26.80
 -17  -1   1  -12.60   18.80
 -17  -1   1  -15.60   16.60
  17  -1  -1   27.20   20.40
 -17   1   1  -40.50   19.90
  17   1  -1  -36.20   29.50
 -17   1   1  -13.10   17.70
 -17   1   1   14.70   18.90
  17   1  -1  -27.00   27.40
  17   1  -1   -9.40   27.00
 -17   1   1   45.30   31.40
 -17   1   1   30.20   26.50
  16  -1  -1  -28.60   20.00
 -16  -1   1  -12.20   18.50
  16  -1  -1   -3.10   26.80
 -16  -1   1    5.50   14.30
 -16  -1   1    9.70   26.00
 -16  -1   1    3.30   19.20
  16  -1  -1  -14.20   14.30
 -16   1   1   20.30   24.50
 -16   1   1   15.80   21.30
  16   1  -1    5.50   19.80
 -16   1   1    0.30   15.30
  16   1  -1   21.30   26.10
 -16   1   1    5.70   17.40
 -16   1   1  -15.20   14.70
  15  -1  -1   14.80   23.10
  15  -1  -1   12.30   16.20
 -15  -1   1   28.60   18.10
 -15  -1   1   13.00   19.00
 -15  -1   1   24.40   25.00
 -15  -1   1   55.19   25.70
  15  -1  -1   26.30   24.30
 -15   1   1   14.80   19.80
  15   1  -1   24.70   18.90
 -15   1   1   27.20   18.80
 -15   1   1   29.70   20.10
  15   1  -1   74.49   31.60
  15   1  -1   14.90   17.70
 -15   1   1  -16.20   18.00
  15   1  -1   57.19   27.50
  14  -1  -1   46.00   16.80
 -14  -1   1    1.80   23.00
  14  -1  -1   19.90   20.80
 -14  -1   1   45.20   22.90
 -14  -1   1   56.19   19.70
 -14  -1   1   26.00   18.70
  14  -1  -1   60.39   27.10
  14   1  -1   20.50   18.70
  14   1  -1   35.80   15.70
 -14   1   1   29.00   23.80
  14   1  -1   22.80   19.60
  14   1  -1   27.30   21.30
  14   1  -1    4.40   18.40
 -14   1   1    8.80   16.30
 -14   1   1   53.99   20.80
 -14   1   1   46.30   23.20
  13  -1  -1  -19.30   13.10
  13  -1  -1   12.30   16.70
 -13  -1   1   23.30   15.80
  13  -1  -1   28.20   15.00
 -13  -1   1    5.80   16.80
 -13  -1   1   28.90   20.90
  13  -1  -1   12.90   22.90
 -13  -1   1   19.30   18.00
 -13   1   1   12.80   14.20
 -13   1   1   15.10   18.80
  13   1  -1    7.00   16.60
  13   1  -1    3.40   11.20
  13   1  -1    6.50   16.40
 -13   1   1   14.60   17.70
  13   1  -1   13.60   13.70
  13   1  -1    0.30   17.60
  13   1  -1   14.40   16.10
 -13   1   1   53.19   18.80
 -12  -1   1   11.20   14.80
 -12  -1   1   23.30   15.10
  12  -1  -1   20.40   11.50
  12  -1  -1   38.90   19.30
 -12  -1   1   51.49   17.80
  12  -1  -1   29.70   14.80
  12  -1  -1    1.80   17.20
 -12  -1   1    8.10   16.60
  12  -1  -1  -10.10   14.10
  12   1  -1   22.60   13.50
 -12   1   1    3.40   12.50
 -12   1   1    8.50   16.80
 -12   1   1   27.40   20.10
 -12   1   1   -8.80   12.10
  12   1  -1   42.00   22.30
  12   1  -1   13.80   15.40
 -12   1   1   -3.50    9.00
  12   1  -1    8.40   12.70
  12   1  -1   -7.20   10.60
  12   1  -1   11.90   14.30
  11  -1  -1   81.69   25.30
  11  -1  -1  113.29   22.20
 -11  -1   1   84.39   25.00
  11  -1  -1   79.49   26.10
 -11  -1   1  123.59   24.80
  11  -1  -1  118.69   32.70
  11  -1  -1  117.99   19.10
 -11  -1   1   82.59   23.10
 -11  -1   1   73.49   26.50
 -11  -1   1   96.09   26.20
 -11   1   1   87.49   19.40
 -11   1   1   55.99   18.90
 -11   1   1  165.48   34.90
  11   1  -1   71.99   21.10
  11   1  -1  105.19   22.20
  11   1  -1   44.40   18.10
  11   1  -1   64.09   22.70
  11   1  -1   51.29   20.40
  11   1  -1   92.09   25.10
 -11   1   1  101.59   23.60
 -11   1   1   75.09   20.50
  10  -1  -1   83.29   19.00
 -10  -1   1   59.09   18.20
 -10  -1   1   67.69   20.70
  10  -1  -1  109.59   18.40
 -10  -1   1  109.69   27.40
 -10  -1   1   62.59   18.60
  10  -1  -1  129.39   33.00
  10  -1  -1   77.69   24.50
  10  -1  -1  108.69   30.10
 -10  -1   1   86.79   22.30
  10  -1  -1   77.99   16.40
  10   1  -1  103.39   28.20
 -10   1   1   66.99   23.30
 -10   1   1   64.79   19.50
 -10   1   1   56.49   18.30
  10   1  -1   37.10   16.70
  10   1  -1   59.29   22.60
 -10   1   1   54.99   17.80
 -10   1   1   69.69   17.80
  10   1  -1   74.29   22.40
  10   1  -1   49.10   16.10
  10   1  -1   75.69   19.70
  -9  -1   1   24.80   15.00
   9  -1  -1   12.40    8.50
   9  -1  -1   21.70   12.50
   9  -1  -1    0.40    7.50
  -9  -1   1   -3.30    9.50
  -9  -1   1   -0.70   12.20
   9  -1  -1    3.60   11.80
  -9  -1   1   16.50   10.90
   9  -1  -1    8.70    9.60
  -9  -1   1    5.40   13.00
   9  -1  -1   -4.50    9.30
   9  -1  -1    0.00    7.80
   9   1  -1    8.40   10.70
  -9   1   1    1.10    9.30
   9   1  -1   17.70   13.40
   9   1  -1    6.50   11.20
  -9   1   1   18.40   11.60
   9   1  -1   13.80   10.70
   9   1  -1   11.70   11.00
   9   1  -1   23.10   15.60
  -9   1   1   26.40   15.90
  -9   1   1    9.90   11.60
  -9   1   1   10.10   12.10
   9   1  -1    4.30    5.40
   9   1  -1   26.40   10.80
   8  -1  -1  109.99   27.20
   8  -1  -1  111.09   16.60
   8  -1  -1  126.79   21.00
   8  -1  -1  117.39   19.30
  -8  -1   1   82.29   20.30
  -8  -1   1  102.29   19.90
  -8  -1   1   97.09   21.00
  -8  -1   1   89.19   20.20
   8  -1  -1  110.79   25.50
  -8  -1   1  121.59   20.60
   8  -1  -1  116.49   18.30
  -8  -1   1  131.69   24.10
   8   1  -1   81.19   15.50
   8   1  -1  100.99   16.60
  -8   1   1  110.79   19.70
   8   1  -1  133.39   27.60
  -8   1   1   77.29   23.90
   8   1  -1  104.79   10.60
  -8   1   1  109.09   19.90
   8   1  -1  141.39   22.30
   8   1  -1   79.59   18.60
  -8   1   1   91.89   16.30
  -8   1   1  119.49   22.70
   8   1  -1  129.09   23.20
  -8   1   1  141.69   24.50
   8   1  -1   87.59   20.20
   8   1  -1   82.19   22.70
  -8   1   1  121.69   16.10
  -8   1   1  150.68   22.70
   8   1  -1  125.79   22.40
   7  -1  -1  457.85   29.60
   7  -1  -1  457.95   27.30
   7  -1  -1  450.65   27.50
   7  -1  -1  465.05   37.50
  -7  -1   1  463.45   21.60
  -7  -1   1  453.25   29.40
   7  -1  -1  427.56   36.00
  -7  -1   1  458.75   33.00
  -7  -1   1  430.46   36.80
   7  -1  -1  431.96   36.10
  -7  -1   1  478.55   31.30
  -7  -1   1  496.25   32.10
  -7  -1   1  416.46   31.40
  -7  -1   1  439.46   31.70
  -7  -1   1  406.86   34.20
   7   1  -1  411.76   28.60
  -7   1   1  462.95   24.90
  -7   1   1  452.15   30.20
  -7   1   1  491.05   36.30
   7   1  -1  434.26   37.00
  -7   1   1  469.05   21.10
  -7   1   1  407.16   34.30
  -7   1   1  447.76   28.60
   7   1  -1  426.46   30.90
   7   1  -1  451.25   30.70
   7   1  -1  498.85   31.50
   7   1  -1  464.45   37.70
   7   1  -1  445.36   28.10
   7   1  -1  465.25   30.70
  -7   1   1  415.86   32.20
   7   1  -1  427.26   32.10
   7   1  -1  469.05   22.30
  -7   1   1  451.95   30.80
   7   1  -1  440.76   30.90
   7   1  -1  483.35   37.50
  -7   1   1  472.05   35.30
  -7   1   1  418.46   32.70
   6  -1  -1    9.40    8.40
  -6  -1   1    3.90    7.30
   6  -1  -1   -2.90    7.40
   6  -1  -1   16.90    7.60
  -6  -1   1    5.60    8.90
   6  -1  -1    5.10    6.00
   6  -1  -1   -8.30    7.10
   6  -1  -1   12.20    7.30
   6  -1  -1    7.40    7.90
  -6  -1   1   12.80    6.60
   6  -1  -1    2.10    8.80
  -6  -1   1   10.40    9.50
  -6  -1   1   12.40    8.00
  -6  -1   1    4.80    3.90
  -6  -1   1    2.70   10.80
  -6  -1   1    1.90    4.30
   6   1  -1    7.80    7.80
  -6   1   1   20.00    8.00
   6   1  -1   10.70    5.60
  -6   1   1    2.20    8.00
   6   1  -1    1.20    8.00
   6   1  -1    2.50    8.00
  -6   1   1   -5.00    4.60
   6   1  -1   12.50   11.70
   6   1  -1    2.60    7.90
  -6   1   1   12.80    5.00
   6   1  -1    6.50    8.30
   6   1  -1    9.20    9.60
  -6   1   1    8.20    6.40
   6   1  -1    1.90    6.20
  -6   1   1    8.80    8.10
  -6   1   1   -2.20    9.00
  -6   1   1    4.70    8.60
  -6   1   1    2.90    5.60
   6   1  -1    8.00    6.30
   5  -1  -1  107.79   19.70
   5  -1  -1  125.69   21.20
   5  -1  -1  105.59   11.00
   5  -1  -1   86.79   16.70
  -5  -1   1  143.29   18.30
  -5  -1   1  123.39   21.50
  -5  -1   1  102.39   17.50
   5  -1  -1  121.39   15.30
   5  -1  -1  137.19   17.80
   5  -1  -1  159.08   17.20
  -5  -1   1  127.89   17.20
  -5  -1   1  149.49   21.70
  -5  -1   1   90.49   14.60
   5  -1  -1  115.09   11.80
  -5  -1   1   86.09    8.50
   5  -1  -1  148.29   18.10
  -5  -1   1   95.69   16.10
   5  -1  -1  149.39   16.90
  -5  -1   1  139.49   19.40
  -5   1   1  149.39   22.90
  -5   1   1  126.69   16.70
   5   1  -1   91.89   15.90
   5   1  -1  143.29   19.30
   5   1  -1   88.89    8.90
   5   1  -1  122.79   17.50
  -5   1   1  158.98   18.60
   5   1  -1  106.29   15.80
   5   1  -1  107.59   15.30
  -5   1   1   78.19    8.30
  -5   1   1   93.19   10.30
   5   1  -1  117.39   17.10
  -5   1   1  110.89   17.10
   5   1  -1  100.19   17.70
   5   1  -1  126.39   18.10
  -5   1   1  106.69   13.70
   5   1  -1   82.39   13.30
  -5   1   1  119.79   15.40
  -5   1   1   89.19   16.50
   5   1  -1  105.99   18.10
  -5   1   1  132.49   15.90
  -4  -1   1   10.80    7.00
  -4  -1   1   38.00   10.70
  -4  -1   1   15.60    6.60
  -4  -1   1   17.80    8.00
   4  -1  -1   29.30    6.50
   4  -1  -1   21.20    9.50
   4  -1  -1   23.10    8.00
  -4  -1   1   25.80    5.20
   4  -1  -1   11.80    7.60
  -4  -1   1   17.10    6.80
   4  -1  -1   18.70    6.50
   4  -1  -1   15.90    7.20
  -4  -1   1   25.10    9.10
   4  -1  -1    7.10    7.40
   4  -1  -1   21.70    7.40
  -4  -1   1   28.10   12.40
  -4  -1   1   16.70    9.40
   4  -1  -1    7.70    5.60
   4  -1  -1   31.00    7.50
   4  -1  -1   -1.90    7.40
  -4   1   1    9.90    8.40
   4   1  -1   18.80    7.80
   4   1  -1   10.40    7.50
   4   1  -1   30.20    9.00
   4   1  -1   17.90   10.00
  -4   1   1   17.80    6.20
  -4   1   1   21.80    9.20
   4   1  -1   18.00    8.70
   4   1  -1   23.60    7.70
   4   1  -1   29.70   10.30
   4   1  -1   17.20    9.00
  -4   1   1   25.40    7.20
  -4   1   1   28.70    7.40
   4   1  -1   10.10    8.00
   4   1  -1   27.30    6.00
   4   1  -1   12.50    6.70
  -4   1   1   23.50    5.30
  -4   1   1   17.80    8.00
  -4   1   1   14.50    5.60
  -4   1   1   17.50    8.10
  -4   1   1   36.40    9.60
  -4   1   1   12.90    7.70
   3  -1  -1  244.38   14.30
   3  -1  -1  237.08   14.30
   3  -1  -1  249.08   14.00
  -3  -1   1  259.27   17.90
   3  -1  -1  240.78   15.00
  -3  -1   1  204.48   16.60
   3  -1  -1  241.58   19.90
  -3  -1   1  237.08   17.00
   3  -1  -1  230.88   12.90
  -3  -1   1  207.58   15.30
  -3  -1   1  258.57   20.60
   3  -1  -1  238.08   13.90
  -3  -1   1  221.28   13.20
   3  -1  -1  228.98   14.50
   3  -1  -1  208.68   17.80
   3  -1  -1  266.97   16.20
  -3  -1   1  251.87   17.00
   3  -1  -1  235.78   18.50
  -3   1   1  262.17   14.30
  -3   1   1  215.98   14.40
  -3   1   1  244.68   14.40
   3   1  -1  256.97   17.30
   3   1  -1  243.78   12.90
   3   1  -1  222.88   18.40
  -3   1   1  230.68   18.30
  -3   1   1  266.57   21.50
   3   1  -1  239.98   18.70
  -3   1   1  248.38   15.00
  -3   1   1  240.18   12.40
  -3   1   1  239.28   19.70
  -3   1   1  233.88   16.10
   3   1  -1  260.57   17.30
  -3   1   1  231.88   13.40
  -3   1   1  256.47   15.30
   3   1  -1  234.68   17.80
   3   1  -1  235.98   18.00
   3   1  -1  232.98   16.00
  -3   1   1  229.18   16.60
   3   1  -1  230.68   15.10
  -2  -1   1 1318.67   46.00
   2  -1  -1 1366.46   44.70
  -2  -1   1 1416.26   52.29
  -2  -1   1 1358.16   49.70
  -2  -1   1 1333.07   50.09
   2  -1  -1 1386.96   52.49
   2  -1  -1 1369.66   46.40
   2  -1  -1 1446.56   47.50
   2  -1  -1 1331.77   51.59
   2  -1  -1 1374.16   49.20
   2  -1  -1 1361.56   46.50
   2  -1  -1 1325.37   47.50
  -2  -1   1 1374.96   48.50
  -2  -1   1 1341.87   49.40
   2  -1  -1 1298.47   47.60
  -2   1   1 1380.66   47.00
   2   1  -1 1405.76   46.30
  -2   1   1 1353.56   44.80
  -2   1   1 1315.27   47.80
  -2   1   1 1377.56   47.60
   2   1  -1 1296.17   48.20
   2   1  -1 1332.07   50.39
   2   1  -1 1377.86   50.59
   2   1  -1 1364.86   50.59
  -2   1   1 1367.96   48.00
  -2   1   1 1399.26   47.60
   2   1  -1 1302.77   49.40
  -2   1   1 1390.26   46.80
  -2   1   1 1357.06   46.20
  -1  -1   1  827.22   31.60
   1  -1  -1  884.61   31.90
   1  -1  -1  709.83   30.40
   1  -1  -1  820.02   31.80
  -1  -1   1  885.11   30.10
   1  -1  -1  717.53   28.90
   1  -1  -1  779.92   29.10
  -1  -1   1  851.11   30.00
  -1  -1   1  884.31   30.60
  -1  -1   1  868.61   28.60
   1   1  -1  850.61   29.00
  -1   1   1  832.32   29.10
   1   1  -1  815.52   30.30
   1   1  -1  837.62   29.50
  -1   1   1  858.91   28.90
   1   1  -1  832.32   30.80
  -1  -1  -1 1702.23   57.89
   1  -1   1 1725.23   59.09
   1  -1   1 1851.31   59.39
  -1  -1  -1 1627.04   60.19
  -1  -1  -1 1722.03   58.59
  -1  -1  -1 1758.22   59.79
   1  -1   1 1699.93   58.39
   1  -1   1 1714.63   61.89
  -1  -1  -1 1738.53   59.59
   1   1   1 1800.52   58.99
   1   1   1 1761.72   60.19
   1   1   1 1738.83   59.39
  -1   1  -1 1727.93   55.09
  -1   1  -1 1726.33   54.69
  -1   1  -1 1742.63   57.09
  -1   1  -1 1637.24   55.39
   1   1   1 1755.52   57.09
   1   1   1 1715.13   59.19
  -2  -1  -1  896.71   35.70
  -2  -1  -1  872.51   33.30
   2  -1   1  860.81   31.80
  -2  -1  -1  876.81   38.30
  -2  -1  -1  865.81   35.80
  -2  -1  -1  888.71   36.70
  -2  -1  -1  883.91   37.60
  -2  -1  -1  882.21   38.00
  -2  -1  -1  885.71   35.90
  -2  -1  -1  906.81   35.70
   2  -1   1  912.91   38.00
   2  -1   1  884.71   36.90
   2  -1   1  834.22   35.90
  -2  -1  -1  886.41   34.40
   2  -1   1  896.11   33.60
   2  -1   1  885.31   30.00
  -2  -1  -1  889.71   35.60
   2   1   1  863.31   33.20
  -2   1  -1  859.21   32.20
  -2   1  -1  892.81   34.70
  -2   1  -1  879.11   31.80
   2   1   1  844.02   37.80
  -2   1  -1  892.21   31.60
  -2   1  -1  870.31   36.30
   2   1   1  858.71   35.80
  -2   1  -1  823.22   39.80
  -2   1  -1  882.41   32.50
   2   1   1  915.91   35.60
  -2   1  -1  876.71   32.50
   2   1   1  904.31   36.60
  -2   1  -1  881.31   37.00
   2   1   1  931.21   35.60
   2   1   1  877.51   34.60
   2   1   1  838.52   35.30
  -2   1  -1  869.61   31.90
   2   1   1  864.51   35.70
  -3  -1  -1   26.70    8.30
  -3  -1  -1   33.10    9.20
  -3  -1  -1   18.20    8.40
  -3  -1  -1   31.70    7.40
  -3  -1  -1   47.40    8.40
   3  -1   1   22.50    7.70
  -3  -1  -1   25.20    8.20
  -3  -1  -1   36.10    8.70
   3  -1   1   20.60    9.90
  -3  -1  -1   18.40    7.90
   3  -1   1   33.80    7.90
  -3  -1  -1   13.70    5.70
   3  -1   1   20.80    7.60
  -3  -1  -1   40.80   12.20
   3  -1   1   36.50    6.40
   3  -1   1   27.30    5.50
   3  -1   1   19.90   12.00
  -3  -1  -1   46.70   11.10
   3  -1   1   26.50    7.10
   3   1   1   25.10    8.60
   3   1   1   38.40   10.10
  -3   1  -1   35.40    6.80
  -3   1  -1   28.10    8.40
  -3   1  -1   21.30    7.30
  -3   1  -1   18.60    6.60
  -3   1  -1   41.40    7.90
  -3   1  -1   27.20    5.50
  -3   1  -1   29.40    8.10
  -3   1  -1   32.90    7.20
  -3   1  -1   35.00    9.20
  -3   1  -1   35.40   10.20
   3   1   1   25.90    9.60
   3   1   1   22.00    7.60
   3   1   1   39.10    7.00
   3   1   1   14.70    5.90
   3   1   1   32.30    8.80
   3   1   1   33.00    8.60
  -3   1  -1   33.90    8.80
   3   1   1   42.00   12.00
   4  -1   1 1482.45   64.69
   4  -1   1 1502.85   63.39
   4  -1   1 1525.25   54.39
   4  -1   1 1614.94   55.59
  -4  -1  -1 1529.05   57.79
  -4  -1  -1 1620.44   63.59
  -4  -1  -1 1556.54   59.09
  -4  -1  -1 1476.65   64.39
   4  -1   1 1549.54   59.59
  -4  -1  -1 1478.55   60.69
  -4  -1  -1 1512.95   55.39
   4  -1   1 1501.05   56.19
  -4  -1  -1 1442.26   60.99
  -4  -1  -1 1555.54   62.09
   4  -1   1 1462.75   55.09
  -4  -1  -1 1612.34   61.69
  -4  -1  -1 1599.44   66.09
  -4  -1  -1 1448.46   61.19
   4  -1   1 1555.14   65.49
   4  -1   1 1504.55   57.19
  -4   1  -1 1518.65   59.09
   4   1   1 1562.44   60.39
  -4   1  -1 1565.04   62.59
   4   1   1 1600.94   66.09
   4   1   1 1545.15   60.29
  -4   1  -1 1491.35   61.79
  -4   1  -1 1467.85   63.59
   4   1   1 1488.95   54.49
  -4   1  -1 1526.45   57.29
  -4   1  -1 1450.95   59.19
   4   1   1 1466.55   61.09
   4   1   1 1514.65   62.09
  -4   1  -1 1545.85   58.89
  -4   1  -1 1529.85   58.09
  -4   1  -1 1533.25   64.99
   4   1   1 1551.54   61.29
   4   1   1 1547.85   66.69
  -4   1  -1 1522.85   53.29
  -4   1  -1 1504.75   58.19
   4   1   1 1502.15   57.99
   4   1   1 1614.64   58.79
  -5  -1  -1  201.28   24.00
   5  -1   1  198.08   26.70
  -5  -1  -1  151.78   16.20
  -5  -1  -1  150.98   14.20
  -5  -1  -1  158.18   19.60
  -5  -1  -1  149.49   16.30
  -5  -1  -1  194.38   25.40
   5  -1   1  141.09   22.90
  -5  -1  -1  224.38   25.70
  -5  -1  -1  160.58   16.50
   5  -1   1  151.58   14.80
   5  -1   1  157.68   15.50
   5  -1   1  153.08   21.70
  -5  -1  -1  149.69   13.40
   5  -1   1  161.68   14.00
  -5  -1  -1  173.38   21.40
   5  -1   1  160.68   13.30
   5  -1   1  154.88   13.20
  -5  -1  -1  196.08   25.80
   5   1   1  193.88   22.80
  -5   1  -1  149.19   13.40
  -5   1  -1  214.08   27.10
  -5   1  -1  160.58   23.00
  -5   1  -1  192.18   22.70
  -5   1  -1  158.48   20.50
  -5   1  -1  143.19   14.30
   5   1   1  209.38   29.50
  -5   1  -1  146.99   17.70
   5   1   1  182.38   15.60
   5   1   1  176.68   16.10
  -5   1  -1  159.28   19.20
   5   1   1  203.38   25.10
   5   1   1  156.18   20.50
   5   1   1  180.58   18.40
  -5   1  -1  185.58   21.50
   5   1   1  116.09   23.50
   5   1   1  146.69   12.30
   5   1   1  171.68   23.20
   6  -1   1   13.20    6.60
  -6  -1  -1   14.30    7.10
   6  -1   1   24.90    9.50
   6  -1   1   13.60   10.70
   6  -1   1    3.00    8.90
   6  -1   1   16.10    8.50
  -6  -1  -1   13.30    7.70
  -6  -1  -1   15.40    9.10
  -6  -1  -1   10.90    8.40
  -6  -1  -1   18.10   14.20
   6  -1   1   12.60    5.60
  -6  -1  -1    6.20    8.40
  -6  -1  -1   11.50    9.80
   6  -1   1   21.20    7.70
  -6  -1  -1   14.40   11.10
   6  -1   1    8.20    9.10
  -6  -1  -1   15.40    6.10
  -6   1  -1   17.40    8.50
  -6   1  -1   27.30   11.10
  -6   1  -1   10.10    7.20
  -6   1  -1   13.50    8.40
   6   1   1    9.60    9.70
   6   1   1    0.60    5.30
   6   1   1   12.20   10.60
   6   1   1   10.80   10.30
  -6   1  -1   24.70   11.60
   6   1   1   25.20    9.90
  -6   1  -1   25.80    8.50
  -6   1  -1   22.10   11.90
  -6   1  -1    9.40    7.90
   6   1   1   19.70    9.80
   6   1   1   19.50   10.80
  -6   1  -1   18.80    9.90
  -6   1  -1   12.80   10.10
   6   1   1    1.60    7.10
   6   1   1   24.20    8.20
   7  -1   1   59.09   13.50
   7  -1   1   78.49   20.80
   7  -1   1   57.49   15.80
  -7  -1  -1  115.79   21.10
  -7  -1  -1   88.29   20.50
   7  -1   1   76.69   12.70
   7  -1   1   46.80   11.50
   7  -1   1   49.40   13.80
  -7  -1  -1   60.29   13.60
  -7  -1  -1   67.19   19.00
  -7  -1  -1   67.39   17.50
  -7  -1  -1   77.79   11.50
   7  -1   1   74.99   20.20
  -7  -1  -1   82.69   18.60
   7  -1   1  106.39   16.90
  -7   1  -1   65.19   17.90
  -7   1  -1   83.09   20.50
   7   1   1   63.79   14.50
   7   1   1   60.49   18.70
  -7   1  -1   61.09   12.00
   7   1   1   50.39   11.20
   7   1   1   67.99   16.40
   7   1   1   64.79   18.90
   7   1   1   72.69   17.10
   7   1   1   55.59   15.10
   7   1   1   75.59   15.20
  -7   1  -1   57.49   13.70
  -7   1  -1   68.49   15.60
  -7   1  -1   49.80   15.60
   7   1   1   87.09   15.60
   7   1   1   63.19    9.90
   7   1   1   55.69   14.10
  -7   1  -1   82.39   16.30
  -7   1  -1   48.60   14.30
  -7   1  -1   71.19   15.60
  -8  -1  -1    5.80   12.40
   8  -1   1   14.00    9.30
   8  -1   1   16.80   11.90
   8  -1   1    0.70    9.50
   8  -1   1   -4.30    7.80
  -8  -1  -1  -14.10    8.70
   8  -1   1   24.90   10.40
  -8  -1  -1   15.60    8.30
  -8  -1  -1   24.10   12.40
  -8  -1  -1   17.80   11.00
  -8  -1  -1   25.10   10.30
  -8  -1  -1    5.00   13.50
   8  -1   1   13.80   12.50
   8  -1   1   15.90    8.20
   8  -1   1   25.30   11.00
   8   1   1   20.70   12.90
  -8   1  -1    7.60    8.80
  -8   1  -1   11.90   11.40
   8   1   1    7.20    8.10
  -8   1  -1   30.50   14.50
  -8   1  -1    7.80   11.00
   8   1   1    7.40    9.70
  -8   1  -1   20.10   13.00
   8   1   1   23.70   13.70
   8   1   1   24.90   10.80
  -8   1  -1   20.70    9.10
  -8   1  -1   17.70   10.50
   8   1   1    6.30    8.60
   8   1   1   16.90    9.60
   8   1   1   27.80   11.40
  -8   1  -1    9.40   11.00
   9  -1   1    1.60   10.90
   9  -1   1    5.40    9.40
   9  -1   1   -0.60    6.00
   9  -1   1    2.40    7.80
  -9  -1  -1   -0.40    7.70
  -9  -1  -1   -0.50   11.00
  -9  -1  -1   -1.40   11.00
  -9  -1  -1  -11.00   10.60
  -9  -1  -1   -1.60    9.40
   9  -1   1   -1.90    7.00
  -9  -1  -1   -0.90   13.90
   9  -1   1   -9.30   10.20
   9   1   1    9.60   10.50
  -9   1  -1    1.20   12.30
  -9   1  -1    5.70    9.10
   9   1   1   -0.10   10.50
   9   1   1   18.90    9.60
  -9   1  -1   11.30   10.10
  -9   1  -1    7.90    7.80
   9   1   1    1.30    7.30
  -9   1  -1    1.40   10.40
   9   1   1   10.70   10.40
  -9   1  -1   -2.40   11.10
   9   1   1    8.20   13.20
 -10  -1  -1   52.09   23.60
 -10  -1  -1   70.99   23.00
  10  -1   1   48.60   11.70
 -10  -1  -1   59.69   17.80
 -10  -1  -1   75.19   15.70
  10  -1   1   84.39   23.80
 -10  -1  -1   31.90   14.40
  10  -1   1   55.09   12.10
 -10  -1  -1   68.79   22.40
  10  -1   1   83.89   20.20
  10  -1   1   20.80   16.50
  10  -1   1   30.60   18.20
  10   1   1   66.69   19.80
  10   1   1   33.40   17.80
  10   1   1   79.39   20.70
  10   1   1   57.79   17.70
 -10   1  -1   46.50   17.50
  10   1   1   57.69   16.50
 -10   1  -1   53.29   18.50
 -10   1  -1   54.09   20.50
  10   1   1   60.69   23.00
 -10   1  -1   39.20   16.70
 -10   1  -1   54.79   15.10
 -10   1  -1   67.59   19.00
  11  -1   1    6.80   14.90
 -11  -1  -1  -10.90   16.50
  11  -1   1   -1.90   10.60
 -11  -1  -1    1.30    9.40
 -11  -1  -1   39.20   18.80
  11  -1   1    6.40   10.80
  11  -1   1    0.20   13.40
 -11  -1  -1   12.00   12.80
 -11  -1  -1   35.30   16.40
 -11  -1  -1    5.80   10.70
 -11   1  -1   -1.00    9.60
 -11   1  -1   -7.90   15.50
  11   1   1   16.10   12.80
  11   1   1   14.90   15.70
 -11   1  -1   21.30   16.10
 -11   1  -1    3.40   12.80
  11   1   1   10.30   14.50
  11   1   1   -0.90   13.90
  11   1   1   28.90   18.50
 -11   1  -1    3.50   13.50
  11   1   1    8.40   15.40
 -11   1  -1    0.00   12.00
  12  -1   1   29.70   16.10
 -12  -1  -1   63.09   24.30
  12  -1   1   41.30   19.60
 -12  -1  -1   56.79   25.30
  12  -1   1   28.10   23.00
 -12  -1  -1   -7.00   13.80
  12  -1   1   58.79   15.80
 -12   1  -1   37.70   19.60
 -12   1  -1   20.50   17.70
 -12   1  -1   49.99   19.80
 -12   1  -1   25.40   13.00
  12   1   1   66.79   17.40
 -12   1  -1   30.40   18.90
  12   1   1   38.40   20.20
  12   1   1   55.09   16.10
  12   1   1   15.90   16.00
  12   1   1   31.30   23.70
 -12   1  -1   39.70   22.90
  13  -1   1    8.90   13.20
 -13  -1  -1   -6.90   16.00
 -13  -1  -1   -3.60   12.70
  13  -1   1   -3.90   15.70
  13  -1   1    1.20   15.80
 -13  -1  -1   15.50   18.30
 -13  -1  -1   11.30   23.10
  13  -1   1  -10.70   15.70
  13   1   1   -6.70   14.20
 -13   1  -1    1.10   14.20
  13   1   1    7.90   12.90
  13   1   1   14.30   10.60
  13   1   1   -2.40   12.60
 -13   1  -1   -9.00    9.40
 -13   1  -1    1.90   13.90
 -13   1  -1  -31.40   14.30
  13   1   1  -29.50   23.70
 -14  -1  -1   80.49   28.40
 -14  -1  -1  133.99   35.90
  14  -1   1   72.79   31.20
 -14  -1  -1  108.99   35.20
 -14  -1  -1   58.69   23.60
  14  -1   1   72.69   21.20
  14  -1   1  117.59   45.80
  14  -1   1   88.59   34.70
 -14   1  -1   65.39   23.00
  14   1   1   49.99   21.50
  14   1   1   40.20   24.30
 -14   1  -1   75.29   28.10
 -14   1  -1   88.69   25.10
 -14   1  -1   84.69   29.70
  15  -1   1   20.00   23.60
 -15  -1  -1    2.30   17.40
  15  -1   1    8.90   19.70
 -15  -1  -1   16.40   20.00
 -15  -1  -1   20.90   24.30
  15  -1   1   45.10   20.80
 -15  -1  -1   16.40   21.70
  15   1   1   16.90   16.30
 -15   1  -1   -6.60   14.30
  15   1   1   15.20   21.10
 -15   1  -1    2.00   20.40
 -15   1  -1   21.40   24.50
 -15   1  -1    7.00   15.40
  15   1   1    3.60   19.10
  15   1   1   25.80   17.70
 -16  -1  -1   61.49   28.70
 -16  -1  -1   79.99   31.60
  16  -1   1   39.90   32.50
 -16  -1  -1   57.99   27.40
  16  -1   1   44.60   25.70
 -16  -1  -1   57.49   24.80
 -16   1  -1   98.69   29.40
 -16   1  -1   47.00   24.60
  16   1   1   46.50   29.70
 -16   1  -1   88.29   37.30
 -16   1  -1   68.79   29.30
  16   1   1   60.29   25.90
  16   1   1   26.70   24.40
 -17  -1  -1    7.10   28.60
  17  -1   1  -15.30   24.30
 -17  -1  -1    2.20   22.10
 -17  -1  -1    8.30   20.70
 -17  -1  -1   -1.70   18.80
  17  -1   1    1.80   29.10
 -17   1  -1  -12.00   19.00
 -17   1  -1   -3.90   15.70
  17   1   1   -1.10   16.30
  17   1   1   16.80   25.00
 -17   1  -1  -18.80   22.20
 -18  -1  -1   52.59   36.00
 -18  -1  -1   -0.20   22.10
  18  -1   1    8.50   23.40
  18  -1   1  -29.70   24.30
 -18  -1  -1  -12.10   20.30
 -18  -1  -1   52.59   31.00
 -18   1  -1   13.60   23.70
  18   1   1  -26.60   29.10
 -18   1  -1    2.40   35.20
  18   1   1  -23.10   29.80
 -18   1  -1   38.40   28.60
 -18   1  -1    4.60   21.30
 -18   1  -1  -21.90   20.00
 -19  -1  -1   18.60   32.60
  19  -1   1  -29.40   35.50
 -19  -1  -1   43.00   30.20
 -19  -1  -1   -9.10   26.70
 -19  -1  -1   29.00   29.10
 -19  -1  -1   68.29   77.59
  19  -1   1   26.70   29.50
 -19   1  -1  -42.00   31.90
  19   1   1  -34.40   40.10
 -19   1  -1    9.50   36.50
 -19   1  -1  159.18   50.09
  19   1   1   10.80   36.70
 -19   1  -1  -31.90   24.40
 -19   1  -1   31.00   27.40
  20  -2  -1  -12.40   24.00
 -20  -2   1  -24.90   22.70
  20  -2  -1  -58.69   37.10
 -20  -2   1  -54.29   23.50
 -20  -2   1   24.20   28.70
 -20  -2   1   43.70   32.40
 -20  -2   1  -73.99   39.20
 -20   2   1   18.50   29.00
  20   2  -1   72.59   42.50
 -20   2   1   -1.60   24.50
 -20   2   1    7.40   32.50
 -20   2   1   18.60   23.70
  20   2  -1    0.10   38.20
 -19  -2   1  -38.80   25.30
 -19  -2   1  -15.50   20.50
 -19  -2   1   10.30   33.70
  19  -2  -1    7.70   34.50
 -19  -2   1  -34.50   24.40
  19  -2  -1    0.60   26.40
 -19  -2   1  -17.60   24.90
 -19   2   1  -43.80   36.10
 -19   2   1    9.20   26.70
  19   2  -1  -18.60   29.60
  19   2  -1  -12.50   42.50
 -19   2   1   21.80   25.70
 -19   2   1    4.30   25.30
 -19   2   1    2.90   17.80
  18  -2  -1   15.00   28.70
 -18  -2   1   -5.00   20.00
 -18  -2   1   27.20   28.30
 -18  -2   1   19.60   32.90
 -18  -2   1   12.60   22.30
  18  -2  -1    4.80   24.90
 -18   2   1   35.00   29.20
 -18   2   1   -8.30   17.40
 -18   2   1   -7.60   20.30
  18   2  -1  -32.90   24.00
  18   2  -1  -10.80   23.70
 -18   2   1   -4.40   27.90
  17  -2  -1   72.89   31.40
 -17  -2   1  109.69   38.00
 -17  -2   1  117.79   46.00
  17  -2  -1   56.09   27.20
 -17  -2   1   79.59   31.60
 -17  -2   1   52.69   30.10
 -17  -2   1   77.29   30.10
  17   2  -1   88.99   42.10
  17   2  -1  114.89   41.50
 -17   2   1  132.59   34.80
 -17   2   1   62.49   28.70
  17   2  -1  -13.60   25.20
 -17   2   1   68.69   39.30
 -17   2   1  111.79   37.20
 -17   2   1  119.59   28.60
  16  -2  -1   28.10   25.20
 -16  -2   1   33.30   18.40
 -16  -2   1   41.00   24.90
 -16  -2   1   12.40   18.70
 -16  -2   1   -0.90   20.20
  16  -2  -1   21.50   24.60
 -16   2   1   54.79   25.10
  16   2  -1  -11.70   13.00
 -16   2   1    1.20   15.50
  16   2  -1  -15.90   17.30
 -16   2   1   46.10   20.60
  16   2  -1   38.00   27.10
  16   2  -1    4.70   19.40
 -16   2   1  -17.00   20.90
 -16   2   1   24.80   22.90
 -15  -2   1   75.49   35.40
 -15  -2   1   61.79   23.30
 -15  -2   1   49.99   25.40
  15  -2  -1   35.20   25.00
 -15  -2   1   97.69   29.70
  15  -2  -1   36.30   22.10
  15   2  -1   64.19   18.90
  15   2  -1  114.29   43.20
  15   2  -1   26.30   19.40
  15   2  -1   89.49   30.40
 -15   2   1   67.59   26.20
 -15   2   1   95.29   26.60
  15   2  -1   38.70   25.50
 -15   2   1   40.70   25.80
 -15   2   1   35.70   24.20
  15   2  -1   -1.30   24.20
 -14  -2   1   35.90   18.70
 -14  -2   1   11.40   21.00
 -14  -2   1  -21.40   12.70
  14  -2  -1   -3.00   17.00
  14  -2  -1    0.40   19.80
  14  -2  -1   15.50   12.70
 -14  -2   1   12.20   13.60
  14   2  -1   11.80   15.40
 -14   2   1   35.80   21.00
  14   2  -1    4.80   15.70
  14   2  -1  -14.00   16.70
 -14   2   1  -12.70    8.90
  14   2  -1   -9.90   14.80
 -14   2   1   26.30   15.10
 -14   2   1    0.20   11.50
  14   2  -1    1.10   10.90
  14   2  -1    5.00   21.20
  13  -2  -1  -19.20   10.90
 -13  -2   1   -5.70   14.60
  13  -2  -1    8.90   16.10
  13  -2  -1   12.70   18.60
 -13  -2   1    4.60   16.00
  13  -2  -1   -7.10   11.40
 -13  -2   1  -18.20    9.70
 -13  -2   1   -0.70   16.60
 -13   2   1    1.80   18.40
  13   2  -1    7.50   13.20
  13   2  -1   -8.10   12.90
  13   2  -1   -9.40   12.20
  13   2  -1   34.00   19.40
 -13   2   1   -8.20   10.60
 -13   2   1  -26.70   16.30
 -13   2   1   31.00   21.70
  13   2  -1    3.40   13.80
 -13   2   1    4.50   15.60
  13   2  -1   10.90   20.30
 -12  -2   1  109.19   29.70
  12  -2  -1   56.59   23.10
  12  -2  -1  121.59   22.00
 -12  -2   1   82.09   22.90
 -12  -2   1   67.09   23.40
  12  -2  -1   54.89   22.20
 -12  -2   1   80.59   26.50
  12  -2  -1   71.79   29.00
 -12   2   1  106.89   27.30
 -12   2   1  107.49   26.40
  12   2  -1   57.09   20.90
  12   2  -1   62.29   30.80
  12   2  -1   44.90   23.50
 -12   2   1  101.39   29.30
 -12   2   1  124.89   29.90
 -12   2   1  128.19   26.10
  12   2  -1   86.39   22.50
  12   2  -1  110.99   23.70
  12   2  -1   97.99   26.20
 -11  -2   1   10.00   11.20
  11  -2  -1   22.30   13.30
  11  -2  -1   12.00   18.00
  11  -2  -1   -9.00   12.40
 -11  -2   1    4.10   15.50
  11  -2  -1   34.60   17.60
 -11  -2   1   15.50   15.60
 -11  -2   1   32.20   16.60
  11   2  -1    6.30   12.70
  11   2  -1   14.30   12.20
 -11   2   1   13.00   13.90
  11   2  -1   27.10   12.90
  11   2  -1  -11.60   10.20
 -11   2   1   28.00   18.60
  11   2  -1    9.50   13.20
 -11   2   1    9.00   12.50
  11   2  -1    1.40   13.10
 -11   2   1   19.90   14.40
 -11   2   1    7.30   12.80
  11   2  -1   15.50   14.90
 -10  -2   1  182.18   30.80
  10  -2  -1  202.18   39.10
 -10  -2   1  211.28   31.80
  10  -2  -1  174.58   32.70
 -10  -2   1  184.38   32.10
  10  -2  -1  233.68   29.60
 -10  -2   1  248.38   36.10
 -10  -2   1  285.97   45.10
  10  -2  -1  272.67   44.60
  10   2  -1  188.88   32.70
 -10   2   1  228.28   33.50
  10   2  -1  237.18   34.30
 -10   2   1  296.47   39.30
 -10   2   1  278.47   40.40
 -10   2   1  270.07   33.40
  10   2  -1  230.58   29.90
  10   2  -1  220.08   31.30
  10   2  -1  243.38   36.60
  10   2  -1  160.08   32.20
 -10   2   1  243.08   33.00
  10   2  -1  157.28   30.70
   9  -2  -1   60.69   22.20
   9  -2  -1  104.19   18.10
   9  -2  -1   69.49   12.10
   9  -2  -1   43.30   13.40
   9  -2  -1   44.40   17.00
   9  -2  -1   75.39   14.10
  -9  -2   1   78.39   20.80
   9  -2  -1   51.39   14.70
  -9  -2   1   70.49   20.30
  -9  -2   1   79.69   18.80
   9  -2  -1   81.49   24.00
  -9  -2   1   75.89   23.30
  -9  -2   1   81.19   21.60
   9   2  -1   53.19   14.60
   9   2  -1   70.19   18.30
   9   2  -1   59.09   17.90
   9   2  -1   62.79   10.40
   9   2  -1   48.80   16.20
  -9   2   1   57.59   15.10
   9   2  -1   47.80   14.70
  -9   2   1   72.49   19.90
  -9   2   1   30.30   15.30
   9   2  -1   37.20   13.60
  -9   2   1   45.50   13.40
  -9   2   1   66.49   16.30
   9   2  -1   54.79   16.20
   9   2  -1   58.89   20.00
  -8  -2   1   41.90   15.00
   8  -2  -1   -2.70   11.90
   8  -2  -1   38.30   11.10
   8  -2  -1   15.20    9.00
  -8  -2   1   48.40   14.40
   8  -2  -1   38.90   10.60
  -8  -2   1   37.60   12.60
  -8  -2   1   30.70   14.80
   8  -2  -1    1.40   11.20
   8  -2  -1   28.00    8.00
  -8  -2   1   20.00   13.10
  -8  -2   1   17.70   11.70
   8  -2  -1   40.40    9.70
   8  -2  -1   36.60   16.20
  -8   2   1   46.60   11.50
   8   2  -1   25.70   12.50
   8   2  -1   38.80   14.30
  -8   2   1   30.70   13.50
  -8   2   1   32.50   12.20
   8   2  -1   18.60    9.80
   8   2  -1   18.60   10.50
  -8   2   1   35.30   11.90
  -8   2   1   31.50   11.90
   8   2  -1   36.00   12.60
  -8   2   1   17.00    7.10
  -8   2   1   34.60   13.80
  -8   2   1    1.90   10.30
   8   2  -1   25.60   12.60
   8   2  -1   28.30   16.10
   8   2  -1   53.59   15.90
   8   2  -1   42.10    8.50
  -7  -2   1  231.58   14.70
  -7  -2   1  230.08   22.00
  -7  -2   1  263.57   32.60
   7  -2  -1  205.18   18.30
  -7  -2   1  241.28   29.10
   7  -2  -1  216.38   18.20
  -7  -2   1  250.57   32.50
   7  -2  -1  250.67   33.80
   7  -2  -1  212.18   30.10
  -7  -2   1  230.88   23.50
  -7  -2   1  207.48   21.80
   7  -2  -1  212.68   17.20
  -7  -2   1  265.27   35.20
   7  -2  -1  228.68   15.60
   7  -2  -1  213.88   15.80
   7  -2  -1  210.68   31.00
  -7  -2   1  214.98   20.10
  -7  -2   1  233.58   22.30
  -7   2   1  229.88   20.30
  -7   2   1  237.48   15.00
   7   2  -1  262.57   32.60
   7   2  -1  210.98   21.20
   7   2  -1  209.78   21.80
   7   2  -1  243.18   29.90
   7   2  -1  142.49   23.60
  -7   2   1  223.38   19.20
  -7   2   1  231.28   18.00
   7   2  -1  215.28   22.30
   7   2  -1  285.47   36.00
  -7   2   1  214.58   21.60
   7   2  -1  229.68   22.90
  -7   2   1  258.47   24.40
   7   2  -1  257.67   31.90
  -7   2   1  223.98   20.00
  -7   2   1  295.87   36.50
   7   2  -1  228.58   22.70
  -7   2   1  247.48   32.80
  -7   2   1  212.18   23.10
   7   2  -1  204.18   14.60
  -6  -2   1   95.59   18.20
  -6  -2   1   81.69   16.30
   6  -2  -1   98.99   22.00
   6  -2  -1  111.19   12.90
   6  -2  -1  141.39   17.10
   6  -2  -1  118.69   13.80
   6  -2  -1   65.89   13.90
   6  -2  -1  123.69   22.40
   6  -2  -1  131.39   16.60
  -6  -2   1  111.39   17.20
   6  -2  -1  103.59   14.70
  -6  -2   1  129.39   21.50
  -6  -2   1  143.39   22.80
  -6  -2   1   94.59   15.40
  -6  -2   1   85.59   13.70
  -6  -2   1  109.39   24.90
  -6   2   1  100.99   16.00
  -6   2   1  100.09    9.20
   6   2  -1   82.19   17.50
   6   2  -1  117.49   17.50
   6   2  -1   98.69   17.20
   6   2  -1  137.19   22.20
  -6   2   1  152.88   20.40
   6   2  -1  120.49   20.30
  -6   2   1  125.29   16.50
   6   2  -1  102.69   18.40
   6   2  -1  108.59   12.10
   6   2  -1   76.49   18.30
   6   2  -1  135.29   19.20
  -6   2   1  111.89   15.60
  -6   2   1  132.39   19.60
  -6   2   1  110.59   16.50
   6   2  -1  114.19   18.10
  -6   2   1  105.19   17.80
  -6   2   1   95.59   14.80
  -5  -2   1  810.12   41.70
  -5  -2   1  858.81   47.80
  -5  -2   1  814.52   42.60
  -5  -2   1  889.51   40.10
   5  -2  -1  839.32   46.60
  -5  -2   1  892.01   43.40
   5  -2  -1  839.52   33.10
  -5  -2   1  818.02   44.20
  -5  -2   1  862.21   34.00
   5  -2  -1  798.22   35.10
   5  -2  -1  870.21   36.30
   5  -2  -1  897.01   39.00
   5  -2  -1  818.52   36.30
  -5  -2   1  826.52   41.00
   5  -2  -1  868.01   46.10
  -5  -2   1  866.31   43.60
  -5   2   1  886.71   46.10
   5   2  -1  811.72   45.40
  -5   2   1  816.32   38.20
  -5   2   1  822.92   37.40
   5   2  -1  851.41   34.00
  -5   2   1  864.21   33.40
  -5   2   1  879.21   38.90
  -5   2   1  799.92   44.50
  -5   2   1  802.92   36.30
   5   2  -1  866.71   42.00
  -5   2   1  833.72   38.20
  -5   2   1  825.02   44.20
   5   2  -1  862.91   45.00
  -5   2   1  869.91   40.20
   5   2  -1  858.21   40.00
   5   2  -1  841.62   42.30
  -5   2   1  865.51   44.40
   5   2  -1  851.21   42.20
   5   2  -1  845.92   43.70
  -5   2   1  850.71   36.40
   5   2  -1  754.72   44.00
   5   2  -1  867.51   42.60
   5   2  -1  858.31   34.30
   4  -2  -1  369.46   17.00
   4  -2  -1  346.17   19.40
   4  -2  -1  366.46   27.10
  -4  -2   1  368.66   25.00
  -4  -2   1  325.77   27.20
   4  -2  -1  381.76   18.90
  -4  -2   1  383.86   24.70
  -4  -2   1  389.96   22.30
  -4  -2   1  370.76   23.60
  -4  -2   1  381.46   18.30
  -4  -2   1  411.46   25.10
   4  -2  -1  356.56   25.50
   4  -2  -1  367.86   19.40
  -4  -2   1  365.96   18.80
  -4  -2   1  398.56   24.00
  -4  -2   1  354.26   24.80
   4  -2  -1  396.66   27.40
   4  -2  -1  386.56   22.60
  -4   2   1  366.96   21.80
   4   2  -1  351.36   25.10
   4   2  -1  355.46   18.30
  -4   2   1  354.46   17.80
  -4   2   1  363.56   24.70
   4   2  -1  363.86   18.80
  -4   2   1  405.56   26.60
   4   2  -1  368.96   26.20
   4   2  -1  382.96   26.30
  -4   2   1  373.26   20.70
  -4   2   1  369.96   20.10
   4   2  -1  378.56   22.90
  -4   2   1  366.96   20.80
  -4   2   1  365.56   18.80
   4   2  -1  415.66   24.60
   4   2  -1  369.46   21.80
  -4   2   1  385.16   22.10
   4   2  -1  370.26   26.80
  -4   2   1  359.56   22.30
   4   2  -1  347.47   23.60
  -4   2   1  370.76   25.40
   4   2  -1  359.26   23.70
   3  -2  -1  469.15   28.30
  -3  -2   1  398.46   23.80
   3  -2  -1  447.36   27.20
  -3  -2   1  417.66   23.70
   3  -2  -1  449.06   19.00
  -3  -2   1  406.56   25.00
   3  -2  -1  462.75   24.50
   3  -2  -1  432.56   18.90
  -3  -2   1  454.75   23.10
  -3  -2   1  414.66   27.90
   3  -2  -1  455.15   22.30
   3  -2  -1  435.36   27.30
  -3  -2   1  438.56   24.70
  -3  -2   1  418.26   24.90
   3  -2  -1  447.66   25.70
  -3  -2   1  457.95   20.10
  -3  -2   1  425.46   20.50
  -3  -2   1  434.66   24.30
   3   2  -1  448.16   29.80
   3   2  -1  435.46   24.80
   3   2  -1  431.06   25.40
  -3   2   1  451.05   26.10
  -3   2   1  400.26   25.20
   3   2  -1  415.26   25.50
   3   2  -1  439.06   20.10
  -3   2   1  466.75   20.90
  -3   2   1  470.45   22.60
  -3   2   1  445.36   20.00
   3   2  -1  501.45   27.30
  -3   2   1  447.96   19.70
  -3   2   1  437.56   20.00
   3   2  -1  477.15   24.50
  -3   2   1  444.96   27.00
   3   2  -1  443.46   24.90
   3   2  -1  482.15   23.80
  -3   2   1  429.36   29.30
  -3   2   1  463.75   21.40
  -3   2   1  439.66   18.80
  -2  -2   1 1317.57   50.39
  -2  -2   1 1434.86   51.89
   2  -2  -1 1294.87   52.99
  -2  -2   1 1328.67   48.20
   2  -2  -1 1370.96   52.79
  -2  -2   1 1273.07   49.90
   2  -2  -1 1315.07   45.80
  -2  -2   1 1322.17   52.69
  -2  -2   1 1283.97   47.50
   2  -2  -1 1353.56   47.10
   2  -2  -1 1273.77   43.90
  -2  -2   1 1292.97   47.60
  -2  -2   1 1297.37   49.70
   2  -2  -1 1286.57   50.39
  -2  -2   1 1318.87   48.90
  -2  -2   1 1348.37   48.30
   2  -2  -1 1313.57   50.59
  -2  -2   1 1270.57   49.00
  -2   2   1 1316.77   50.49
   2   2  -1 1307.77   49.99
  -2   2   1 1306.97   44.60
  -2   2   1 1355.46   51.89
   2   2  -1 1306.17   50.79
  -2   2   1 1347.97   52.69
  -2   2   1 1338.77   47.50
  -2   2   1 1311.17   45.10
   2   2  -1 1277.27   48.20
   2   2  -1 1223.68   49.40
   2   2  -1 1366.66   49.50
   2   2  -1 1317.77   48.00
   2   2  -1 1332.77   46.50
  -2   2   1 1314.57   50.49
  -2   2   1 1340.97   45.20
   2   2  -1 1296.67   52.09
  -2   2   1 1324.37   46.00
  -2   2   1 1272.77   49.20
  -2   2   1 1373.16   58.79
   2   2  -1 1305.07   48.70
   2   2  -1 1300.27   51.99
   2   2  -1 1294.67   48.10
  -2   2   1 1308.27   44.70
  -1  -2   1  318.27   13.70
   1  -2   1 2917.01   97.69
  -1  -2  -1 2885.11   94.99
  -1  -2  -1 2847.32   98.19
   1  -2   1 3022.80   95.69
   1  -2   1 2901.61   99.59
   1  -2   1 2913.41   99.99
  -1  -2  -1 2898.31   94.89
  -1  -2  -1 2820.72   97.99
   1  -2   1 2961.90  107.19
  -1  -2  -1 2976.80   93.79
   1  -2   1 2921.51   93.69
  -1  -2  -1 2584.34   96.89
  -1  -2  -1 2814.92   96.29
   1   2   1 2835.82   95.99
  -1   2  -1 2613.14   94.49
   1   2   1 2873.01   93.89
  -1   2  -1 2864.41   93.29
   1   2   1 2910.41   95.09
   1   2   1 2890.81   95.59
   1   2   1 2822.82   95.89
  -1   2  -1 2861.91   93.09
   2  -2   1  430.96   24.10
  -2  -2  -1  394.56   20.50
   2  -2   1  420.66   34.50
   2  -2   1  395.66   22.60
  -2  -2  -1  422.66   25.30
  -2  -2  -1  386.86   23.60
   2  -2   1  398.46   22.30
  -2  -2  -1  420.86   19.90
  -2  -2  -1  419.46   22.80
   2  -2   1  366.26   24.60
   2  -2   1  429.16   26.80
  -2  -2  -1  387.46   21.60
  -2  -2  -1  401.06   22.70
  -2  -2  -1  416.86   21.40
  -2  -2  -1  407.76   22.40
  -2  -2  -1  392.16   22.40
  -2  -2  -1  375.76   22.60
   2   2   1  387.36   23.10
  -2   2  -1  422.16   24.80
  -2   2  -1  429.36   16.10
   2   2   1  417.26   21.50
   2   2   1  401.36   20.10
  -2   2  -1  414.96   22.10
   2   2   1  417.86   22.90
  -2   2  -1  459.05   33.60
  -2   2  -1  372.46   15.50
  -2   2  -1  399.16   24.90
   2   2   1  390.86   19.80
  -2   2  -1  399.46   21.60
   2   2   1  402.06   23.00
   2   2   1  395.96   24.20
   2   2   1  427.76   23.40
   2   2   1  405.56   21.50
  -2   2  -1  440.26   23.00
   2   2   1  388.86   22.40
   3  -2   1  491.35   19.70
  -3  -2  -1  500.95   26.70
  -3  -2  -1  520.45   27.70
   3  -2   1  551.34   30.10
  -3  -2  -1  508.85   24.80
  -3  -2  -1  538.75   26.80
   3  -2   1  490.85   32.40
  -3  -2  -1  562.94   29.60
  -3  -2  -1  511.55   30.20
  -3  -2  -1  500.45   28.40
  -3  -2  -1  462.55   26.60
   3  -2   1  478.65   28.30
  -3  -2  -1  499.85   31.30
  -3  -2  -1  514.45   27.40
   3  -2   1  473.15   29.10
   3  -2   1  504.25   29.00
  -3  -2  -1  493.85   28.50
   3   2   1  618.44   32.10
  -3   2  -1  493.05   21.80
  -3   2  -1  540.45   28.40
   3   2   1  475.75   27.20
  -3   2  -1  522.85   21.70
  -3   2  -1  483.45   21.90
   3   2   1  528.45   25.40
   3   2   1  519.75   28.00
  -3   2  -1  483.95   21.40
   3   2   1  531.15   30.00
   3   2   1  495.95   23.80
  -3   2  -1  489.05   27.80
  -3   2  -1  609.04   44.90
  -3   2  -1  496.45   28.90
  -3   2  -1  516.95   22.10
  -3   2  -1  541.25   25.50
   3   2   1  470.55   25.80
   3   2   1  484.35   28.20
  -3   2  -1  561.04   32.20
   3   2   1  522.35   27.90
   4  -2   1  239.88   24.70
  -4  -2  -1  263.37   20.60
   4  -2   1  232.88   21.40
   4  -2   1  253.87   22.60
  -4  -2  -1  258.77   20.20
  -4  -2  -1  288.27   20.60
   4  -2   1  253.47   14.40
  -4  -2  -1  252.97   24.50
   4  -2   1  253.37   22.10
  -4  -2  -1  274.77   22.70
  -4  -2  -1  256.37   19.70
  -4  -2  -1  273.27   22.40
  -4  -2  -1  237.48   20.70
  -4  -2  -1  263.47   17.50
  -4  -2  -1  248.58   17.00
   4   2   1  247.18   21.70
   4   2   1  265.47   26.60
  -4   2  -1  271.97   20.50
  -4   2  -1  265.57   16.40
   4   2   1  263.67   19.50
  -4   2  -1  248.78   16.90
  -4   2  -1  278.27   21.60
  -4   2  -1  255.17   16.60
  -4   2  -1  238.88   16.00
   4   2   1  308.67   22.70
   4   2   1  295.57   21.70
  -4   2  -1  249.78   21.50
  -4   2  -1  258.17   18.10
   4   2   1  258.97   13.00
   4   2   1  236.28   21.00
   4   2   1  268.67   20.60
  -4   2  -1  253.27   14.30
   4   2   1  275.07   18.70
   4   2   1  275.07   18.00
  -5  -2  -1  116.59   19.40
   5  -2   1   64.39   16.90
  -5  -2  -1   83.79   16.40
  -5  -2  -1   81.29   16.00
   5  -2   1  108.09   13.20
   5  -2   1   94.09   25.60
  -5  -2  -1   79.09   15.90
   5  -2   1   94.49   12.60
  -5  -2  -1  125.59   19.50
  -5  -2  -1   54.59   12.90
  -5  -2  -1   84.39   17.70
  -5  -2  -1   92.39   20.40
   5  -2   1  111.09   21.60
   5  -2   1   88.99   18.50
  -5  -2  -1  106.29   15.00
  -5  -2  -1   92.19   12.90
  -5  -2  -1   90.39   15.90
   5   2   1  105.19   21.60
  -5   2  -1   97.39   13.40
  -5   2  -1   89.89   12.90
  -5   2  -1   94.49   13.60
  -5   2  -1   68.99   13.30
  -5   2  -1   88.79   15.90
   5   2   1   93.29   18.70
   5   2   1   75.59   15.70
  -5   2  -1   81.29   13.80
  -5   2  -1  101.79   19.40
   5   2   1   93.39   18.10
  -5   2  -1   74.69   15.60
   5   2   1   83.99    7.80
  -5   2  -1   48.20   11.00
   5   2   1   78.39   14.60
  -5   2  -1  102.29   16.10
   5   2   1   90.99   12.70
   5   2   1   94.79   17.50
  -5   2  -1  103.69   15.40
   5   2   1   83.39   14.20
   5   2   1  113.39   17.90
   5   2   1   63.29   15.00
  -6  -2  -1  303.37   26.00
  -6  -2  -1  316.57   30.60
  -6  -2  -1  355.56   28.40
   6  -2   1  379.86   30.90
   6  -2   1  304.67   19.20
   6  -2   1  313.77   29.90
   6  -2   1  335.27   21.00
  -6  -2  -1  297.37   22.30
   6  -2   1  339.97   23.70
  -6  -2  -1  376.86   29.60
  -6  -2  -1  334.87   24.70
  -6  -2  -1  302.97   28.30
   6  -2   1  315.07   29.10
  -6  -2  -1  309.07   24.60
  -6  -2  -1  302.07   25.20
  -6  -2  -1  325.87   25.70
  -6  -2  -1  325.87   20.80
   6   2   1  286.77   25.00
  -6   2  -1  296.17   25.60
  -6   2  -1  325.07   25.00
  -6   2  -1  337.07   22.00
  -6   2  -1  315.37   24.50
  -6   2  -1  333.47   23.70
  -6   2  -1  345.17   26.00
  -6   2  -1  284.97   25.30
   6   2   1  323.17   19.80
   6   2   1  341.57   30.80
   6   2   1  306.97   25.20
   6   2   1  392.26   31.50
  -6   2  -1  351.86   24.70
  -6   2  -1  318.17   28.70
   6   2   1  340.37   24.50
   6   2   1  312.37   27.40
   6   2   1  299.17   26.10
   6   2   1  311.77   26.10
   6   2   1  387.36   26.00
  -6   2  -1  337.67   22.10
  -7  -2  -1   73.69   14.00
  -7  -2  -1   70.09   15.80
  -7  -2  -1   63.59   17.80
  -7  -2  -1   90.39   24.50
   7  -2   1   44.90   16.80
   7  -2   1   79.39   22.00
   7  -2   1   38.30   12.70
  -7  -2  -1   69.89   18.00
   7  -2   1   74.59   14.40
   7  -2   1   68.19   13.10
  -7  -2  -1   98.09   19.70
  -7  -2  -1   63.29   21.00
   7   2   1   95.69   20.00
   7   2   1   68.29   15.60
   7   2   1   59.99   17.30
  -7   2  -1   79.89   16.80
   7   2   1   64.09   11.40
   7   2   1   72.89   17.20
   7   2   1   52.39   16.90
  -7   2  -1   79.19   16.60
   7   2   1   65.59   15.00
  -7   2  -1   85.09   18.90
   7   2   1   70.19   16.60
   7   2   1   97.29   23.10
  -7   2  -1   73.69   17.20
   7   2   1   71.69   15.50
  -7   2  -1   76.39   16.20
  -7   2  -1   71.29   16.50
  -7   2  -1   69.69   13.50
  -7   2  -1   69.99   16.30
  -7   2  -1   72.19   16.40
   8  -2   1  264.07   35.10
  -8  -2  -1  272.87   29.30
   8  -2   1  379.06   45.60
   8  -2   1  277.97   22.50
  -8  -2  -1  281.87   27.40
   8  -2   1  287.47   40.70
  -8  -2  -1  259.17   23.50
   8  -2   1  339.07   26.70
   8  -2   1  268.07   20.40
  -8  -2  -1  428.16   50.09
  -8  -2  -1  327.27   29.50
  -8  -2  -1  260.27   34.20
   8   2   1  301.77   26.50
  -8   2  -1  279.07   29.30
   8   2   1  236.48   17.80
   8   2   1  286.87   26.90
  -8   2  -1  262.77   24.80
  -8   2  -1  277.57   23.80
   8   2   1  381.86   44.50
   8   2   1  304.97   23.80
   8   2   1  305.87   27.30
  -8   2  -1  276.17   24.10
   8   2   1  315.77   43.50
  -8   2  -1  285.57   23.20
  -8   2  -1  375.86   41.50
   8   2   1  333.47   44.10
  -8   2  -1  254.37   24.90
  -8   2  -1  304.57   26.30
   8   2   1  394.06   47.50
  -9  -2  -1   72.19   20.30
  -9  -2  -1   80.49   16.00
  -9  -2  -1  111.69   25.00
  -9  -2  -1   90.19   25.40
  -9  -2  -1   80.59   20.80
   9  -2   1   49.30   16.80
   9  -2   1   77.99   16.80
  -9  -2  -1   80.79   26.80
   9  -2   1   58.59   21.80
   9  -2   1   44.90   17.00
  -9   2  -1   68.59   16.90
   9   2   1   92.89   16.50
  -9   2  -1   58.89   18.80
   9   2   1  109.19   24.40
  -9   2  -1   87.39   22.70
   9   2   1   51.99   20.90
   9   2   1   77.49   19.10
  -9   2  -1   66.29   17.60
  -9   2  -1   99.99   20.50
   9   2   1   81.39   23.00
   9   2   1   91.99   24.90
   9   2   1   81.69   18.70
   9   2   1   56.29   14.60
  -9   2  -1   54.09   16.80
  10  -2   1   54.79   18.70
 -10  -2  -1   62.69   20.70
  10  -2   1   30.10   11.30
 -10  -2  -1   20.90   18.40
 -10  -2  -1   15.00   10.40
  10  -2   1   29.30   15.10
 -10  -2  -1   43.40   13.30
 -10  -2  -1   21.20   15.40
 -10  -2  -1   31.10   17.80
  10  -2   1   74.59   25.10
  10   2   1   11.30   16.10
  10   2   1   52.99   18.20
  10   2   1   49.30   17.90
 -10   2  -1   25.90   14.60
 -10   2  -1   45.80   16.50
 -10   2  -1   44.40   18.50
  10   2   1   45.70   18.20
  10   2   1   22.80   16.90
 -10   2  -1   24.60   14.00
  10   2   1   18.00   13.00
  10   2   1   27.40   11.50
 -10   2  -1   36.80   15.70
 -10   2  -1   10.10   14.10
 -11  -2  -1  402.16   57.39
 -11  -2  -1  344.37   46.90
 -11  -2  -1  333.97   45.00
 -11  -2  -1  243.68   23.70
  11  -2   1  386.56   55.59
 -11  -2  -1  265.47   36.60
  11  -2   1  243.58   23.70
  11  -2   1  292.57   49.00
  11  -2   1  270.57   46.20
 -11   2  -1  311.07   38.10
 -11   2  -1  365.16   42.70
  11   2   1  240.48   35.20
  11   2   1  249.18   44.50
 -11   2  -1  279.17   29.70
  11   2   1  340.37   31.50
  11   2   1  277.27   42.00
 -11   2  -1  404.66   50.89
 -11   2  -1  259.07   26.30
  11   2   1  201.08   34.00
  11   2   1  333.67   44.00
 -11   2  -1  225.68   38.70
 -12  -2  -1   90.59   27.50
 -12  -2  -1   68.99   29.10
  12  -2   1   75.69   26.70
  12  -2   1   22.90   29.10
  12  -2   1   39.90   23.80
  12  -2   1   50.09   15.80
 -12  -2  -1   66.29   21.00
 -12  -2  -1   51.39   21.60
 -12   2  -1   89.79   23.70
  12   2   1   32.80   17.40
  12   2   1   34.60   17.60
 -12   2  -1   71.89   27.30
 -12   2  -1   73.29   23.40
 -12   2  -1  101.79   22.30
  12   2   1   28.50   20.70
  12   2   1   39.10   19.00
 -12   2  -1   45.40   17.00
 -12   2  -1   44.80   17.40
  12   2   1   75.09   27.30
  12   2   1   56.89   18.40
 -13  -2  -1    4.40   17.00
 -13  -2  -1   15.60   17.40
  13  -2   1   15.20   21.80
 -13  -2  -1  -16.20   15.70
  13  -2   1  -14.60   14.80
 -13  -2  -1    6.10   20.40
  13  -2   1  -16.20   12.60
  13   2   1   10.30   21.40
 -13   2  -1   -9.10   15.50
 -13   2  -1  -15.50   15.30
  13   2   1   11.80   18.50
  13   2   1  -10.30   12.90
 -13   2  -1   23.90   20.30
  13   2   1   27.20   17.40
 -13   2  -1  -12.80   11.30
  13   2   1    1.40   11.40
  13   2   1   -0.70   13.30
 -13   2  -1    0.90   13.00
  14  -2   1   11.80   13.80
 -14  -2  -1   -4.70   14.20
  14  -2   1  -11.80   14.40
  14  -2   1   39.80   22.30
  14  -2   1  -22.20   15.00
 -14  -2  -1    9.10   15.90
 -14  -2  -1    0.10   17.60
 -14   2  -1   21.00   16.40
  14   2   1    6.00   16.90
  14   2   1   -6.20   11.30
  14   2   1    0.80   20.20
 -14   2  -1   13.50   20.40
  14   2   1    5.50   17.70
 -14   2  -1   -8.80   14.40
  14   2   1   -4.10   18.30
 -15  -2  -1  -10.40   17.80
  15  -2   1    4.50   19.00
  15  -2   1   -4.20   24.40
  15  -2   1   14.40   21.30
 -15  -2  -1  -10.50   13.00
 -15  -2  -1   15.20   21.40
 -15  -2  -1    9.90   16.60
  15   2   1    9.70   22.10
 -15   2  -1  -21.70   13.40
 -15   2  -1   18.70   17.50
  15   2   1   -5.40   20.80
 -15   2  -1  -23.60   19.70
  15   2   1   37.40   29.60
  15   2   1   40.30   19.30
 -16  -2  -1   66.29   27.90
 -16  -2  -1   61.59   30.00
 -16  -2  -1    6.00   19.60
  16  -2   1   69.59   29.00
 -16  -2  -1   -3.70   26.80
  16  -2   1   40.70   27.10
 -16   2  -1   53.89   28.20
  16   2   1   35.90   30.70
  16   2   1   25.30   25.00
  16   2   1   -5.00   19.70
  16   2   1   55.29   30.40
 -16   2  -1  155.98   34.00
 -16   2  -1    7.80   19.60
 -16   2  -1   69.89   29.60
  17  -2   1   -8.60   27.60
 -17  -2  -1   56.49   26.80
  17  -2   1   43.20   29.20
 -17  -2  -1    7.40   28.10
 -17  -2  -1   66.99   24.20
 -17  -2  -1   69.69   30.30
  17   2   1   30.40   29.90
  17   2   1   -0.60   18.70
 -17   2  -1  -10.00   19.90
 -17   2  -1   52.39   36.40
 -17   2  -1   13.90   25.80
 -17   2  -1   40.20   24.70
  18  -2   1   21.30   36.80
 -18  -2  -1   44.70   23.30
 -18  -2  -1   66.59   39.20
 -18  -2  -1   26.40   27.50
 -18  -2  -1    2.80   34.30
  18  -2   1  -10.20   21.50
 -18   2  -1   43.90   26.10
 -18   2  -1    4.40   34.80
  18   2   1   16.80   30.70
  18   2   1    0.90   32.90
 -18   2  -1   -7.20   37.80
 -18   2  -1   53.09   29.00
 -18   2  -1   23.30   30.50
  19  -2   1  -50.39   40.40
 -19  -2  -1   45.60   50.09
 -19  -2  -1    6.60   26.30
  19  -2   1   20.10   34.50
 -19  -2  -1   17.90   28.30
 -19  -2  -1   55.89   26.70
 -19  -2  -1   -1.30   24.40
  19   2   1    8.00   40.90
  19   2   1   14.40   36.50
 -19   2  -1   42.00   29.80
 -19   2  -1  -28.10   26.00
 -19   2  -1   -7.10   20.90
 -19   2  -1   35.30   44.70
 -19   2  -1   36.90   29.70
 -20  -3   1    1.50   26.40
 -20  -3   1    6.70   29.30
 -20  -3   1   43.90   24.60
 -20  -3   1   17.40   28.40
 -20  -3   1   97.99   47.10
  20  -3  -1  -29.40   30.00
  20  -3  -1   41.20   41.80
 -20   3   1   57.29   36.80
 -20   3   1  -42.70   41.60
 -20   3   1   42.40   30.10
 -20   3   1   55.79   30.00
 -20   3   1  -10.50   26.20
  20   3  -1   69.89   47.40
  20   3  -1   -8.90   34.50
 -19  -3   1   28.30   25.50
  19  -3  -1   91.79   49.60
 -19  -3   1   55.99   64.59
  19  -3  -1   28.60   34.80
 -19  -3   1   60.89   35.80
 -19  -3   1   61.09   32.10
 -19  -3   1   49.10   28.30
 -19   3   1   -0.70   24.10
  19   3  -1   44.90   34.10
 -19   3   1   60.79   24.50
  19   3  -1   32.80   26.20
 -19   3   1   71.29   28.00
 -19   3   1   36.00   36.20
 -19   3   1   95.69   39.00
  18  -3  -1   75.99   33.70
 -18  -3   1   55.59   40.90
 -18  -3   1   69.49   33.00
  18  -3  -1   14.70   28.20
 -18  -3   1   76.59   31.90
 -18  -3   1  126.29   46.80
 -18  -3   1  243.78   47.20
  18   3  -1   62.69   30.30
 -18   3   1   75.79   31.00
 -18   3   1   72.09   25.80
  18   3  -1  117.59   39.00
 -18   3   1   31.80   25.70
 -18   3   1   28.50   24.40
 -17  -3   1   32.00   25.30
 -17  -3   1   55.49   24.00
  17  -3  -1   12.80   33.20
  17  -3  -1   60.29   34.00
 -17  -3   1   62.69   36.20
 -17  -3   1  -11.80   22.50
 -17  -3   1   39.90   26.80
 -17   3   1   22.00   16.50
 -17   3   1   52.09   20.30
  17   3  -1   63.29   30.40
 -17   3   1   34.60   25.30
 -17   3   1   80.79   25.70
 -17   3   1   51.09   30.60
  17   3  -1   24.60   29.90
 -16  -3   1   12.70   20.70
  16  -3  -1    1.60   19.30
 -16  -3   1   27.10   27.40
 -16  -3   1    5.70   19.90
 -16  -3   1   -8.20   21.50
  16  -3  -1    5.00   21.30
 -16   3   1  -13.40   15.30
  16   3  -1   12.60   18.10
 -16   3   1   15.10   23.30
  16   3  -1  -18.50   22.20
 -16   3   1  -25.60   18.00
  16   3  -1   18.40   23.10
 -16   3   1   15.10   18.60
 -16   3   1  -22.30   12.60
  16   3  -1  -21.70   17.30
 -15  -3   1   27.60   22.40
  15  -3  -1   25.20   21.40
 -15  -3   1   -5.80   15.60
 -15  -3   1   10.30   24.60
  15  -3  -1   37.70   29.70
 -15  -3   1    7.60   19.10
  15   3  -1   32.40   22.20
 -15   3   1   12.80   12.80
 -15   3   1   10.50   17.90
  15   3  -1    7.10   14.40
  15   3  -1   -2.70   14.90
 -15   3   1  -10.30   13.70
  15   3  -1    9.90   21.00
  15   3  -1   -8.20   18.30
 -15   3   1   -6.80   21.50
 -14  -3   1   56.99   19.90
  14  -3  -1   45.10   25.90
  14  -3  -1   69.29   30.20
 -14  -3   1    3.40   18.50
 -14  -3   1   26.90   19.60
 -14   3   1   55.09   22.50
  14   3  -1   51.59   24.40
 -14   3   1   75.09   21.20
  14   3  -1   37.40   21.60
 -14   3   1   49.40   19.60
  14   3  -1   43.50   23.80
 -14   3   1   18.80   20.70
 -14   3   1   67.79   22.80
  14   3  -1   65.29   19.40
  14   3  -1   99.59   32.10
  14   3  -1   27.10   17.00
 -13  -3   1    3.30   17.20
  13  -3  -1    9.40   19.00
 -13  -3   1   -6.50   19.50
 -13  -3   1    5.10   17.10
  13  -3  -1   -8.80   20.80
 -13  -3   1   22.90   16.80
  13   3  -1  -10.60   10.50
  13   3  -1  -12.80   15.80
 -13   3   1   18.90   18.80
  13   3  -1   14.50   18.10
 -13   3   1   18.70   14.50
  13   3  -1  -28.40   19.10
  13   3  -1   14.30   19.70
 -13   3   1   11.00   14.90
  13   3  -1    5.00   16.00
  13   3  -1   -7.80   13.50
 -12  -3   1  256.77   53.89
  12  -3  -1  195.48   43.70
  12  -3  -1  186.08   41.40
  12  -3  -1  124.49   30.70
 -12  -3   1  135.29   28.60
 -12  -3   1  161.58   36.70
  12   3  -1  214.08   35.50
 -12   3   1  171.58   33.60
 -12   3   1  161.68   28.90
  12   3  -1  138.79   29.10
 -12   3   1  231.68   33.70
  12   3  -1  128.19   27.10
  12   3  -1  201.98   33.80
 -12   3   1  220.08   40.20
 -12   3   1   95.69   24.10
  12   3  -1  146.99   31.40
 -11  -3   1  305.87   44.70
 -11  -3   1  219.58   33.70
 -11  -3   1  191.08   33.70
  11  -3  -1  247.28   42.60
  11  -3  -1  333.07   56.49
 -11  -3   1  331.17   53.69
  11  -3  -1  293.77   49.00
 -11   3   1  244.68   41.10
  11   3  -1  276.37   39.90
 -11   3   1  307.97   38.10
 -11   3   1  297.67   39.10
  11   3  -1  221.38   33.10
 -11   3   1  280.47   36.50
  11   3  -1  340.87   51.79
  11   3  -1  304.27   40.90
 -11   3   1  241.78   23.30
  11   3  -1  314.27   47.80
  11   3  -1  312.27   39.70
 -11   3   1  266.67   28.90
  11   3  -1  203.38   37.20
  10  -3  -1  229.18   38.30
 -10  -3   1  243.88   33.80
 -10  -3   1  249.08   35.60
  10  -3  -1  243.58   21.20
  10  -3  -1  169.58   31.10
  10  -3  -1  238.38   36.10
 -10  -3   1  260.97   37.30
 -10  -3   1  227.98   41.20
  10   3  -1  228.28   40.50
  10   3  -1  291.67   39.20
 -10   3   1  288.27   34.70
 -10   3   1  265.77   36.00
 -10   3   1  240.18   35.40
  10   3  -1  152.78   30.30
 -10   3   1  223.68   21.90
  10   3  -1  272.77   42.90
 -10   3   1  243.68   24.60
  10   3  -1  254.87   35.30
  10   3  -1  202.18   16.40
 -10   3   1  251.37   24.80
  10   3  -1  205.28   27.60
  10   3  -1  309.87   39.70
  10   3  -1  288.47   36.50
   9  -3  -1  249.08   36.30
  -9  -3   1  368.46   43.20
  -9  -3   1  296.77   31.40
   9  -3  -1  286.67   21.50
   9  -3  -1  312.47   45.90
  -9  -3   1  374.96   47.50
   9  -3  -1  263.17   20.20
  -9  -3   1  291.37   34.30
  -9  -3   1  348.07   48.90
   9  -3  -1  334.37   48.20
   9   3  -1  279.97   28.10
  -9   3   1  248.78   16.20
  -9   3   1  375.56   52.99
  -9   3   1  257.07   23.90
   9   3  -1  365.76   45.20
  -9   3   1  307.07   26.80
   9   3  -1  286.07   29.50
   9   3  -1  367.16   50.99
  -9   3   1  301.17   26.10
   9   3  -1  282.97   18.70
   9   3  -1  252.87   26.40
  -9   3   1  350.36   32.30
   9   3  -1  248.38   37.80
  -9   3   1  260.27   23.80
  -8  -3   1  192.88   30.50
   8  -3  -1  150.48   32.00
  -8  -3   1  206.28   37.20
   8  -3  -1  177.08   30.70
   8  -3  -1  176.08   29.60
  -8  -3   1  154.38   27.10
  -8  -3   1  150.98   24.30
   8  -3  -1  133.49   14.40
  -8  -3   1  177.88   33.70
  -8   3   1  134.09   23.10
  -8   3   1  241.68   27.90
   8   3  -1  149.59   13.50
  -8   3   1  200.98   24.90
  -8   3   1  177.08   23.90
  -8   3   1  186.68   27.00
   8   3  -1  179.78   26.70
   8   3  -1  160.08   29.80
   8   3  -1  168.28   27.60
   8   3  -1  133.69   12.80
   8   3  -1  151.38   26.50
  -8   3   1  132.59   11.80
   8   3  -1  139.09   24.00
  -8   3   1  201.78   24.90
  -8   3   1  204.38   24.10
  -8   3   1  165.58   23.40
   8   3  -1  188.08   27.20
   8   3  -1  155.68   26.90
  -7  -3   1   16.50    9.70
   7  -3  -1   33.60   13.80
   7  -3  -1   14.40    6.20
  -7  -3   1   28.00   16.20
  -7  -3   1   15.20   11.60
  -7  -3   1   10.70    8.30
   7  -3  -1   -3.70    9.10
   7  -3  -1   25.60    8.10
  -7  -3   1   28.80   12.70
   7  -3  -1    9.30   10.00
  -7  -3   1    9.00    8.70
  -7  -3   1   10.10    9.40
  -7  -3   1   19.40    9.80
  -7  -3   1   13.60    8.40
   7   3  -1    8.20    9.20
  -7   3   1   32.70    9.80
   7   3  -1   14.50    8.40
   7   3  -1   12.90   11.30
  -7   3   1   -0.80    7.40
  -7   3   1   -3.70    8.00
   7   3  -1   28.70   11.30
   7   3  -1   14.60    6.20
  -7   3   1   11.20    6.30
   7   3  -1    2.00    6.60
   7   3  -1   24.20   11.10
   7   3  -1   14.10    8.90
   7   3  -1   21.10   10.30
  -7   3   1   13.80    9.20
  -7   3   1   14.40    8.40
  -7   3   1   22.60    6.00
  -7   3   1   11.20    6.40
  -7   3   1   17.30   10.70
  -7   3   1   10.20    9.20
   7   3  -1   35.40   13.60
   7   3  -1   17.50   12.50
   7   3  -1    8.70    6.40
   6  -3  -1  205.48   30.00
  -6  -3   1  171.28   17.40
   6  -3  -1  207.78   20.00
  -6  -3   1  219.78   23.10
  -6  -3   1  211.28   20.20
  -6  -3   1  238.88   22.20
   6  -3  -1  205.38   14.10
  -6  -3   1  213.58   20.70
  -6  -3   1  218.48   31.20
  -6  -3   1  255.47   30.20
   6  -3  -1  283.67   32.60
  -6  -3   1  212.38   15.70
  -6  -3   1  196.18   21.20
   6  -3  -1  254.37   33.10
   6   3  -1  244.28   22.50
   6   3  -1  202.68   20.70
   6   3  -1  251.67   30.10
   6   3  -1  194.78   18.70
   6   3  -1  194.58   28.40
  -6   3   1  206.38   19.80
  -6   3   1  222.48   22.80
  -6   3   1  195.28   20.30
   6   3  -1  286.07   34.30
   6   3  -1  204.68   14.90
  -6   3   1  177.68   24.50
   6   3  -1  218.78   28.20
   6   3  -1  195.38   20.30
  -6   3   1  186.88   16.80
   6   3  -1  223.58   22.20
  -6   3   1  187.08   18.60
  -6   3   1  211.08   15.30
  -6   3   1  182.48   17.10
   6   3  -1  198.88   15.30
  -6   3   1  222.28   16.30
  -6   3   1  221.38   16.80
   6   3  -1  205.68   20.40
  -6   3   1  199.38   16.90
  -5  -3   1  159.38   21.60
  -5  -3   1  139.19   13.00
  -5  -3   1  150.68   19.10
   5  -3  -1  202.88   26.00
  -5  -3   1  139.99   11.70
   5  -3  -1  103.69   17.80
  -5  -3   1  217.18   26.00
  -5  -3   1  181.78   30.10
   5  -3  -1  177.88   21.10
   5  -3  -1  137.69   10.40
  -5  -3   1  131.69   19.60
  -5  -3   1  131.39   18.30
  -5  -3   1  142.29   14.90
  -5  -3   1  152.58   19.40
   5  -3  -1  101.59   16.90
  -5  -3   1  169.68   21.50
   5   3  -1  149.59   12.60
   5   3  -1  145.59   20.50
  -5   3   1  132.19   20.20
  -5   3   1  133.89   13.50
   5   3  -1  166.28   21.30
  -5   3   1  142.99   18.00
   5   3  -1  209.78   26.70
  -5   3   1  146.29   12.70
   5   3  -1  211.48   28.40
   5   3  -1  129.39   21.30
  -5   3   1  144.49   12.40
  -5   3   1  146.99   12.60
  -5   3   1  178.78   22.30
   5   3  -1  137.19   18.90
   5   3  -1  187.68   17.70
  -5   3   1  122.79   17.70
   5   3  -1  168.58   21.20
   5   3  -1  158.88   20.40
   5   3  -1  166.18   21.60
   5   3  -1  158.08   22.30
  -5   3   1  152.48   17.70
  -5   3   1  123.19   12.70
  -5   3   1  158.88   21.30
  -4  -3   1 2030.50   75.89
   4  -3  -1 1969.70   78.79
   4  -3  -1 2036.60   82.19
  -4  -3   1 1988.10   78.49
  -4  -3   1 1929.01   77.09
  -4  -3   1 1971.20   78.29
   4  -3  -1 2151.28   78.09
  -4  -3   1 1959.70   76.59
   4  -3  -1 1919.71   82.19
  -4  -3   1 1925.21   82.39
   4  -3  -1 2046.50   83.29
  -4  -3   1 2038.00   77.09
  -4  -3   1 2074.99   78.59
  -4  -3   1 1967.60   74.69
  -4  -3   1 2030.00   72.69
   4  -3  -1 1905.91   65.99
   4   3  -1 1988.10   79.29
  -4   3   1 1979.20   69.69
  -4   3   1 2002.10   77.89
  -4   3   1 1933.11   79.49
   4   3  -1 1957.70   79.49
  -4   3   1 1922.51   80.89
  -4   3   1 2168.18   74.59
  -4   3   1 2046.40   68.59
  -4   3   1 1979.60   69.89
  -4   3   1 1949.30   68.79
  -4   3   1 1963.60   69.89
   4   3  -1 1927.51   78.19
   4   3  -1 1999.20   76.09
   4   3  -1 1878.61   76.99
   4   3  -1 1907.71   80.39
  -4   3   1 2040.60   68.39
   4   3  -1 2006.60   75.39
   4   3  -1 1975.90   69.89
  -4   3   1 2091.89   77.69
   4   3  -1 2034.70   75.29
   4   3  -1 1862.81   77.29
  -3  -3   1 9542.54  309.47
  -3  -3   1 9616.44  306.87
  -3  -3   1 9825.22  311.97
   3  -3  -1 9858.71  302.47
  -3  -3   1 9269.57  307.27
  -3  -3   1 9293.17  308.07
   3  -3  -1 9278.77  297.27
  -3  -3   1 9713.53  306.07
   3  -3  -1 9834.42  314.67
  -3  -3   1 9759.02  314.17
  -3  -3   1 9443.36  308.87
   3  -3  -1 9687.53  310.17
  -3  -3   1 9454.25  305.57
  -3  -3   1 9590.14  306.07
   3  -3  -1 9701.23  311.87
   3  -3  -1 9858.11  313.27
  -3   3   1 9660.73  300.27
  -3   3   1 9999.00  310.97
   3   3  -1 9746.32  312.47
  -3   3   1 9510.05  303.07
   3   3  -1 9733.73  307.07
   3   3  -1 9542.95  309.97
  -3   3   1 9360.26  310.87
   3   3  -1 9610.04  312.47
  -3   3   1 9401.66  299.47
   3   3  -1 9863.21  306.77
  -3   3   1 9682.83  312.77
  -3   3   1 9887.81  299.37
   3   3  -1 9409.36  305.87
  -3   3   1 9808.82  312.37
   3   3  -1 9564.54  302.47
   3   3  -1 9585.74  307.87
  -3   3   1 9949.30  325.67
   3   3  -1 9418.26  308.67
  -3   3   1 9387.56  299.27
   3   3  -1 9195.08  308.57
  -3   3   1 9750.32  311.87
  -2  -3   1   44.20   12.10
   2  -3  -1   30.80    7.30
  -2  -3   1   47.60    8.80
  -2  -3   1   41.60    8.20
  -2  -3   1   58.99   10.40
  -2  -3   1   37.20    8.80
  -2  -3   1   51.59   10.30
   2  -3  -1   59.99   10.20
   2  -3  -1   50.59   11.70
  -2  -3   1   49.90    8.80
   2  -3  -1   92.59   19.80
  -2  -3   1   59.39    8.90
  -2  -3   1   55.89   11.80
  -2  -3   1   49.99   10.90
   2  -3  -1   53.79   13.80
  -2  -3   1   58.89   11.20
   2  -3  -1   57.19    6.20
   2  -3  -1   64.29   12.00
  -2   3   1   36.10    9.70
  -2   3   1   47.60   11.60
  -2   3   1   84.09   13.60
  -2   3   1   60.39    9.70
   2   3  -1   39.20    9.00
  -2   3   1   60.09    7.00
   2   3  -1   43.60   10.50
  -2   3   1   60.79    6.70
   2   3  -1   28.40    7.50
   2   3  -1   54.79   13.10
   2   3  -1   66.29   13.40
   2   3  -1   51.89   10.50
  -2   3   1   59.29    6.60
   2   3  -1   45.20    7.90
  -2   3   1   72.89   15.50
  -2   3   1   60.49   12.10
   2   3  -1   55.79   10.20
   2   3  -1   47.80    8.70
  -2   3   1   39.10    5.80
   2   3  -1   46.90    8.60
  -2   3   1   52.19    8.50
   2   3  -1   30.30    7.00
   2   3  -1   42.50   10.50
  -1  -3   1   13.00    5.20
  -1  -3   1    2.60    6.40
  -1  -3   1    8.00    5.90
   1  -3  -1    8.90    5.10
  -1  -3   1   10.50    4.50
  -1  -3   1    2.60    4.20
  -1  -3   1    9.20    7.20
  -1  -3   1   11.40    6.30
   1  -3  -1   16.80    8.60
  -1  -3   1    9.00    6.00
  -1  -3   1    5.40    5.50
   1  -3  -1   19.80    8.00
   1  -3  -1    9.40    4.30
  -1  -3   1   13.50    8.40
   1  -3  -1    5.10    5.00
  -1  -3   1    7.70    4.10
   1  -3  -1    8.60    4.70
   1  -3  -1   16.60    7.70
   1  -3  -1   13.40    7.90
   1  -3  -1   12.00    6.80
   1   3  -1    5.50    5.90
  -1   3   1   12.90    4.50
   1   3  -1   20.80    6.80
  -1   3   1    9.30    5.60
  -1   3   1    7.40    4.10
   1   3  -1    3.30    6.90
  -1   3   1   14.30    4.70
  -1   3   1   12.10    4.80
  -1   3   1   11.20    4.80
   1   3  -1   18.10    7.70
   1   3  -1   15.20    6.20
  -1   3   1    7.90    5.00
   1   3  -1    5.90    6.50
  -1   3   1    5.50    5.60
  -1   3   1    5.90    4.80
   1   3  -1    2.90    4.90
   1   3  -1   11.30    4.90
  -1   3   1    1.10    5.90
   1   3  -1   14.00    5.70
  -1   3   1   20.80    6.50
   1   3  -1   16.40    4.10
  -1   3   1    5.70    1.80
  -1   3   1    8.10    6.60
  -1   3   1   10.10    5.30
   1   3  -1   12.70    4.50
   0  -3  -1  735.03   30.50
   0  -3   1  785.62   27.90
   0  -3   1  712.63   34.00
   0  -3  -1  710.03   36.10
   0  -3   1  797.82   26.80
   0  -3  -1  753.42   30.00
   0  -3  -1  760.62   34.50
   0  -3  -1  774.22   35.20
   0  -3  -1  777.72   30.00
   0  -3   1  730.73   34.20
   0  -3  -1  726.83   30.10
   0  -3  -1  742.13   32.30
   0  -3   1  764.32   28.10
   0  -3  -1  772.32   31.10
   0  -3   1  738.23   36.70
[truncated: 9,765,253 more chars]
