# Supplementary material for: Organophosphides: A New Class of Luminophore Ligands for Copper(I) Carbene Based TADF Emitters and Photocatalysts
Source: Angew Chem Int Ed Engl. 2026 Feb 25;65(13):e18530. doi: 10.1002/anie.202518530 (PMC13007583; doi:10.1002/anie.202518530)
Supplement: Supplementary file 4 — Supporting File 4: anie71068‐sup‐0004‐Data.zip. [file ANIE-65-e18530-s001.zip › PCRX1021-PCRB1031-finalcif.cif]

data_PCRX1021-PCRB1031
_audit_contact_author_address
;TU Dortmund University
Faculty of Chemistry and Chemical Biology
Otto-Hahn-Str. 6
44227 Dortmund
Germany
;
_audit_contact_author_email       paul.ruer@tu-dortmund.de
_audit_contact_author_phone       '+49 231 755 3971'
_audit_creation_method
;FinalCif V131 by Daniel Kratzert, Freiburg 2023, 
https://dkratzert.de/finalcif.html
;
_exptl_crystal_preparation        ?
_audit_contact_author_name        'Paul C. Ruer'
_audit_creation_date              2023-12-16
_publ_contact_author_id_orcid     0000-0002-2969-9359
_publ_section_references
;
Bourhis, L.J., Dolomanov, O.V., Gildea, R.J., Howard, J.A.K., Puschmann, H.
 (2015). Acta Cryst. A71, 59-75.

Dolomanov, O.V., Bourhis, L.J., Gildea, R.J, Howard, J.A.K. & Puschmann, H.
 (2009), J. Appl. Cryst. 42, 339-341.
;
_diffrn_source_power              0.07
_exptl_crystal_colour_lustre      clear
_exptl_crystal_colour_modifier    .
_exptl_crystal_colour_primary     orange
_olex2_refinement_description
;
1. Fixed Uiso
 At 1.2 times of:
  All C(H) groups, All C(H,H) groups
 At 1.5 times of:
  All C(H,H,H) groups
2.a Ternary CH refined with riding coordinates:
 C8A(H8A), C8B(H8B)
2.b Secondary CH2 refined with riding coordinates:
 C4A(H4Aa,H4Ab), C4B(H4Ba,H4Bb), C5(H5a,H5b), C20A(H20a,H20b), C20B(H20c,H20d),
  C21(H21a,H21b)
2.c Aromatic/amide H refined with riding coordinates:
 C2A(H2A), C2B(H2B), C2C(H2C), C2D(H2D), C10A(H10A), C10B(H10B), C11(H11)
2.d Idealised Me refined as rotating group:
 C1A(H1Aa,H1Ab,H1Ac), C1B(H1Ba,H1Bb,H1Bc), C3A(H3Aa,H3Ab,H3Ac), C3B(H3Ba,H3Bb,
 H3Bc), C3C(H3Ca,H3Cb,H3Cc), C3D(H3Da,H3Db,H3Dc), C6A(H6Aa,H6Ab,H6Ac), C6B(H6Ba,
 H6Bb,H6Bc), C7A(H7Aa,H7Ab,H7Ac), C7B(H7Ba,H7Bb,H7Bc), C9A(H9Aa,H9Ab,H9Ac),
 C9B(H9Ba,H9Bb,H9Bc)
;
_olex2_submission_special_instructions 'No special instructions were received'
_refine_ls_d_res_high             0.7099
_refine_ls_d_res_low              10.6042
_chemical_name_systematic         ?
_chemical_name_common             ?
_chemical_formula_sum             'C41 H57 Cu N P'
_chemical_formula_moiety          'C41 H57 Cu N P'
_chemical_formula_weight          658.436
_chemical_melting_point           ?
_space_group_crystal_system       'monoclinic'
_symmetry_Int_Tables_number       14
_space_group_IT_number            14
_space_group_name_H-M_alt         'P 1 21/c 1'
_space_group_name_Hall            '-P 2ybc'

loop_
_space_group_symop_id
_space_group_symop_operation_xyz
1 x,y,z
2 -x,y+1/2,-z+1/2
3 -x,-y,-z
4 x,-y-1/2,z-1/2

_cell_length_a                    17.5516(9)
_cell_length_b                    13.3084(6)
_cell_length_c                    15.9247(7)
_cell_angle_alpha                 90
_cell_angle_beta                  90.881(2)
_cell_angle_gamma                 90
_cell_volume                      3719.3(3)
_cell_formula_units_Z             4
_cell_measurement_temperature     100(2)
_cell_measurement_reflns_used     9884
_cell_measurement_theta_min       2.297
_cell_measurement_theta_max       30.367
_exptl_crystal_description        block
_exptl_crystal_colour             'clear orange'
_exptl_crystal_recrystallization_method
;crystals were obtained by slow vapor diffusion of n-pentane into a solution of 
the compound in diethyl ether at -35 \%C
;
_exptl_crystal_density_meas       ?
_exptl_crystal_density_method     ?
_exptl_crystal_density_diffrn     1.176
_exptl_crystal_F_000              1418.486
_exptl_crystal_size_max           0.215
_exptl_crystal_size_mid           0.112
_exptl_crystal_size_min           0.056
_exptl_absorpt_coefficient_mu     0.658
_exptl_absorpt_correction_type    multi-scan
_exptl_absorpt_correction_T_min   0.6261
_exptl_absorpt_correction_T_max   0.7461
_exptl_absorpt_process_details
;
SADABS-2016/2 (Bruker,2016/2) was used for absorption correction.
wR2(int) was 0.1368 before and 0.0578 after correction.
The Ratio of minimum to maximum transmission is 0.8392.
The \l/2 correction factor is Not present.
;
_exptl_special_details            ?
_diffrn_ambient_temperature       100.00
_diffrn_ambient_environment       N~2~
_diffrn_radiation_type            'Mo K\a'
_diffrn_radiation_wavelength      0.71073
_diffrn_radiation_monochromator   'mirror optics'
_diffrn_measurement_ambient_temperature_device_make 'Oxford Cryostream 800'
_diffrn_radiation_probe           x-ray
_diffrn_source                    'microfocus sealed X-ray tube'
_diffrn_source_type               'Incoatec I\ms'
_diffrn_source_voltage            50.0
_diffrn_source_current            1.4
_diffrn_detector                  CPAD
_diffrn_detector_type             'Bruker PHOTON II'
_diffrn_detector_area_resol_mean  7.41
_diffrn_measurement_device        'three-circle diffractometer'
_diffrn_measurement_device_type   'Bruker D8 VENTURE dual wavelength Mo/Cu'
_diffrn_measurement_method        '\w and \f scans'
_diffrn_measurement_specimen_support 'MiTeGen micromount'
_diffrn_reflns_number             88254
_diffrn_reflns_av_unetI/netI      0.0460
_diffrn_reflns_av_R_equivalents   0.0732
_diffrn_reflns_theta_min          1.92
_diffrn_reflns_theta_max          30.04
_diffrn_reflns_theta_full         25.2417
_diffrn_reflns_limit_h_min        -24
_diffrn_reflns_limit_h_max        24
_diffrn_reflns_limit_k_min        -18
_diffrn_reflns_limit_k_max        18
_diffrn_reflns_limit_l_min        -22
_diffrn_reflns_limit_l_max        21
_diffrn_standards_number          0
_diffrn_measured_fraction_theta_max 0.9969
_diffrn_measured_fraction_theta_full 0.9964
_diffrn_reflns_Laue_measured_fraction_max 0.9969
_diffrn_reflns_Laue_measured_fraction_full 0.9964
_diffrn_reflns_point_group_measured_fraction_max 0.9969
_diffrn_reflns_point_group_measured_fraction_full 0.9964
_reflns_number_total              10851
_reflns_number_gt                 8398
_reflns_threshold_expression      I>=2u(I)
_reflns_Friedel_coverage          0.0
_reflns_Friedel_fraction_max      ?
_reflns_Friedel_fraction_full     ?
_reflns_limit_h_min               -24
_reflns_limit_h_max               24
_reflns_limit_k_min               0
_reflns_limit_k_max               18
_reflns_limit_l_min               0
_reflns_limit_l_max               22
_reflns_special_details           ?
_computing_data_collection        'Bruker BIS V6.2.16/2021-10-22 and APEX4 2022.1-1'
_computing_cell_refinement        'SAINT V8.40B (?, 2016)'
_computing_data_reduction         'SAINT V8.40B (?, 2016)'
_computing_structure_solution     'SHELXT 2018/2 (Sheldrick, 2018)'
_computing_structure_refinement   'olex2.refine 1.5 (Bourhis et al., 2015)'
_computing_molecular_graphics     'Olex2 1.5 (Dolomanov et al., 2009)'
_computing_publication_material   'Olex2 1.5 (Dolomanov et al., 2009)'
_refine_special_details           ?
_refine_ls_structure_factor_coef  Fsqd
_refine_ls_matrix_type            full
_refine_ls_weighting_scheme       calc
_refine_ls_weighting_details      'w=1/[\s^2^(Fo^2^)+(0.0279P)^2^+4.2175P] where P=(Fo^2^+2Fc^2^)/3'
_atom_sites_solution_primary      direct
_atom_sites_solution_hydrogens    ?
_refine_ls_hydrogen_treatment     mixed
_refine_ls_number_reflns          10851
_refine_ls_number_parameters      409
_refine_ls_number_restraints      0
_refine_ls_number_constraints     84
_refine_ls_R_factor_all           0.0710
_refine_ls_R_factor_gt            0.0477
_refine_ls_wR_factor_ref          0.1049
_refine_ls_wR_factor_gt           0.0951
_refine_ls_goodness_of_fit_ref    1.0589
_refine_ls_restrained_S_all       1.0589
_refine_ls_shift/su_max           -0.0008
_refine_ls_shift/su_mean          0.0000
_refine_diff_density_max          0.5956
_refine_diff_density_min          -0.7934
_refine_diff_density_rms          0.1615
_refine_ls_extinction_method      ?
_refine_ls_extinction_coef        ?

loop_
_atom_type_symbol
_atom_type_scat_dispersion_real
_atom_type_scat_dispersion_imag
_atom_type_scat_Cromer_Mann_a1
_atom_type_scat_Cromer_Mann_a2
_atom_type_scat_Cromer_Mann_a3
_atom_type_scat_Cromer_Mann_a4
_atom_type_scat_Cromer_Mann_b1
_atom_type_scat_Cromer_Mann_b2
_atom_type_scat_Cromer_Mann_b3
_atom_type_scat_Cromer_Mann_b4
_atom_type_scat_Cromer_Mann_c
_atom_type_scat_source
_atom_type_scat_dispersion_source
C 0.00313 0.00162 2.31000 1.02000 1.58860 0.86500 20.84390 10.20750 0.56870 51.65120 0.21560 'International Tables Volume C Table 6.1.1.4 (pp. 500-502)' 'Brennan, Cowan, Rev. Sci. Instrum., 1992, 63, 850'
Cu 0.32831 1.27084 13.33800 7.16760 5.61580 1.67350 3.58280 0.24700 11.39660 64.81260 1.19100 'International Tables Volume C Table 6.1.1.4 (pp. 500-502)' 'Brennan, Cowan, Rev. Sci. Instrum., 1992, 63, 850'
H 0.00000 0.00000 0.49300 0.32291 0.14019 0.04081 10.51090 26.12570 3.14236 57.79970 0.00304 'International Tables Volume C Table 6.1.1.4 (pp. 500-502)' 'Brennan, Cowan, Rev. Sci. Instrum., 1992, 63, 850'
N 0.00612 0.00332 12.21260 3.13220 2.01250 1.16630 0.00570 9.89330 28.99750 0.58260 -11.52900 'International Tables Volume C Table 6.1.1.4 (pp. 500-502)' 'Brennan, Cowan, Rev. Sci. Instrum., 1992, 63, 850'
P 0.10265 0.09519 6.43450 4.17910 1.78000 1.49080 1.90670 27.15700 0.52600 68.16450 1.11490 'International Tables Volume C Table 6.1.1.4 (pp. 500-502)' 'Brennan, Cowan, Rev. Sci. Instrum., 1992, 63, 850'

_geom_special_details             ?

loop_
_atom_site_label
_atom_site_type_symbol
_atom_site_fract_x
_atom_site_fract_y
_atom_site_fract_z
_atom_site_U_iso_or_equiv
_atom_site_adp_type
_atom_site_occupancy
_atom_site_refinement_flags_posn
Cu1_1 Cu 0.274298(14) 0.402896(16) 0.450721(15) 0.01807(6) Uani 1.000000 .
P1_1 P 0.25836(3) 0.51752(3) 0.54704(3) 0.01962(11) Uani 1.000000 .
N1_1 N 0.22177(9) 0.28402(11) 0.31112(10) 0.0170(3) Uani 1.000000 .
C35_1 C 0.08876(12) 0.31598(15) 0.34448(14) 0.0254(4) Uani 1.000000 .
C1A_1 C 0.13504(17) 0.91470(17) 0.39705(18) 0.0424(6) Uani 1.000000 .
H1Aa_1 H 0.0827(4) 0.9038(4) 0.3767(11) 0.0636(9) Uiso 1.000000 GR
H1Ab_1 H 0.1351(10) 0.9646(5) 0.4423(4) 0.0636(9) Uiso 1.000000 GR
H1Ac_1 H 0.1663(7) 0.9392(8) 0.3509(8) 0.0636(9) Uiso 1.000000 GR
C1B_1 C 0.49897(17) 0.6176(2) 0.82145(16) 0.0461(7) Uani 1.000000 .
H1Ba_1 H 0.5471(4) 0.5831(12) 0.8102(7) 0.0692(11) Uiso 1.000000 GR
H1Bb_1 H 0.5078(9) 0.6903(3) 0.8236(8) 0.0692(11) Uiso 1.000000 GR
H1Bc_1 H 0.4792(5) 0.5948(14) 0.8754(2) 0.0692(11) Uiso 1.000000 GR
C2A_1 C 0.24412(14) 0.80818(15) 0.45055(13) 0.0274(5) Uani 1.000000 .
H2A_1 H 0.27637(14) 0.86467(15) 0.44290(13) 0.0329(5) Uiso 1.000000 R
C2B_1 C 0.12224(13) 0.73231(15) 0.43924(14) 0.0269(4) Uani 1.000000 .
H2B_1 H 0.07024(13) 0.73532(15) 0.42197(14) 0.0323(5) Uiso 1.000000 R
C2C_1 C 0.36981(15) 0.63688(16) 0.75221(14) 0.0327(5) Uani 1.000000 .
H2C_1 H 0.35722(15) 0.68219(16) 0.79596(14) 0.0392(6) Uiso 1.000000 R
C2D_1 C 0.45860(14) 0.52697(16) 0.68803(14) 0.0295(5) Uani 1.000000 .
H2D_1 H 0.50759(14) 0.49667(16) 0.68734(14) 0.0353(6) Uiso 1.000000 R
C3A_1 C 0.36094(13) 0.71493(18) 0.49581(16) 0.0348(5) Uani 1.000000 .
H3Aa_1 H 0.38012(19) 0.6499(6) 0.4764(10) 0.0522(8) Uiso 1.000000 GR
H3Ab_1 H 0.38503(16) 0.7691(9) 0.4641(9) 0.0522(8) Uiso 1.000000 GR
H3Ac_1 H 0.37302(14) 0.7229(14) 0.5557(2) 0.0522(8) Uiso 1.000000 GR
C3B_1 C 0.09827(12) 0.55391(16) 0.48122(16) 0.0308(5) Uani 1.000000 .
H3Ba_1 H 0.0974(7) 0.5320(8) 0.5400(2) 0.0461(7) Uiso 1.000000 GR
H3Bb_1 H 0.0467(2) 0.5729(4) 0.4629(10) 0.0461(7) Uiso 1.000000 GR
H3Bc_1 H 0.1167(6) 0.4989(5) 0.4460(8) 0.0461(7) Uiso 1.000000 GR
C3C_1 C 0.23811(15) 0.66450(16) 0.69637(14) 0.0329(5) Uani 1.000000 .
H3Ca_1 H 0.19839(15) 0.6144(3) 0.6847(11) 0.0493(8) Uiso 1.000000 GR
H3Cb_1 H 0.2318(4) 0.6914(12) 0.7531(4) 0.0493(8) Uiso 1.000000 GR
H3Cc_1 H 0.2339(4) 0.7193(9) 0.6554(8) 0.0493(8) Uiso 1.000000 GR
C3D_1 C 0.42956(12) 0.42817(16) 0.55863(15) 0.0274(4) Uani 1.000000 .
H3Da_1 H 0.4208(9) 0.4571(5) 0.50271(15) 0.0411(7) Uiso 1.000000 GR
H3Db_1 H 0.4838(3) 0.4123(9) 0.5661(6) 0.0411(7) Uiso 1.000000 GR
H3Dc_1 H 0.3994(6) 0.3666(5) 0.5642(7) 0.0411(7) Uiso 1.000000 GR
C4A_1 C 0.40793(11) 0.25457(14) 0.34872(13) 0.0212(4) Uani 1.000000 .
H4Aa_1 H 0.40704(11) 0.28278(14) 0.29119(13) 0.0254(5) Uiso 1.000000 R
H4Ab_1 H 0.41893(11) 0.31018(14) 0.38838(13) 0.0254(5) Uiso 1.000000 R
C4B_1 C 0.33138(12) 0.15826(14) 0.45470(13) 0.0208(4) Uani 1.000000 .
H4Ba_1 H 0.34040(12) 0.20954(14) 0.49878(13) 0.0250(5) Uiso 1.000000 R
H4Bb_1 H 0.28154(12) 0.12621(14) 0.46527(13) 0.0250(5) Uiso 1.000000 R
C5_1 C 0.29722(11) 0.13870(14) 0.29873(13) 0.0204(4) Uani 1.000000 .
H5a_1 H 0.33859(11) 0.11716(14) 0.26118(13) 0.0245(5) Uiso 1.000000 R
H5b_1 H 0.27425(11) 0.07822(14) 0.32420(13) 0.0245(5) Uiso 1.000000 R
C6A_1 C 0.26751(13) 0.24217(15) 0.16747(13) 0.0249(4) Uani 1.000000 .
H6Aa_1 H 0.2768(8) 0.18752(19) 0.1277(4) 0.0374(6) Uiso 1.000000 GR
H6Ab_1 H 0.2302(4) 0.2890(9) 0.1431(5) 0.0374(6) Uiso 1.000000 GR
H6Ac_1 H 0.3153(5) 0.2778(10) 0.1794(2) 0.0374(6) Uiso 1.000000 GR
C6B_1 C 0.16479(12) 0.13859(15) 0.22850(13) 0.0239(4) Uani 1.000000 .
H6Ba_1 H 0.1768(2) 0.0860(7) 0.1877(7) 0.0359(6) Uiso 1.000000 GR
H6Bb_1 H 0.1456(5) 0.1077(9) 0.2799(2) 0.0359(6) Uiso 1.000000 GR
H6Bc_1 H 0.1258(3) 0.1834(3) 0.2046(9) 0.0359(6) Uiso 1.000000 GR
C7A_1 C 0.25858(18) 0.57098(17) 0.27723(17) 0.0430(7) Uani 1.000000 .
H7Aa_1 H 0.2685(11) 0.5485(3) 0.3350(3) 0.0646(10) Uiso 1.000000 GR
H7Ab_1 H 0.3054(6) 0.5991(9) 0.2540(7) 0.0646(10) Uiso 1.000000 GR
H7Ac_1 H 0.2187(5) 0.6226(6) 0.2770(10) 0.0646(10) Uiso 1.000000 GR
C7B_1 C 0.09572(13) 0.26644(16) 0.49633(14) 0.0279(5) Uani 1.000000 .
H7Ba_1 H 0.0959(9) 0.20919(17) 0.53504(15) 0.0418(7) Uiso 1.000000 GR
H7Bb_1 H 0.1434(5) 0.3040(10) 0.5031(3) 0.0418(7) Uiso 1.000000 GR
H7Bc_1 H 0.0526(5) 0.3105(10) 0.5088(3) 0.0418(7) Uiso 1.000000 GR
C8A_1 C 0.23208(15) 0.48096(16) 0.22320(14) 0.0336(5) Uani 1.000000 .
H8A_1 H 0.27218(15) 0.42772(16) 0.22727(14) 0.0403(6) Uiso 1.000000 R
C8B_1 C 0.08816(12) 0.22814(15) 0.40557(14) 0.0256(4) Uani 1.000000 .
H8B_1 H 0.13384(12) 0.18571(15) 0.39400(14) 0.0307(5) Uiso 1.000000 R
C9A_1 C 0.2245(2) 0.5127(2) 0.13079(16) 0.0501(8) Uani 1.000000 .
H9Aa_1 H 0.2063(12) 0.4557(5) 0.0972(3) 0.0752(12) Uiso 1.000000 GR
H9Ab_1 H 0.1881(9) 0.5683(11) 0.1257(2) 0.0752(12) Uiso 1.000000 GR
H9Ac_1 H 0.2742(3) 0.5345(15) 0.1105(4) 0.0752(12) Uiso 1.000000 GR
C9B_1 C 0.01761(14) 0.16158(19) 0.39509(19) 0.0430(7) Uani 1.000000 .
H9Ba_1 H 0.0230(5) 0.1022(8) 0.4311(10) 0.0646(10) Uiso 1.000000 GR
H9Bb_1 H -0.02776(19) 0.1995(5) 0.4112(12) 0.0646(10) Uiso 1.000000 GR
H9Bc_1 H 0.0124(7) 0.1404(12) 0.3363(3) 0.0646(10) Uiso 1.000000 GR
C10A_1 C 0.09140(17) 0.4930(2) 0.24935(17) 0.0439(7) Uani 1.000000 .
H10A_1 H 0.09149(17) 0.5541(2) 0.21862(17) 0.0527(8) Uiso 1.000000 R
C10B_1 C 0.02316(14) 0.37367(19) 0.33270(16) 0.0367(6) Uani 1.000000 .
H10B_1 H -0.02309(14) 0.35317(19) 0.35775(16) 0.0440(7) Uiso 1.000000 R
C11_1 C 0.02467(16) 0.4605(2) 0.28488(18) 0.0473(7) Uani 1.000000 .
H11_1 H -0.02080(16) 0.4982(2) 0.27647(18) 0.0568(8) Uiso 1.000000 R
C12A_1 C 0.16753(13) 0.81691(15) 0.42981(14) 0.0278(5) Uani 1.000000 .
C12B_1 C 0.44170(15) 0.59388(18) 0.75229(14) 0.0334(5) Uani 1.000000 .
C13A_1 C 0.27583(12) 0.71924(14) 0.48236(13) 0.0227(4) Uani 1.000000 .
C13B_1 C 0.15057(12) 0.64308(14) 0.47323(13) 0.0230(4) Uani 1.000000 .
C13C_1 C 0.31534(14) 0.61586(14) 0.69005(13) 0.0262(4) Uani 1.000000 .
C13D_1 C 0.40603(13) 0.50294(15) 0.62466(13) 0.0242(4) Uani 1.000000 .
C14A_1 C 0.22796(12) 0.63609(14) 0.49789(12) 0.0197(4) Uani 1.000000 .
C14B_1 C 0.33344(12) 0.54847(14) 0.62350(12) 0.0219(4) Uani 1.000000 .
C15_1 C 0.27173(11) 0.29510(13) 0.37181(12) 0.0173(3) Uani 1.000000 .
C16_1 C 0.32886(11) 0.20977(13) 0.36798(12) 0.0167(3) Uani 1.000000 .
C17_1 C 0.23651(12) 0.19865(14) 0.24912(12) 0.0196(4) Uani 1.000000 .
C18_1 C 0.15491(12) 0.34761(14) 0.30317(13) 0.0217(4) Uani 1.000000 .
C19A_1 C 0.15899(14) 0.43795(17) 0.25747(14) 0.0311(5) Uani 1.000000 .
C20A_1 C 0.47145(12) 0.17602(16) 0.35584(14) 0.0265(4) Uani 1.000000 .
H20a_1 H 0.46391(12) 0.12413(16) 0.31195(14) 0.0318(5) Uiso 1.000000 R
H20b_1 H 0.52134(12) 0.20862(16) 0.34669(14) 0.0318(5) Uiso 1.000000 R
C20B_1 C 0.39405(12) 0.07895(15) 0.45996(15) 0.0273(4) Uani 1.000000 .
H20c_1 H 0.39493(12) 0.04833(15) 0.51662(15) 0.0328(5) Uiso 1.000000 R
H20d_1 H 0.38348(12) 0.02517(15) 0.41844(15) 0.0328(5) Uiso 1.000000 R
C21_1 C 0.47139(12) 0.12655(17) 0.44243(15) 0.0297(5) Uani 1.000000 .
H21a_1 H 0.51148(12) 0.07428(17) 0.44524(15) 0.0356(6) Uiso 1.000000 R
H21b_1 H 0.48317(12) 0.17759(17) 0.48596(15) 0.0356(6) Uiso 1.000000 R

loop_
_atom_site_aniso_label
_atom_site_aniso_U_11
_atom_site_aniso_U_22
_atom_site_aniso_U_33
_atom_site_aniso_U_12
_atom_site_aniso_U_13
_atom_site_aniso_U_23
Cu1_1 0.02767(12) 0.01110(10) 0.01540(11) 0.00063(9) -0.00134(8) -0.00256(8)
P1_1 0.0307(3) 0.0115(2) 0.0167(2) -0.00172(18) 0.00097(19) -0.00204(17)
N1_1 0.0262(8) 0.0113(6) 0.0136(8) 0.0024(6) -0.0007(6) -0.0007(5)
C35_1 0.0285(10) 0.0244(10) 0.0230(11) 0.0040(8) -0.0061(8) -0.0094(8)
C1A_1 0.0585(16) 0.0233(11) 0.0456(16) 0.0095(11) 0.0066(13) 0.0114(10)
C1B_1 0.0593(17) 0.0581(17) 0.0206(12) -0.0307(14) -0.0090(11) 0.0093(11)
C2A_1 0.0455(13) 0.0152(9) 0.0215(11) -0.0061(8) 0.0030(9) 0.0017(7)
C2B_1 0.0300(11) 0.0219(9) 0.0289(12) 0.0041(8) 0.0046(9) -0.0002(8)
C2C_1 0.0623(16) 0.0200(9) 0.0156(10) -0.0140(10) 0.0001(10) -0.0002(8)
C2D_1 0.0370(12) 0.0283(10) 0.0230(11) -0.0094(9) -0.0032(9) 0.0102(8)
C3A_1 0.0347(12) 0.0352(12) 0.0344(13) -0.0146(10) -0.0059(10) 0.0152(10)
C3B_1 0.0252(11) 0.0210(9) 0.0462(14) -0.0014(8) 0.0028(10) -0.0020(9)
C3C_1 0.0600(15) 0.0184(9) 0.0203(11) 0.0025(10) 0.0055(10) -0.0062(8)
C3D_1 0.0284(11) 0.0245(10) 0.0293(12) -0.0012(8) 0.0010(9) -0.0019(8)
C4A_1 0.0274(10) 0.0157(8) 0.0204(10) -0.0007(7) -0.0001(8) 0.0004(7)
C4B_1 0.0271(10) 0.0161(8) 0.0193(10) 0.0016(7) -0.0002(8) 0.0028(7)
C5_1 0.0262(10) 0.0143(8) 0.0206(10) 0.0025(7) -0.0009(8) -0.0032(7)
C6A_1 0.0377(12) 0.0209(9) 0.0163(10) 0.0004(8) 0.0009(8) -0.0043(7)
C6B_1 0.0298(10) 0.0199(9) 0.0220(10) -0.0009(8) -0.0020(8) -0.0081(8)
C7A_1 0.078(2) 0.0182(10) 0.0335(14) 0.0035(11) 0.0113(13) 0.0039(9)
C7B_1 0.0332(11) 0.0233(10) 0.0272(11) -0.0036(8) 0.0040(9) -0.0032(8)
C8A_1 0.0583(15) 0.0188(9) 0.0239(11) 0.0105(10) 0.0075(10) 0.0076(8)
C8B_1 0.0261(10) 0.0185(9) 0.0322(12) -0.0025(8) 0.0045(9) -0.0092(8)
C9A_1 0.087(2) 0.0377(14) 0.0255(13) 0.0171(14) 0.0094(13) 0.0121(11)
C9B_1 0.0348(13) 0.0366(13) 0.0581(18) -0.0130(10) 0.0106(12) -0.0239(12)
C10A_1 0.0597(17) 0.0387(13) 0.0333(14) 0.0263(12) -0.0028(12) 0.0099(11)
C10B_1 0.0307(12) 0.0440(14) 0.0351(14) 0.0124(10) -0.0060(10) -0.0095(11)
C11_1 0.0474(16) 0.0566(17) 0.0377(15) 0.0312(13) -0.0106(12) -0.0008(12)
C12A_1 0.0433(13) 0.0169(9) 0.0233(11) 0.0044(8) 0.0061(9) 0.0022(8)
C12B_1 0.0503(14) 0.0332(11) 0.0165(10) -0.0209(11) -0.0044(9) 0.0071(9)
C13A_1 0.0334(11) 0.0183(9) 0.0163(9) -0.0056(8) -0.0001(8) -0.0002(7)
C13B_1 0.0283(10) 0.0161(8) 0.0249(11) 0.0005(7) 0.0065(8) -0.0036(7)
C13C_1 0.0496(13) 0.0133(8) 0.0157(10) -0.0067(8) 0.0005(9) 0.0005(7)
C13D_1 0.0352(11) 0.0188(9) 0.0186(10) -0.0073(8) -0.0005(8) 0.0043(7)
C14A_1 0.0309(10) 0.0138(8) 0.0144(9) -0.0005(7) 0.0037(8) -0.0016(6)
C14B_1 0.0380(11) 0.0136(8) 0.0141(9) -0.0056(8) 0.0007(8) 0.0012(7)
C15_1 0.0248(9) 0.0141(8) 0.0130(9) -0.0005(7) -0.0009(7) 0.0013(6)
C16_1 0.0238(9) 0.0122(7) 0.0141(9) 0.0007(7) -0.0009(7) -0.0015(6)
C17_1 0.0288(10) 0.0151(8) 0.0150(9) 0.0020(7) -0.0018(7) -0.0061(7)
C18_1 0.0286(10) 0.0189(9) 0.0175(10) 0.0079(8) -0.0047(8) -0.0045(7)
C19A_1 0.0471(13) 0.0281(10) 0.0178(11) 0.0151(10) -0.0036(9) 0.0023(8)
C20A_1 0.0235(10) 0.0236(9) 0.0323(12) 0.0025(8) 0.0014(9) -0.0028(8)
C20B_1 0.0336(11) 0.0194(9) 0.0288(12) 0.0041(8) -0.0051(9) 0.0077(8)
C21_1 0.0268(11) 0.0264(10) 0.0356(13) 0.0049(8) -0.0058(9) 0.0035(9)

loop_
_geom_bond_atom_site_label_1
_geom_bond_atom_site_label_2
_geom_bond_distance
_geom_bond_site_symmetry_2
_geom_bond_publ_flag
Cu1_1 P1_1 2.1843(5) . ?
Cu1_1 C15_1 1.9072(18) . ?
P1_1 C14A_1 1.837(2) . ?
P1_1 C14B_1 1.827(2) . ?
N1_1 C15_1 1.303(2) . ?
N1_1 C17_1 1.530(2) . ?
N1_1 C18_1 1.451(2) . ?
C35_1 C8B_1 1.521(3) . ?
C35_1 C10B_1 1.394(3) . ?
C35_1 C18_1 1.408(3) . ?
C1A_1 H1Aa_1 0.9800 . ?
C1A_1 H1Ab_1 0.9800 . ?
C1A_1 H1Ac_1 0.9800 . ?
C1A_1 C12A_1 1.511(3) . ?
C1B_1 H1Ba_1 0.9800 . ?
C1B_1 H1Bb_1 0.9800 . ?
C1B_1 H1Bc_1 0.9800 . ?
C1B_1 C12B_1 1.513(3) . ?
C2A_1 H2A_1 0.9500 . ?
C2A_1 C12A_1 1.384(3) . ?
C2A_1 C13A_1 1.399(3) . ?
C2B_1 H2B_1 0.9500 . ?
C2B_1 C12A_1 1.388(3) . ?
C2B_1 C13B_1 1.394(3) . ?
C2C_1 H2C_1 0.9500 . ?
C2C_1 C12B_1 1.385(4) . ?
C2C_1 C13C_1 1.394(3) . ?
C2D_1 H2D_1 0.9500 . ?
C2D_1 C12B_1 1.392(3) . ?
C2D_1 C13D_1 1.394(3) . ?
C3A_1 H3Aa_1 0.9800 . ?
C3A_1 H3Ab_1 0.9800 . ?
C3A_1 H3Ac_1 0.9800 . ?
C3A_1 C13A_1 1.507(3) . ?
C3B_1 H3Ba_1 0.9800 . ?
C3B_1 H3Bb_1 0.9800 . ?
C3B_1 H3Bc_1 0.9800 . ?
C3B_1 C13B_1 1.507(3) . ?
C3C_1 H3Ca_1 0.9800 . ?
C3C_1 H3Cb_1 0.9800 . ?
C3C_1 H3Cc_1 0.9800 . ?
C3C_1 C13C_1 1.507(3) . ?
C3D_1 H3Da_1 0.9800 . ?
C3D_1 H3Db_1 0.9800 . ?
C3D_1 H3Dc_1 0.9800 . ?
C3D_1 C13D_1 1.510(3) . ?
C4A_1 H4Aa_1 0.9900 . ?
C4A_1 H4Ab_1 0.9900 . ?
C4A_1 C16_1 1.546(3) . ?
C4A_1 C20A_1 1.531(3) . ?
C4B_1 H4Ba_1 0.9900 . ?
C4B_1 H4Bb_1 0.9900 . ?
C4B_1 C16_1 1.542(3) . ?
C4B_1 C20B_1 1.526(3) . ?
C5_1 H5a_1 0.9900 . ?
C5_1 H5b_1 0.9900 . ?
C5_1 C16_1 1.549(3) . ?
C5_1 C17_1 1.540(3) . ?
C6A_1 H6Aa_1 0.9800 . ?
C6A_1 H6Ab_1 0.9800 . ?
C6A_1 H6Ac_1 0.9800 . ?
C6A_1 C17_1 1.531(3) . ?
C6B_1 H6Ba_1 0.9800 . ?
C6B_1 H6Bb_1 0.9800 . ?
C6B_1 H6Bc_1 0.9800 . ?
C6B_1 C17_1 1.523(3) . ?
C7A_1 H7Aa_1 0.9800 . ?
C7A_1 H7Ab_1 0.9800 . ?
C7A_1 H7Ac_1 0.9800 . ?
C7A_1 C8A_1 1.543(3) . ?
C7B_1 H7Ba_1 0.9800 . ?
C7B_1 H7Bb_1 0.9800 . ?
C7B_1 H7Bc_1 0.9800 . ?
C7B_1 C8B_1 1.536(3) . ?
C8A_1 H8A_1 1.0000 . ?
C8A_1 C9A_1 1.535(3) . ?
C8A_1 C19A_1 1.514(3) . ?
C8B_1 H8B_1 1.0000 . ?
C8B_1 C9B_1 1.530(3) . ?
C9A_1 H9Aa_1 0.9800 . ?
C9A_1 H9Ab_1 0.9800 . ?
C9A_1 H9Ac_1 0.9800 . ?
C9B_1 H9Ba_1 0.9800 . ?
C9B_1 H9Bb_1 0.9800 . ?
C9B_1 H9Bc_1 0.9800 . ?
C10A_1 H10A_1 0.9500 . ?
C10A_1 C11_1 1.378(4) . ?
C10A_1 C19A_1 1.398(3) . ?
C10B_1 H10B_1 0.9500 . ?
C10B_1 C11_1 1.385(4) . ?
C11_1 H11_1 0.9500 . ?
C13A_1 C14A_1 1.413(3) . ?
C13B_1 C14A_1 1.411(3) . ?
C13C_1 C14B_1 1.428(3) . ?
C13D_1 C14B_1 1.411(3) . ?
C15_1 C16_1 1.517(2) . ?
C18_1 C19A_1 1.408(3) . ?
C20A_1 H20a_1 0.9900 . ?
C20A_1 H20b_1 0.9900 . ?
C20A_1 C21_1 1.528(3) . ?
C20B_1 H20c_1 0.9900 . ?
C20B_1 H20d_1 0.9900 . ?
C20B_1 C21_1 1.528(3) . ?
C21_1 H21a_1 0.9900 . ?
C21_1 H21b_1 0.9900 . ?

loop_
_geom_angle_atom_site_label_1
_geom_angle_atom_site_label_2
_geom_angle_atom_site_label_3
_geom_angle
_geom_angle_site_symmetry_1
_geom_angle_site_symmetry_3
_geom_angle_publ_flag
C15_1 Cu1_1 P1_1 170.40(6) . . ?
C14A_1 P1_1 Cu1_1 109.89(6) . . ?
C14B_1 P1_1 Cu1_1 121.77(7) . . ?
C14B_1 P1_1 C14A_1 106.98(9) . . ?
C17_1 N1_1 C15_1 116.37(15) . . ?
C18_1 N1_1 C15_1 122.19(16) . . ?
C18_1 N1_1 C17_1 121.43(15) . . ?
C10B_1 C35_1 C8B_1 119.7(2) . . ?
C18_1 C35_1 C8B_1 122.86(18) . . ?
C18_1 C35_1 C10B_1 117.2(2) . . ?
H1Ab_1 C1A_1 H1Aa_1 109.5 . . ?
H1Ac_1 C1A_1 H1Aa_1 109.5 . . ?
H1Ac_1 C1A_1 H1Ab_1 109.5 . . ?
C12A_1 C1A_1 H1Aa_1 109.5 . . ?
C12A_1 C1A_1 H1Ab_1 109.5 . . ?
C12A_1 C1A_1 H1Ac_1 109.5 . . ?
H1Bb_1 C1B_1 H1Ba_1 109.5 . . ?
H1Bc_1 C1B_1 H1Ba_1 109.5 . . ?
H1Bc_1 C1B_1 H1Bb_1 109.5 . . ?
C12B_1 C1B_1 H1Ba_1 109.5 . . ?
C12B_1 C1B_1 H1Bb_1 109.5 . . ?
C12B_1 C1B_1 H1Bc_1 109.5 . . ?
C12A_1 C2A_1 H2A_1 118.77(11) . . ?
C13A_1 C2A_1 H2A_1 118.77(13) . . ?
C13A_1 C2A_1 C12A_1 122.46(19) . . ?
C12A_1 C2B_1 H2B_1 118.93(13) . . ?
C13B_1 C2B_1 H2B_1 118.93(13) . . ?
C13B_1 C2B_1 C12A_1 122.1(2) . . ?
C12B_1 C2C_1 H2C_1 118.92(13) . . ?
C13C_1 C2C_1 H2C_1 118.92(14) . . ?
C13C_1 C2C_1 C12B_1 122.2(2) . . ?
C12B_1 C2D_1 H2D_1 118.90(14) . . ?
C13D_1 C2D_1 H2D_1 118.90(14) . . ?
C13D_1 C2D_1 C12B_1 122.2(2) . . ?
H3Ab_1 C3A_1 H3Aa_1 109.5 . . ?
H3Ac_1 C3A_1 H3Aa_1 109.5 . . ?
H3Ac_1 C3A_1 H3Ab_1 109.5 . . ?
C13A_1 C3A_1 H3Aa_1 109.5 . . ?
C13A_1 C3A_1 H3Ab_1 109.5 . . ?
C13A_1 C3A_1 H3Ac_1 109.5 . . ?
H3Bb_1 C3B_1 H3Ba_1 109.5 . . ?
H3Bc_1 C3B_1 H3Ba_1 109.5 . . ?
H3Bc_1 C3B_1 H3Bb_1 109.5 . . ?
C13B_1 C3B_1 H3Ba_1 109.5 . . ?
C13B_1 C3B_1 H3Bb_1 109.5 . . ?
C13B_1 C3B_1 H3Bc_1 109.5 . . ?
H3Cb_1 C3C_1 H3Ca_1 109.5 . . ?
H3Cc_1 C3C_1 H3Ca_1 109.5 . . ?
H3Cc_1 C3C_1 H3Cb_1 109.5 . . ?
C13C_1 C3C_1 H3Ca_1 109.5 . . ?
C13C_1 C3C_1 H3Cb_1 109.5 . . ?
C13C_1 C3C_1 H3Cc_1 109.5 . . ?
H3Db_1 C3D_1 H3Da_1 109.5 . . ?
H3Dc_1 C3D_1 H3Da_1 109.5 . . ?
H3Dc_1 C3D_1 H3Db_1 109.5 . . ?
C13D_1 C3D_1 H3Da_1 109.5 . . ?
C13D_1 C3D_1 H3Db_1 109.5 . . ?
C13D_1 C3D_1 H3Dc_1 109.5 . . ?
H4Ab_1 C4A_1 H4Aa_1 107.9 . . ?
C16_1 C4A_1 H4Aa_1 109.18(10) . . ?
C16_1 C4A_1 H4Ab_1 109.18(10) . . ?
C20A_1 C4A_1 H4Aa_1 109.18(11) . . ?
C20A_1 C4A_1 H4Ab_1 109.18(11) . . ?
C20A_1 C4A_1 C16_1 112.14(15) . . ?
H4Bb_1 C4B_1 H4Ba_1 108.0 . . ?
C16_1 C4B_1 H4Ba_1 109.31(10) . . ?
C16_1 C4B_1 H4Bb_1 109.31(10) . . ?
C20B_1 C4B_1 H4Ba_1 109.31(12) . . ?
C20B_1 C4B_1 H4Bb_1 109.31(11) . . ?
C20B_1 C4B_1 C16_1 111.56(16) . . ?
H5b_1 C5_1 H5a_1 108.6 . . ?
C16_1 C5_1 H5a_1 110.39(10) . . ?
C16_1 C5_1 H5b_1 110.39(10) . . ?
C17_1 C5_1 H5a_1 110.39(10) . . ?
C17_1 C5_1 H5b_1 110.39(10) . . ?
C17_1 C5_1 C16_1 106.65(14) . . ?
H6Ab_1 C6A_1 H6Aa_1 109.5 . . ?
H6Ac_1 C6A_1 H6Aa_1 109.5 . . ?
H6Ac_1 C6A_1 H6Ab_1 109.5 . . ?
C17_1 C6A_1 H6Aa_1 109.5 . . ?
C17_1 C6A_1 H6Ab_1 109.5 . . ?
C17_1 C6A_1 H6Ac_1 109.5 . . ?
H6Bb_1 C6B_1 H6Ba_1 109.5 . . ?
H6Bc_1 C6B_1 H6Ba_1 109.5 . . ?
H6Bc_1 C6B_1 H6Bb_1 109.5 . . ?
C17_1 C6B_1 H6Ba_1 109.5 . . ?
C17_1 C6B_1 H6Bb_1 109.5 . . ?
C17_1 C6B_1 H6Bc_1 109.5 . . ?
H7Ab_1 C7A_1 H7Aa_1 109.5 . . ?
H7Ac_1 C7A_1 H7Aa_1 109.5 . . ?
H7Ac_1 C7A_1 H7Ab_1 109.5 . . ?
C8A_1 C7A_1 H7Aa_1 109.5 . . ?
C8A_1 C7A_1 H7Ab_1 109.5 . . ?
C8A_1 C7A_1 H7Ac_1 109.5 . . ?
H7Bb_1 C7B_1 H7Ba_1 109.5 . . ?
H7Bc_1 C7B_1 H7Ba_1 109.5 . . ?
H7Bc_1 C7B_1 H7Bb_1 109.5 . . ?
C8B_1 C7B_1 H7Ba_1 109.5 . . ?
C8B_1 C7B_1 H7Bb_1 109.5 . . ?
C8B_1 C7B_1 H7Bc_1 109.5 . . ?
H8A_1 C8A_1 C7A_1 107.94(14) . . ?
C9A_1 C8A_1 C7A_1 110.0(2) . . ?
C9A_1 C8A_1 H8A_1 107.94(14) . . ?
C19A_1 C8A_1 C7A_1 110.02(19) . . ?
C19A_1 C8A_1 H8A_1 107.94(11) . . ?
C19A_1 C8A_1 C9A_1 112.8(2) . . ?
C7B_1 C8B_1 C35_1 110.21(16) . . ?
H8B_1 C8B_1 C35_1 107.63(11) . . ?
H8B_1 C8B_1 C7B_1 107.63(12) . . ?
C9B_1 C8B_1 C35_1 112.9(2) . . ?
C9B_1 C8B_1 C7B_1 110.66(18) . . ?
C9B_1 C8B_1 H8B_1 107.63(12) . . ?
H9Aa_1 C9A_1 C8A_1 109.5 . . ?
H9Ab_1 C9A_1 C8A_1 109.5 . . ?
H9Ab_1 C9A_1 H9Aa_1 109.5 . . ?
H9Ac_1 C9A_1 C8A_1 109.5 . . ?
H9Ac_1 C9A_1 H9Aa_1 109.5 . . ?
H9Ac_1 C9A_1 H9Ab_1 109.5 . . ?
H9Ba_1 C9B_1 C8B_1 109.5 . . ?
H9Bb_1 C9B_1 C8B_1 109.5 . . ?
H9Bb_1 C9B_1 H9Ba_1 109.5 . . ?
H9Bc_1 C9B_1 C8B_1 109.5 . . ?
H9Bc_1 C9B_1 H9Ba_1 109.5 . . ?
H9Bc_1 C9B_1 H9Bb_1 109.5 . . ?
C11_1 C10A_1 H10A_1 119.22(15) . . ?
C19A_1 C10A_1 H10A_1 119.22(15) . . ?
C19A_1 C10A_1 C11_1 121.6(2) . . ?
H10B_1 C10B_1 C35_1 119.63(15) . . ?
C11_1 C10B_1 C35_1 120.7(2) . . ?
C11_1 C10B_1 H10B_1 119.63(15) . . ?
C10B_1 C11_1 C10A_1 120.7(2) . . ?
H11_1 C11_1 C10A_1 119.64(15) . . ?
H11_1 C11_1 C10B_1 119.64(15) . . ?
C2A_1 C12A_1 C1A_1 121.0(2) . . ?
C2B_1 C12A_1 C1A_1 121.5(2) . . ?
C2B_1 C12A_1 C2A_1 117.51(19) . . ?
C2C_1 C12B_1 C1B_1 120.6(2) . . ?
C2D_1 C12B_1 C1B_1 121.5(2) . . ?
C2D_1 C12B_1 C2C_1 117.9(2) . . ?
C3A_1 C13A_1 C2A_1 118.13(18) . . ?
C14A_1 C13A_1 C2A_1 119.4(2) . . ?
C14A_1 C13A_1 C3A_1 122.40(18) . . ?
C3B_1 C13B_1 C2B_1 119.3(2) . . ?
C14A_1 C13B_1 C2B_1 120.02(18) . . ?
C14A_1 C13B_1 C3B_1 120.64(18) . . ?
C3C_1 C13C_1 C2C_1 118.31(19) . . ?
C14B_1 C13C_1 C2C_1 119.7(2) . . ?
C14B_1 C13C_1 C3C_1 122.0(2) . . ?
C3D_1 C13D_1 C2D_1 118.1(2) . . ?
C14B_1 C13D_1 C2D_1 119.9(2) . . ?
C14B_1 C13D_1 C3D_1 122.04(19) . . ?
C13A_1 C14A_1 P1_1 125.28(16) . . ?
C13B_1 C14A_1 P1_1 116.56(14) . . ?
C13B_1 C14A_1 C13A_1 118.16(18) . . ?
C13C_1 C14B_1 P1_1 118.02(16) . . ?
C13D_1 C14B_1 P1_1 123.63(15) . . ?
C13D_1 C14B_1 C13C_1 118.11(19) . . ?
N1_1 C15_1 Cu1_1 125.63(14) . . ?
C16_1 C15_1 Cu1_1 125.50(13) . . ?
C16_1 C15_1 N1_1 108.85(15) . . ?
C4B_1 C16_1 C4A_1 109.62(16) . . ?
C5_1 C16_1 C4A_1 114.04(15) . . ?
C5_1 C16_1 C4B_1 111.79(15) . . ?
C15_1 C16_1 C4A_1 108.38(14) . . ?
C15_1 C16_1 C4B_1 107.86(15) . . ?
C15_1 C16_1 C5_1 104.81(15) . . ?
C5_1 C17_1 N1_1 100.15(14) . . ?
C6A_1 C17_1 N1_1 109.45(15) . . ?
C6A_1 C17_1 C5_1 112.30(17) . . ?
C6B_1 C17_1 N1_1 112.44(16) . . ?
C6B_1 C17_1 C5_1 113.70(16) . . ?
C6B_1 C17_1 C6A_1 108.59(17) . . ?
C35_1 C18_1 N1_1 117.18(17) . . ?
C19A_1 C18_1 N1_1 119.72(18) . . ?
C19A_1 C18_1 C35_1 123.08(19) . . ?
C10A_1 C19A_1 C8A_1 119.4(2) . . ?
C18_1 C19A_1 C8A_1 124.01(19) . . ?
C18_1 C19A_1 C10A_1 116.4(2) . . ?
H20a_1 C20A_1 C4A_1 109.55(11) . . ?
H20b_1 C20A_1 C4A_1 109.55(11) . . ?
H20b_1 C20A_1 H20a_1 108.1 . . ?
C21_1 C20A_1 C4A_1 110.51(17) . . ?
C21_1 C20A_1 H20a_1 109.55(12) . . ?
C21_1 C20A_1 H20b_1 109.55(12) . . ?
H20c_1 C20B_1 C4B_1 109.62(11) . . ?
H20d_1 C20B_1 C4B_1 109.62(12) . . ?
H20d_1 C20B_1 H20c_1 108.1 . . ?
C21_1 C20B_1 C4B_1 110.18(16) . . ?
C21_1 C20B_1 H20c_1 109.62(12) . . ?
C21_1 C20B_1 H20d_1 109.62(13) . . ?
C20B_1 C21_1 C20A_1 110.89(18) . . ?
H21a_1 C21_1 C20A_1 109.46(11) . . ?
H21a_1 C21_1 C20B_1 109.46(11) . . ?
H21b_1 C21_1 C20A_1 109.46(12) . . ?
H21b_1 C21_1 C20B_1 109.46(13) . . ?
H21b_1 C21_1 H21a_1 108.0 . . ?

loop_
_geom_torsion_atom_site_label_1
_geom_torsion_atom_site_label_2
_geom_torsion_atom_site_label_3
_geom_torsion_atom_site_label_4
_geom_torsion
_geom_torsion_site_symmetry_1
_geom_torsion_site_symmetry_2
_geom_torsion_site_symmetry_3
_geom_torsion_site_symmetry_4
_geom_torsion_publ_flag
Cu1_1 C15_1 N1_1 C17_1 172.87(14) . . . . ?
Cu1_1 C15_1 N1_1 C18_1 -8.2(2) . . . . ?
Cu1_1 C15_1 C16_1 C4A_1 -62.67(16) . . . . ?
Cu1_1 C15_1 C16_1 C4B_1 55.95(16) . . . . ?
Cu1_1 C15_1 C16_1 C5_1 175.20(16) . . . . ?
P1_1 C14A_1 C13A_1 C2A_1 -174.93(17) . . . . ?
P1_1 C14A_1 C13A_1 C3A_1 7.4(2) . . . . ?
P1_1 C14A_1 C13B_1 C2B_1 176.88(15) . . . . ?
P1_1 C14A_1 C13B_1 C3B_1 -4.66(18) . . . . ?
P1_1 C14B_1 C13C_1 C2C_1 176.43(14) . . . . ?
P1_1 C14B_1 C13C_1 C3C_1 -2.60(18) . . . . ?
P1_1 C14B_1 C13D_1 C2D_1 -176.48(16) . . . . ?
P1_1 C14B_1 C13D_1 C3D_1 3.76(19) . . . . ?
N1_1 C15_1 C16_1 C4A_1 115.77(16) . . . . ?
N1_1 C15_1 C16_1 C4B_1 -125.61(16) . . . . ?
N1_1 C15_1 C16_1 C5_1 -6.36(16) . . . . ?
N1_1 C17_1 C5_1 C16_1 -17.18(15) . . . . ?
N1_1 C18_1 C35_1 C8B_1 8.8(2) . . . . ?
N1_1 C18_1 C35_1 C10B_1 -176.15(19) . . . . ?
N1_1 C18_1 C19A_1 C8A_1 -7.4(2) . . . . ?
N1_1 C18_1 C19A_1 C10A_1 177.2(2) . . . . ?
C35_1 C10B_1 C11_1 C10A_1 -1.4(3) . . . . ?
C35_1 C18_1 C19A_1 C8A_1 170.8(2) . . . . ?
C35_1 C18_1 C19A_1 C10A_1 -4.6(2) . . . . ?
C1A_1 C12A_1 C2A_1 C13A_1 178.9(2) . . . . ?
C1A_1 C12A_1 C2B_1 C13B_1 -176.8(2) . . . . ?
C1B_1 C12B_1 C2C_1 C13C_1 -179.25(19) . . . . ?
C1B_1 C12B_1 C2D_1 C13D_1 178.84(19) . . . . ?
C2A_1 C12A_1 C2B_1 C13B_1 4.0(2) . . . . ?
C2A_1 C13A_1 C14A_1 C13B_1 5.8(2) . . . . ?
C2B_1 C13B_1 C14A_1 C13A_1 -3.8(2) . . . . ?
C2C_1 C12B_1 C2D_1 C13D_1 0.2(2) . . . . ?
C2C_1 C13C_1 C14B_1 C13D_1 1.8(2) . . . . ?
C2D_1 C13D_1 C14B_1 C13C_1 -2.2(2) . . . . ?
C3A_1 C13A_1 C14A_1 C13B_1 -171.9(2) . . . . ?
C3B_1 C13B_1 C14A_1 C13A_1 174.69(19) . . . . ?
C3C_1 C13C_1 C14B_1 C13D_1 -177.20(18) . . . . ?
C3D_1 C13D_1 C14B_1 C13C_1 178.03(18) . . . . ?
C4A_1 C16_1 C4B_1 C20B_1 -55.64(16) . . . . ?
C4A_1 C16_1 C5_1 C17_1 -103.09(16) . . . . ?
C4A_1 C20A_1 C21_1 C20B_1 57.03(18) . . . . ?
C4B_1 C16_1 C5_1 C17_1 131.86(16) . . . . ?
C4B_1 C20B_1 C21_1 C20A_1 -58.36(19) . . . . ?
C7A_1 C8A_1 C19A_1 C10A_1 70.4(2) . . . . ?
C7A_1 C8A_1 C19A_1 C18_1 -104.9(2) . . . . ?
C8A_1 C19A_1 C10A_1 C11_1 -175.2(2) . . . . ?

loop_
_diffrn_refln_index_h
_diffrn_refln_index_k
_diffrn_refln_index_l
_diffrn_refln_intensity_net
_diffrn_refln_intensity_u
0 -2 0 14.3 2.5
0 2 0 7.4 1.8
0 -3 0 -4.3 2.5
0 -3 0 2.1 2
0 -3 0 0.2 2.3
0 3 0 0.9 2.1
0 3 0 1.2 2.4
0 3 0 -2.6 2.6
0 -4 0 166.98 7.9
0 -4 0 164.28 8.7
0 -4 0 165.68 7.7
0 4 0 168.48 7.8
0 4 0 179.18 8.2
0 4 0 166.78 8.8
0 -5 0 2.3 2.6
0 -5 0 -3.1 3.1
0 -5 0 1.8 2.8
0 5 0 -0.1 2.3
0 5 0 -4 3
0 -6 0 68.59 5.9
0 -6 0 74.89 7.1
0 -6 0 61.89 5.6
0 6 0 68.29 5.8
0 6 0 68.39 6.4
0 -7 0 -2.9 3
0 -7 0 -4.8 4
0 -7 0 -0.2 3
0 7 0 -1.9 3
0 -8 0 203.78 12.2
0 -8 0 193.88 10.2
0 -8 0 179.78 10.2
0 8 0 192.98 11.9
0 8 0 205.58 11.3
0 8 0 205.48 10.6
0 -9 0 -5.4 5
0 -9 0 -3.2 3.3
0 -9 0 1.7 3.5
0 9 0 0.5 3.5
0 9 0 -0.6 4.5
0 9 0 -4.1 4.7
0 -10 0 501.65 21.8
0 -10 0 512.85 23.5
0 10 0 500.85 22.3
0 10 0 527.35 23.7
0 10 0 506.95 21.7
0 -11 0 -7.8 5.9
0 -11 0 -1.2 3.9
0 -11 0 -0.1 4.6
0 11 0 -5.3 4.2
0 11 0 0.8 5.5
0 11 0 5.2 5.9
0 -12 0 69.29 8.2
0 -12 0 74.49 11
0 12 0 71.69 9.7
0 12 0 73.89 10.4
0 12 0 60.19 8.2
0 -13 0 2.3 4.2
0 -13 0 -4.4 6.8
0 -13 0 -0.8 4.9
0 13 0 7 6.8
0 13 0 -6.2 4.9
0 13 0 -0.3 6.6
0 -14 0 8.6 8.3
0 -14 0 14.7 6.4
0 -14 0 9.9 5.4
0 14 0 13.4 8.1
0 14 0 8.3 6.3
0 -15 0 6 8.1
0 15 0 0.7 8
0 15 0 -0.4 5.7
0 15 0 2.1 7.4
0 -16 0 98.79 13.9
0 16 0 82.89 12.8
0 16 0 119.09 12.6
0 16 0 87.79 13.5
0 -17 0 5 9.2
0 17 0 5.1 9.5
0 17 0 8.4 8.7
0 17 0 10.5 6.7
0 -18 0 15.5 6.7
0 18 0 27.2 8.4
0 18 0 27.3 9.7
0 18 -1 18.7 7.3
0 18 -1 4.8 10.7
0 18 -1 26.4 9.3
0 -18 1 16.7 7
0 17 -1 22.4 10.4
0 17 -1 36.8 8.7
0 17 -1 23.3 9.8
0 -17 1 31.8 10.8
0 16 -1 -1 6.2
0 16 -1 16.1 8.4
0 16 -1 0.2 7.5
0 -16 1 0.2 8.7
0 15 -1 152.48 15.6
0 15 -1 105.69 11.1
0 15 -1 119.89 13.7
0 -15 1 108.89 14.3
0 14 -1 55.79 10.4
0 14 -1 46.4 10.7
0 14 -1 32.6 11.9
0 -14 1 48.3 7.3
0 -14 1 31 9.6
0 13 -1 23.6 8
0 13 -1 13.8 6.1
0 13 -1 30.5 8.9
0 -13 1 6 7.8
0 -13 1 14.2 6.4
0 12 -1 252.67 16.6
0 12 -1 229.18 15.1
0 12 -1 245.68 13.9
0 -12 1 245.48 16.3
0 -12 1 235.78 13.6
0 11 -1 12.7 6.6
0 11 -1 5.4 4.7
0 11 -1 14.7 6.4
0 -11 1 12 4.5
0 -11 1 13.1 7
0 -11 1 17.3 5.3
0 10 -1 58.09 7.7
0 10 -1 68.59 7.5
0 10 -1 53.99 8.4
0 -10 1 65.99 7.2
0 -10 1 58.19 7.1
0 -10 1 61.29 8.6
0 9 -1 778.82 29.5
0 9 -1 795.02 30.5
0 9 -1 742.73 30.9
0 -9 1 765.22 30.9
0 -9 1 738.33 29.3
0 -9 1 769.92 29.8
0 8 -1 3.1 4
0 8 -1 2.6 3.5
0 -8 1 -2.7 4.1
0 -8 1 3.3 3.8
0 -8 1 2.2 3.1
0 7 -1 89.49 8.4
0 -7 1 90.49 6.8
0 -7 1 94.99 7.9
0 -7 1 71.69 6
0 6 -1 45.2 5.4
0 6 -1 37.5 4.5
0 -6 1 39.4 4.3
0 -6 1 45.3 5.1
0 -6 1 38.8 5.6
0 5 -1 101.39 6
0 5 -1 103.69 7.2
0 5 -1 90.69 6.6
0 -5 1 93.99 6.2
0 -5 1 110.39 7.2
0 -5 1 102.09 5.9
0 4 -1 437.56 16.9
0 4 -1 447.96 16.5
0 4 -1 431.26 17.2
0 -4 1 427.66 16.7
0 -4 1 453.55 17.2
0 -4 1 434.26 16.4
0 3 -1 270.17 11.3
0 3 -1 289.07 11.2
0 3 -1 273.17 10.7
0 -3 1 280.37 10.7
0 -3 1 278.07 11
0 2 -1 1573.64 53.19
0 2 -1 1532.95 53.09
0 2 -1 1533.45 52.79
0 1 -1 1397.06 48
0 -2 -1 1550.24 55.39
0 -2 -1 1659.93 55.49
0 2 1 1592.44 55.09
0 2 1 1602.04 54.89
0 -3 -1 289.97 11.5
0 -3 -1 290.07 12.3
0 -3 -1 287.27 11.4
0 3 1 304.27 11.6
0 3 1 284.27 11.6
0 -4 -1 453.55 17.9
0 -4 -1 457.05 17.1
0 -4 -1 444.16 17
0 4 1 443.56 17.1
0 4 1 435.46 17.1
0 -5 -1 104.29 6.3
0 -5 -1 101.99 6.4
0 -5 -1 100.39 7.6
0 5 1 97.19 6.3
0 5 1 99.09 6.6
0 -6 -1 36.1 5.9
0 -6 -1 44 5.1
0 -6 -1 57.59 5.5
0 6 1 42.9 4.8
0 6 1 42.1 5.3
0 6 1 43.5 5.8
0 -7 -1 89.79 8.4
0 -7 -1 91.09 6.8
0 -7 -1 82.69 6.6
0 7 1 92.89 8.8
0 7 1 77.69 6.8
0 7 1 94.89 8.1
0 -8 -1 2.4 3.4
0 -8 -1 0.2 4.5
0 -8 -1 1.7 3.5
0 8 1 2.8 4.6
0 8 1 0.3 3.5
0 8 1 0.4 4.1
0 -9 -1 780.02 31.2
0 -9 -1 637.34 33.6
0 -9 -1 736.83 29.1
0 9 1 783.52 29.9
0 9 1 756.92 31.1
0 9 1 781.82 29.6
0 -10 -1 60.29 8.1
0 -10 -1 64.49 9.1
0 -10 -1 61.89 7.2
0 10 1 60.89 8.2
0 10 1 62.89 7.6
0 10 1 53.79 8.5
0 -11 -1 7.4 6.8
0 -11 -1 7 4.9
0 -11 -1 7.8 4.4
0 11 1 13.1 6.1
0 11 1 19.2 7.2
0 11 1 10.3 5.2
0 -12 -1 218.18 13.5
0 -12 -1 224.38 16.3
0 -12 -1 234.38 13.6
0 12 1 244.18 14.1
0 12 1 235.28 15.5
0 12 1 221.48 16
0 -13 -1 20 6
0 -13 -1 7.3 8.2
0 -13 -1 30.9 7.6
0 13 1 9.6 7
0 13 1 14.9 7.2
0 13 1 11.4 6.2
0 -14 -1 40.2 7.5
0 -14 -1 48.4 8.4
0 -14 -1 33.5 9.7
0 14 1 35.9 7.9
0 14 1 40.6 9.7
0 -15 -1 142.39 15.8
0 15 1 150.48 16.1
0 15 1 149.29 15.5
0 15 1 108.09 11.9
0 -16 -1 11.6 9.6
0 16 1 0.8 8.2
0 16 1 -0.4 6.8
0 16 1 4 8.4
0 -17 -1 15 10
0 17 1 23.5 7.4
0 17 1 10.4 9.5
0 17 1 38.3 10.4
0 -18 -1 16.4 10.4
0 18 1 31.2 8.3
0 18 1 9.1 17.5
0 18 1 28.2 9.7
0 18 -2 2.4 6.2
0 18 -2 -4 10.5
0 18 -2 -11.5 10
0 -18 2 -1.3 6.2
0 17 -2 52.19 9
0 17 -2 62.39 12.1
0 17 -2 46.2 11.1
0 -17 2 57.99 11.8
0 16 -2 109.69 12
0 16 -2 131.19 15
0 16 -2 152.18 16.1
0 -16 2 137.49 14.6
0 15 -2 79.69 10
0 15 -2 61.69 11
0 15 -2 82.99 12.8
0 -15 2 48 10.2
0 14 -2 48 10.7
0 14 -2 41.1 9.9
0 14 -2 20 10.2
0 -14 2 39.8 8.5
0 -14 2 34.7 6.8
0 13 -2 114.39 13
0 13 -2 123.89 10.5
0 13 -2 130.79 12.3
0 -13 2 114.09 12.2
0 12 -2 110.19 11.9
0 12 -2 89.49 10.7
0 12 -2 94.29 11.2
0 -12 2 103.19 11.2
0 11 -2 215.28 14.6
0 11 -2 195.58 13.6
0 11 -2 223.08 12.4
0 -11 2 219.18 12.5
0 -11 2 210.08 14.2
0 -11 2 212.38 11.8
0 10 -2 302.47 15.4
0 10 -2 281.37 15.9
0 10 -2 282.97 13.9
0 -10 2 277.47 14.1
0 -10 2 274.77 15.6
0 -10 2 276.17 13.5
0 9 -2 16.7 6.7
0 9 -2 20.1 4.4
0 9 -2 21.1 5.7
0 -9 2 12.8 4
0 -9 2 14.6 3.9
0 -9 2 20.3 5.9
0 8 -2 3.8 3.4
0 8 -2 2.7 4.2
0 -8 2 -1.6 3.4
0 -8 2 3.4 4.5
0 -8 2 1.9 2.8
0 7 -2 37.4 6.4
0 7 -2 31.1 4.5
0 -7 2 40.5 5.1
0 -7 2 28.6 4.1
0 -7 2 38.1 5.4
0 6 -2 539.75 21.6
0 6 -2 530.55 20.4
0 6 -2 531.15 21.2
0 -6 2 543.15 20.4
0 -6 2 546.95 21
0 5 -2 30.3 3.3
0 5 -2 25.6 4.5
0 5 -2 32.3 4.4
0 -5 2 28.7 3.4
0 -5 2 37 4.4
0 4 -2 12.4 3.1
0 4 -2 7.9 2.2
0 4 -2 7.1 3.2
0 -4 2 7.4 2.9
0 -4 2 8.9 2.2
0 3 -2 260.27 10.5
0 3 -2 256.77 9.8
0 -3 2 258.37 10.4
0 2 -2 122.59 5.9
0 -2 2 126.69 5.7
0 1 -2 3283.57 107.59
0 1 -2 3382.86 107.59
0 -1 2 2857.81 107.49
0 -1 -2 3419.56 118.39
0 1 2 3363.86 118.19
0 1 2 3654.73 117.89
0 -2 -2 134.79 5.9
0 -2 -2 110.19 8.2
0 2 2 135.99 6.3
0 2 2 135.39 6.8
0 2 2 131.59 6.1
0 -3 -2 285.87 11
0 -3 -2 263.47 12.1
0 -3 -2 275.77 11.3
0 -3 -2 292.37 12.5
0 3 2 267.27 11.3
0 3 2 276.07 11.9
0 3 2 282.37 11.1
0 -4 -2 6.9 2.8
0 -4 -2 10.5 3
0 -4 -2 -0.2 3.5
0 4 2 11.4 2.9
0 4 2 3.7 3.4
0 4 2 8.3 3.2
0 -5 -2 37.4 4.5
0 -5 -2 30.7 5.2
0 -5 -2 36.9 4.5
0 5 2 37.1 4.5
0 5 2 38.5 4.5
0 5 2 27.6 5.1
0 -6 -2 545.55 21.1
0 -6 -2 544.45 22.7
0 -6 -2 536.95 21.3
0 6 2 550.54 22.5
0 6 2 538.25 21.4
0 6 2 545.75 21.3
0 -7 -2 40.8 5.2
0 -7 -2 45.1 5.6
0 -7 -2 42.4 7
0 7 2 29.9 6.4
0 7 2 40 6.9
0 7 2 32.3 5.2
0 -8 -2 5 3.6
0 -8 -2 2.6 4.4
0 -8 -2 3.1 3.6
0 8 2 2.2 4.5
0 8 2 -2.7 3.6
0 8 2 9 4.7
0 -9 -2 22.7 5.2
0 -9 -2 23.3 5.3
0 -9 -2 24.8 6.2
0 9 2 14.9 6.2
0 9 2 21 5.2
0 9 2 20.9 5.7
0 -10 -2 281.77 14.6
0 -10 -2 281.27 16.1
0 -10 -2 304.87 17.2
0 10 2 313.57 15.2
0 10 2 299.37 15.5
0 10 2 272.17 16.6
0 -11 -2 191.28 12.3
0 -11 -2 215.58 12.4
0 -11 -2 202.58 15.3
0 11 2 210.98 14.6
0 11 2 214.58 13
0 11 2 187.38 13.4
0 -12 -2 109.49 13
0 -12 -2 82.99 9.5
0 -12 -2 83.79 9.4
0 12 2 121.49 12
0 12 2 104.19 10.4
0 12 2 102.09 12.3
0 -13 -2 118.19 13.7
0 -13 -2 131.19 11
0 -13 -2 129.19 11.1
0 13 2 125.19 11.6
0 13 2 135.39 13.4
0 13 2 134.29 13.3
0 -14 -2 31.3 7
0 -14 -2 40.1 7.8
0 -14 -2 28 9.6
0 14 2 28.4 7.9
0 14 2 47.6 10
0 -15 -2 74.69 13.2
0 15 2 66.49 11.7
0 15 2 52.79 9.3
0 15 2 58.69 11.6
0 -16 -2 164.68 24.6
0 16 2 149.49 16
0 16 2 166.18 17.8
0 16 2 131.79 13.2
0 -17 -2 81.69 14.4
0 17 2 66.69 10.7
0 17 2 42.2 11.3
0 -18 -2 9.8 11.4
0 18 2 -2.1 9.3
0 18 2 4 6.9
0 18 -3 40.8 11.4
0 18 -3 40.7 10
0 18 -3 48.1 15
0 18 -3 44.4 12.3
0 17 -3 33.5 10.8
0 17 -3 44.6 11.4
0 17 -3 46 8.6
0 16 -3 18.1 7.5
0 16 -3 31.8 9.9
0 16 -3 10.4 9
0 -16 3 0.2 5.2
0 15 -3 35.1 9.6
0 15 -3 60.69 8.9
0 15 -3 43.6 10.1
0 -15 3 31.9 7
0 14 -3 25.2 9.1
0 14 -3 8.4 6
0 14 -3 14.1 7.6
0 -14 3 12.3 5.9
0 -14 3 16.7 6.3
0 -14 3 10.7 4.3
0 13 -3 18.4 7.8
0 13 -3 15.1 6.8
0 13 -3 10.7 5.9
0 -13 3 3.6 5.3
0 12 -3 629.44 28.4
0 12 -3 643.14 27.7
0 12 -3 647.94 25.8
0 -12 3 553.34 25.9
0 11 -3 46.7 8
0 11 -3 34.6 5.7
0 -11 3 46.5 7.5
0 -11 3 37.3 5.5
0 10 -3 36.5 7.1
0 10 -3 38.6 6.9
0 10 -3 33.7 5.5
0 -10 3 39.4 6.5
0 -10 3 37.4 4.9
0 9 -3 339.77 16.5
0 9 -3 338.57 15
0 -9 3 353.96 14.8
0 -9 3 324.97 15.5
0 8 -3 319.17 13.9
0 8 -3 309.57 15.1
0 -8 3 322.07 14.5
0 -8 3 321.17 13.7
0 7 -3 28.7 5.3
0 7 -3 31.4 4
0 7 -3 33.2 5.4
0 -7 3 36.6 4.8
0 -7 3 28.3 3.8
0 6 -3 46 5.4
0 6 -3 38.2 3.9
0 -6 3 37 4.1
0 -6 3 43.8 5
0 -6 3 51.19 5.4
0 5 -3 208.28 10
0 5 -3 190.68 10
0 5 -3 212.58 8.9
0 -5 3 211.58 9.7
0 4 -3 179.78 8.5
0 -4 3 178.08 8.2
0 3 -3 53.09 4.4
0 -3 3 52.39 4.2
0 2 -3 23.6 2.4
0 2 -3 19.6 2.5
0 -2 3 24.8 2.6
0 1 -3 445.16 15.6
0 -1 3 438.06 15.6
0 0 -3 1.1 1.2
0 0 3 1.7 1.2
0 -1 -3 455.45 16.8
0 -1 -3 452.95 16.3
0 1 3 442.26 16.7
0 -2 -3 21.7 2.9
0 -2 -3 25.5 2.6
0 2 3 25.2 3
0 2 3 25.1 2.7
0 2 3 25.1 3.5
0 -3 -3 50.79 5.5
0 -3 -3 43 4.1
0 -3 -3 54.09 4.5
0 3 3 52.39 4.5
0 3 3 50.99 5.3
0 3 3 50.49 4.4
0 -4 -3 182.08 8.9
0 -4 -3 191.38 10.7
0 -4 -3 175.58 8.5
0 -4 -3 184.68 10.1
0 4 3 190.88 9.1
0 4 3 197.28 8.9
0 4 3 187.88 9.8
0 -5 -3 205.98 10.2
0 -5 -3 205.98 11.6
0 -5 -3 221.28 11.9
0 -5 -3 210.78 9.8
0 5 3 200.98 11.3
0 5 3 222.08 10.2
0 5 3 216.88 10.3
0 -6 -3 48.4 5.5
0 -6 -3 54.09 5.5
0 -6 -3 49.4 6.9
0 6 3 37.8 6.2
0 6 3 53.69 5.7
0 6 3 44.6 5.3
0 -7 -3 33.5 5.1
0 -7 -3 32.2 6.6
0 -7 -3 42.3 5.3
0 7 3 36.2 5.4
0 7 3 27.7 6
0 7 3 37.6 5.8
0 -8 -3 304.97 14.6
0 -8 -3 332.47 17
0 -8 -3 329.87 15.1
0 8 3 323.17 16.6
0 8 3 336.67 15.3
0 8 3 322.37 16.9
0 -9 -3 339.37 15.6
0 -9 -3 330.47 16.2
0 -9 -3 345.77 18.2
0 9 3 363.16 16.6
0 9 3 337.37 18
0 9 3 340.27 16.5
0 -10 -3 29.3 8.4
0 -10 -3 40.1 8.3
0 -10 -3 37.9 6.2
0 10 3 35.4 6.4
0 10 3 39.1 8
0 10 3 40.5 7.5
0 -11 -3 31.1 6.8
0 -11 -3 40.5 8.9
0 -11 -3 45.2 7.2
0 11 3 42.4 8
0 11 3 46.1 7.4
0 11 3 32.7 8.1
0 -12 -3 683.53 30.6
0 -12 -3 644.84 27.9
0 -12 -3 623.24 27
0 12 3 635.74 28.3
0 12 3 645.54 30
0 12 3 639.14 27.9
0 -13 -3 25.9 6.2
0 -13 -3 26.3 6.6
0 -13 -3 21.3 9.6
0 13 3 22 8.2
0 13 3 19.9 7.9
0 13 3 15 6.6
0 -14 -3 12.3 9
0 -14 -3 13.2 6.2
0 -14 -3 15.8 6.8
0 14 3 13.4 6.5
0 -15 -3 60.09 12.6
0 15 3 59.39 10.2
0 15 3 62.49 11.1
0 15 3 50.29 10.2
0 -16 -3 22 10.4
0 16 3 10 9.2
0 16 3 29.3 11.7
0 16 3 24.6 8.2
0 -17 -3 52.79 12.5
0 17 3 45.3 9.8
0 17 3 37.9 11
0 17 3 57.69 11.3
0 -18 -3 52.49 13.4
0 18 3 8 9.2
0 18 3 16.2 11.2
0 18 3 28.4 8.9
0 18 -4 40.3 11.9
0 17 -4 15.6 9.2
0 17 -4 21.8 7.5
0 17 -4 13.1 7
0 17 -4 11.9 9.8
0 -17 4 6.1 7.6
0 16 -4 39.1 7.9
0 16 -4 23.2 10.6
0 16 -4 29.7 10
0 -16 4 25.7 8.5
0 15 -4 110.19 13.7
0 15 -4 119.39 13.7
0 15 -4 121.19 10.8
0 -15 4 112.29 12.9
0 14 -4 34.9 9.2
0 14 -4 41.6 7.6
0 14 -4 62.99 12.1
0 -14 4 44.2 8.4
0 -14 4 45 8.2
0 -14 4 47.3 9.2
0 13 -4 519.95 25.9
0 13 -4 496.75 22.4
0 13 -4 526.75 25.1
0 -13 4 512.45 24.7
0 -13 4 545.15 24.1
0 12 -4 9.8 6.9
0 12 -4 5.3 6.6
0 12 -4 14.1 5.4
0 -12 4 15 5.6
0 -12 4 1.1 2.1
0 -12 4 6.7 6.7
0 11 -4 139.39 11.9
0 11 -4 135.69 11.5
0 11 -4 118.09 9.1
0 -11 4 134.69 10.2
0 -11 4 126.59 11.2
0 -11 4 138.19 8.8
0 10 -4 -2.7 3.6
0 10 -4 2 5.1
0 10 -4 -6.7 4.7
0 -10 4 -0.3 5.1
0 -10 4 0 3
0 -10 4 -2.6 4
0 9 -4 41.4 7
0 9 -4 38.3 5.2
0 -9 4 37.1 6
0 -9 4 39.3 4.9
0 -9 4 49.9 7
0 8 -4 52.99 6.7
0 8 -4 55.39 5.3
0 -8 4 48.5 5.9
0 7 -4 691.93 26.9
0 7 -4 704.03 25.6
0 7 -4 680.63 26.9
0 -7 4 691.63 26.5
0 6 -4 67.79 6.7
0 -6 4 76.69 6.2
0 5 -4 115.49 7.4
0 -5 4 113.29 6.9
0 4 -4 663.63 24.5
0 -4 4 664.63 24.3
0 3 -4 1482.95 51.79
0 3 -4 1476.55 51.59
0 -3 4 1514.65 51.69
0 2 -4 489.45 17.7
0 2 -4 499.55 17.8
0 1 -4 450.95 15.9
0 -1 4 449.66 16
0 0 -4 2904.41 98.49
0 -1 -4 441.76 17.1
0 -1 -4 452.55 16.6
0 1 4 461.65 17
0 -2 -4 512.25 19.6
0 -2 -4 495.75 18.9
0 2 4 521.65 19.6
0 2 4 517.55 19
0 -3 -4 1528.85 53.99
0 -3 -4 1547.55 53.39
0 3 4 1533.95 54.69
0 3 4 1555.74 53.49
0 3 4 1543.75 53.99
0 -4 -4 663.53 24.6
0 -4 -4 671.63 26.3
0 -4 -4 665.03 25.2
0 -4 -4 694.53 27.3
0 4 4 674.63 25.3
0 4 4 696.43 24.8
0 4 4 644.94 26
0 -5 -4 114.49 6.9
0 -5 -4 119.79 9.1
0 -5 -4 120.39 9.8
0 -5 -4 123.49 7.5
0 5 4 111.49 8.7
0 5 4 115.29 7.3
0 5 4 126.79 7.7
0 -6 -4 80.79 8.9
0 -6 -4 93.69 8.9
0 -6 -4 69.59 6.1
0 -6 -4 80.69 6.7
0 6 4 83.69 6.9
0 6 4 79.49 8.1
0 6 4 67.39 6.6
0 -7 -4 710.73 27.8
0 -7 -4 747.73 29.2
0 -7 -4 703.53 27.1
0 -7 -4 687.23 29.2
0 7 4 713.83 27.8
0 7 4 730.43 28
0 7 4 689.83 28.9
0 -8 -4 70.09 8.9
0 -8 -4 55.09 6.8
0 -8 -4 70.29 6.9
0 -8 -4 62.69 7.6
0 8 4 68.79 8.7
0 8 4 69.49 7.5
0 8 4 62.69 8.1
0 -9 -4 50.09 6.6
0 -9 -4 53.19 8.8
0 -9 -4 47.5 6.3
0 9 4 37.6 6.9
0 9 4 48.1 7.8
0 9 4 43.1 6.9
0 -10 -4 -0.6 5
0 -10 -4 -3 6.3
0 -10 -4 -4.4 3.9
0 10 4 4.5 6.2
0 10 4 -3.6 4.2
0 10 4 -1 5
0 -11 -4 129.09 10.1
0 -11 -4 135.09 10.7
0 -11 -4 173.58 18.8
0 11 4 139.99 11.7
0 11 4 137.19 11.2
0 11 4 132.49 12.9
0 -12 -4 14.8 6
0 -12 -4 19.8 8.6
0 -12 -4 19.9 6.7
0 12 4 3.6 6.9
0 12 4 12.6 7.3
0 12 4 14 6.2
0 -13 -4 520.95 24.6
0 -13 -4 532.65 25.1
0 -13 -4 556.14 28.1
0 13 4 547.65 25.2
0 13 4 529.65 27.9
0 13 4 549.54 25.8
0 -14 -4 50.49 8.3
0 -14 -4 63.79 12.3
0 -14 -4 50.29 8.2
0 14 4 46.9 9.6
0 14 4 47.9 9.2
0 -15 -4 141.39 16.5
0 15 4 130.79 14
0 15 4 144.59 15.3
0 15 4 124.49 15.5
0 -16 -4 40.6 12
0 16 4 38 10.4
0 16 4 31.5 8.8
0 16 4 18 9.6
0 -17 -4 24.8 10.8
0 17 4 11 9.6
0 17 4 10.7 7.6
0 17 4 11.1 9
0 -18 -4 24.4 10.9
0 18 4 -0.2 12.5
0 18 4 24.1 9.5
0 18 4 18.1 7.4
0 18 -5 19.8 7.7
0 18 -5 19.4 7.2
0 18 -5 49.2 12.1
0 18 -5 14.3 11.8
0 -18 5 -1.8 7.6
0 17 -5 0.4 6.6
0 17 -5 8.7 9
0 17 -5 2.8 6.3
0 16 -5 -0.7 6.2
0 16 -5 1.3 5.6
0 16 -5 -6.7 7.2
0 16 -5 2.1 8.7
0 -16 5 7.1 7.7
0 15 -5 37.2 9
0 15 -5 24.1 9.4
0 15 -5 25.1 7.2
0 -15 5 22.5 8.4
0 14 -5 369.06 18.1
0 14 -5 401.56 22.1
0 14 -5 335.27 20.5
0 -14 5 391.16 25.9
0 13 -5 38.2 6.4
0 13 -5 45.9 9.6
0 13 -5 34.3 8.4
0 -13 5 37.7 6
0 -13 5 36.2 7.5
0 12 -5 966 37
0 12 -5 971.7 39.9
0 12 -5 978.7 39.5
0 11 -5 91.99 10.5
0 11 -5 86.49 8
0 11 -5 117.29 11.1
0 -11 5 92.69 8.8
0 10 -5 6.6 5.4
0 10 -5 -1.1 3.5
0 10 -5 2 5.6
0 -10 5 -1.7 4.5
0 9 -5 13.2 4.2
0 9 -5 22.7 5.8
0 -9 5 14.8 4.9
0 8 -5 81.49 8.1
0 -8 5 73.79 7
0 7 -5 42.6 5.9
0 -7 5 49.8 5.7
0 6 -5 3.8 3.9
0 -6 5 7.2 3.4
0 5 -5 167.18 9.1
0 -5 5 171.58 8.7
0 4 -5 683.33 24.8
0 4 -5 670.93 25.1
0 -4 5 688.03 24.9
0 3 -5 808.82 29.3
0 3 -5 834.92 29.1
0 2 -5 12.7 2.1
0 2 -5 12.4 2.4
0 1 -5 1643.24 56.59
0 -1 5 1666.33 56.69
0 0 5 -14 18.4
0 -1 -5 1683.43 58.69
0 -1 -5 1668.43 58.19
0 1 5 1700.13 58.59
0 -2 -5 13.4 2.8
0 -2 -5 9.1 3.6
0 2 5 12.6 2.9
0 2 5 14.6 3.5
0 -3 -5 866.71 31.2
0 -3 -5 873.91 32
0 3 5 932.21 30.7
0 3 5 888.21 31.3
0 3 5 850.11 32.7
0 3 5 879.71 32.1
0 -4 -5 708.53 27.7
0 -4 -5 707.53 29
0 -4 -5 686.73 25.7
0 -4 -5 704.13 26.6
0 4 5 721.03 25.9
0 4 5 712.43 26.6
0 4 5 709.63 27.5
0 -5 -5 173.98 8.6
0 -5 -5 161.68 9.3
0 -5 -5 168.58 12.2
0 -5 -5 175.48 11.1
0 5 5 175.88 9
0 5 5 172.58 9.5
0 5 5 158.78 10.4
0 -6 -5 9 5.1
0 -6 -5 8.5 3.4
0 -6 -5 10.1 3.5
0 -6 -5 -1.8 4.4
0 6 5 6.2 4.5
0 6 5 6.4 3.8
0 6 5 6.7 3.9
0 -7 -5 51.59 6.3
0 -7 -5 52.29 7.7
0 -7 -5 73.29 8.9
0 -7 -5 61.49 6.1
0 7 5 57.39 7
0 7 5 58.89 7.8
0 7 5 53.79 6.6
0 -8 -5 110.39 11
0 -8 -5 83.29 9.7
0 -8 -5 87.49 7.9
0 -8 -5 75.09 7.1
0 8 5 97.79 10.1
0 8 5 80.59 7.9
0 8 5 91.69 8.3
0 -9 -5 15.2 4.6
0 -9 -5 10.6 4.6
0 9 5 11.1 5.5
0 9 5 14.8 5.8
0 9 5 21.8 5.6
0 -10 -5 -0.9 4.8
0 -10 -5 -7.9 6.2
0 -10 -5 -1.8 4.5
0 10 5 -3.4 4.5
0 10 5 2.3 5.2
0 10 5 -0.4 5.5
0 -11 -5 129.19 13.7
0 -11 -5 91.69 9.7
0 -11 -5 93.09 8.6
0 11 5 119.89 13.2
0 11 5 89.89 10
0 11 5 116.09 11.4
0 -12 -5 1060.89 44.3
0 -12 -5 1039.2 41.4
0 -12 -5 976.4 40.1
0 12 5 1034.5 41.3
0 12 5 1039.1 41.4
0 12 5 1070.59 43.8
0 -13 -5 52.69 8.3
0 -13 -5 42.9 10.1
0 -13 -5 26.3 8.3
0 13 5 31.8 9.6
0 13 5 39.5 9
0 13 5 29.8 7.8
0 -14 -5 417.06 24
0 -14 -5 353.06 19
0 -14 -5 380.66 20
0 14 5 369.76 20.7
0 14 5 362.76 22.7
0 -15 -5 46.5 12.2
0 15 5 14.7 8.3
0 15 5 27 9.4
0 15 5 28.5 9.1
0 -16 -5 1.5 9.7
0 16 5 4.9 8.7
0 16 5 -3.8 6.8
0 16 5 -0.3 7.3
0 -17 -5 -1.4 10.1
0 17 5 -3.6 7.7
0 17 5 -14.1 6.9
0 17 5 -15 10.3
0 -18 -5 36.2 11.9
0 18 5 17.2 7.9
0 18 5 14.4 10.1
0 18 5 12.1 11.5
0 18 -6 9.3 7.3
0 18 -6 0.2 6.4
0 18 -6 0.7 9.6
0 17 -6 61.39 11.8
0 17 -6 58.59 9
0 17 -6 56.49 9.7
0 17 -6 73.09 13.2
0 16 -6 -0.2 6.3
0 16 -6 9.5 8.5
0 16 -6 4 8
0 16 -6 6 5.7
0 15 -6 112.69 10.6
0 15 -6 118.89 13.8
0 15 -6 113.29 11.4
0 15 -6 101.79 13.5
0 14 -6 -3 7.7
0 14 -6 11 7.3
0 14 -6 1.5 5.2
0 14 -6 5.5 6.2
0 13 -6 540.25 25.8
0 13 -6 525.05 26
0 -13 6 517.95 24.2
0 12 -6 68.69 10
0 12 -6 73.19 7.8
0 12 -6 75.79 9.6
0 11 -6 120.09 8.6
0 11 -6 118.49 11.2
0 11 -6 100.79 10.9
0 -11 6 124.79 9.8
0 10 -6 132.69 10.9
0 -10 6 132.09 9.4
0 9 -6 4.5 5.3
0 -9 6 -3.5 3.6
0 8 -6 56.59 7.3
0 7 -6 580.64 23.2
0 -7 6 573.24 22.6
0 6 -6 13.4 4.3
0 6 -6 20 3.8
0 -6 6 15.6 3.9
0 5 -6 53.69 5
0 5 -6 53.69 5.4
0 -5 6 45.1 4.9
0 4 -6 99.59 6.5
0 4 -6 95.09 5.9
0 3 -6 2420.76 84.19
0 3 -6 2482.75 84.09
0 2 -6 1287.47 44.5
0 1 -6 19.3 2.2
0 -1 6 17.5 2.3
0 0 6 10.7 23.2
0 -1 -6 17.7 3.4
0 -1 -6 12.4 2.7
0 1 6 17.3 3.3
0 -2 -6 1391.86 48.6
0 -2 -6 1367.66 49.3
0 2 6 1411.26 49.2
0 2 6 1347.67 48.5
0 -3 -6 2540.45 88.69
0 3 6 2562.54 88.69
0 3 6 2570.54 89.39
0 -4 -6 90.99 5.9
0 -4 -6 82.39 8.4
0 -4 -6 100.39 7
0 4 6 102.59 5.2
0 4 6 85.29 7.9
0 4 6 91.59 6.8
0 4 6 95.29 6.3
0 -5 -6 58.29 7.4
0 -5 -6 50.29 7.9
0 -5 -6 53.49 5.9
0 -5 -6 60.19 5.3
0 5 6 67.09 6
0 5 6 52.89 5.9
0 5 6 49.1 6.4
0 -6 -6 28.2 5
0 -6 -6 14.9 6.5
0 -6 -6 22.6 6.1
0 -6 -6 24.8 4.2
0 6 6 21.6 5.7
0 6 6 22.6 4.7
0 6 6 25 4.8
0 -7 -6 604.44 24.5
0 -7 -6 580.74 23.3
0 7 6 604.54 24.7
0 7 6 601.84 25.9
0 7 6 621.84 25.2
0 -8 -6 61.09 6.5
0 -8 -6 75.79 9.5
0 -8 -6 70.39 9.5
0 -8 -6 68.99 8
0 8 6 58.29 7.3
0 8 6 72.19 7.7
0 8 6 61.69 8.6
0 -9 -6 2.9 4.5
0 -9 -6 1.7 6.1
0 -9 -6 -1.4 5.7
0 -9 -6 0.2 3.9
0 9 6 -5.1 5
0 9 6 -1.4 4.6
0 9 6 -1.9 4.9
0 -10 -6 138.29 11.1
0 -10 -6 128.19 12.8
0 -10 -6 122.69 13.2
0 -10 -6 125.99 10.4
0 10 6 118.69 12.4
0 10 6 136.69 10.7
0 10 6 138.79 11.1
0 -11 -6 118.99 9.6
0 -11 -6 116.89 10.6
0 -11 -6 116.79 13.3
0 11 6 112.69 10.9
0 11 6 109.59 10.9
0 11 6 142.49 14.3
0 -12 -6 76.49 9.2
0 -12 -6 77.99 12.4
0 -12 -6 78.39 9.8
0 12 6 57.69 9.5
0 12 6 74.99 9.8
0 -13 -6 532.75 28.6
0 -13 -6 520.55 30.3
0 -13 -6 533.65 25.2
0 13 6 574.44 28.3
0 13 6 539.15 25.5
0 13 6 539.75 25.7
0 -14 -6 9 5.6
0 -14 -6 13.2 8.8
0 -14 -6 2.2 5.5
0 14 6 0.9 6.7
0 14 6 1.6 12.5
0 14 6 -4 7.3
0 -15 -6 142.09 17.3
0 15 6 136.29 15.5
0 15 6 138.29 14.6
0 15 6 113.49 19.4
0 -16 -6 12.9 10.4
0 16 6 10 10.5
0 16 6 11.6 7.7
0 16 6 4.1 8.9
0 -17 -6 87.19 16.4
0 17 6 78.39 11.7
0 17 6 59.99 13.1
0 17 6 75.79 11.9
0 -18 -6 30.5 13.6
0 18 6 22 8.4
0 17 -7 40.4 11.2
0 17 -7 46.8 11.6
0 17 -7 33.5 8.6
0 17 -7 32.8 7.2
0 16 -7 5.2 8.6
0 16 -7 12.1 6.9
0 16 -7 11.7 9
0 16 -7 12.5 6
0 15 -7 90.39 13
0 15 -7 91.09 12.6
0 15 -7 100.49 10.3
0 15 -7 108.49 11.1
0 14 -7 120.79 13.1
0 14 -7 138.69 14.2
0 14 -7 122.39 11.4
0 13 -7 7.7 7
0 13 -7 2.6 5.9
0 13 -7 12.1 7
0 12 -7 640.14 27
0 12 -7 643.14 28.7
0 11 -7 220.28 12.8
0 11 -7 202.88 14.2
0 -11 7 208.18 12.5
0 10 -7 100.39 8.7
0 10 -7 103.99 10.4
0 -10 7 80.69 8.2
0 9 -7 25 5.1
0 9 -7 24.9 6.7
0 -9 7 23.3 6
0 8 -7 135.59 10
0 8 -7 140.19 8.9
0 -8 7 130.59 10
0 7 -7 20.3 5.2
0 7 -7 20.8 4.4
0 6 -7 7 3.2
0 6 -7 2.5 3.8
0 5 -7 273.37 12.4
0 5 -7 279.37 11.9
0 4 -7 52.89 5.3
0 4 -7 64.49 4.9
0 3 -7 192.68 8.2
0 3 -7 177.18 8.4
0 2 -7 394.26 14.7
0 1 -7 190.78 7.6
0 -1 7 178.78 7.8
0 0 7 20 29.6
0 -1 -7 201.58 9.5
0 -1 -7 190.48 8.6
0 1 7 194.68 9.2
0 1 7 163.58 8.2
0 -2 -7 398.16 17.1
0 -2 -7 399.16 16.2
0 2 7 428.16 17
0 3 7 205.48 10.8
0 3 7 195.88 9.9
0 -4 -7 64.09 6.2
0 -4 -7 62.69 5
0 -4 -7 81.89 8.1
0 4 7 68.79 6.1
0 4 7 60.29 6.9
0 4 7 70.69 5.5
0 -5 -7 289.37 13.7
0 -5 -7 301.77 16.6
0 -5 -7 283.47 18.8
0 -5 -7 291.57 12.4
0 5 7 305.77 11.7
0 5 7 283.97 13.7
0 5 7 270.77 14.6
0 5 7 327.37 13
0 -6 -7 3 3.2
0 -6 -7 -1.2 3.4
0 -6 -7 4.7 5.5
0 -6 -7 2.9 5
0 6 7 11.4 2.7
0 6 7 1.4 4.4
0 6 7 6 3.9
0 6 7 8.6 4.1
0 -7 -7 32.6 4.8
0 -7 -7 30 7.5
0 -7 -7 27.6 5.5
0 -7 -7 31.1 7.1
0 7 7 27.1 5.5
0 7 7 19.1 5.8
0 7 7 26.8 6.4
0 -8 -7 145.89 8.9
0 -8 -7 134.29 12.4
0 -8 -7 117.19 9.7
0 -8 -7 141.19 13.1
0 8 7 151.98 18.6
0 8 7 144.59 10.5
0 8 7 133.59 9.7
0 -9 -7 14.7 4.9
0 -9 -7 17.8 7.1
0 -9 -7 21.7 5.5
0 -9 -7 21.5 7.5
0 9 7 24.9 6.8
0 9 7 25.9 6.4
0 9 7 20.8 6.3
0 -10 -7 91.69 9.7
0 -10 -7 106.29 12.6
0 -10 -7 83.89 8.8
0 -10 -7 96.89 11.9
0 10 7 105.59 10.1
0 10 7 86.29 9.9
0 10 7 94.19 11.1
0 -11 -7 211.88 12.4
0 -11 -7 218.58 16.7
0 -11 -7 225.28 13.7
0 11 7 206.48 13.8
0 11 7 200.78 15.2
0 11 7 203.18 14.2
0 -12 -7 672.63 28.3
0 -12 -7 744.83 33.6
0 -12 -7 663.93 29.5
0 12 7 664.93 32.1
0 12 7 676.63 30
0 12 7 663.33 29.3
0 -13 -7 11.7 6.2
0 -13 -7 15.3 10.3
0 13 7 15.1 7.2
0 13 7 15.1 7.5
0 13 7 12 8.2
0 -14 -7 150.98 17.1
0 -14 -7 153.98 11.6
0 -14 -7 126.29 12.3
0 14 7 162.68 18.2
0 14 7 148.09 15.2
0 14 7 152.48 14.1
0 -15 -7 120.59 16.1
0 15 7 79.89 13.3
0 15 7 91.19 12.7
0 -16 -7 15.8 11
0 16 7 -1 9.1
0 16 7 -3.9 8.2
0 16 7 0 7
0 -17 -7 40.4 12.2
0 17 7 22.8 12.2
0 17 7 40.7 10.4
0 17 7 33.5 9.5
0 17 -8 33.7 11.7
0 16 -8 118.69 14.7
0 16 -8 84.89 10.3
0 15 -8 37.1 7.8
0 15 -8 53.99 10.7
0 14 -8 167.58 14.7
0 14 -8 159.48 12.5
0 13 -8 386.76 19.4
0 12 -8 114.29 11.9
0 12 -8 106.69 10.3
0 11 -8 102.79 11
0 11 -8 108.69 9.7
0 10 -8 98.59 9.1
0 10 -8 114.79 10.5
0 9 -8 80.79 9.2
0 9 -8 76.69 7.3
0 8 -8 87.79 8.9
0 8 -8 97.19 7.7
0 7 -8 83.89 8.1
0 7 -8 72.69 6.9
0 6 -8 135.59 8
0 6 -8 132.79 8.7
0 5 -8 6.6 3
0 5 -8 7.1 3.7
0 4 -8 713.43 26.4
0 4 -8 717.83 26.1
0 3 -8 595.64 21.7
0 2 -8 72.99 4.6
0 -1 8 101.09 5.4
0 0 8 494.85 72.89
0 0 8 399.66 59.99
0 -1 -8 92.19 6.9
0 -1 -8 92.49 5.7
0 -2 -8 71.09 5.7
0 2 8 71.99 6.4
0 -3 -8 637.54 24.6
0 3 8 648.84 24.6
0 3 8 634.64 25.3
0 -4 -8 731.13 28.5
0 -4 -8 750.72 30
0 4 8 755.92 29.5
0 4 8 750.82 28.6
0 -5 -8 2.7 4.9
0 -5 -8 11.5 4.2
0 -5 -8 4.2 5.8
0 -5 -8 9.4 3.3
0 5 8 12 4.6
0 5 8 3.9 3.7
0 5 8 10 2.5
0 -6 -8 142.39 13.1
0 -6 -8 129.89 11.3
0 -6 -8 140.49 9.5
0 -6 -8 144.69 8.1
0 6 8 137.79 7.1
0 6 8 145.29 9.7
0 6 8 151.38 9
0 6 8 158.18 11.2
0 -7 -8 99.29 11.7
0 -7 -8 97.39 10.7
0 -7 -8 75.09 8.1
0 -7 -8 80.89 7.3
0 7 8 88.29 9.7
0 7 8 87.09 8.6
0 7 8 102.89 9.6
0 7 8 77.39 5.8
0 -8 -8 121.29 12.4
0 -8 -8 110.49 12.6
0 -8 -8 101.89 9.1
0 -8 -8 82.99 7.7
0 8 8 104.19 6.7
0 8 8 97.49 9
0 8 8 96.89 9.6
0 8 8 97.49 10.5
0 -9 -8 89.69 8.6
0 -9 -8 101.29 12.1
0 -9 -8 92.99 11.7
0 -9 -8 91.89 9.7
0 9 8 95.39 10.2
0 9 8 91.59 9.3
0 -10 -8 128.09 14.2
0 -10 -8 114.29 9.1
0 -10 -8 114.29 13.7
0 -10 -8 119.09 10
0 10 8 107.29 11
0 10 8 124.69 10.9
0 10 8 109.69 11.9
0 -11 -8 118.39 10.8
0 -11 -8 115.89 9.1
0 -11 -8 123.79 14.5
0 -11 -8 112.19 13.7
0 11 8 113.69 11.4
0 11 8 115.09 12.3
0 11 8 111.79 11.5
0 -12 -8 126.79 10
0 -12 -8 110.29 11
0 -12 -8 139.19 15.5
0 12 8 115.19 12.2
0 12 8 114.89 12.1
0 12 8 137.79 15.5
0 -13 -8 367.16 24.2
0 -13 -8 385.96 21.1
0 13 8 411.76 21.4
0 13 8 407.36 23.6
0 13 8 425.46 22
0 -14 -8 173.28 17.4
0 -14 -8 173.88 12.2
0 -14 -8 178.18 13.8
0 14 8 153.78 16
0 14 8 166.68 14
0 14 8 156.68 14.4
0 -15 -8 44.3 12.2
0 15 8 34.4 10.8
0 15 8 63.59 11.2
0 -16 -8 113.69 16.5
0 16 8 103.19 13.2
0 16 8 92.29 16.4
0 16 8 114.49 14
0 -17 -8 46.1 21.3
0 17 8 20.1 9.8
0 17 8 19.3 8.8
0 17 -9 44.9 15.3
0 17 -9 19.4 7.9
0 16 -9 1.3 6.5
0 16 -9 18.1 9.9
0 15 -9 261.77 18.7
0 15 -9 241.58 15.6
0 14 -9 16.4 6.7
0 14 -9 25.7 9.4
0 13 -9 8.4 6.1
0 13 -9 1.3 10
0 12 -9 22.2 7.9
0 12 -9 7.8 9.6
0 11 -9 408.16 20.8
0 11 -9 417.56 19.2
0 10 -9 15.4 6.9
0 10 -9 18.7 5.3
0 9 -9 404.46 19.1
0 9 -9 392.86 17.7
0 8 -9 53.19 7.3
0 8 -9 46 5.8
0 7 -9 3.7 4.7
0 7 -9 9.3 3.9
0 6 -9 29.5 4.3
0 5 -9 212.48 9.8
0 5 -9 195.08 10.2
0 4 -9 320.27 13.1
0 4 -9 321.07 13.5
0 3 -9 174.28 7.9
0 2 -9 47.9 4.1
0 1 -9 398.76 14.8
0 0 9 -27.9 51.59
0 0 9 -1.9 39.7
0 -1 -9 408.56 17.1
0 -1 -9 402.66 16.1
0 -2 -9 39.8 4.5
0 2 9 45.2 5.7
0 -3 -9 180.58 9.6
0 3 9 181.08 10.4
0 3 9 178.78 9.5
0 -4 -9 328.57 16.7
0 -4 -9 350.06 19.9
0 -4 -9 322.37 15.1
0 4 9 333.67 15.1
0 4 9 365.56 17
0 -5 -9 220.28 11.9
0 -5 -9 221.48 13.7
0 -5 -9 238.48 16.3
0 5 9 208.78 11.7
0 5 9 216.38 12.8
0 -6 -9 28.4 7.9
0 -6 -9 35.9 7.5
0 -6 -9 34.1 4.7
0 -6 -9 32.4 5.8
0 6 9 28.7 6.7
0 6 9 37.1 6
0 6 9 29.9 3.7
0 6 9 33.9 5.6
0 -7 -9 5.5 4
0 -7 -9 15 7.3
0 -7 -9 6 4.7
0 -7 -9 2.1 6.3
0 7 9 1.7 4.6
0 7 9 11.2 6.2
0 7 9 11.5 3.3
0 7 9 3.1 5.5
0 -8 -9 57.59 7.7
0 -8 -9 52.29 9.4
0 -8 -9 44.3 10.3
0 -8 -9 49.7 6.1
0 8 9 43.4 7.2
0 8 9 48.5 5.1
0 8 9 46.4 8.4
0 8 9 60.49 7.7
0 -9 -9 408.96 18.2
0 -9 -9 417.26 22.5
0 -9 -9 430.26 20.2
0 -9 -9 431.26 24
0 9 9 425.96 17.1
0 9 9 420.66 27.2
0 9 9 394.56 21.6
0 9 9 412.36 19.2
0 -10 -9 19.1 8.5
0 -10 -9 13.6 4.6
0 -10 -9 9.7 7.9
0 -10 -9 18 5.8
0 10 9 20.5 6.8
0 10 9 6.3 7.6
0 10 9 11.5 4.1
0 10 9 22 6.7
0 -11 -9 460.45 24.4
0 -11 -9 412.56 24.3
0 -11 -9 383.06 18.7
0 -11 -9 437.66 21.6
0 11 9 402.86 20.3
0 11 9 417.16 21.2
0 11 9 407.56 22.8
0 11 9 398.86 17.3
0 -12 -9 30.5 9.8
0 -12 -9 26.3 6.4
0 -12 -9 38.8 7.5
0 -12 -9 28 9.5
0 12 9 41.9 8.9
0 12 9 37.8 8.6
0 12 9 18 8.5
0 -13 -9 7.8 5.9
0 -13 -9 14.7 10.1
0 -13 -9 9.5 8.3
0 -13 -9 15.5 7.8
0 13 9 18.2 8
0 13 9 13.6 7.9
0 13 9 -3.6 9.7
0 -14 -9 12.3 10.1
0 -14 -9 27 6.7
0 -14 -9 26.4 6.3
0 14 9 11.6 7.8
0 14 9 9.8 9.1
0 14 9 15.5 8.7
0 -15 -9 275.47 22.7
0 15 9 291.07 21.8
0 15 9 270.97 18.8
0 -16 -9 10.3 14
0 16 9 9.8 8
0 16 9 12.7 10.2
0 -17 -9 49.6 13.8
0 17 9 31.1 10.2
0 17 9 41.3 10.4
0 16 -10 13.3 9.8
0 16 -10 0.6 6.3
0 15 -10 26.3 10.3
0 15 -10 13.4 6.9
0 14 -10 99.29 12.7
0 14 -10 107.29 11
0 13 -10 24.5 6.7
0 13 -10 34 8.5
0 12 -10 180.08 14
0 12 -10 156.58 11.8
0 11 -10 -6.7 4.3
0 11 -10 1.1 6.2
0 10 -10 496.55 23.8
0 10 -10 556.94 22.7
0 9 -10 37.2 7.5
0 9 -10 30.8 6.1
0 8 -10 6 4.5
0 8 -10 7.3 5.7
0 7 -10 28.7 5.8
0 7 -10 21.7 4.7
0 6 -10 141.79 8.5
0 6 -10 142.79 9.4
0 5 -10 95.69 7.2
0 5 -10 93.39 6.6
0 4 -10 61.89 5.8
0 3 -10 54.89 4.8
0 2 -10 308.97 12.2
0 1 -10 2.6 2.4
0 0 10 1944.71 155.58
0 0 10 1753.82 128.79
0 -1 -10 0.9 2.9
0 -2 -10 315.77 14
0 2 10 323.27 18.5
0 2 10 332.57 14
0 -3 -10 36.3 5.2
0 3 10 33.1 5.6
0 -4 -10 61.09 6.9
0 -4 -10 49.5 9.8
0 -4 -10 64.59 8.4
0 4 10 61.39 7.5
0 4 10 61.49 6.8
0 -5 -10 103.59 10.4
0 -5 -10 101.99 12.9
0 -5 -10 103.09 8.5
0 5 10 101.49 8.4
0 5 10 108.49 9.7
0 -6 -10 130.09 12
0 -6 -10 138.09 10.2
0 -6 -10 128.69 14.4
0 6 10 139.09 10.3
0 6 10 152.08 11.4
0 -7 -10 19.2 8.7
0 -7 -10 16.8 5.4
0 -7 -10 14.7 4.3
0 -7 -10 9.5 7.2
0 7 10 25.6 6.7
0 7 10 15.4 5.8
0 -8 -10 12.5 8
0 -8 -10 9.6 5
0 -8 -10 12.1 4.2
0 -8 -10 -9.7 6.4
0 8 10 19.3 5.8
0 8 10 -0.3 5.1
0 8 10 8.4 6.1
0 -9 -10 13.7 7.8
0 -9 -10 31 5.5
0 -9 -10 33.1 9.9
0 -9 -10 29.9 6.4
0 9 10 25.5 5.4
0 9 10 37.4 6.9
0 9 10 25.1 7.1
0 9 10 41.4 9.1
0 -10 -10 609.04 30.6
0 -10 -10 593.54 27.5
0 -10 -10 540.35 23.8
0 -10 -10 607.14 29.5
0 10 10 583.84 28.4
0 10 10 609.64 26.9
0 10 10 554.04 22.5
0 10 10 600.34 25.4
0 -11 -10 -0.3 7.3
0 -11 -10 2.1 4.3
0 -11 -10 -5 7.7
0 -11 -10 8.4 6.2
0 11 10 -0.6 3.7
0 11 10 10.5 6.9
0 11 10 6.4 6.4
0 11 10 2.2 6.7
0 -12 -10 183.98 11.9
0 -12 -10 180.08 17.7
0 -12 -10 193.28 17.6
0 -12 -10 209.28 13.9
0 12 10 174.98 14.2
0 12 10 168.68 10.1
0 12 10 167.38 13.9
0 -13 -10 30.1 6.4
0 -13 -10 32.3 9.3
0 -13 -10 23.1 6.2
0 -13 -10 34.6 11.4
0 13 10 21.5 8.5
0 13 10 31.7 8.7
0 13 10 26.1 8.9
0 13 10 25.2 5.5
0 -14 -10 111.29 14.7
0 -14 -10 108.79 12.3
0 -14 -10 95.99 11.5
0 -14 -10 101.59 15.4
0 14 10 128.79 14.3
0 14 10 115.49 14.3
0 14 10 83.29 8.2
0 -15 -10 25.8 11.3
0 15 10 18.4 9.1
0 -16 -10 0.4 10.2
0 16 10 8.6 8.8
0 16 10 11.2 8.8
0 16 -11 26.7 11.9
0 15 -11 53.39 10.9
0 15 -11 30 7.7
0 14 -11 0.6 8.2
0 14 -11 9.1 6.5
0 13 -11 -0.9 5.8
0 13 -11 1.6 7.8
0 12 -11 9.8 5.3
0 12 -11 0.7 7
0 11 -11 201.28 12.3
0 11 -11 174.38 13.7
0 10 -11 22.5 5.6
0 10 -11 13.3 6.8
0 9 -11 94.09 8.7
0 9 -11 100.49 10.2
0 8 -11 21.7 5
0 8 -11 15.8 6.5
0 7 -11 29.5 5.1
0 7 -11 27.6 6.1
0 6 -11 45.7 6.3
0 6 -11 55.59 5.7
0 5 -11 380.16 15.7
0 4 -11 5.4 3.1
0 3 -11 167.48 8.1
0 2 -11 152.48 7.4
0 -2 -11 159.38 8.9
0 2 11 142.29 8.6
0 -3 -11 146.69 11.2
0 -3 -11 180.18 9.9
0 3 11 176.78 10.9
0 -4 -11 -3.3 5.6
0 -4 -11 -0.5 3.8
0 -4 -11 -4.8 6.7
0 4 11 4.4 4.1
0 4 11 -2.4 4
0 -5 -11 420.06 19
0 -5 -11 438.06 24.9
0 -5 -11 433.26 21.2
0 5 11 412.26 20.1
0 5 11 439.16 19.2
0 -6 -11 62.49 7.5
0 -6 -11 60.59 11.4
0 -6 -11 59.69 9.9
0 6 11 57.19 7.6
0 6 11 53.89 7.9
0 -7 -11 29.6 8.1
0 -7 -11 29.7 5
0 -7 -11 27.5 6.5
0 -7 -11 32.7 10
0 7 11 27.2 6.6
0 7 11 43 8.5
0 -8 -11 9.6 7.6
0 -8 -11 9 5.6
0 -8 -11 11.6 8.7
0 8 11 8.1 5.8
0 8 11 8.8 6.5
0 -9 -11 115.19 15.5
0 -9 -11 92.39 10
0 -9 -11 118.39 13.8
0 -9 -11 89.79 7.7
0 9 11 91.19 10.5
0 9 11 111.59 12.8
0 9 11 116.89 10.5
0 -10 -11 12 7.3
0 -10 -11 10.9 8.5
0 -10 -11 11.8 8.8
0 -10 -11 10.1 4.6
0 10 11 9.2 6.2
0 10 11 9.4 7
0 10 11 6.5 6.3
0 -11 -11 209.38 11.9
0 -11 -11 220.98 17.9
0 -11 -11 199.58 18.7
0 -11 -11 210.88 16.5
0 11 11 195.88 16.8
0 11 11 208.78 14.8
0 11 11 206.18 13.8
0 11 11 195.18 10.7
0 -12 -11 7.5 5.8
0 -12 -11 11.6 4.9
0 -12 -11 7.8 8.9
0 -12 -11 -8.9 7.7
0 12 11 -2.5 5.6
0 12 11 -2.8 3.9
0 12 11 8.2 8
0 12 11 1.3 6.7
0 -13 -11 1.9 6.4
0 -13 -11 6.5 4.8
0 -13 -11 6.2 8.3
0 -13 -11 -7.2 10.8
0 13 11 3.8 6.7
0 13 11 5.5 7.4
0 13 11 7.5 4.2
0 -14 -11 -0.2 5.3
0 -14 -11 0.7 10.9
0 14 11 -3.9 8
0 14 11 8.8 4.5
0 14 11 3.4 8.1
0 -15 -11 42 12.7
0 -15 -11 17.4 11.1
0 15 11 40.2 9.8
0 15 11 45.6 15.4
0 -16 -11 44.6 13.6
0 16 11 15.4 8.5
0 16 11 17.1 8.3
0 15 -12 52.39 12.2
0 15 -12 4.6 6.6
0 14 -12 24.2 7.1
0 14 -12 21.9 9.3
0 13 -12 57.19 8
0 13 -12 38.5 9.1
0 12 -12 47.2 7.7
0 12 -12 49.8 9.9
0 11 -12 18.4 7.4
0 11 -12 18.5 7.4
0 10 -12 163.58 12.7
0 10 -12 189.68 11.9
0 9 -12 55.09 6.8
0 9 -12 56.69 8.2
0 8 -12 3.5 5.7
0 8 -12 1.4 4.5
0 7 -12 59.59 6.5
0 6 -12 16 4.2
0 5 -12 32.1 4.6
0 4 -12 37.2 4.6
0 3 -12 106.89 6.7
0 2 -12 529.95 19.7
0 -2 -12 584.54 23.1
0 -3 -12 105.29 8.3
0 -3 -12 107.49 10.3
0 -3 -12 114.29 14.3
0 3 12 110.49 9.4
0 3 12 114.39 8.1
0 -4 -12 29.8 7.3
0 -4 -12 36.6 9.8
0 -4 -12 26.7 9.5
0 4 12 35.4 5.6
0 4 12 47.7 6.9
0 -5 -12 22.9 7.7
0 -5 -12 41.9 10.8
0 -5 -12 32.8 6.1
0 5 12 27.7 5.7
0 5 12 26.7 6.9
0 -6 -12 10.8 7.3
0 -6 -12 20.3 5.8
0 -6 -12 10.4 8.5
0 6 12 0.9 5.8
0 6 12 10.8 5.5
0 -7 -12 68.89 10.6
0 -7 -12 56.99 7.8
0 -7 -12 62.39 12.3
0 7 12 59.89 9.5
0 7 12 64.49 8.2
0 -8 -12 -1.2 7.4
0 -8 -12 -6.6 7.5
0 -8 -12 -7.5 4.8
0 8 12 2.2 5.9
0 8 12 -1.6 5.5
0 -9 -12 58.19 10.9
0 -9 -12 64.99 12.3
0 -9 -12 54.29 7.9
0 9 12 66.29 13.3
0 9 12 49.99 8.4
0 -10 -12 201.38 11.1
0 -10 -12 202.98 17.2
0 -10 -12 184.38 18.9
0 -10 -12 195.98 18.7
0 10 12 187.48 14
0 10 12 202.08 16.1
0 10 12 174.58 12.6
0 -11 -12 19.7 10.3
0 -11 -12 16.2 8.7
0 -11 -12 24 5.6
0 -11 -12 21.8 7.8
0 11 12 32.5 8.3
0 11 12 21.3 9
0 11 12 27.5 4.7
0 -12 -12 46.7 8.1
0 -12 -12 56.79 15.1
0 -12 -12 67.59 14.8
0 -12 -12 65.49 8
0 12 12 66.29 10.8
0 12 12 53.29 6.2
0 12 12 52.49 9.3
0 -13 -12 34.9 10.5
0 -13 -12 49 11.8
0 -13 -12 51.49 7.3
0 -13 -12 37.9 8.1
0 13 12 70.39 11.5
0 13 12 49.6 9.8
0 -14 -12 22.6 11.4
0 -14 -12 12.4 7.4
0 -14 -12 20.2 10.1
0 14 12 20.4 8.6
0 14 12 15.7 8
0 14 12 22.3 5.5
0 -15 -12 3.4 10.6
0 -15 -12 19.3 11.6
0 15 12 4.7 8.1
0 15 12 -9.8 9.6
0 15 -13 81.59 12.4
0 15 -13 63.49 10.4
0 14 -13 33.7 7.9
0 14 -13 57.09 11
0 13 -13 38.3 9.6
0 13 -13 26.1 7
0 12 -13 122.69 11.5
0 11 -13 113.79 10.3
0 11 -13 114.59 11.8
0 10 -13 12.4 6.8
0 10 -13 6.6 5.3
0 9 -13 96.99 8.8
0 9 -13 86.79 9.6
0 8 -13 61.09 7.6
0 8 -13 47.7 6.3
0 7 -13 24.5 5.3
0 6 -13 75.29 7
0 5 -13 12.3 3.9
0 4 -13 7.9 3.7
0 3 -13 73.09 6
0 2 -13 76.39 8.5
0 -2 -13 66.59 8.4
0 -2 -13 66.09 7.1
0 -3 -13 68.79 7.4
0 -3 -13 88.29 9.6
0 -3 -13 63.19 11.1
0 3 13 79.69 7.5
0 3 13 83.49 8.8
0 -4 -13 6.2 7.8
0 -4 -13 10.6 5
0 -4 -13 -2.2 5.7
0 4 13 1.1 4.8
0 -5 -13 9.6 5.1
0 -5 -13 8.8 7
0 -5 -13 1.2 8.4
0 5 13 3.3 2.4
0 5 13 1.1 4.9
0 -6 -13 86.09 11.2
0 -6 -13 75.09 8.4
0 -6 -13 72.49 13.2
0 6 13 67.29 7.8
0 6 13 81.29 10.3
0 -7 -13 20.8 6.2
0 -7 -13 16.4 8.4
0 -7 -13 14.8 10
0 7 13 10.8 5.8
0 7 13 22.9 7.1
0 -8 -13 49.3 11.9
0 -8 -13 39 9.8
0 -8 -13 42.8 8
0 8 13 47.3 9.5
0 8 13 44.2 7.9
0 -9 -13 105.49 15.1
0 -9 -13 85.19 10.2
0 -9 -13 104.49 13.7
0 9 13 102.69 10.9
0 9 13 79.99 11.3
0 -10 -13 5.4 8.5
0 -10 -13 7.4 8.9
0 10 13 11.6 6.9
0 10 13 -4.8 7.5
0 -11 -13 136.19 17.7
0 -11 -13 130.09 16.2
0 -11 -13 132.99 13.3
0 -11 -13 120.49 9.5
0 11 13 133.09 13.1
0 11 13 137.79 11.4
0 -12 -13 144.19 13.1
0 -12 -13 142.69 18.5
0 -12 -13 159.58 10.7
0 -12 -13 132.49 17.7
0 12 13 135.69 12.4
0 12 13 130.19 9
0 12 13 155.28 14.3
0 -13 -13 19.6 7.6
0 -13 -13 45.8 12.3
0 -13 -13 38.6 12.5
0 -13 -13 33.5 7.6
0 13 13 43 10.2
0 13 13 36.5 9
0 -14 -13 52.39 10
0 -14 -13 45.4 12.5
0 -14 -13 56.79 13.8
0 14 13 58.19 11.4
0 14 13 60.39 6.6
0 14 13 43.8 10.1
0 -15 -13 80.09 14.7
0 -15 -13 105.89 15.8
0 15 13 90.49 19.5
0 15 13 94.69 12.2
0 14 -14 0.3 6.3
0 14 -14 21 9.2
0 13 -14 38.8 8.2
0 13 -14 40.1 10.4
0 12 -14 8.7 8.1
0 12 -14 14.8 6.4
0 11 -14 137.39 11.1
0 11 -14 133.59 12.7
0 10 -14 84.19 10.2
0 9 -14 9.1 5.4
0 9 -14 10 6.2
0 8 -14 17.7 5.5
0 7 -14 29.2 5.4
0 6 -14 13 4.5
0 5 -14 10.6 4.2
0 4 -14 86.79 6.8
0 3 -14 513.85 19.8
0 -2 -14 152.68 17.3
0 -2 -14 147.19 11.7
0 -2 -14 136.69 9.5
0 -3 -14 535.55 25.3
0 -3 -14 568.24 23.3
0 -3 -14 550.54 30.8
0 3 14 583.24 24.3
0 -4 -14 95.39 14.7
0 -4 -14 102.79 11.4
0 -4 -14 93.59 8.9
0 4 14 86.59 8.7
0 -5 -14 10 9.4
0 -5 -14 -0.3 4.4
0 -5 -14 5.3 7
0 5 14 -2.5 4.5
0 -6 -14 14.3 7.3
0 -6 -14 6.6 9.8
0 -6 -14 11.5 5.6
0 6 14 11.5 5.6
0 -7 -14 27.9 6.8
0 -7 -14 36.9 11.2
0 -7 -14 16.9 7.8
0 7 14 34 8.4
0 7 14 27.6 7
0 -8 -14 14.9 10.5
0 -8 -14 20.7 9.7
0 -8 -14 26.3 7.2
0 8 14 27.2 7.4
0 8 14 27.8 8.4
0 -9 -14 14.6 9.7
0 -9 -14 13.8 6.2
0 -9 -14 6.7 8.2
0 9 14 25.5 7.7
0 -10 -14 98.29 14.1
0 -10 -14 84.49 15
0 10 14 82.29 16.5
0 -11 -14 143.39 18.2
0 -11 -14 139.19 15.4
0 -11 -14 146.19 16.6
0 11 14 154.58 13.7
0 -12 -14 10.7 10.5
0 -12 -14 5.7 10
0 -12 -14 6.8 6.8
0 12 14 11.3 7.7
0 -13 -14 58.39 7.8
0 -13 -14 52.09 13.4
0 -13 -14 79.99 15.1
0 -13 -14 32.7 8.8
0 13 14 44.6 10.1
0 -14 -14 19.8 10
0 -14 -14 21.1 10.4
0 -14 -14 5.1 8.3
0 14 14 -1.7 7.9
0 14 14 -0.7 5.4
0 14 14 4.2 7.5
0 13 -15 32.3 7.9
0 13 -15 46.8 10.9
0 12 -15 108.59 10.6
0 12 -15 141.49 18.6
0 11 -15 8.4 5.7
0 11 -15 14.8 7.9
0 10 -15 39.5 8.4
0 10 -15 36.6 6.9
0 9 -15 3 5.1
0 8 -15 86.49 8.2
0 7 -15 35 5.6
0 6 -15 15.1 9
0 6 -15 5.5 4.5
0 5 -15 16.2 4.4
0 4 -15 155.18 8.9
0 0 -15 -5.1 8.7
0 -1 -15 13.6 9.3
0 -2 -15 694.83 28.1
0 -2 -15 741.13 37.5
0 -3 -15 14.4 6.5
0 -3 -15 9.9 9.7
0 -3 -15 14.4 5.1
0 -4 -15 199.78 19.3
0 -4 -15 178.08 11.7
0 -4 -15 154.38 13.8
0 4 15 181.28 11.2
0 -5 -15 9.8 7.3
0 -5 -15 7.2 5.3
0 -5 -15 2.9 9.7
0 -6 -15 2.6 9.9
0 -6 -15 16.8 9.9
0 -6 -15 14.1 6.2
0 6 15 13.6 6
0 -7 -15 19.8 8.5
0 -7 -15 29.3 11
0 -7 -15 20.5 7
0 7 15 19.3 6.2
0 7 15 30.3 9.2
0 -8 -15 93.19 13.7
0 -8 -15 90.19 10.3
0 -8 -15 111.89 17.4
0 8 15 109.49 10.8
0 -9 -15 -1.4 5.6
0 -9 -15 10.5 10.4
0 -9 -15 1.7 8.3
0 9 15 5.9 6.2
0 -10 -15 37.7 9.9
0 -10 -15 40.6 11.8
0 10 15 48.4 9.4
0 -11 -15 -7.4 8.3
0 -11 -15 2.1 8.9
0 -11 -15 -2 7.5
0 11 15 -2.8 7.4
0 -12 -15 147.89 18
0 -12 -15 113.19 17.3
0 -12 -15 117.69 14.2
0 12 15 157.08 14.2
0 -13 -15 39.5 10.5
0 -13 -15 26.1 11.8
0 -13 -15 63.69 13.3
0 13 15 43.3 9.8
0 13 -16 125.09 12
0 13 -16 106.99 14.6
0 12 -16 14.3 9.5
0 12 -16 30.9 7.2
0 11 -16 46.3 8
0 11 -16 31.5 9.5
0 10 -16 91.29 9.2
0 9 -16 31 10.7
0 8 -16 10.6 5.6
0 7 -16 26.1 5.7
0 6 -16 11.2 4.6
0 6 -16 18.8 10.2
0 5 -16 28.7 4.9
0 5 -16 30.1 11
0 4 -16 16.6 4.3
0 4 -16 20.8 10.8
0 3 -16 309.57 23.7
0 2 -16 -1.2 9.1
0 1 -16 -5.5 8.6
0 0 -16 513.85 30.9
0 -1 -16 9.6 9.8
0 -2 -16 -1.5 8.5
0 -2 -16 2.3 6.3
0 -3 -16 283.37 14.9
0 -3 -16 286.57 17.5
0 -3 -16 322.37 24.8
0 -4 -16 5.1 5.1
0 4 16 14.3 5.1
0 4 16 -1.6 6.8
0 -5 -16 25.2 11.2
0 -5 -16 21.5 8.1
0 -5 -16 19.6 6.5
0 5 16 24.4 7.2
0 5 16 33.7 7
0 -6 -16 4.9 7.5
0 -6 -16 2.5 9.7
0 -6 -16 7.2 5.4
0 6 16 7.2 4.7
0 -7 -16 27.5 12.5
0 -7 -16 35.4 7.6
0 -7 -16 25.7 9.6
0 7 16 42.2 7.5
0 -8 -16 6.2 6.2
0 -8 -16 8.6 10.9
0 -8 -16 25.4 9.4
0 8 16 4.3 6.6
0 -9 -16 49.4 9.3
0 -9 -16 47.6 11.9
0 -9 -16 44.4 13.6
0 9 16 42.5 8.9
0 -10 -16 119.09 17.5
0 -10 -16 85.99 14.2
0 10 16 109.69 12.5
0 -11 -16 43.8 8.7
0 -11 -16 31.1 12.1
0 -11 -16 50.19 12.2
0 11 16 53.29 10.2
0 -12 -16 20.4 12
0 -12 -16 52.19 12.6
0 -12 -16 25.1 9
0 12 16 47.1 9.6
0 -13 -16 139.49 18.4
0 -13 -16 112.29 17.2
0 -13 -16 85.49 19.2
0 13 16 128.59 14.5
0 12 -17 216.98 17.7
0 12 -17 181.58 13.5
0 11 -17 5.9 6
0 10 -17 12.8 6.6
0 9 -17 45.6 7.3
0 8 -17 43.1 7
0 7 -17 44 11.8
0 7 -17 39.2 6.4
0 6 -17 4.7 4.6
0 6 -17 12.9 10.1
0 5 -17 38.1 11.3
0 5 -17 24.8 4.8
0 4 -17 47.9 13.1
0 3 -17 17.7 11
0 2 -17 8.7 10.5
0 1 -17 122.69 16.6
0 0 -17 11.2 11
0 -2 -17 13.9 10.2
0 -3 -17 2 6.6
0 -3 -17 6.5 10.5
0 -3 -17 -0.2 5.1
0 -4 -17 70.29 14.8
0 -4 -17 57.49 8
0 -4 -17 58.99 10.3
0 -5 -17 19.2 6.6
0 -5 -17 24.9 12.4
0 -5 -17 13.5 7.6
0 -6 -17 7.5 9.7
0 -6 -17 1.5 5.6
0 -6 -17 -4.8 7.6
0 -7 -17 52.39 8.3
0 -7 -17 47.8 10.6
0 -7 -17 65.59 15.5
0 7 17 48.3 7.7
0 -8 -17 48.9 14.7
0 -8 -17 57.59 9.6
0 -8 -17 47.9 11.4
0 8 17 48.6 8.5
0 -9 -17 58.29 15
0 -9 -17 47 11.4
0 -9 -17 52.59 9.6
0 9 17 64.09 9.5
0 -10 -17 29.3 10.9
0 -10 -17 9.4 10.7
0 10 17 45.3 8.9
0 -11 -17 -7.4 10.4
0 -11 -17 1.4 8.1
0 -11 -17 11.5 9.4
0 11 17 8.8 7.8
0 -12 -17 250.07 23.4
0 -12 -17 198.48 23.3
0 -12 -17 183.28 17.5
0 12 17 250.37 17.3
0 11 -18 -3.5 5.9
0 10 -18 4.6 6.6
0 9 -18 10.3 6.1
0 8 -18 38.1 6.7
0 7 -18 34.6 12.4
0 7 -18 33.9 6
0 6 -18 87.69 8.4
0 6 -18 67.39 14.8
0 5 -18 5 12.6
0 5 -18 7.1 4.3
0 3 -18 78.19 17.1
0 2 -18 37.8 13.7
0 1 -18 140.29 19.5
0 0 -18 74.29 15.9
0 -1 -18 124.59 18.5
0 -2 -18 59.39 14.2
0 -3 -18 78.79 15.8
0 -3 -18 76.29 11
0 -3 -18 59.69 8.3
0 -4 -18 7.8 6.5
0 -4 -18 6.6 7.6
0 -4 -18 4.7 11.1
0 -5 -18 4.4 5.9
0 -5 -18 -3.6 9.7
0 -5 -18 4.1 7.7
0 -6 -18 87.99 11
0 -6 -18 74.29 16.1
0 -6 -18 88.99 12.5
0 6 18 110.79 10.8
0 -7 -18 49.2 11.8
0 -7 -18 39.5 13.1
0 -7 -18 39.8 8.6
0 -8 -18 30.4 9.4
0 -8 -18 44.3 9.1
0 -8 -18 30.1 13.5
0 8 18 35.9 7.9
0 -9 -18 5.5 6.5
0 -9 -18 20.3 10
0 -9 -18 5.3 11.6
0 9 18 17.4 5.3
0 -10 -18 3 10.4
0 -10 -18 24.8 10.9
0 10 18 12.8 5.4
0 -11 -18 20.2 14.8
0 -11 -18 -10.1 11
0 -11 -18 36.3 18.8
0 11 18 13.7 6.1
0 9 -19 71.89 8.8
0 8 -19 20.3 6.1
0 8 -19 26.5 12.6
0 7 -19 13.1 6.9
0 7 -19 -6.7 16
0 6 -19 10 11.4
0 6 -19 6.6 5
0 5 -19 49.9 14.4
0 4 -19 13.4 11.9
0 3 -19 11 10.7
0 2 -19 53.99 15.6
0 1 -19 96.89 17.4
0 0 -19 11.9 11.2
0 -1 -19 76.19 16.3
0 -2 -19 54.79 15.9
0 -3 -19 -1.4 11.4
0 -3 -19 1.4 7.8
0 -4 -19 42.4 13.5
0 -4 -19 12.4 6.5
0 -4 -19 16.1 8.3
0 -5 -19 49.7 8.6
0 -5 -19 59.39 10.7
0 -5 -19 38.7 15.2
0 -6 -19 -7.6 11.4
0 -6 -19 14.8 7.1
0 -6 -19 -3.6 6.4
0 -7 -19 14.6 11.3
0 -7 -19 -1.3 6.8
0 -7 -19 -0.6 8.4
0 7 19 6.1 5.1
0 -8 -19 1.6 11.5
0 -8 -19 21.1 7.9
0 -8 -19 30.8 10.4
0 -9 -19 92.39 17.6
0 -9 -19 112.99 13.5
0 -9 -19 100.79 20.9
0 8 -20 6.6 5.9
0 8 -20 4.9 12.2
0 7 -20 -0.7 13.2
0 7 -20 16.6 5.7
0 6 -20 35.6 14
0 5 -20 16.2 13.7
0 4 -20 84.59 17.3
0 3 -20 4.3 12.6
0 2 -20 6.6 11.6
0 1 -20 81.79 17.2
0 0 -20 454.85 33.4
0 -1 -20 80.79 17
0 -2 -20 5.2 10.5
0 -3 -20 -7.8 10.8
0 -4 -20 72.29 11
0 -4 -20 70.49 9.8
0 -4 -20 88.69 18.7
0 -5 -20 35 13.4
0 -5 -20 41.9 8.2
0 -5 -20 54.29 11
0 -6 -20 18.6 8.6
0 -6 -20 27 10.8
0 -6 -20 14.6 13.3
0 -7 -20 5.6 6.8
0 -7 -20 35.6 12.4
0 -7 -20 5.5 14.5
0 7 20 13.5 5.4
0 -8 -20 6.2 8.7
0 -8 -20 31.1 9.9
0 -8 -20 -0.7 12.6
0 6 -21 4 12.4
0 5 -21 38.5 15.3
0 4 -21 10.9 13.7
0 3 -21 17.2 13.4
0 2 -21 28.3 14.8
0 1 -21 96.59 19
0 0 -21 16.5 12.4
0 -1 -21 120.39 20.8
0 -2 -21 18.4 12.5
0 -3 -21 9.9 13
0 -4 -21 5.4 12.1
0 -4 -21 5.8 6.7
0 -4 -21 18.3 8.2
0 -5 -21 27.5 8.5
0 -6 -21 25.8 10
0 -6 -21 14.2 12.5
0 -6 -21 6.6 7.6
0 3 -22 5 13.3
0 2 -22 44.4 15.9
0 1 -22 46.6 15.3
0 0 -22 143.69 22.4
0 -2 -22 16.9 18.8
0 -3 -22 5.8 13
1 -3 -22 32.9 10.1
1 -3 -22 14.6 14
1 -2 -22 24.6 16.4
1 0 -22 152.98 23
1 1 -22 13.4 13.7
1 2 -22 19.9 12.8
1 3 -22 14.1 13.9
1 -6 -21 12.9 8.2
1 -6 -21 6.1 7.6
1 -6 -21 15.2 13.2
1 -5 -21 12.3 7.8
1 -4 -21 27.4 7.5
1 -4 -21 24.3 14.7
1 -4 -21 46.8 10
1 -3 -21 5.9 11.9
1 -2 -21 79.29 16.4
1 -1 -21 25.2 14.4
1 0 -21 1.7 13.9
1 1 -21 23.4 14.2
1 2 -21 65.49 17.2
1 3 -21 -1 12.6
1 4 -21 37.9 14.4
1 5 -21 20.5 13
1 6 -21 9.9 11.4
1 6 -21 1.1 5
1 -8 -20 1.1 11.5
1 -8 -20 1.2 7.9
1 -8 -20 17 9.1
1 -7 -20 42.6 13
1 -7 -20 23 8.7
1 -7 -20 67.89 20.4
1 -6 -20 1.2 11.1
1 -6 -20 4.7 7.5
1 -6 -20 6 8.5
1 -5 -20 4.7 11.8
1 -5 -20 -3.1 6.5
1 -5 -20 2.2 8
1 -4 -20 27.6 9.3
1 -4 -20 22.4 7.9
1 -4 -20 28.3 12.9
1 -3 -20 100.69 12.1
1 -3 -20 103.39 18.7
1 -2 -20 6.4 10.9
1 -1 -20 51.29 15.3
1 0 -20 37.2 14.8
1 1 -20 56.89 14.6
1 2 -20 12.1 12.8
1 3 -20 106.09 18.9
1 4 -20 20.2 13.4
1 5 -20 7.1 12.5
1 6 -20 12.4 11.4
1 6 -20 -4.6 8.6
1 7 -20 38 6.3
1 7 -20 36.9 14.9
1 8 -20 2.7 5.6
1 8 -20 -11.7 12.4
1 -9 -19 1.8 7.9
1 -9 -19 12.3 13.6
1 -9 -19 0.6 11
1 -8 -19 236.18 18.4
1 -8 -19 187.98 15.5
1 -8 -19 221.08 24.3
1 -7 -19 -0.5 8
1 -7 -19 -4.6 7.4
1 -7 -19 7.8 11.8
1 -6 -19 40.2 10.3
1 -6 -19 36.5 14.3
1 -6 -19 40.1 8.7
1 -5 -19 2.9 6.2
1 -5 -19 8.6 12.5
1 -5 -19 10.7 8.7
1 -4 -19 58.19 15.2
1 -4 -19 67.89 10.7
1 -4 -19 43.2 7.5
1 -3 -19 13.4 7
1 -3 -19 2 5.8
1 -3 -19 12.1 11.8
1 -2 -19 66.69 16.5
1 -1 -19 20.4 12.3
1 0 -19 20.2 12
1 1 -19 27.4 12.6
1 2 -19 73.59 17.1
1 3 -19 14.9 11.8
1 4 -19 50.29 14.2
1 5 -19 17.4 13.4
1 6 -19 34.1 5.9
1 6 -19 52.39 13.9
1 7 -19 -4.1 10.7
1 7 -19 4.2 5.1
1 8 -19 187.58 12.4
1 9 -19 4.7 5.9
-1 11 18 12.1 9.1
1 -11 -18 4.8 13.1
1 -11 -18 32 9.7
-1 10 18 16.9 5.6
1 -10 -18 3.6 11
1 -10 -18 18 9.2
1 -10 -18 15.4 8.6
-1 9 18 22.1 7.2
1 -9 -18 9.3 9.3
1 -9 -18 15.2 7.6
1 -9 -18 -7.8 10.6
-1 8 18 33.6 8.1
1 -8 -18 37.5 10.3
1 -8 -18 4.5 7
1 -8 -18 -0.5 10.5
-1 7 18 207.28 14
1 -7 -18 234.98 19
1 -7 -18 247.18 16.2
1 -7 -18 241.78 24.5
-1 6 18 46.6 9.3
1 -6 -18 33.9 9.8
1 -6 -18 33.5 12.8
1 -6 -18 50.69 8.9
-1 5 18 7.8 5.9
1 -5 -18 -3.4 9.8
1 -5 -18 11.9 8.3
1 -5 -18 -1.1 6
1 -4 -18 134.19 11.3
1 -4 -18 136.09 14.1
1 -4 -18 140.89 18.8
1 -3 -18 177.18 14.6
1 -3 -18 184.98 21.3
1 -3 -18 145.99 11.5
1 -2 -18 12.5 10.1
1 -1 -18 21.5 11.5
1 0 -18 43.2 13
1 1 -18 27.9 11.9
1 2 -18 11.9 10.7
1 3 -18 203.08 22.8
1 4 -18 140.19 28.3
1 4 -18 124.29 8.7
1 5 -18 10.4 4.6
1 6 -18 46.7 13.4
1 6 -18 47.4 6.5
1 7 -18 227.78 12.9
1 7 -18 236.98 24.5
1 8 -18 15.6 6
1 9 -18 2.8 5.3
1 10 -18 -3.5 5.7
1 11 -18 -4.7 6
-1 12 17 23.2 8.9
1 -12 -17 -2.2 12.1
1 -12 -17 18.5 11.5
-1 11 17 7 8.3
1 -11 -17 17 8.5
1 -11 -17 17.6 9.4
1 -11 -17 8.8 11
-1 10 17 23.7 7.4
1 -10 -17 20.3 12.2
1 -10 -17 21.6 8.4
1 -10 -17 38.8 10.5
-1 9 17 66.39 10.1
1 -9 -17 52.69 9.2
1 -9 -17 37.1 11.4
1 -9 -17 48.8 14.2
-1 8 17 120.29 11.5
1 -8 -17 118.39 14.7
1 -8 -17 99.49 11.2
1 -8 -17 107.79 18.1
-1 7 17 18 7.1
1 -7 -17 6.8 11
1 -7 -17 29.7 8.1
1 -7 -17 8.7 8.3
1 -6 -17 15.7 12.1
1 -6 -17 9.5 6.7
1 -6 -17 10.8 8.1
-1 5 17 448.36 21.2
1 -5 -17 466.45 24.6
1 -5 -17 450.25 31.1
1 -5 -17 463.75 24.2
-1 4 17 21 5.2
1 -4 -17 16.7 11.7
1 -4 -17 11.3 7.6
1 -4 -17 14.6 5.9
1 -3 -17 97.29 11.6
1 -3 -17 86.59 9.2
1 -3 -17 93.99 16.2
1 -2 -17 34.7 11.7
1 -2 -17 42.8 7
1 -1 -17 10.7 12.1
1 0 -17 2.3 11.1
1 3 -17 73.99 7
1 4 -17 18.8 4.8
1 5 -17 375.16 16.5
1 6 -17 13.6 5
1 6 -17 8.3 9.6
1 7 -17 20.6 5.6
1 9 -17 40.2 7.5
1 10 -17 17.1 6.6
1 11 -17 3.4 6.4
1 12 -17 19.3 6.9
1 12 -17 27.7 9.7
-1 13 16 18.8 9.5
1 -13 -16 -0.6 9.7
1 -13 -16 30.7 11.5
-1 12 16 135.79 14.6
1 -12 -16 124.19 19
1 -12 -16 127.19 13.9
1 -12 -16 159.98 18.6
-1 11 16 11.4 8.5
1 -11 -16 -5.8 6.8
1 -11 -16 13.9 10.1
1 -11 -16 8.6 9.2
-1 10 16 48.2 9.6
1 -10 -16 48 10.8
1 -10 -16 45.5 9.4
1 -10 -16 62.39 14.7
-1 9 16 141.89 12.8
1 -9 -16 141.39 16.8
1 -9 -16 130.89 12.3
1 -9 -16 126.79 18.8
-1 8 16 45.2 8.3
1 -8 -16 37 8.4
1 -8 -16 52.79 11.4
1 -8 -16 45.2 13.9
-1 7 16 12.7 5.8
1 -7 -16 12.9 6.1
1 -7 -16 13.6 8.7
1 -7 -16 13.1 10.3
-1 6 16 258.67 15.1
1 -6 -16 231.28 23
1 -6 -16 258.57 15.1
1 -6 -16 262.27 18.1
-1 5 16 8.2 6.9
1 -5 -16 21.4 10
1 -5 -16 24 8.3
1 -5 -16 29.5 6.7
-1 4 16 181.88 13.6
1 -4 -16 190.18 12.3
1 -4 -16 177.48 24
1 -3 -16 15.6 7.3
1 -3 -16 15.4 10.6
1 -3 -16 11.2 5.3
1 -2 -16 9.1 8.4
1 -2 -16 2.1 4.4
1 3 -16 4.3 3.8
1 4 -16 192.68 10.3
1 5 -16 23.5 4.8
1 6 -16 230.38 12.1
1 7 -16 9.9 5
1 8 -16 37.1 6.5
1 9 -16 127.79 10.7
1 10 -16 56.69 7.8
1 11 -16 9.8 6.2
1 11 -16 11.5 8.8
1 12 -16 110.09 10.9
1 12 -16 143.29 15
1 13 -16 18.6 7.1
1 13 -16 27.8 11.1
-1 13 15 24.3 8.8
-1 13 15 0.7 8.6
1 -13 -15 20.2 11
1 -13 -15 7.7 10.4
-1 12 15 143.59 14.3
1 -12 -15 112.29 15.8
1 -12 -15 112.49 17.1
1 -12 -15 112.59 13
-1 11 15 36.5 8.9
1 -11 -15 35.4 8.2
1 -11 -15 41.9 13.4
1 -11 -15 36.3 11.5
-1 10 15 8.2 8
1 -10 -15 7.7 9.6
1 -10 -15 -1.8 8.1
1 -10 -15 6.9 6.6
-1 9 15 73.99 10.2
1 -9 -15 89.79 10
1 -9 -15 58.49 14.6
1 -9 -15 74.09 13.6
-1 8 15 0.7 5.3
1 -8 -15 -5 9.4
1 -8 -15 2.7 5
1 -8 -15 4.2 8.9
-1 7 15 110.99 10.7
-1 7 15 137.89 15.9
1 -7 -15 123.29 13.8
1 -7 -15 121.49 18
1 -7 -15 114.79 11
-1 6 15 69.29 8
1 -6 -15 50.09 13.9
1 -6 -15 73.69 13.4
1 -6 -15 70.79 8.7
1 -5 -15 274.17 18.3
1 -5 -15 328.67 24.4
1 -5 -15 294.37 15.7
-1 4 15 -7.2 4.3
1 -4 -15 -0.3 4.8
1 -4 -15 5.4 7.9
1 -4 -15 1 6.6
1 -3 -15 73.79 13.4
1 -3 -15 79.79 10.6
1 -3 -15 73.79 8
1 -2 -15 21.5 5.3
1 3 -15 75.19 6.6
1 4 -15 0.5 3.9
1 5 -15 276.97 13
1 6 -15 64.49 6.6
1 7 -15 110.29 9.1
1 8 -15 11 5.3
1 9 -15 50.19 7.6
1 9 -15 53.69 8.4
1 10 -15 10.3 5.7
1 10 -15 15.6 7.4
1 11 -15 28.9 9.4
1 11 -15 36.1 7.3
1 12 -15 97.69 10.2
1 12 -15 120.09 13.9
1 13 -15 22.2 6.3
1 13 -15 13.8 9.6
-1 14 14 24.3 8.3
-1 14 14 49.5 11.2
-1 14 14 23.2 6.1
1 -14 -14 38.1 11.9
1 -14 -14 10.2 10.6
1 -14 -14 25.3 8.3
-1 13 14 9.5 7.2
-1 13 14 7.6 7.2
1 -13 -14 0 9.9
1 -13 -14 14.7 10.4
1 -13 -14 -13.4 6.8
1 -13 -14 0 5.3
-1 12 14 3.8 6.5
1 -12 -14 -6.6 6
1 -12 -14 1.6 8.4
1 -12 -14 4.1 9.9
-1 11 14 82.79 11.3
1 -11 -14 49 12.2
1 -11 -14 55.99 10.1
1 -11 -14 47.6 12.8
-1 10 14 133.49 12.6
1 -10 -14 146.59 16.6
1 -10 -14 149.39 18.5
1 -10 -14 106.19 11.3
-1 9 14 97.09 11.2
1 -9 -14 92.29 13.1
1 -9 -14 91.69 10.3
1 -9 -14 79.99 16.5
-1 8 14 4.7 5.8
-1 8 14 7.4 6.9
1 -8 -14 1.9 8
1 -8 -14 6.3 5.1
1 -8 -14 5.1 9.3
-1 7 14 30.8 7
-1 7 14 39.8 8.7
1 -7 -14 31.9 6.7
1 -7 -14 20.5 8.5
1 -7 -14 18.7 10.2
-1 6 14 267.17 14.7
1 -6 -14 244.88 21.5
1 -6 -14 236.48 14.3
1 -6 -14 255.37 17.5
-1 5 14 0.8 4.7
1 -5 -14 -6.1 6.3
1 -5 -14 -0.7 5.1
1 -5 -14 1.6 8.7
1 -4 -14 390.46 25.7
1 -4 -14 361.26 18.3
1 -4 -14 422.36 21
-1 3 14 2.4 5.4
-1 3 14 3.8 4.9
1 -3 -14 10.4 5
1 -2 -14 62.89 6.8
1 2 -14 60.89 5.3
1 3 -14 12.9 3.9
1 4 -14 376.66 15.7
1 5 -14 3.6 3.9
1 6 -14 215.38 11.5
1 7 -14 32.1 5.8
1 8 -14 4.8 5
1 8 -14 7.6 6
1 9 -14 78.49 8.1
1 9 -14 81.59 9.5
1 10 -14 124.29 10.5
1 10 -14 123.29 11.8
1 11 -14 63.99 9.8
1 11 -14 61.79 8.2
1 12 -14 2.1 5.9
1 13 -14 11.7 9
1 13 -14 -3.5 6.3
1 14 -14 20.5 7.5
1 14 -14 25.5 10.9
-1 15 13 108.69 13.3
1 -15 -13 136.69 18
1 -15 -13 83.99 14.6
-1 14 13 3.3 7.2
-1 14 13 11.8 8.1
-1 14 13 -7.3 4.8
1 -14 -13 -0.1 6.3
1 -14 -13 8.4 9.1
1 -14 -13 1.6 10
-1 13 13 15.3 8.2
-1 13 13 33.4 9.6
1 -13 -13 24.2 10.8
1 -13 -13 11.5 5.9
1 -13 -13 30.1 11.8
1 -13 -13 17.7 8
-1 12 13 15.2 8.6
1 -12 -13 8.8 5.9
1 -12 -13 9.7 5.6
1 -12 -13 10.8 9.9
1 -12 -13 7.9 9.9
-1 11 13 133.79 12.8
1 -11 -13 144.89 18.3
1 -11 -13 124.69 12.1
1 -11 -13 140.19 17
-1 10 13 8.3 6.9
-1 10 13 12.1 4.1
-1 10 13 3.5 6.3
1 -10 -13 7.9 5.6
1 -10 -13 7.7 9.5
1 -10 -13 -0.6 13.2
-1 9 13 107.39 11.4
-1 9 13 136.89 13.3
1 -9 -13 117.69 11.1
1 -9 -13 128.69 14.6
1 -9 -13 111.19 16.5
-1 8 13 239.68 16.8
-1 8 13 230.68 14.6
1 -8 -13 237.88 17.7
1 -8 -13 219.38 14.3
1 -8 -13 250.47 21
-1 7 13 87.19 10.9
-1 7 13 86.09 9.7
1 -7 -13 77.29 9.1
1 -7 -13 70.49 13.2
1 -7 -13 77.39 11.9
-1 6 13 37.6 7.2
-1 6 13 34.1 7.6
1 -6 -13 38.4 6.7
1 -6 -13 52.29 9.7
1 -6 -13 48 11
-1 5 13 282.67 14.9
1 -5 -13 263.27 14.4
1 -5 -13 285.17 17.7
1 -5 -13 264.37 21.1
-1 4 13 2.1 2.1
-1 4 13 6.3 3.9
1 -4 -13 -9.6 5.4
1 -4 -13 4.2 5.2
-1 3 13 9 4.4
-1 3 13 6.6 5.1
1 -3 -13 14.6 4.4
1 -2 -13 175.48 10.2
1 -1 -13 99.99 9.2
1 -1 -13 93.99 7.5
1 0 -13 4 3
-1 -1 13 90.39 6.8
1 1 -13 117.99 10.1
1 2 -13 176.38 8.7
1 3 -13 11.7 3.6
1 4 -13 1.7 3.5
1 5 -13 256.97 12.2
1 6 -13 41.4 5.7
1 7 -13 80.89 7.5
1 8 -13 225.38 12.4
1 9 -13 126.69 9.7
1 9 -13 109.39 10.4
1 10 -13 7.3 6.9
1 10 -13 3.8 5.1
1 11 -13 123.59 10.8
1 11 -13 130.59 12.6
1 12 -13 23.1 8.6
1 12 -13 18.2 6.3
1 13 -13 14.1 7
1 13 -13 8.2 9.2
1 14 -13 20.8 9.9
1 15 -13 125.79 15.8
-1 15 12 25.9 8.8
1 -15 -12 16.1 12.4
1 -15 -12 26.5 11.1
-1 14 12 82.49 7.6
-1 14 12 96.49 11.8
-1 14 12 84.89 12.2
1 -14 -12 75.49 11
1 -14 -12 83.59 15.5
1 -14 -12 78.09 13.7
-1 13 12 8.3 7.2
-1 13 12 6.4 7.7
1 -13 -12 8.8 5.9
1 -13 -12 14.2 9.1
1 -13 -12 19 7.1
1 -13 -12 25 10.4
-1 12 12 57.89 10.1
-1 12 12 53.59 6
-1 12 12 63.49 9.3
1 -12 -12 48.8 15.3
1 -12 -12 68.39 8.1
1 -12 -12 53.09 9.4
1 -12 -12 53.29 12.7
-1 11 12 3.3 6.3
-1 11 12 1.7 3.6
-1 11 12 8.1 6.6
-1 11 12 7.6 7.8
1 -11 -12 3 9.2
1 -11 -12 7.8 8.8
1 -11 -12 5.1 4.8
1 -11 -12 11 6.2
-1 10 12 114.79 10.7
-1 10 12 107.29 13
-1 10 12 105.49 11.5
-1 10 12 99.89 8
1 -10 -12 129.49 15.5
1 -10 -12 104.09 15.2
-1 9 12 244.68 15.2
-1 9 12 246.58 18.4
1 -9 -12 238.08 18
1 -9 -12 214.08 13.1
1 -9 -12 232.88 20.3
1 -9 -12 233.28 14.4
-1 8 12 45.6 8.2
-1 8 12 58.89 9.4
1 -8 -12 51.29 11.9
1 -8 -12 56.99 10.5
1 -8 -12 56.89 8.1
-1 7 12 214.58 15.1
-1 7 12 213.68 10.2
-1 7 12 242.58 14.3
1 -7 -12 228.68 13.9
1 -7 -12 223.08 16.6
1 -7 -12 229.58 19.7
-1 6 12 147.79 10.9
-1 6 12 139.89 12.1
1 -6 -12 142.89 10.7
1 -6 -12 141.39 13.2
1 -6 -12 137.49 15.9
-1 5 12 72.79 8.5
-1 5 12 93.69 9.9
1 -5 -12 78.99 12.7
1 -5 -12 91.29 8.7
1 -5 -12 86.39 10.5
-1 4 12 111.79 9.6
-1 4 12 96.69 8.5
1 -4 -12 105.59 8.4
-1 3 12 612.44 25.7
1 -3 -12 637.34 25
-1 2 12 2.1 4.4
1 -2 -12 7.8 5
1 -2 -12 5.5 4.1
1 -1 -12 6.7 4.5
1 -1 -12 4 3.6
1 1 -12 4.4 2.9
1 3 -12 591.24 22.1
1 4 -12 110.29 7.3
1 5 -12 80.79 6.9
1 6 -12 126.79 8.4
1 7 -12 207.48 11.1
1 7 -12 192.58 11.7
1 8 -12 45.3 6.4
1 8 -12 42.9 7.3
1 9 -12 222.08 12.5
1 9 -12 209.08 13.6
1 10 -12 92.49 9.4
1 10 -12 110.49 10.6
1 11 -12 8.4 6.8
1 11 -12 12.3 6.1
1 12 -12 57.19 8.2
1 12 -12 61.29 10.1
1 13 -12 11.2 6.4
1 13 -12 25.1 9.3
1 14 -12 86.39 12.7
1 14 -12 73.99 10
1 15 -12 14.6 7.8
1 15 -12 19.4 9.8
-1 16 11 99.39 13.8
-1 16 11 88.49 12.6
1 -16 -11 106.09 16.3
-1 15 11 38.8 9.4
1 -15 -11 34.5 11.2
1 -15 -11 55.39 13.3
-1 14 11 71.19 11.2
-1 14 11 82.99 12.5
-1 14 11 68.89 7.4
1 -14 -11 68.09 9.1
1 -14 -11 70.59 14.3
1 -14 -11 54.69 10.1
1 -14 -11 64.09 15.5
-1 13 11 -2.1 6.7
-1 13 11 -1.4 6.5
1 -13 -11 -7.8 5.7
1 -13 -11 -5.9 9.3
1 -13 -11 -4.6 5.9
1 -13 -11 4.2 7.6
-1 12 11 98.09 13.3
-1 12 11 73.19 7.3
-1 12 11 77.29 10.8
-1 12 11 93.79 11
1 -12 -11 81.49 8.5
1 -12 -11 66.99 12.4
1 -12 -11 77.59 10.2
1 -12 -11 89.29 14.3
-1 11 11 67.09 10.1
-1 11 11 63.79 6.6
-1 11 11 70.89 9.7
-1 11 11 65.69 11.3
1 -11 -11 61.49 7.4
1 -11 -11 71.99 12.7
1 -11 -11 72.59 12.9
1 -11 -11 78.39 9.6
-1 10 11 98.19 12.5
-1 10 11 85.49 8.2
-1 10 11 102.39 10.1
-1 10 11 93.49 11.2
1 -10 -11 95.09 13.3
1 -10 -11 82.49 13.4
1 -10 -11 77.89 9.7
-1 9 11 6.5 5.7
-1 9 11 10.9 7.5
-1 9 11 3.7 6
-1 9 11 13.3 3.8
1 -9 -11 5.2 8
1 -9 -11 2.3 7.8
1 -9 -11 7 5.2
-1 8 11 186.08 13.4
-1 8 11 207.68 14.7
1 -8 -11 215.48 18.6
1 -8 -11 199.88 16
1 -8 -11 190.58 12.7
1 -8 -11 180.48 10.1
-1 7 11 3 5.3
-1 7 11 -1 4.7
1 -7 -11 -3.3 7.3
1 -7 -11 5.6 7.2
1 -7 -11 1.4 4.8
-1 6 11 200.48 13.9
-1 6 11 204.28 9.6
-1 6 11 219.78 12.7
1 -6 -11 225.08 15.3
1 -6 -11 229.48 12.8
1 -6 -11 208.68 17.6
-1 5 11 313.67 15.7
-1 5 11 324.47 17
1 -5 -11 337.87 18
1 -5 -11 317.17 15.5
-1 4 11 9.8 4.4
-1 4 11 14 4.6
1 -4 -11 14.3 4.5
-1 3 11 115.09 10.2
1 -3 -11 120.89 8.3
-1 2 11 650.33 24.5
-1 2 11 618.44 25.2
1 -2 -11 631.64 25.9
1 -2 -11 621.64 24.3
1 -1 -11 1.7 4.6
1 -1 -11 2.8 3.4
-1 0 11 5.8 2.6
1 0 -11 -1.9 2.6
-1 -1 11 6.7 2.8
1 2 -11 587.24 21.6
1 3 -11 118.49 7
1 4 -11 17.5 3.8
1 5 -11 301.87 13.1
1 6 -11 193.18 10.1
1 7 -11 2.4 4.7
1 7 -11 0.7 3.9
1 8 -11 207.18 12.3
1 8 -11 185.08 11.1
1 9 -11 8.1 4.9
1 9 -11 13.3 6
1 10 -11 67.89 9.3
1 10 -11 83.29 8.2
1 11 -11 77.39 9.9
1 11 -11 86.19 9.5
1 12 -11 64.99 10.1
1 12 -11 66.99 8.5
1 13 -11 -4.7 7.5
1 13 -11 1.6 5.6
1 14 -11 76.29 11.6
1 14 -11 51.09 8.6
1 15 -11 38.7 8.1
1 15 -11 38.8 11
1 16 -11 86.39 13.6
-1 16 10 5.9 7.7
-1 16 10 13.5 9.1
1 -16 -10 21.5 10.7
-1 15 10 2.9 8.2
1 -15 -10 8 11.5
-1 14 10 15.7 10.7
-1 14 10 9.1 8.1
-1 14 10 0.9 6.8
-1 14 10 7.8 4.4
1 -14 -10 9.8 6
1 -14 -10 2.1 8.2
1 -14 -10 4.6 9.5
1 -14 -10 7.9 6.4
-1 13 10 12.9 7.5
-1 13 10 11.4 6.7
-1 13 10 1.4 7
1 -13 -10 19.5 6.5
1 -13 -10 1.6 8.4
1 -13 -10 18.6 10.4
-1 12 10 83.59 7.5
-1 12 10 84.99 10.7
-1 12 10 80.79 17.1
-1 12 10 78.39 10.4
1 -12 -10 77.39 13.6
1 -12 -10 74.19 12.7
1 -12 -10 76.29 8.1
1 -12 -10 73.99 9.9
-1 11 10 22.1 8.2
-1 11 10 17.8 6.9
-1 11 10 16.8 4.4
-1 11 10 28.1 7.3
1 -11 -10 20.2 6
1 -11 -10 9.6 8.5
1 -11 -10 20 5.5
1 -11 -10 23.7 9.3
-1 10 10 19.3 6.7
-1 10 10 29.5 8.5
-1 10 10 14.9 7.4
-1 10 10 10.1 6.4
1 -10 -10 14.4 8.2
1 -10 -10 16.1 6
1 -10 -10 15.6 7.8
1 -10 -10 9.3 8.5
-1 9 10 489.55 24.3
-1 9 10 456.15 28.4
-1 9 10 462.45 18.9
-1 9 10 456.35 20.9
1 -9 -10 514.05 25.3
1 -9 -10 507.85 27.3
1 -9 -10 458.25 19.8
1 -9 -10 455.45 21.8
-1 8 10 15.8 6
-1 8 10 14.7 4
-1 8 10 20.9 7.4
-1 8 10 13.9 5.8
1 -8 -10 18.4 4.6
1 -8 -10 17.4 8.8
1 -8 -10 14.2 5.4
1 -8 -10 7.1 7.5
-1 7 10 581.14 23.4
-1 7 10 589.04 25.3
-1 7 10 609.14 26.6
-1 7 10 600.64 22.3
1 -7 -10 585.44 25.1
1 -7 -10 612.04 30.3
1 -7 -10 576.44 22.8
1 -7 -10 595.14 27.7
-1 6 10 7.3 5
-1 6 10 10 5.4
-1 6 10 12.6 3.3
1 -6 -10 5.6 6.8
1 -6 -10 12.9 4.9
1 -6 -10 4.8 5.8
-1 5 10 53.39 7.8
-1 5 10 36 6
-1 5 10 47.6 4.2
1 -5 -10 43.8 6.1
-1 4 10 1.4 3.8
-1 4 10 4.7 4.5
1 -4 -10 -2.9 3.3
-1 3 10 917.91 34
-1 3 10 860.21 34.7
1 -3 -10 954.6 35.6
1 -3 -10 904.01 34
-1 2 10 43.6 4.9
1 -2 -10 52.39 5.4
1 -2 -10 54.19 6.5
1 -1 -10 629.34 25.2
1 -1 -10 642.24 24
-1 0 10 188.38 8.3
-1 -1 10 612.54 22.6
1 1 -10 618.44 22.3
-1 -2 10 48.3 4.5
1 2 -10 51.29 4.6
1 3 -10 827.02 29.8
1 4 -10 2.6 3
1 5 -10 39 5.2
1 5 -10 30.6 4.3
1 6 -10 8.3 5.7
1 6 -10 10.6 3.9
1 7 -10 570.14 23.1
1 7 -10 553.04 22.3
1 8 -10 12.4 4.8
1 8 -10 13.6 5.8
1 9 -10 455.05 19.7
1 9 -10 456.25 20.9
1 10 -10 26.3 7.3
1 10 -10 22.1 5.7
1 11 -10 11.4 5.6
1 11 -10 22.7 7.4
1 12 -10 87.29 11.2
1 12 -10 91.09 9.4
1 13 -10 9 6.3
1 13 -10 18.9 8.7
1 14 -10 7.1 6.5
1 14 -10 11.1 8.4
1 15 -10 13.4 9.5
1 15 -10 5.3 6.5
1 16 -10 12.9 9.1
1 16 -10 10.9 6.9
-1 17 9 50.89 10.7
-1 17 9 35.8 10.5
1 -17 -9 42.8 12.9
-1 16 9 24.5 10
-1 16 9 32 9.9
-1 15 9 16.9 8.3
-1 15 9 11.8 9.8
1 -15 -9 22.7 10.6
-1 14 9 -1.3 4.4
-1 14 9 -3.6 6.9
-1 14 9 -7.5 8.1
-1 14 9 9 7.9
1 -14 -9 3.9 6.2
1 -14 -9 12.6 9.4
1 -14 -9 -1.5 5.4
-1 13 9 -7.3 5.7
-1 13 9 2.1 7.3
-1 13 9 -6.5 6.8
1 -13 -9 3.1 8.8
1 -13 -9 6.6 5.9
1 -13 -9 0.2 7.4
-1 12 9 12.3 7.3
-1 12 9 23.7 7.6
-1 12 9 16.8 4.5
-1 12 9 13.9 7
1 -12 -9 7.7 5.8
1 -12 -9 18 8.9
1 -12 -9 19.3 5.3
1 -12 -9 19.2 9.2
-1 11 9 9.5 6.9
-1 11 9 11.2 7.7
-1 11 9 4.5 6
-1 11 9 12.6 4.2
1 -11 -9 14.1 8.4
1 -11 -9 20.7 5.1
1 -11 -9 10 8
1 -11 -9 16.3 6
-1 10 9 81.79 11
-1 10 9 75.29 11.2
-1 10 9 90.79 9.8
-1 10 9 71.49 9.5
1 -10 -9 80.79 12.3
1 -10 -9 83.99 12.9
1 -10 -9 79.59 9.1
-1 9 9 29.8 8.2
-1 9 9 37.1 7.1
-1 9 9 33.3 7.3
-1 9 9 25.3 4.6
1 -9 -9 23.7 5.9
1 -9 -9 31.7 8.8
1 -9 -9 29.1 5.2
1 -9 -9 28.8 9.2
-1 8 9 472.95 19.7
-1 8 9 454.45 22.3
-1 8 9 431.86 17.7
-1 8 9 435.96 20.8
1 -8 -9 448.96 25
1 -8 -9 438.56 18.6
1 -8 -9 454.15 20.7
1 -8 -9 474.75 23.5
-1 7 9 4.4 4.5
-1 7 9 5.9 4.5
-1 7 9 7.3 4.9
-1 7 9 0.6 3
1 -7 -9 1.6 6.1
1 -7 -9 3 4.3
1 -7 -9 9.3 6.7
-1 6 9 199.58 11.8
-1 6 9 207.48 9.3
-1 6 9 196.68 12.8
1 -6 -9 230.18 16.3
1 -6 -9 202.78 13.9
1 -6 -9 203.18 11.9
-1 5 9 87.99 5.4
-1 5 9 77.79 8.4
-1 5 9 80.39 7.6
1 -5 -9 75.59 7.2
-1 4 9 256.37 13.7
-1 4 9 240.18 12
1 -4 -9 219.38 11.6
-1 3 9 188.08 10.6
-1 3 9 176.28 9.6
1 -3 -9 180.58 10.9
1 -3 -9 171.78 9.6
-1 2 9 805.22 30.4
1 -2 -9 801.32 29.7
1 -2 -9 797.62 30.9
1 -1 -9 168.78 9.9
1 -1 -9 172.48 8.5
1 0 -9 3.4 2.2
-1 -1 9 169.68 7.8
1 1 -9 171.88 7.5
-1 -2 9 771.62 27.8
1 2 -9 761.12 27.4
1 3 -9 168.68 7.9
1 5 -9 82.09 6
1 5 -9 75.29 6.7
1 6 -9 192.28 10
1 6 -9 211.78 11
1 7 -9 5.7 3.9
1 7 -9 4 4.6
1 8 -9 419.36 18.9
1 8 -9 415.36 17.9
1 9 -9 23.3 5.3
1 9 -9 34.6 6.8
1 10 -9 72.39 9.4
1 10 -9 62.89 7.4
1 11 -9 20.4 7.1
1 11 -9 17.4 5.6
1 12 -9 18.8 7.8
1 13 -9 -2.4 5.3
1 14 -9 -4.4 7.7
1 14 -9 -1.7 6.1
1 15 -9 28.3 7.2
1 15 -9 42 10.9
1 16 -9 37.2 11.3
1 16 -9 17.7 7.6
1 17 -9 39.4 14.8
1 17 -9 37.6 8.1
-1 17 8 191.08 17.2
-1 17 8 169.08 16.4
1 -17 -8 259.07 24.3
-1 16 8 71.89 12.2
-1 16 8 40.8 12.6
-1 16 8 78.19 12.2
1 -16 -8 101.79 16
-1 15 8 41.1 10.8
-1 15 8 50.19 10.4
-1 15 8 28.8 14.4
1 -15 -8 50.39 12.4
-1 14 8 23.8 9.3
-1 14 8 13.1 9.3
-1 14 8 10.6 7.8
1 -14 -8 15.3 6.4
1 -14 -8 21.8 7.1
1 -14 -8 4.2 9.3
-1 13 8 22.7 7.5
-1 13 8 20.4 8.6
-1 13 8 24.5 8.1
1 -13 -8 23 7.6
1 -13 -8 23.5 9.3
-1 12 8 4.7 6.1
-1 12 8 3.8 6.5
-1 12 8 2.3 7.4
1 -12 -8 0 8
1 -12 -8 10.2 5.6
1 -12 -8 5.4 5.2
-1 11 8 99.09 11.4
-1 11 8 140.39 14.2
-1 11 8 114.19 11.1
1 -11 -8 126.39 10.8
1 -11 -8 118.29 9.1
1 -11 -8 128.99 14.3
-1 10 8 99.99 10.8
-1 10 8 92.79 9.7
-1 10 8 103.09 12.3
1 -10 -8 89.59 12.4
1 -10 -8 97.19 9.7
1 -10 -8 98.59 12.2
-1 9 8 32.6 6.7
-1 9 8 26.8 6.5
-1 9 8 21.3 4.4
-1 9 8 24.3 11
1 -9 -8 23.7 8.2
1 -9 -8 25.9 7.8
1 -9 -8 13.8 5
1 -9 -8 19.4 5
-1 8 8 17.3 5.9
-1 8 8 26.7 6
-1 8 8 24.7 4.1
-1 8 8 21.2 6.4
1 -8 -8 20.9 5.6
1 -8 -8 27.4 4.8
1 -8 -8 9.6 6.9
1 -8 -8 32.8 8.1
-1 7 8 667.63 27.2
-1 7 8 633.64 25.7
-1 7 8 657.03 28.5
-1 7 8 679.03 24.5
1 -7 -8 623.94 25.1
1 -7 -8 670.63 27
1 -7 -8 673.23 30.9
1 -7 -8 695.03 29.4
-1 6 8 18.5 4.4
-1 6 8 25.8 3.4
-1 6 8 13.1 4.6
-1 6 8 24.9 5.9
1 -6 -8 13.4 3.6
1 -6 -8 19.1 7
1 -6 -8 13.3 6.1
1 -6 -8 17.4 4.8
-1 5 8 31.2 3.6
-1 5 8 27.6 5.7
-1 5 8 29.2 4.4
-1 5 8 22.8 4.9
1 -5 -8 21.1 4.6
-1 4 8 159.58 9.3
-1 4 8 158.98 10.1
1 -4 -8 159.78 10.5
1 -4 -8 164.78 9.3
-1 3 8 1096.69 41.3
-1 3 8 1119.09 40.6
-1 3 8 1094.39 38.7
1 -3 -8 1166.98 41.8
1 -3 -8 1107.49 41.7
-1 2 8 366.16 15.7
1 -2 -8 359.46 14.9
-1 1 8 320.47 14.3
-1 1 8 365.26 15.1
-1 1 8 373.86 13.5
1 -1 -8 373.66 14.6
1 -1 -8 370.46 13.6
1 -1 -8 379.86 15.7
-1 0 8 107.29 5.5
1 0 -8 103.79 5.3
-1 -1 8 346.67 13.5
1 1 -8 354.96 13.3
-1 -2 8 330.27 13.3
1 2 -8 344.17 13
1 3 -8 1060.49 37.4
1 4 -8 150.68 7.6
1 5 -8 23.9 4.3
1 5 -8 16.5 3.5
1 6 -8 9 4.1
1 6 -8 14.6 3.7
-1 -7 8 642.04 24.4
1 7 -8 610.24 24.2
1 7 -8 626.44 25
-1 -8 8 22.1 4.8
1 8 -8 11.4 5.4
1 8 -8 22.1 4.7
1 9 -8 26.3 5.1
1 9 -8 18.4 6.1
-1 -10 8 80.29 8.2
1 10 -8 93.19 10
1 10 -8 90.89 8.6
-1 -11 8 113.79 9.8
1 11 -8 111.69 9.8
1 11 -8 108.79 11.3
1 12 -8 6.4 5.4
1 12 -8 21.1 7.7
1 13 -8 23.7 9.4
1 13 -8 18.5 5.7
1 14 -8 40.8 10
1 14 -8 25.6 6.6
1 15 -8 39.3 13.2
1 15 -8 47 10.5
1 15 -8 44.9 8.4
1 15 -8 40.8 7.3
1 16 -8 78.89 14.1
1 16 -8 62.09 9.3
1 17 -8 175.68 18.6
1 17 -8 131.79 15.4
-1 17 7 63.29 12.5
-1 17 7 77.39 11.8
-1 17 7 48 13.1
1 -17 -7 75.59 14.5
-1 16 7 15.2 9.3
-1 16 7 -4 9.7
-1 16 7 16.4 7.9
1 -16 -7 7.2 9.7
-1 15 7 72.49 17.3
-1 15 7 49.99 11.4
-1 15 7 56.39 10.8
1 -15 -7 65.69 13.7
-1 14 7 10.9 8.1
-1 14 7 29.3 14.3
-1 14 7 12.5 7.5
1 -14 -7 15.7 6.2
1 -14 -7 25.2 9.8
1 -14 -7 25.5 7.3
-1 13 7 2.9 6.9
-1 13 7 3.1 7
-1 13 7 4.7 6.4
1 -13 -7 2.2 5.2
1 -13 -7 4.2 6.1
1 -13 -7 -5 8.5
-1 12 7 42.4 8.4
-1 12 7 52.49 9.9
-1 12 7 46.3 8.8
1 -12 -7 56.39 8
1 -12 -7 47 7.6
1 -12 -7 55.29 10.9
-1 11 7 14.3 6.6
-1 11 7 15.7 6.8
-1 11 7 5 6.7
1 -11 -7 18.4 5.5
1 -11 -7 -1.6 6.9
1 -11 -7 13.9 5.4
-1 10 7 20.6 6.9
-1 10 7 26.4 6.9
-1 10 7 20.3 6.5
1 -10 -7 18.2 8.2
1 -10 -7 11.9 5.2
1 -10 -7 21.9 7.9
-1 9 7 220.18 12.8
-1 9 7 218.28 13.3
-1 9 7 217.18 14.6
1 -9 -7 235.28 16.3
1 -9 -7 214.88 15.5
1 -9 -7 219.28 13.1
1 -9 -7 225.38 11.9
-1 8 7 352.56 16
-1 8 7 359.36 17.1
-1 8 7 345.87 19.9
1 -8 -7 329.07 15.3
1 -8 -7 345.07 19.8
1 -8 -7 343.37 16.7
1 -8 -7 343.77 19
-1 7 7 148.29 9
-1 7 7 132.69 9.7
-1 7 7 139.99 7.4
-1 7 7 121.49 10.6
1 -7 -7 139.19 8.1
1 -7 -7 123.79 11.5
1 -7 -7 142.59 9.5
1 -7 -7 139.19 13
-1 6 7 8.9 4.3
-1 6 7 13.9 4.3
-1 6 7 15.7 5.6
-1 6 7 10.8 2.8
1 -6 -7 1.9 5.3
1 -6 -7 6.9 3.3
1 -6 -7 6.5 5.6
1 -6 -7 10.7 4
-1 5 7 615.54 21.6
-1 5 7 595.74 23.6
-1 5 7 561.94 24.4
-1 5 7 602.74 22.4
1 -5 -7 568.74 21.9
1 -5 -7 586.24 23.4
-1 4 7 159.28 8.8
-1 4 7 151.18 9.6
-1 4 7 142.69 6.9
1 -4 -7 147.29 8.7
1 -4 -7 152.58 10.1
-1 3 7 276.87 13.4
-1 3 7 280.17 12.6
-1 3 7 283.47 10.8
1 -3 -7 280.97 13.7
1 -3 -7 284.87 12.5
-1 2 7 67.99 5.6
-1 2 7 76.09 4
-1 2 7 70.89 6.5
1 -2 -7 69.99 6.9
1 -2 -7 69.79 4.4
1 -2 -7 66.29 5.3
-1 1 7 8.6 3.3
1 -1 -7 3.3 3.4
1 -1 -7 7.3 2.8
1 -1 -7 3.6 2.1
-1 0 7 1.4 1.9
1 0 -7 -0.6 1.8
-1 -1 7 3.3 2.2
1 1 -7 6.7 2.2
-1 -2 7 70.39 4.9
1 2 -7 75.09 4.7
1 3 -7 270.87 11
1 4 -7 124.39 7.3
1 4 -7 138.69 7
-1 -5 7 568.64 21.5
1 5 -7 566.14 21.9
-1 -6 7 8.8 3.5
1 6 -7 12.1 4.6
1 6 -7 9.2 3.4
-1 -7 7 144.19 8.4
1 7 -7 136.09 8.2
1 7 -7 127.89 9.3
1 8 -7 325.97 15.8
1 8 -7 322.57 14.6
-1 -9 7 201.18 11.7
1 9 -7 217.68 11.6
1 9 -7 217.98 12.9
-1 -10 7 32 6.2
1 10 -7 19.7 5.1
1 10 -7 22.1 6.8
-1 -11 7 8.6 5.2
1 11 -7 5.9 4.8
1 11 -7 10.5 5.1
1 11 -7 12.9 6.8
1 12 -7 44.8 7
1 12 -7 41.5 6.6
1 12 -7 51.59 9.1
1 12 -7 60.89 9
-1 -13 7 5.9 4.6
1 13 -7 9.2 7.4
1 13 -7 -1.9 4.9
1 13 -7 4.4 7.2
1 13 -7 -2.6 5.2
1 14 -7 38.3 9
1 14 -7 19.2 6
1 14 -7 29.8 9.3
1 14 -7 9.8 6
1 15 -7 55.39 8
1 15 -7 63.39 12.1
1 15 -7 60.59 11
1 15 -7 56.19 9.1
1 16 -7 9.7 9
1 16 -7 14 9.6
1 16 -7 13.5 6.4
1 16 -7 12.4 6.4
1 17 -7 79.59 10.4
1 17 -7 66.29 13.3
1 17 -7 45.8 8.5
1 17 -7 47.8 11.8
-1 18 6 13.7 8
-1 18 6 23.1 12.6
1 -18 -6 20.8 12.1
-1 17 6 12.6 8.2
-1 17 6 31 12.8
-1 17 6 20.9 8.6
1 -17 -6 50.99 12.8
-1 16 6 63.59 12
-1 16 6 72.09 11.1
-1 16 6 74.79 14.1
1 -16 -6 65.99 14.2
-1 15 6 17.8 8.4
-1 15 6 43.3 10.1
-1 15 6 17.7 8.5
1 -15 -6 25 11.2
-1 14 6 3.4 8.5
-1 14 6 32.6 8.3
1 -14 -6 25.2 6.9
1 -14 -6 23.4 9.1
1 -14 -6 16.2 6.8
-1 13 6 5.1 6.1
-1 13 6 14.7 7.3
-1 13 6 14.9 7.3
1 -13 -6 -7.3 7.4
1 -13 -6 16 6.5
1 -13 -6 18.7 5.6
-1 12 6 88.79 10.8
-1 12 6 107.29 11.1
1 -12 -6 86.59 9.2
1 -12 -6 94.89 13
1 -12 -6 88.09 10.2
-1 11 6 60.39 8.8
-1 11 6 40 8.9
-1 11 6 44.4 8.4
1 -11 -6 44.1 9.9
1 -11 -6 47.7 7.9
1 -11 -6 37.6 6.7
-1 10 6 113.79 10.4
-1 10 6 83.59 9.7
1 -10 -6 91.49 9.1
1 -10 -6 98.79 12.1
-1 9 6 -5 4.3
-1 9 6 -1.7 4.7
-1 9 6 -7.1 4.7
1 -9 -6 -4.1 3.8
1 -9 -6 -2.6 4
1 -9 -6 2.9 6.1
1 -9 -6 1.6 6.1
-1 8 6 8.9 5.5
-1 8 6 12.2 5.2
-1 8 6 0.8 4.2
1 -8 -6 8.1 3.8
1 -8 -6 4.3 4.1
1 -8 -6 -0.5 5.7
1 -8 -6 9.7 6.4
-1 7 6 21.9 5.2
-1 7 6 33.2 5.6
-1 7 6 24.8 6.1
1 -7 -6 31 5.4
1 -7 -6 30.2 12
1 -7 -6 27.7 4.7
1 -7 -6 16.6 7.5
-1 6 6 462.85 21.1
-1 6 6 481.85 20.4
-1 6 6 497.55 19.5
1 -6 -6 470.45 20.1
1 -6 -6 509.95 19.1
1 -6 -6 495.05 22
1 -6 -6 490.15 23
-1 5 6 199.68 11.4
-1 5 6 219.68 8.9
-1 5 6 204.28 9.9
-1 5 6 204.58 10.7
1 -5 -6 203.58 10.5
1 -5 -6 191.78 9.3
-1 4 6 138.69 9.4
-1 4 6 156.28 6.9
-1 4 6 144.59 8.5
1 -4 -6 139.09 8.3
1 -4 -6 146.49 9.8
-1 3 6 750.42 28.6
-1 3 6 771.82 26.4
-1 3 6 764.22 28
1 -3 -6 723.03 28.8
1 -3 -6 734.93 27.8
-1 2 6 17.4 3.8
-1 2 6 12.5 3.2
1 -2 -6 9.5 3.9
1 -2 -6 13.1 3.1
-1 1 6 33.4 2.8
-1 1 6 39.8 4.3
1 -1 -6 41.8 4
1 -1 -6 41.3 4.4
1 -1 -6 34.1 3.2
-1 0 6 3237.58 112.69
1 0 -6 3392.96 112.69
-1 -1 6 35.3 3.4
1 1 -6 35.9 3.2
-1 -2 6 12.8 2.5
1 2 -6 14.8 2.5
-1 -3 6 699.03 25.1
1 3 -6 688.03 25.3
1 3 -6 714.53 25.2
-1 -4 6 137.29 7.2
1 4 -6 145.59 7.1
1 4 -6 129.59 7.5
-1 -5 6 196.58 9.6
1 5 -6 204.18 9.3
1 5 -6 195.98 10
-1 -6 6 463.25 18.8
1 6 -6 476.55 18.5
1 6 -6 472.35 19.2
-1 -7 6 16.9 4.5
1 7 -6 25.2 4.4
1 7 -6 23.6 5.1
-1 -8 6 9.5 5
1 8 -6 4.8 4.8
1 8 -6 13.3 4.1
-1 -9 6 0.7 4.3
1 9 -6 -3.2 5.5
1 9 -6 3.1 4.2
1 9 -6 3.9 5.2
-1 -10 6 76.49 7.8
1 10 -6 74.69 7.2
1 10 -6 97.79 8.5
1 10 -6 89.39 9.3
-1 -11 6 52.59 7.3
1 11 -6 37.1 6.1
1 11 -6 49 8.5
1 11 -6 41.5 6.6
1 12 -6 71.09 8.2
1 12 -6 86.29 11
1 12 -6 94.79 9.2
1 12 -6 90.79 10.5
-1 -13 6 18.3 6.6
1 13 -6 16.5 8
1 13 -6 22.3 7.5
1 14 -6 4.2 6.1
1 14 -6 9.9 6
1 14 -6 26 7.9
1 14 -6 26.9 9.5
1 15 -6 13.3 8.4
1 15 -6 26.7 9.1
1 15 -6 14.3 6.3
1 15 -6 21.7 7.2
1 16 -6 78.39 9.5
1 16 -6 53.29 11.6
1 16 -6 59.59 9.5
1 16 -6 60.99 11.9
1 17 -6 19.5 10.4
1 17 -6 19.4 7.3
1 17 -6 18.3 7.3
1 17 -6 10.5 8.9
1 18 -6 10.8 6.4
1 18 -6 22.4 11.3
1 18 -6 18.5 7.1
1 18 -6 7.8 10.6
-1 18 5 -3.3 11.5
-1 18 5 0 8.8
-1 18 5 3.9 7.9
1 -18 -5 26.5 10.6
-1 17 5 19.5 10.5
-1 17 5 2.5 7.4
-1 17 5 19.2 9
1 -17 -5 -2 9.8
-1 16 5 41.7 11.4
-1 16 5 40.1 9.9
-1 16 5 23.8 10.3
1 -16 -5 38.6 11.4
-1 15 5 212.68 15.8
-1 15 5 222.38 16.1
-1 15 5 171.88 17.1
1 -15 -5 241.08 19.3
-1 14 5 -4.6 7.3
-1 14 5 8.6 6.6
1 -14 -5 15.8 5.8
1 -14 -5 11.6 9.3
1 -14 -5 3.6 6.2
-1 13 5 5.5 6.4
-1 13 5 8.1 7.1
-1 13 5 8 6.9
1 -13 -5 1.1 7.5
1 -13 -5 7.1 5.4
1 -13 -5 14.4 6.1
-1 12 5 37.2 8.2
-1 12 5 42.2 7.9
-1 12 5 37.9 8.3
1 -12 -5 42.9 7.5
1 -12 -5 38.1 7.2
1 -12 -5 42.3 10.1
-1 11 5 109.09 11
-1 11 5 110.69 12.6
-1 11 5 103.09 10.6
1 -11 -5 114.79 12.9
1 -11 -5 99.79 9.9
1 -11 -5 94.39 9
-1 10 5 7.1 5.7
-1 10 5 -3.4 4.7
-1 10 5 2.2 5.7
1 -10 -5 -1.7 6.5
1 -10 -5 -3.1 4.5
-1 9 5 237.68 14.5
-1 9 5 229.98 12.8
-1 9 5 226.88 13
1 -9 -5 226.58 11.9
1 -9 -5 221.58 15.7
1 -9 -5 203.08 12.4
1 -9 -5 248.08 14.8
-1 8 5 4.5 4.2
-1 8 5 1.5 4.1
-1 8 5 -0.8 4.7
1 -8 -5 1.3 5.1
1 -8 -5 0.5 3.3
1 -8 -5 -0.1 3.2
1 -8 -5 3 5.4
-1 7 5 461.45 19.7
-1 7 5 454.75 19
-1 7 5 437.66 20.6
1 -7 -5 476.85 18.6
1 -7 -5 446.36 21.2
1 -7 -5 449.86 19.4
1 -7 -5 470.85 21.7
-1 6 5 152.98 9.3
-1 6 5 156.98 10.3
-1 6 5 161.18 8.9
1 -6 -5 156.58 11.6
1 -6 -5 154.58 11
1 -6 -5 171.38 9.3
1 -6 -5 150.48 8.3
-1 5 5 1910.01 66.19
-1 5 5 1817.82 66.99
-1 5 5 1891.21 65.39
1 -5 -5 1856.91 65.09
1 -5 -5 1868.61 66.19
-1 4 5 98.19 5.1
-1 4 5 80.49 6.4
-1 4 5 87.59 5.9
-1 4 5 95.79 7.5
1 -4 -5 74.39 5.3
1 -4 -5 77.19 7.8
1 -4 -5 93.79 6.5
-1 3 5 625.64 21.6
-1 3 5 585.04 22.8
-1 3 5 612.14 23.6
1 -3 -5 604.04 22.8
1 -3 -5 605.94 23.8
-1 2 5 1062.49 36.8
-1 2 5 1041 37.9
-1 2 5 1070.19 38.5
1 -2 -5 1105.19 36.9
1 -2 -5 1052.69 37.8
1 -2 -5 1069.69 38.6
-1 1 5 364.06 13
-1 1 5 371.26 14.4
1 -1 -5 351.66 14.5
1 -1 -5 358.96 13.9
1 -1 -5 366.16 13.1
-1 0 5 -0.2 1.5
1 0 -5 1.3 1.8
1 0 -5 0.3 2.6
1 0 -5 1.5 1.4
-1 -1 5 345.97 13
1 1 -5 355.56 12.9
-1 -2 5 1041.7 35.7
1 2 -5 1001.9 35.5
-1 -3 5 579.14 20.9
1 3 -5 581.14 20.9
1 3 -5 562.94 21
-1 -4 5 80.89 5.6
1 4 -5 80.99 6
1 4 -5 85.99 5.4
-1 -5 5 1795.72 62.39
1 5 -5 1775.52 62.19
1 5 -5 1784.62 62.69
-1 -6 5 149.39 8.4
1 6 -5 160.08 9.2
1 6 -5 155.78 8.5
-1 -7 5 451.55 18.4
1 7 -5 452.25 19
1 7 -5 447.66 19
1 7 -5 447.46 18.1
-1 -8 5 -1.1 3.7
1 8 -5 1.3 3.1
1 8 -5 1.1 4.5
1 8 -5 -3.7 4.4
-1 -9 5 214.78 11.8
1 9 -5 204.28 12.6
1 9 -5 218.18 12.9
1 9 -5 215.38 10.6
-1 -10 5 -0.2 8.6
-1 -10 5 -0.2 4
1 10 -5 -1.7 5.3
1 10 -5 -4.1 3.7
-1 -11 5 103.19 9.7
-1 -11 5 81.59 7.4
1 11 -5 90.19 8.1
1 11 -5 106.79 10.6
-1 -12 5 31.4 6.2
1 12 -5 45.6 6.7
1 12 -5 51.49 8.7
1 12 -5 44.3 8.6
-1 -13 5 20.4 6.5
-1 -13 5 4.5 4.7
-1 -13 5 3.2 11.6
1 13 -5 2.2 5.2
1 13 -5 0.9 6.6
1 13 -5 13.2 7.8
1 13 -5 11.5 6.1
-1 -14 5 7.1 10.6
1 14 -5 18.7 7.8
1 14 -5 7.7 5.9
1 14 -5 13.1 8.2
1 14 -5 11.3 6.1
1 15 -5 208.48 17.8
1 15 -5 217.58 14.5
1 15 -5 210.48 16.9
1 15 -5 207.18 13.4
-1 -16 5 28 8.5
1 16 -5 39.9 7.9
1 16 -5 27.7 14.1
1 16 -5 33.8 7.2
1 16 -5 22.7 9.7
-1 -17 5 7.7 6
1 17 -5 2.8 6.3
1 17 -5 -1.9 8.7
1 17 -5 15.9 6.7
1 17 -5 2 8.7
1 18 -5 -6.8 9
1 18 -5 14 10.8
1 18 -5 7.1 6.6
1 18 -5 3.9 6.1
-1 18 4 2.7 7.6
-1 18 4 -18.5 11.4
-1 18 4 12.1 9
1 -18 -4 12.3 11.3
-1 17 4 16.2 7.7
-1 17 4 4.4 8.5
-1 17 4 19.9 10.5
1 -17 -4 21.6 10.9
-1 16 4 171.18 15.1
-1 16 4 156.08 17.7
-1 16 4 191.08 15.9
1 -16 -4 193.58 18.6
-1 15 4 4.8 6.4
-1 15 4 6.5 7.5
-1 15 4 6.7 8.8
1 -15 -4 0.9 8.9
-1 14 4 210.58 16.8
-1 14 4 207.98 15.1
1 -14 -4 205.88 14.3
1 -14 -4 234.08 18.3
1 -14 -4 224.38 14.4
-1 13 4 80.09 11
-1 13 4 72.69 18.7
-1 13 4 87.19 10.3
1 -13 -4 91.49 10.3
1 -13 -4 94.19 13.3
1 -13 -4 92.19 10.2
-1 12 4 125.39 12.1
-1 12 4 109.99 12.6
-1 12 4 132.69 11.4
1 -12 -4 120.39 10.1
1 -12 -4 128.19 10.9
1 -12 -4 140.49 14.6
-1 11 4 -4.8 5.9
-1 11 4 1.7 6
-1 11 4 8.3 5.6
1 -11 -4 8.2 5
1 -11 -4 -2.8 6.7
1 -11 -4 2.3 4.7
-1 10 4 423.66 19.8
-1 10 4 441.26 20.1
-1 10 4 419.56 21.4
1 -10 -4 440.46 22.4
1 -10 -4 426.46 19.7
-1 9 4 10.3 5.2
-1 9 4 13.6 5
-1 9 4 3.6 4.9
1 -9 -4 7.5 4.3
1 -9 -4 6.1 6.2
1 -9 -4 7.4 4.4
-1 8 4 -5.7 3.9
-1 8 4 6.3 4.9
1 -8 -4 1.2 3.6
1 -8 -4 2.2 5.2
1 -8 -4 0.5 3.6
-1 7 4 1.7 3.5
-1 7 4 1.9 4
-1 7 4 2.5 4.5
1 -7 -4 3.6 3.4
1 -7 -4 3.6 3.4
1 -7 -4 -1.6 4.5
1 -7 -4 1.4 4.5
-1 6 4 1152.28 40.5
-1 6 4 1118.69 39.8
-1 6 4 1052.19 41.2
1 -6 -4 1084.59 40.2
1 -6 -4 1075.39 41.6
1 -6 -4 1117.69 41.9
1 -6 -4 1059.49 39.3
-1 5 4 152.48 8.5
-1 5 4 170.38 9.1
-1 5 4 159.98 10
1 -5 -4 166.98 8.9
1 -5 -4 164.98 8.2
-1 4 4 3367.26 119.19
-1 4 4 3486.95 117.79
-1 4 4 3483.05 118.59
1 -4 -4 3330.57 117.59
1 -4 -4 3411.46 118.39
1 -4 -4 3562.04 119.49
-1 3 4 245.88 8.8
-1 3 4 217.28 10
-1 3 4 218.98 9.2
-1 3 4 213.98 10.6
1 -3 -4 211.08 9
1 -3 -4 216.58 9.8
1 -3 -4 231.28 11
-1 2 4 659.83 25
-1 2 4 668.83 24.5
-1 2 4 711.03 23.6
1 -2 -4 666.23 24.5
1 -2 -4 663.63 25.2
-1 1 4 1645.64 55.89
-1 1 4 1644.34 56.99
-1 1 4 1624.14 57.09
1 -1 -4 1659.53 55.89
1 -1 -4 1643.14 56.59
1 -1 -4 1614.14 56.99
-1 0 4 2074.89 70.69
1 0 -4 2020.4 71.29
1 0 -4 2130.19 70.69
-1 -1 4 1615.04 55.09
1 1 -4 1602.64 54.99
-1 -2 4 637.54 22.6
-1 -2 4 638.14 22.4
1 2 -4 628.64 22.5
-1 -3 4 214.78 9
1 3 -4 215.78 9.2
1 3 -4 213.28 8.9
-1 -4 4 3370.06 114.49
1 4 -4 3373.46 114.29
1 4 -4 3277.67 114.59
-1 -5 4 161.58 8.3
1 5 -4 163.08 8.8
1 5 -4 159.88 8
-1 -6 4 1036.2 38
1 6 -4 1011.9 38.2
1 6 -4 1097.29 37.3
1 6 -4 1035.1 38.2
-1 -7 4 3.5 2.6
-1 -7 4 3.2 3.5
1 7 -4 4.7 2.9
1 7 -4 2.8 4.1
1 7 -4 -2.9 4
-1 -8 4 7.8 4.6
-1 -8 4 0.3 3.8
1 8 -4 1.3 4.2
1 8 -4 -3.2 3.1
1 8 -4 2.6 4.6
-1 -9 4 3.8 5.3
-1 -9 4 8.9 3.3
-1 -9 4 5 4.5
1 9 -4 9.7 3.9
1 9 -4 10.4 5.7
1 9 -4 8.8 5.1
-1 -10 4 406.36 18.4
-1 -10 4 426.46 19.4
-1 -10 4 400.06 17.4
1 10 -4 377.76 17.4
1 10 -4 440.56 19.6
-1 -11 4 2 4.8
-1 -11 4 0.9 6.9
-1 -11 4 6.3 4.1
1 11 -4 1.9 5.5
1 11 -4 6.9 4.7
-1 -12 4 133.09 10.4
1 12 -4 118.69 12.2
1 12 -4 133.99 12.3
1 12 -4 126.59 9.7
-1 -13 4 117.79 11.2
1 13 -4 90.89 11.6
1 13 -4 82.59 8.7
1 13 -4 96.09 14.4
-1 -14 4 203.58 13.5
1 14 -4 194.18 15.2
1 14 -4 180.98 12.6
1 14 -4 184.08 15.8
1 15 -4 7.4 8.4
1 15 -4 0.9 6.3
1 15 -4 -2.3 7.9
1 15 -4 7.9 5.9
-1 -16 4 184.58 19.4
1 16 -4 170.58 13.4
1 16 -4 173.58 12.9
1 16 -4 175.28 16.1
1 16 -4 158.68 16.8
-1 -17 4 -5.5 5.5
1 17 -4 7 9.6
1 17 -4 4.1 6.5
1 17 -4 1.6 9.3
1 17 -4 3.2 6.8
-1 -18 4 4.8 8.4
1 18 -4 5 8.5
1 18 -4 12.7 11.2
-1 18 3 31.3 9.8
-1 18 3 11.9 7.1
-1 18 3 26.9 12.3
1 -18 -3 20.5 11.4
-1 17 3 70.19 13.3
-1 17 3 63.19 11.7
-1 17 3 69.19 10.7
1 -17 -3 107.69 16.4
-1 16 3 44.6 9.3
-1 16 3 33.4 10.2
1 -16 -3 24 10
-1 15 3 78.89 11.4
-1 15 3 77.59 10.5
-1 15 3 79.79 12.3
1 -15 -3 76.99 13.3
-1 14 3 11.5 8.3
-1 14 3 18.5 6.9
1 -14 -3 21.9 10.5
1 -14 -3 22.4 7
1 -14 -3 37.7 7.1
-1 13 3 109.49 13.3
-1 13 3 116.29 12.4
-1 13 3 108.59 11.1
1 -13 -3 128.09 14.5
1 -13 -3 109.09 10.5
1 -13 -3 101.79 10.2
-1 12 3 212.48 14.4
-1 12 3 241.08 14.5
-1 12 3 212.38 15.9
1 -12 -3 222.98 13.2
1 -12 -3 202.48 13.4
1 -12 -3 230.88 17
-1 11 3 102.99 10.2
-1 11 3 97.69 11.3
-1 11 3 105.19 10.7
1 -11 -3 109.09 10
1 -11 -3 94.99 12.1
1 -11 -3 90.79 9
-1 10 3 314.77 17.5
-1 10 3 315.67 16.1
-1 10 3 306.87 16
1 -10 -3 329.07 18.3
1 -10 -3 302.77 15.6
-1 9 3 271.27 15.2
-1 9 3 256.47 13.5
-1 9 3 243.08 13.4
1 -9 -3 244.78 15.4
1 -9 -3 261.67 13.7
1 -9 -3 247.38 12.7
-1 8 3 320.97 16.4
-1 8 3 307.37 14.9
-1 8 3 315.97 14.8
1 -8 -3 332.97 16.9
1 -8 -3 316.67 14.6
1 -8 -3 296.57 14.2
-1 7 3 19.7 5.3
-1 7 3 17.8 4.6
-1 7 3 25.8 4.9
1 -7 -3 19.3 4.2
1 -7 -3 22.9 4.4
1 -7 -3 17.5 5.4
-1 6 3 833.92 31.3
-1 6 3 847.32 32.8
-1 6 3 844.82 31.7
1 -6 -3 821.22 30.9
1 -6 -3 863.31 33.1
1 -6 -3 853.21 31.6
-1 5 3 1600.34 54.69
-1 5 3 1596.84 55.19
-1 5 3 1520.95 55.99
1 -5 -3 1526.75 54.49
1 -5 -3 1526.15 55.09
-1 4 3 658.63 23.6
-1 4 3 634.14 24.8
-1 4 3 658.43 24.1
1 -4 -3 627.64 24.9
1 -4 -3 631.14 23.9
1 -4 -3 637.94 23.4
-1 3 3 4067.49 138.89
-1 3 3 4025.3 139.39
-1 3 3 4152.58 138.29
1 -3 -3 4090.49 139.49
1 -3 -3 4042.3 138.79
1 -3 -3 3982.1 138.19
-1 2 3 494.45 18.8
-1 2 3 466.15 18.2
-1 2 3 532.15 17.5
1 -2 -3 480.65 18.9
-1 1 3 219.18 9.6
-1 1 3 224.78 9.2
-1 1 3 235.18 8.5
1 -1 -3 248.38 8.6
1 -1 -3 229.38 9.2
1 -1 -3 230.18 9.8
-1 0 3 0.9 1.4
-1 0 3 4.5 2.2
1 0 -3 0.9 2.3
1 0 -3 1.2 1.4
1 0 -3 1.2 1.6
-1 -1 3 224.98 8.4
1 1 -3 217.28 8.3
-1 -2 3 454.25 16.2
-1 -2 3 453.05 16.2
1 2 -3 436.16 16.3
1 2 -3 451.25 16.2
-1 -3 3 3925.11 132.69
1 3 -3 3937.41 132.59
1 3 -3 3818.32 132.79
-1 -4 3 635.04 23.5
1 4 -3 663.03 23.7
1 4 -3 635.34 23.6
1 4 -3 620.74 22.7
-1 -5 3 1538.25 53.79
-1 -5 3 1525.75 53.19
1 5 -3 1526.75 53.99
1 5 -3 1528.05 53.99
1 5 -3 1520.95 53.09
-1 -6 3 826.52 30.2
-1 -6 3 803.52 29.5
1 6 -3 806.92 30.4
1 6 -3 826.02 30.8
1 6 -3 806.42 29.5
-1 -7 3 20.3 4.4
-1 -7 3 24.3 3.8
1 7 -3 19.8 4.9
1 7 -3 29.9 5.4
1 7 -3 23.3 3.7
-1 -8 3 323.17 14.5
-1 -8 3 311.27 13.7
1 8 -3 306.67 15.5
1 8 -3 313.17 13.7
1 8 -3 309.47 15
-1 -9 3 237.08 12.4
-1 -9 3 233.28 11.6
1 9 -3 235.58 11.7
1 9 -3 247.48 14.1
1 9 -3 255.57 13.5
-1 -10 3 303.57 14.9
-1 -10 3 299.27 14.1
1 10 -3 302.17 14.4
1 10 -3 302.87 16
-1 -11 3 90.09 7.6
-1 -11 3 78.69 8.4
-1 -11 3 84.39 9.6
1 11 -3 75.89 7.9
1 11 -3 101.39 10.5
-1 -12 3 206.08 14.6
-1 -12 3 220.58 13.2
1 12 -3 212.48 14.6
1 12 -3 220.58 15.2
1 12 -3 228.58 12.8
-1 -13 3 97.59 12
1 13 -3 93.89 9.8
1 13 -3 126.99 13.2
1 13 -3 121.79 13
-1 -14 3 44.7 9.9
-1 -14 3 27.4 5.9
-1 -14 3 27.5 7.4
1 14 -3 13.3 5.9
1 14 -3 15.5 8.3
1 14 -3 20.6 8.6
-1 -15 3 85.79 12.4
1 15 -3 80.59 9.9
1 15 -3 85.49 12
1 15 -3 81.39 11.9
-1 -16 3 20.7 9.5
1 16 -3 44.1 9
1 16 -3 25.7 7.9
1 16 -3 39.1 10.7
1 16 -3 31.5 10.5
-1 -17 3 60.89 9.9
1 17 -3 83.19 10.7
1 17 -3 76.49 12.5
1 17 -3 71.09 13.7
1 17 -3 74.99 10.4
-1 -18 3 13.1 7.7
1 18 -3 16.2 11.6
1 18 -3 18.1 11.2
1 18 -3 11.6 8.8
-1 18 2 12.6 7.6
-1 18 2 -5.9 8.3
-1 18 2 5.4 11.2
1 -18 -2 38.1 11.3
-1 17 2 255.47 19.3
-1 17 2 235.28 26.7
-1 17 2 263.07 17.7
1 -17 -2 263.47 21.3
-1 16 2 84.79 13.6
-1 16 2 119.09 12.6
-1 16 2 110.69 14.1
1 -16 -2 130.89 20.5
-1 15 2 22 9.2
-1 15 2 21.7 9.1
-1 15 2 20.4 7.6
1 -15 -2 27.3 9.6
-1 14 2 18 6.6
-1 14 2 12.2 8.2
1 -14 -2 21.8 6.3
1 -14 -2 18.2 6.9
1 -14 -2 19.7 8.8
-1 13 2 131.79 13.3
-1 13 2 135.29 11.5
-1 13 2 127.99 12.5
1 -13 -2 126.09 14.2
1 -13 -2 130.19 11.1
1 -13 -2 121.29 10.8
-1 12 2 8.1 5.7
-1 12 2 7.3 6.7
-1 12 2 16.7 7.3
1 -12 -2 12.7 5.5
1 -12 -2 13 7.8
1 -12 -2 5.6 5.5
-1 11 2 86.99 9.9
-1 11 2 81.39 9.1
-1 11 2 83.29 10.6
1 -11 -2 86.49 8.9
1 -11 -2 87.59 11.2
1 -11 -2 92.69 9.2
-1 10 2 293.47 15.5
-1 10 2 319.47 17.4
-1 10 2 307.37 15.8
1 -10 -2 321.37 15.4
1 -10 -2 294.17 19.6
1 -10 -2 311.47 17.7
-1 9 2 619.14 24.9
-1 9 2 615.24 24.9
-1 9 2 611.04 26.5
1 -9 -2 561.24 24.1
1 -9 -2 616.34 26.6
-1 8 2 297.57 15.7
-1 8 2 301.87 14.4
-1 8 2 320.77 14.6
1 -8 -2 315.17 14.3
1 -8 -2 297.67 13.9
1 -8 -2 290.57 15.8
-1 7 2 1152.08 41.1
-1 7 2 1099.39 42
-1 7 2 1110.19 40.9
1 -7 -2 1134.29 42.3
1 -7 -2 1097.89 40.4
1 -7 -2 1069.59 40.6
-1 6 2 346.47 14.9
-1 6 2 342.57 14.8
-1 6 2 336.87 15.9
1 -6 -2 347.17 14.4
1 -6 -2 333.07 14.7
1 -6 -2 360.36 16.3
-1 5 2 372.46 15.1
-1 5 2 380.56 15.3
-1 5 2 369.36 16.2
1 -5 -2 374.06 16.5
1 -5 -2 362.26 15.1
1 -5 -2 367.06 14.8
-1 4 2 1261.27 43.6
-1 4 2 1217.58 44.6
-1 4 2 1265.77 44
1 -4 -2 1224.88 43.9
1 -4 -2 1227.68 43.4
-1 3 2 2063.19 70.39
-1 3 2 2036.3 69.89
-1 3 2 2033.4 70.79
1 -3 -2 2050.09 70.29
1 -3 -2 1971.4 69.79
1 -3 -2 2055.89 70.89
-1 2 2 775.22 27.1
-1 2 2 758.82 27.4
-1 2 2 748.23 26.5
1 -2 -2 753.32 26.5
1 -2 -2 771.52 27
1 -2 -2 754.12 27.5
-1 1 2 1003 36.3
-1 1 2 1060.89 36
1 -1 -2 1015.6 36.6
1 -1 -2 1114.49 35.9
1 0 -2 731.83 25.2
-1 -1 2 921.01 31.8
1 1 -2 898.11 31.9
1 1 -2 963.8 31.9
-1 -2 2 728.63 26.6
1 2 -2 725.93 26.7
1 2 -2 755.02 26.5
1 2 -2 824.12 26.8
-1 -3 2 1928.31 67.19
-1 -3 2 1966.4 67.59
1 3 -2 1917.51 67.69
1 3 -2 2048.59 67.79
1 3 -2 1961.4 67.19
-1 -4 2 1203.58 42.5
-1 -4 2 1210.58 42.9
1 4 -2 1213.78 43
1 4 -2 1244.28 43.2
1 4 -2 1214.48 42.4
-1 -5 2 356.86 14.5
-1 -5 2 359.86 14
1 5 -2 346.27 14.7
1 5 -2 356.36 15.1
1 5 -2 365.96 14
-1 -6 2 331.37 13.7
-1 -6 2 340.97 14.4
-1 -6 2 339.57 14.7
1 6 -2 341.17 15.1
1 6 -2 324.27 13.6
1 6 -2 324.97 14.5
-1 -7 2 1075.89 39.9
-1 -7 2 1061.69 39.5
-1 -7 2 1108.09 40.5
1 7 -2 1105.29 40.8
1 7 -2 1109.79 39.6
1 7 -2 1098.39 41.4
-1 -8 2 301.77 14.9
-1 -8 2 322.77 14.3
-1 -8 2 303.27 13.6
1 8 -2 287.47 14.5
1 8 -2 303.47 13.6
1 8 -2 324.97 19.9
-1 -9 2 584.24 24.9
-1 -9 2 595.64 24.1
-1 -9 2 575.64 23.5
1 9 -2 597.54 23.5
1 9 -2 605.34 24.8
-1 -10 2 304.07 15
-1 -10 2 308.57 16.4
-1 -10 2 298.67 14.4
1 10 -2 321.17 16.1
1 10 -2 297.57 14.5
-1 -11 2 72.09 7.8
-1 -11 2 66.99 7.5
-1 -11 2 85.99 10.3
1 11 -2 82.49 8.4
1 11 -2 74.09 9.4
1 11 -2 95.39 10.7
-1 -12 2 0.7 2.4
-1 -12 2 3.4 6.7
-1 -12 2 3.2 2.3
1 12 -2 1.7 6.3
1 12 -2 19.5 7.2
1 12 -2 4.8 4.8
-1 -13 2 129.79 13.1
1 13 -2 134.99 10.7
1 13 -2 133.49 12.8
1 13 -2 138.69 13.5
-1 -14 2 18.6 5.9
-1 -14 2 7 4.7
-1 -14 2 18.5 8.6
1 14 -2 -2.2 7.6
1 14 -2 8.8 8
1 14 -2 10.6 10
-1 -15 2 17.6 8.3
1 15 -2 36.1 9.8
1 15 -2 26.8 7.3
1 15 -2 36.9 9.7
-1 -16 2 120.79 14.3
1 16 -2 141.29 15.7
1 16 -2 90.89 13.8
1 16 -2 96.79 11.1
-1 -17 2 263.37 20
1 17 -2 280.47 21.3
1 17 -2 217.98 18.4
1 17 -2 251.97 16.6
1 17 -2 266.37 16.8
-1 -18 2 -0.2 5.7
1 18 -2 17.1 11.6
1 18 -2 12.7 7
1 18 -2 -11.4 9.7
1 18 -2 1.5 6.7
-1 18 1 95.29 16.4
-1 18 1 104.79 12.9
-1 18 1 95.39 13.5
1 -18 -1 107.99 14.9
-1 17 1 10.6 8.3
-1 17 1 21.4 7
1 -17 -1 7.5 9.2
-1 16 1 44.1 11.3
-1 16 1 76.29 10.4
-1 16 1 77.09 12.7
1 -16 -1 63.99 11.6
-1 15 1 33 9.3
-1 15 1 38.8 8.4
-1 15 1 46.3 10.1
1 -15 -1 41.3 10.8
-1 14 1 2.3 5.5
-1 14 1 -6.5 6.8
1 -14 -1 -1.9 7.7
1 -14 -1 20.7 6.3
1 -14 -1 17.5 5.1
-1 13 1 30.9 8.1
-1 13 1 28.2 8
-1 13 1 18.7 6.6
1 -13 -1 25.6 6.3
1 -13 -1 20 8.8
1 -13 -1 35 8
-1 12 1 288.67 18
-1 12 1 287.47 15.7
-1 12 1 300.47 16.8
1 -12 -1 256.67 15.2
1 -12 -1 300.07 18.2
1 -12 -1 291.37 15.5
-1 11 1 191.48 12.8
-1 11 1 171.98 11.8
-1 11 1 184.08 13.9
1 -11 -1 199.68 11.5
1 -11 -1 173.88 11.4
1 -11 -1 182.98 14.4
-1 10 1 740.53 30.2
-1 10 1 755.52 30.6
-1 10 1 752.12 31.9
1 -10 -1 781.82 32.8
1 -10 -1 778.72 32.1
1 -10 -1 739.63 31.7
-1 9 1 81.89 9.2
-1 9 1 73.19 7.6
-1 9 1 83.79 8.4
1 -9 -1 80.59 8
1 -9 -1 76.69 7.3
1 -9 -1 85.19 9.4
-1 8 1 933.11 35.5
-1 8 1 962.5 36.8
-1 8 1 958.9 35.7
1 -8 -1 945.11 36.8
1 -8 -1 936.91 35.1
1 -8 -1 918.31 35.2
-1 7 1 469.35 20.5
-1 7 1 457.35 18.7
-1 7 1 458.25 19.9
1 -7 -1 448.16 18.4
1 -7 -1 452.25 20
1 -7 -1 447.16 18.5
-1 6 1 80.39 6.5
-1 6 1 97.19 7.8
-1 6 1 79.89 6.7
1 -6 -1 89.89 6.3
1 -6 -1 92.09 6.4
1 -6 -1 83.19 7.9
-1 5 1 9.1 3.4
-1 5 1 3.9 3.3
-1 5 1 7.5 3
1 -5 -1 6 3.7
1 -5 -1 3.5 2.8
1 -5 -1 1.9 2.5
-1 4 1 69.89 5
-1 4 1 63.79 5.8
-1 4 1 70.29 5.2
1 -4 -1 61.39 4.8
1 -4 -1 68.09 4.9
-1 3 1 2715.13 93.29
-1 3 1 2726.13 92.79
-1 3 1 2716.03 92.59
1 -3 -1 2669.23 92.49
1 -3 -1 2687.73 93.29
1 -3 -1 2723.33 92.79
-1 2 1 80.89 4.9
-1 2 1 82.99 4.6
-1 2 1 80.99 4.4
1 -2 -1 80.79 5.3
-1 -2 1 73.89 4.3
1 2 -1 78.29 4.5
1 2 -1 81.39 4.9
1 2 -1 77.49 3.9
-1 -3 1 2644.64 92.39
-1 -3 1 2930.11 92.99
-1 -3 1 2666.63 92.59
1 3 -1 2663.63 92.29
1 3 -1 2628.44 92.59
1 3 -1 2697.23 92.89
-1 -4 1 69.89 5
-1 -4 1 62.09 4.5
-1 -4 1 63.39 5.7
1 4 -1 60.29 5.1
1 4 -1 61.39 4.4
1 4 -1 59.79 5.7
-1 -5 1 3.9 2.6
-1 -5 1 5.9 3.7
-1 -5 1 5.9 3
1 5 -1 2.8 2.5
1 5 -1 5.6 3.6
1 5 -1 5.9 3.4
-1 -6 1 86.49 6.4
-1 -6 1 90.69 7.5
-1 -6 1 77.09 5.9
1 6 -1 84.39 6.9
1 6 -1 92.79 6.2
-1 -7 1 460.95 18.2
-1 -7 1 447.46 18.4
-1 -7 1 462.35 19.4
1 7 -1 431.66 19.5
1 7 -1 455.25 20
1 7 -1 430.96 22.1
-1 -8 1 935.91 34.9
-1 -8 1 953.2 36.1
-1 -8 1 922.51 35.1
1 8 -1 908.71 36.3
1 8 -1 964.3 35.7
1 8 -1 940.61 34.9
-1 -9 1 58.99 6.6
-1 -9 1 80.89 7.6
-1 -9 1 80.49 8.8
1 9 -1 70.79 6.9
1 9 -1 83.09 8.5
-1 -10 1 705.63 29
-1 -10 1 738.13 29.2
-1 -10 1 702.63 30.3
1 10 -1 739.53 29.9
1 10 -1 760.92 29
-1 -11 1 192.68 11.4
-1 -11 1 195.18 11.6
-1 -11 1 191.18 14
1 11 -1 178.78 13.5
1 11 -1 183.38 11.5
1 11 -1 180.08 12.9
-1 -12 1 276.97 17.6
-1 -12 1 302.87 15.5
1 12 -1 289.17 18
1 12 -1 307.57 17.5
1 12 -1 296.87 15.6
-1 -13 1 25.5 8.4
-1 -13 1 24.6 7.2
1 13 -1 29 9.2
1 13 -1 30.5 8.3
1 13 -1 30.1 7.1
-1 -14 1 1.6 2.9
-1 -14 1 -1.3 7.8
-1 -14 1 9.9 5.3
1 14 -1 3.4 7.6
1 14 -1 3.8 8.3
1 14 -1 0.8 7.1
-1 -15 1 42.4 11.1
1 15 -1 33.2 10
1 15 -1 45.5 8.4
1 15 -1 49.8 10.7
-1 -16 1 78.59 12.2
1 16 -1 58.49 11.6
1 16 -1 74.89 12.9
1 16 -1 56.19 9.5
-1 -17 1 9.9 10.4
1 17 -1 5.3 6.9
1 17 -1 3.1 9.8
1 17 -1 5.5 8
1 18 -1 108.79 12.3
1 18 -1 101.59 15.9
1 18 -1 89.39 13.8
1 18 -1 111.19 11.7
-1 18 0 0.6 10.6
-1 18 0 3.6 6.6
-1 18 0 19.2 10.5
1 -18 0 5.4 6.4
-1 17 0 163.48 18.8
-1 17 0 140.89 15.1
-1 17 0 154.28 13.6
1 -17 0 162.58 17.3
-1 16 0 2.7 8.2
-1 16 0 2.8 7.8
-1 16 0 6.1 6.7
1 -16 0 31.5 9.6
-1 15 0 0.9 6.3
-1 15 0 3.8 6.8
-1 15 0 -5 7.1
1 -15 0 10.7 8.3
-1 14 0 -5.6 5.1
-1 14 0 7.3 6.9
1 -14 0 4.2 7.7
1 -14 0 10.4 5.5
1 -14 0 3.7 5.5
-1 13 0 49.6 8
-1 13 0 67.09 10.5
-1 13 0 56.89 9.8
1 -13 0 47.1 9.5
1 -13 0 58.79 8.4
-1 12 0 -3.4 4.9
-1 12 0 1.2 5.9
-1 12 0 4.3 6.4
1 -12 0 3.6 7.4
1 -12 0 2.8 4.4
1 -12 0 4.4 5.2
-1 11 0 15 5.6
-1 11 0 -2.1 4.6
-1 11 0 0.4 5.5
1 -11 0 1.8 4.9
1 -11 0 -1.8 5.7
1 -11 0 0.6 3.5
-1 10 0 128.79 9.5
-1 10 0 125.79 11.2
-1 10 0 124.09 10.6
1 -10 0 123.79 11.4
1 -10 0 117.19 13.1
1 -10 0 133.39 9.5
-1 9 0 601.64 26.2
-1 9 0 607.74 25.2
-1 9 0 610.04 24.7
1 -9 0 620.54 26.2
1 -9 0 617.54 24.6
1 -9 0 618.44 24.5
-1 8 0 32.3 4.9
-1 8 0 34.8 5.8
-1 8 0 29.5 5.9
1 -8 0 32.5 4.8
1 -8 0 24.3 5.7
1 -8 0 27 4.9
-1 7 0 1108.79 42.5
-1 7 0 1150.78 41.6
1 -7 0 1178.08 42.7
1 -7 0 1149.98 41.4
1 -7 0 1118.79 41.4
-1 6 0 166.58 9.1
-1 6 0 151.58 9.5
-1 6 0 162.68 8.6
1 -6 0 165.58 8.4
1 -6 0 166.98 8.6
1 -6 0 169.48 9.8
-1 5 0 1.3 5.5
-1 5 0 -1.1 2.5
-1 5 0 -0.8 3.1
1 -5 0 1.3 2.8
1 -5 0 -0.6 3.1
1 -5 0 3 2.4
-1 4 0 210.18 9.1
-1 4 0 205.58 9.8
-1 4 0 216.78 9.4
1 -4 0 211.28 9.2
1 -4 0 210.58 9
1 -4 0 202.18 9.9
-1 3 0 18.5 3
-1 3 0 18.3 2.9
-1 3 0 17.5 3.3
1 -3 0 18.1 2.6
1 -3 0 21.9 2.9
-1 2 0 180.68 7.3
-1 2 0 182.78 7.6
-1 2 0 187.78 7.3
1 -2 0 173.08 7.7
-1 1 0 1449.76 49.7
-1 -2 0 183.08 7.9
1 2 0 182.98 7.6
1 2 0 170.08 7.7
1 2 0 180.68 7.2
-1 -3 0 14.9 3
-1 -3 0 18.8 2.6
-1 -3 0 14.9 3.5
1 3 0 17.3 3.4
1 3 0 20.3 2.6
1 3 0 15.5 3
-1 -4 0 205.58 9.3
-1 -4 0 210.78 10
-1 -4 0 195.38 8.9
1 4 0 202.98 12.7
1 4 0 211.78 9
1 4 0 207.78 9.4
-1 -5 0 -4.5 3.3
-1 -5 0 0.9 3
-1 -5 0 -0.2 2.4
1 5 0 1.9 3.2
1 5 0 0.2 3.6
1 5 0 0.3 2.5
-1 -6 0 136.19 9.6
-1 -6 0 160.98 8.4
-1 -6 0 155.18 8.5
1 6 0 153.88 9.7
1 6 0 166.08 9
1 6 0 161.48 8.4
-1 -7 0 1174.78 43
-1 -7 0 1151.78 41.8
-1 -7 0 1142.29 41.8
1 7 0 1143.59 43.1
1 7 0 1134.19 41.7
-1 -8 0 36.5 5.1
-1 -8 0 26.9 6
-1 -8 0 31.3 5.3
1 8 0 26.9 4.9
1 8 0 43 6.2
-1 -9 0 624.64 24.9
-1 -9 0 642.84 26.4
-1 -9 0 598.54 24.8
1 9 0 617.24 24.8
1 9 0 596.04 25.3
-1 -10 0 124.49 9.2
-1 -10 0 137.09 11.6
1 10 0 133.19 9.6
1 10 0 138.29 10.5
1 10 0 122.59 11.2
-1 -11 0 -0.1 4.3
-1 -11 0 2.6 4.5
-1 -11 0 3.8 6.4
1 11 0 -0.5 4.7
1 11 0 -3.8 5.8
1 11 0 -7.9 5.8
-1 -12 0 6.5 7.6
-1 -12 0 5.1 4.4
-1 -12 0 2.8 2.5
1 12 0 -5.3 4.8
1 12 0 2.2 6.5
1 12 0 3.6 6.4
-1 -13 0 63.89 8.7
-1 -13 0 62.19 10.7
1 13 0 60.29 10.4
1 13 0 53.29 9.7
1 13 0 58.19 8.6
-1 -14 0 -1 5.2
-1 -14 0 4.4 8.6
-1 -14 0 4.4 5.4
1 14 0 -1.4 5.8
1 14 0 -3.4 11.4
1 14 0 -8.5 7
-1 -15 0 1.6 8.3
1 15 0 9.8 6.7
1 15 0 2.7 7.9
1 15 0 0.4 8
-1 -16 0 2 8.4
1 16 0 4.4 8.2
1 16 0 5.5 6.8
1 16 0 18.8 8.7
-1 -17 0 179.98 17.5
1 17 0 168.08 18.4
1 17 0 163.78 16.2
1 17 0 147.59 13.4
-1 -18 0 6.1 7.6
1 18 0 2.8 9.5
1 18 0 10.1 6.8
1 18 0 -1 10.7
-1 18 -1 162.68 15.6
-1 18 -1 156.88 13.5
-1 18 -1 142.79 17.8
-1 17 -1 2.6 6.6
-1 17 -1 -2.4 9.3
-1 17 -1 -5.6 7.4
1 -17 1 6.6 9.2
-1 16 -1 115.39 14.3
-1 16 -1 116.49 14.3
-1 16 -1 120.29 11.9
1 -16 1 109.89 13.4
-1 15 -1 2.7 8.1
-1 15 -1 6.2 5.9
-1 15 -1 16.9 8.3
1 -15 1 2.8 8.3
-1 14 -1 28 11.1
-1 14 -1 28.3 11
-1 14 -1 24.7 9
1 -14 1 29.8 8.9
1 -14 1 23.5 6.3
1 -14 1 35.4 6.4
-1 13 -1 7.8 7.1
-1 13 -1 4 6.3
-1 13 -1 11.9 5.6
1 -13 1 -3.5 6.6
1 -13 1 15.8 8.9
-1 12 -1 325.57 18.6
-1 12 -1 344.07 18.1
1 -12 1 322.27 16.3
1 -12 1 321.77 18.5
-1 11 -1 11.8 5.3
-1 11 -1 17.6 6.5
-1 11 -1 15.3 6.8
1 -11 1 7.1 6.7
1 -11 1 14.8 5.3
1 -11 1 9.5 4.5
-1 10 -1 201.48 13.5
-1 10 -1 179.28 12.1
-1 10 -1 196.88 11.4
1 -10 1 184.68 10.8
1 -10 1 201.28 11.4
1 -10 1 206.98 13.3
-1 9 -1 3.9 4.8
-1 9 -1 -4 4.6
-1 9 -1 0.7 3.8
1 -9 1 9.3 3.8
1 -9 1 7.2 5.2
1 -9 1 4.3 3.5
-1 8 -1 1636.54 58.29
-1 8 -1 1602.64 58.69
-1 8 -1 1617.84 59.39
1 -8 1 1628.84 58.39
1 -8 1 1647.64 59.29
1 -8 1 1649.04 58.09
-1 7 -1 77.09 12.1
-1 7 -1 111.99 10.4
1 -7 1 80.69 6.6
1 -7 1 92.59 7.9
1 -7 1 81.59 6.1
-1 6 -1 556.04 20.9
-1 6 -1 497.45 21.1
-1 6 -1 508.75 20.2
1 -6 1 522.35 20.4
1 -6 1 542.95 21.3
1 -6 1 526.45 20.1
-1 5 -1 26.1 4.1
-1 5 -1 25.1 4
-1 5 -1 18.4 3.1
1 -5 1 23.7 3.7
1 -5 1 21.8 4.1
1 -5 1 23.9 3.3
-1 4 -1 216.78 9.8
-1 4 -1 217.98 9.7
-1 4 -1 228.98 9.2
1 -4 1 224.08 9.1
1 -4 1 184.68 10.7
1 -4 1 220.18 9.5
-1 3 -1 170.18 7.5
-1 3 -1 152.88 7.5
-1 3 -1 169.78 7.1
1 -3 1 164.18 7.4
1 -3 1 166.18 6.9
-1 2 -1 49.5 3.7
-1 2 -1 58.69 3.8
-1 2 -1 50.49 3.1
1 -2 1 44.2 2.8
1 -2 1 46.5 3.3
-1 1 -1 -9.9 5.9
1 -1 1 10.6 7.5
-1 -1 -1 3.7 1.5
-1 -1 -1 3.5 1.4
1 1 1 2.9 0.9
1 1 1 5 1.4
-1 -2 -1 58.79 5
-1 -2 -1 68.39 5
-1 -2 -1 50.49 3.6
1 2 1 64.69 4.3
1 2 1 60.69 4.8
1 2 1 56.09 4.5
1 2 1 59.49 3.9
-1 -3 -1 174.58 8.8
-1 -3 -1 176.78 7.9
-1 -3 -1 192.78 8.5
-1 -3 -1 173.78 7.8
1 3 1 168.58 7.8
1 3 1 178.78 8.1
1 3 1 171.78 8.7
-1 -4 -1 239.38 10.3
-1 -4 -1 237.78 11.1
-1 -4 -1 231.98 10.1
1 4 1 235.08 10.4
1 4 1 229.88 11.1
1 4 1 233.78 10.1
-1 -5 -1 30.7 4.1
-1 -5 -1 25.9 3.9
-1 -5 -1 20 4.5
1 5 1 25 5.1
1 5 1 22.6 3.8
1 5 1 20.3 4.1
-1 -6 -1 539.25 20.9
-1 -6 -1 533.85 22.2
-1 -6 -1 538.25 21
1 6 1 547.75 21.3
1 6 1 530.75 22.2
1 6 1 527.85 20.9
-1 -7 -1 74.59 8.1
-1 -7 -1 73.09 6.5
-1 -7 -1 80.59 6.7
1 7 1 89.29 6.7
-1 -8 -1 1609.04 57.99
-1 -8 -1 1597.14 58.09
-1 -8 -1 1661.63 59.59
1 8 1 1609.74 58.49
1 8 1 1610.34 58.09
-1 -9 -1 0.6 5.4
-1 -9 -1 3.9 3.9
1 9 1 11.5 5
1 9 1 9 5.3
1 9 1 4.5 4
-1 -10 -1 215.68 14.2
-1 -10 -1 196.88 11.9
-1 -10 -1 214.88 12.1
1 10 1 200.18 12
1 10 1 206.38 13
1 10 1 208.58 13.8
-1 -11 -1 17.5 5.2
-1 -11 -1 19.6 5.3
-1 -11 -1 0.2 7
1 11 1 3.7 5.2
1 11 1 14.4 6.8
1 11 1 28 7.2
-1 -12 -1 311.47 16.7
-1 -12 -1 359.16 20
-1 -12 -1 328.57 16.9
1 12 1 320.17 16.9
1 12 1 350.76 19.5
1 12 1 316.27 18.2
-1 -13 -1 23.6 9.4
-1 -13 -1 7.7 5.1
-1 -13 -1 6.6 8.3
1 13 1 13.9 7.7
1 13 1 6.1 5.8
1 13 1 22.4 7.6
-1 -14 -1 25.8 6.9
-1 -14 -1 21.3 6.5
-1 -14 -1 27.8 9.3
1 14 1 40.9 9.7
1 14 1 34.4 7.4
-1 -15 -1 12.2 9
1 15 1 6.3 6.4
1 15 1 5.8 8.2
1 15 1 -1.7 8.4
-1 -16 -1 125.09 16.2
1 16 1 136.59 16.1
1 16 1 136.79 15.6
1 16 1 123.69 12.5
-1 -17 -1 5.8 8.9
1 17 1 2.2 8.8
1 17 1 0.9 6.2
1 17 1 -6.5 9.1
-1 -18 -1 111.29 25.2
1 18 1 125.39 19.2
1 18 1 158.48 16
1 18 1 135.09 13.4
-1 18 -2 4.6 6.1
-1 18 -2 0.8 11.2
-1 18 -2 -1.9 10.1
1 -18 2 8.1 7.1
-1 17 -2 171.28 13.9
-1 17 -2 247.38 19.6
-1 17 -2 190.88 17.1
1 -17 2 183.08 16.5
-1 16 -2 65.39 11.7
-1 16 -2 56.69 12.3
-1 16 -2 69.89 9.9
1 -16 2 62.19 10.9
-1 15 -2 46.5 10.4
-1 15 -2 45.6 10
-1 15 -2 32.7 7.8
1 -15 2 38.1 9.7
-1 14 -2 7.1 7.1
-1 14 -2 17.6 7.6
-1 14 -2 5.1 7.2
1 -14 2 11.7 7.4
1 -14 2 3 3.6
1 -14 2 11.4 4.9
-1 13 -2 306.27 18.8
-1 13 -2 290.17 17.5
-1 13 -2 299.67 16.2
1 -13 2 309.77 18.1
-1 12 -2 -3.9 4.6
-1 12 -2 1 6.5
-1 12 -2 -5.1 5.3
1 -12 2 -2.5 3.5
1 -12 2 -7.3 6.4
-1 11 -2 36.2 6.3
-1 11 -2 26.3 6.8
-1 11 -2 39.4 7.4
1 -11 2 38.4 6.6
1 -11 2 32.8 7.7
1 -11 2 39.5 5.8
-1 10 -2 88.09 9.3
-1 10 -2 93.29 10.2
-1 10 -2 90.89 8
1 -10 2 86.79 9.9
1 -10 2 85.89 7.3
1 -10 2 96.89 8.2
-1 9 -2 628.34 24.7
-1 9 -2 618.24 26.5
-1 9 -2 635.94 25.7
1 -9 2 624.04 25
1 -9 2 627.84 25.9
1 -9 2 606.54 24.3
-1 8 -2 60.79 7.1
-1 8 -2 58.69 6
-1 8 -2 63.39 7
1 -8 2 55.59 6.6
1 -8 2 50.59 5.4
1 -8 2 58.79 6.4
-1 7 -2 1140.49 43.4
-1 7 -2 1187.78 42.5
-1 7 -2 1210.18 43.4
1 -7 2 1176.48 42.3
1 -7 2 1187.68 42.9
-1 6 -2 746.53 28.2
-1 6 -2 723.43 28.4
-1 6 -2 748.43 27.5
1 -6 2 767.22 28
1 -6 2 761.42 27.4
-1 5 -2 32.5 4.5
-1 5 -2 33.5 3.6
-1 5 -2 28 4.4
1 -5 2 27.9 3.2
1 -5 2 32.1 4.1
-1 4 -2 717.73 25.8
-1 4 -2 674.23 25.1
-1 4 -2 704.63 25.7
1 -4 2 731.13 25.7
1 -4 2 699.83 25.1
-1 3 -2 1848.62 64.29
1 -3 2 1882.81 64.29
-1 2 -2 4334.47 147.19
-1 -1 -2 410.66 15.5
-1 -1 -2 422.06 16
-1 -1 -2 451.35 16.9
1 1 2 464.95 15.6
1 1 2 431.46 15.6
-1 -2 -2 4431.06 149.69
-1 -2 -2 4509.15 150.08
-1 -2 -2 4252.77 150.28
-1 -2 -2 4496.45 150.78
1 2 2 4210.38 150.28
1 2 2 4627.14 150.98
1 2 2 4474.05 149.79
1 2 2 4255.67 149.79
-1 -3 -2 1958.2 67.39
-1 -3 -2 1892.51 67.49
-1 -3 -2 1910.71 68.19
-1 -3 -2 1978.5 68.39
1 3 2 1909.91 68.19
1 3 2 2034.7 68.59
1 3 2 1982.4 67.59
1 3 2 1966.1 67.49
-1 -4 -2 741.33 27
-1 -4 -2 777.42 28
-1 -4 -2 732.93 28.1
-1 -4 -2 731.33 27.2
1 4 2 747.23 27.2
1 4 2 758.72 28.2
1 4 2 711.43 28
1 4 2 744.43 27.2
-1 -5 -2 28.2 4.2
-1 -5 -2 35.9 4.3
-1 -5 -2 28.9 5.4
1 5 2 34.5 5.7
1 5 2 36.6 4.9
1 5 2 38.4 4.4
1 5 2 29.9 5
-1 -6 -2 770.02 30.4
-1 -6 -2 761.62 29.2
-1 -6 -2 777.22 29
1 6 2 784.72 29.2
1 6 2 792.72 29.3
-1 -7 -2 1237.98 45.8
-1 -7 -2 1206.18 44.5
-1 -7 -2 1207.58 44.2
1 7 2 1225.88 44.5
-1 -8 -2 75.89 7.2
-1 -8 -2 65.49 6.8
-1 -8 -2 72.69 8.5
1 8 2 71.69 7.5
1 8 2 57.59 6.6
1 8 2 63.89 7.9
-1 -9 -2 641.74 25.9
-1 -9 -2 629.34 25.4
-1 -9 -2 638.44 27.4
1 9 2 635.94 26
1 9 2 635.34 25.7
1 9 2 600.64 27.1
-1 -10 -2 103.69 8.5
-1 -10 -2 79.69 8.1
-1 -10 -2 87.09 10.7
1 10 2 95.39 10.7
1 10 2 82.89 8.5
1 10 2 95.69 9.7
-1 -11 -2 27.5 8.6
-1 -11 -2 42.9 6.8
-1 -11 -2 44.7 7.2
1 11 2 31 6.7
1 11 2 32.5 7.8
1 11 2 16 7
-1 -12 -2 -2.4 5.3
-1 -12 -2 1.4 4.8
-1 -12 -2 -0.4 7.5
1 12 2 1.5 6.4
1 12 2 -3.2 7.2
1 12 2 3 5.6
-1 -13 -2 318.97 17.2
-1 -13 -2 308.97 20
-1 -13 -2 320.17 20
1 13 2 348.47 20.2
1 13 2 314.57 17.5
1 13 2 321.77 18.7
-1 -14 -2 12.1 6.2
-1 -14 -2 5.4 5.6
-1 -14 -2 14.2 8.8
1 14 2 23.4 8.2
1 14 2 1.9 6.3
-1 -15 -2 46.2 13.9
1 15 2 44.1 8.5
1 15 2 29.7 9.4
-1 -16 -2 59.79 12.7
1 16 2 76.39 13.2
1 16 2 83.79 10.8
1 16 2 54.29 11.3
-1 -17 -2 161.48 18.7
1 17 2 180.38 15.1
1 17 2 185.38 16.5
1 17 2 172.28 17.8
-1 -18 -2 26.7 11.7
1 18 2 0.6 7.6
1 18 2 7.3 8.9
1 18 2 -6.2 10.8
-1 18 -3 48.9 14.1
-1 17 -3 21.8 9.3
-1 17 -3 13.2 7
-1 17 -3 43.8 12.2
-1 16 -3 167.78 15.7
-1 16 -3 179.98 13.4
-1 16 -3 227.08 18
-1 15 -3 99.49 10.5
-1 15 -3 83.29 12.3
-1 15 -3 110.39 14
-1 14 -3 15.8 8.1
-1 14 -3 1.4 7.3
-1 14 -3 7.3 5.8
1 -14 3 9.9 4.9
1 -14 3 7.5 5.1
-1 13 -3 -5.7 4.7
-1 13 -3 7.4 7.1
-1 13 -3 -8.1 6.4
1 -13 3 -1.4 2.9
-1 12 -3 81.09 8.9
-1 12 -3 113.89 11.5
-1 12 -3 109.89 12.8
-1 11 -3 3.6 5.8
-1 11 -3 13.5 6.2
-1 11 -3 -1.6 4
1 -11 3 1 3.6
1 -11 3 0.2 4.7
-1 10 -3 73.49 8.6
-1 10 -3 65.39 7.3
-1 10 -3 82.69 9
1 -10 3 77.59 8
1 -10 3 61.49 6.3
-1 9 -3 219.38 12.6
-1 9 -3 198.48 12.7
-1 9 -3 217.88 10.9
1 -9 3 216.08 11.6
1 -9 3 203.78 10.3
-1 8 -3 137.39 9.5
-1 8 -3 126.29 7.8
-1 8 -3 111.19 9.3
1 -8 3 133.99 7.4
1 -8 3 138.29 9.1
1 -8 3 120.69 8.3
-1 7 -3 14.8 4.4
-1 7 -3 11.1 4.2
-1 7 -3 10.2 3.2
1 -7 3 9.1 2.8
1 -7 3 7.3 3.9
1 -7 3 7.7 3.6
-1 6 -3 50.69 5.8
-1 6 -3 41.6 4.3
-1 6 -3 48.6 5.3
1 -6 3 52.09 5.5
-1 5 -3 1082.89 39.8
1 -5 3 1138.49 39.7
-1 4 -3 430.26 16.8
1 -4 3 440.96 16.6
-1 3 -3 106.09 5.9
-1 2 -3 166.88 7.1
-1 0 -3 -5.1 3.2
-1 -1 -3 81.89 4.4
-1 -1 -3 72.19 4.2
-1 -1 -3 65.39 5
-1 -1 -3 75.79 7
-1 -2 -3 169.58 7.4
-1 -2 -3 169.58 8.4
-1 -2 -3 167.38 7.5
-1 -2 -3 178.58 9.7
1 2 3 160.38 7.5
1 2 3 177.48 7.5
-1 -3 -3 94.89 5.9
-1 -3 -3 107.29 7.9
-1 -3 -3 99.19 5.9
-1 -3 -3 97.99 7
1 3 3 116.99 6
1 3 3 98.39 6
-1 -4 -3 449.36 18.7
-1 -4 -3 432.46 17.2
-1 -4 -3 435.76 16.9
-1 -4 -3 425.26 18.2
1 4 3 444.06 17.1
1 4 3 451.25 17.3
-1 -5 -3 1123.69 40
-1 -5 -3 1153.98 41.5
-1 -5 -3 1107.69 41.4
-1 -5 -3 1094.29 40.3
1 5 3 1104.59 40.3
1 5 3 1112.49 40.2
-1 -6 -3 57.29 6
-1 -6 -3 52.19 6.3
-1 -6 -3 54.29 7
-1 -6 -3 58.49 5.9
1 6 3 59.69 6.1
1 6 3 49.8 5.8
-1 -7 -3 9.7 3.8
-1 -7 -3 12.7 3.9
-1 -7 -3 6.5 4.2
-1 -7 -3 11 4.9
1 7 3 17.6 4.5
1 7 3 11.2 4.7
-1 -8 -3 124.49 8.6
-1 -8 -3 123.79 8.9
-1 -8 -3 145.99 10.9
1 8 3 143.79 10.6
1 8 3 153.58 9.7
-1 -9 -3 219.68 12.3
-1 -9 -3 211.08 14.4
-1 -9 -3 227.38 12.1
1 9 3 214.18 14
1 9 3 234.88 12.9
1 9 3 233.28 12.6
-1 -10 -3 70.39 8.1
-1 -10 -3 66.09 9.9
-1 -10 -3 74.09 8.7
1 10 3 91.49 10.5
1 10 3 77.19 8.4
1 10 3 87.39 9.6
-1 -11 -3 -1 4.7
-1 -11 -3 7.2 7.5
-1 -11 -3 -0.9 4.4
1 11 3 0 5.9
1 11 3 -0.7 5
1 11 3 5.9 6.2
-1 -12 -3 86.39 10.1
-1 -12 -3 119.99 13.5
-1 -12 -3 109.49 10.6
1 12 3 107.99 11.5
1 12 3 115.39 12.6
1 12 3 87.69 10
-1 -13 -3 -3 7.4
-1 -13 -3 10.6 12.7
-1 -13 -3 -1.4 5.3
1 13 3 -0.9 7.5
1 13 3 -9.5 6.1
1 13 3 0.2 5.5
-1 -14 -3 20.4 6.9
-1 -14 -3 4 6
-1 -14 -3 16.1 9.2
1 14 3 18.5 7.8
1 14 3 5 6.2
-1 -15 -3 122.49 16.2
1 15 3 121.69 14.4
1 15 3 101.29 12.1
1 15 3 112.89 13.7
-1 -16 -3 187.68 18.2
1 16 3 192.78 18.6
1 16 3 188.08 15
1 16 3 183.98 16.6
-1 -17 -3 31.4 10.7
1 17 3 9.1 10
1 17 3 13.3 9
1 17 3 6.5 7
-1 -18 -3 67.49 14
1 18 3 23.3 12.1
1 18 3 50.09 12.6
1 18 3 66.49 11.6
-1 18 -4 13 8.7
-1 18 -4 14.4 8.7
-1 18 -4 6.3 11.7
1 -18 4 3.1 6.9
-1 17 -4 18.8 10.8
-1 17 -4 46.1 10.2
-1 17 -4 27.4 7.2
1 -17 4 5.1 6.9
-1 16 -4 4.2 8.2
-1 16 -4 19.2 9.6
-1 16 -4 21.9 6.7
1 -16 4 18.5 13.9
-1 15 -4 17.2 8.7
-1 15 -4 9.7 5.8
-1 15 -4 20.9 8.8
1 -15 4 16.1 8.8
-1 14 -4 172.78 12
-1 14 -4 170.38 17.3
-1 14 -4 166.78 14.4
1 -14 4 173.28 14.9
1 -14 4 173.18 14
1 -14 4 177.98 15.4
-1 13 -4 90.69 11.1
-1 13 -4 107.69 11.9
-1 13 -4 95.09 9.4
1 -13 4 97.09 9.9
1 -13 4 105.29 11.9
-1 12 -4 54.79 7.3
-1 12 -4 81.39 10.2
-1 12 -4 74.79 9.9
1 -12 4 74.29 8.5
1 -12 4 67.69 9.6
-1 11 -4 1.6 4.2
-1 11 -4 11.7 6.3
-1 11 -4 2 6.2
1 -11 4 6 5.8
1 -11 4 5.8 4.3
1 -11 4 1.1 3.4
-1 10 -4 92.19 9.5
-1 10 -4 94.59 9.8
-1 10 -4 85.99 7.5
1 -10 4 88.59 6.9
1 -10 4 104.59 8.5
1 -10 4 81.99 9
-1 9 -4 57.39 7.1
-1 9 -4 57.69 6.2
-1 9 -4 62.89 7.7
1 -9 4 56.99 6.5
1 -9 4 59.09 5.6
1 -9 4 69.69 7.7
-1 8 -4 7.8 4.7
-1 8 -4 11.5 3.4
-1 8 -4 12.3 4.6
1 -8 4 6.3 4
-1 7 -4 45.8 6
-1 7 -4 41.2 4.4
1 -7 4 51.79 5.7
-1 6 -4 355.26 15.2
1 -6 4 351.16 14.8
-1 5 -4 1.9 3.7
1 -5 4 2.6 3.1
-1 4 -4 65.09 5.5
-1 3 -4 2474.95 84.99
-1 2 -4 3.7 2.2
-1 1 -4 2 1.4
1 0 4 3450.15 152.08
-1 -1 -4 6.1 2.4
-1 -1 -4 0.5 2.6
-1 -1 -4 1.1 1.8
-1 -1 -4 1.2 3.5
1 1 4 -0.5 2.2
-1 -2 -4 0.2 3.1
-1 -2 -4 4.1 2.3
-1 -2 -4 4.8 4
-1 -2 -4 0.7 2.3
1 2 4 0.2 2.1
1 2 4 5 2.5
1 2 4 5 3
-1 -3 -4 2665.33 90.69
-1 -3 -4 2593.74 88.19
-1 -3 -4 2537.55 89.39
-1 -3 -4 2529.55 88.59
1 3 4 2607.44 88.69
1 3 4 2507.25 89.19
1 3 4 2543.15 88.19
-1 -4 -4 67.69 5.4
-1 -4 -4 65.99 5.7
-1 -4 -4 74.19 8
-1 -4 -4 67.49 7
1 4 4 71.79 5.7
1 4 4 56.89 5.6
1 4 4 65.99 6.6
-1 -5 -4 4.2 3.4
-1 -5 -4 7.2 4.5
-1 -5 -4 1.2 4.1
-1 -5 -4 5.6 3.3
1 5 4 4.2 3.3
1 5 4 5.4 3.6
1 5 4 9.9 4.3
-1 -6 -4 362.06 15.2
-1 -6 -4 350.86 17.1
-1 -6 -4 351.26 15.7
-1 -6 -4 379.86 17.4
1 6 4 363.66 15.6
1 6 4 345.47 16.7
1 6 4 372.16 15.9
-1 -7 -4 57.79 7.2
-1 -7 -4 51.99 7.8
-1 -7 -4 54.89 6.3
-1 -7 -4 47.1 5.6
1 7 4 44.1 7.1
1 7 4 44.4 5.7
-1 -8 -4 7.3 5.8
-1 -8 -4 8.6 4.2
-1 -8 -4 9.1 4.3
-1 -8 -4 6.3 5
1 8 4 11.5 4.9
1 8 4 13.7 5.4
1 8 4 7.4 4.3
-1 -9 -4 61.09 9.1
-1 -9 -4 61.19 7
-1 -9 -4 76.09 8.1
1 9 4 76.79 8.3
1 9 4 70.19 7.8
1 9 4 89.09 9.9
-1 -10 -4 93.69 8.4
-1 -10 -4 111.59 12.2
-1 -10 -4 96.89 9.1
1 10 4 114.09 11.8
1 10 4 87.59 9.3
1 10 4 101.99 10.1
-1 -11 -4 1.1 4.7
-1 -11 -4 -11.9 7.8
-1 -11 -4 -0.9 5
1 11 4 -4.1 4.6
1 11 4 6.5 6.1
1 11 4 -1.2 5.6
-1 -12 -4 71.79 9.1
-1 -12 -4 91.49 9.8
-1 -12 -4 77.09 11.7
1 12 4 75.39 11.2
1 12 4 70.59 9.5
1 12 4 86.09 10.6
-1 -13 -4 115.29 11.2
-1 -13 -4 111.39 13.8
1 13 4 110.29 11.6
1 13 4 99.09 12.2
1 13 4 116.39 13.8
-1 -14 -4 174.48 12.9
-1 -14 -4 185.18 13.6
-1 -14 -4 199.68 17.4
1 14 4 194.08 16.6
1 14 4 196.18 14.4
1 14 4 221.58 23.6
-1 -15 -4 25.9 10.4
1 15 4 9.8 7.2
1 15 4 -1.3 7.4
1 15 4 25.3 9.6
-1 -16 -4 27.7 12
1 16 4 13.6 8.5
1 16 4 11.4 9.4
1 16 4 21.3 9.2
-1 -17 -4 39.6 11.5
1 17 4 25.6 8.9
1 17 4 31.2 9.9
1 17 4 3.4 9.9
-1 -18 -4 14.4 12
1 18 4 -14.5 12.9
1 18 4 14.8 11.5
1 18 4 5.1 8.1
-1 18 -5 39.3 8
-1 18 -5 39.9 8.8
-1 18 -5 24.6 12.8
-1 17 -5 22 11.1
-1 17 -5 5.3 8.9
-1 17 -5 -10.9 6.4
-1 17 -5 10.4 7
-1 16 -5 76.49 12.6
-1 16 -5 66.39 11.7
-1 16 -5 57.29 8.9
-1 15 -5 185.28 15.6
-1 15 -5 179.48 12.5
-1 15 -5 188.48 15.8
-1 14 -5 13.8 5.9
-1 14 -5 12.9 8.4
-1 13 -5 60.49 9.5
-1 13 -5 60.59 10.1
-1 13 -5 50.49 7.5
1 -13 5 66.79 9.2
-1 12 -5 16.2 7.2
-1 12 -5 11.1 5.1
-1 12 -5 18.8 7
1 -12 5 4.3 3.6
-1 11 -5 25.4 7.3
-1 11 -5 24.2 5.3
-1 11 -5 33.5 7.7
1 -11 5 25.8 5.9
-1 10 -5 4.3 5.1
-1 10 -5 8.6 6
-1 10 -5 -1.9 3.6
1 -10 5 4.2 4.4
-1 9 -5 61.59 8.1
-1 9 -5 60.79 7.3
1 -9 5 63.69 6.9
-1 8 -5 103.29 8.8
-1 7 -5 402.06 17.4
1 -7 5 400.06 16.8
-1 6 -5 0.2 3.7
1 -6 5 3.6 3
-1 5 -5 2010 70.29
-1 4 -5 469.95 18.2
-1 3 -5 79.79 5.3
-1 2 -5 395.86 14.5
1 0 5 -33.4 16
1 0 5 1.1 25.6
-1 -1 -5 1620.74 57.79
-1 -1 -5 1673.13 57.39
1 1 5 1681.63 57.79
-1 -2 -5 429.36 16.2
-1 -2 -5 422.26 19
-1 -2 -5 413.36 17
1 2 5 426.76 16.1
1 2 5 407.36 16.8
-1 -3 -5 87.39 5.5
-1 -3 -5 81.79 8.9
-1 -3 -5 72.19 6.9
-1 -3 -5 70.19 5.7
1 3 5 72.09 5.7
1 3 5 83.69 5.4
1 3 5 64.19 6.6
-1 -4 -5 506.25 22.3
-1 -4 -5 507.05 21
-1 -4 -5 484.25 19.8
-1 -4 -5 500.95 19.2
1 4 5 510.65 19.8
1 4 5 504.75 20.7
1 4 5 511.05 19.3
-1 -5 -5 2059.59 75.09
-1 -5 -5 2225.18 76.39
-1 -5 -5 2055.39 73.99
-1 -5 -5 2102.99 73.29
1 5 5 2140.59 73.99
1 5 5 2041.9 74.89
1 5 5 2096.79 73.49
-1 -6 -5 2 3.3
-1 -6 -5 -0.5 3.1
-1 -6 -5 -2.6 4.1
-1 -6 -5 3.8 4.6
1 6 5 0 3.8
1 6 5 1.9 3.4
1 6 5 -2.9 3.5
-1 -7 -5 407.06 17.2
-1 -7 -5 422.76 20
-1 -7 -5 403.36 19.7
-1 -7 -5 404.16 18
1 7 5 417.76 19.4
1 7 5 424.76 18.1
-1 -8 -5 96.49 8.4
-1 -8 -5 103.29 7.9
-1 -8 -5 120.09 10.8
-1 -8 -5 111.19 10.6
1 8 5 106.49 8.7
1 8 5 115.69 10.1
1 8 5 112.89 8.9
-1 -9 -5 77.09 10.4
-1 -9 -5 79.39 8.5
-1 -9 -5 70.89 7.5
1 9 5 70.29 8.2
1 9 5 80.19 9.9
1 9 5 70.89 8.1
-1 -10 -5 2 4.5
-1 -10 -5 4.7 4.6
-1 -10 -5 0.9 7
1 10 5 12.2 6.4
1 10 5 2.7 4.9
1 10 5 3.9 5.6
-1 -11 -5 23 8.7
-1 -11 -5 45.4 7.8
-1 -11 -5 33.2 6.5
1 11 5 30.5 6.8
1 11 5 43.5 8.3
-1 -12 -5 8 8.3
-1 -12 -5 9.6 6
-1 -12 -5 8.7 5.7
1 12 5 13.2 6.9
1 12 5 25.4 8.2
1 12 5 17.6 6.7
-1 -13 -5 73.19 9.8
-1 -13 -5 68.59 12.3
1 13 5 68.99 10.2
1 13 5 61.49 9.6
-1 -14 -5 11.4 6.1
-1 -14 -5 8.8 8.9
-1 -14 -5 13 6.4
1 14 5 24.9 8.5
1 14 5 11.6 7.1
1 14 5 10.8 9.9
-1 -15 -5 178.58 18.3
1 15 5 166.38 15.2
1 15 5 146.09 15.8
1 15 5 198.68 17.7
-1 -16 -5 74.09 14.1
1 16 5 53.79 10.7
1 16 5 68.69 13
1 16 5 74.49 12.2
-1 -17 -5 5.6 9.9
1 17 5 7.1 8.1
1 17 5 8 8.8
-1 -18 -5 63.29 13.6
1 18 5 31.6 13.3
1 18 5 43.2 14.3
1 18 5 25.1 9
-1 18 -6 15.1 9.6
-1 18 -6 20 7
-1 18 -6 4.8 7.1
-1 18 -6 19 12.3
-1 17 -6 19.9 7
-1 17 -6 28.9 9.4
-1 17 -6 13.7 10.2
-1 17 -6 23.2 7.9
-1 16 -6 48.9 10.4
-1 16 -6 57.09 8.7
-1 16 -6 43.1 8.3
-1 16 -6 46.7 10.5
-1 15 -6 3.4 5.8
-1 15 -6 9.6 7.5
-1 15 -6 6.2 7.5
-1 14 -6 11.6 8.1
-1 14 -6 1.2 6.6
-1 14 -6 0.8 5.2
-1 13 -6 44.5 9.6
-1 13 -6 49.99 8.9
-1 12 -6 30.9 7.9
-1 12 -6 31.2 5.9
-1 12 -6 28 8
-1 11 -6 21.7 5
-1 11 -6 31.4 7
-1 11 -6 23.7 7.3
-1 10 -6 49.7 8.3
-1 9 -6 26.5 6.5
-1 8 -6 24 5.5
-1 7 -6 15.6 4.8
-1 6 -6 749.73 28.5
-1 5 -6 23.6 4.6
-1 4 -6 2688.43 92.69
-1 3 -6 265.77 10.6
-1 3 -6 259.77 11
-1 2 -6 44.1 3.4
1 -1 6 105.59 23.9
1 -1 6 92.49 32.6
1 0 6 863.91 78.09
1 0 6 1014.2 65.19
-1 -1 -6 78.19 5
1 1 6 77.49 5.5
-1 -2 -6 51.69 5.6
-1 -2 -6 46 7.1
-1 -2 -6 48.1 4.6
1 2 6 49.3 5.6
1 2 6 48.3 5.3
-1 -3 -6 233.98 14.8
-1 -3 -6 273.57 15.6
-1 -3 -6 262.67 13
1 3 6 268.07 12.8
1 3 6 275.87 11.2
1 3 6 282.57 11.9
-1 -4 -6 2778.62 97.39
-1 -4 -6 2775.72 96.59
-1 -4 -6 2941.81 100.59
-1 -4 -6 2772.32 98.49
1 4 6 2755.52 96.59
1 4 6 2806.52 97.39
1 4 6 2806.92 98.29
-1 -5 -6 20.7 5.8
-1 -5 -6 22.5 4.1
-1 -5 -6 27.8 4.7
-1 -5 -6 24.7 5.9
1 5 6 18.6 4.2
1 5 6 21 5.2
1 5 6 31.2 4.8
-1 -6 -6 786.62 32.1
-1 -6 -6 778.12 30.5
-1 -6 -6 856.51 33.7
-1 -6 -6 764.52 29.5
1 6 6 777.02 31.7
1 6 6 780.42 29.9
1 6 6 820.02 30.6
-1 -7 -6 13.2 4.6
-1 -7 -6 8.3 5.7
-1 -7 -6 5 3.9
-1 -7 -6 8.1 5.8
1 7 6 13.1 4.5
1 7 6 8 5.6
1 7 6 11 5.3
-1 -8 -6 23.5 5
-1 -8 -6 23 6.7
-1 -8 -6 15.3 4.9
-1 -8 -6 24.2 6.9
1 8 6 21.7 5.8
1 8 6 19.8 5.2
1 8 6 23.6 6.5
-1 -9 -6 32.5 7.4
-1 -9 -6 24 7.2
-1 -9 -6 27.1 5.8
-1 -9 -6 24 5.3
1 9 6 20.6 6
1 9 6 30.7 6.4
1 9 6 31.9 7.5
-1 -10 -6 49.2 10.1
-1 -10 -6 63.09 7.4
-1 -10 -6 62.69 8.7
-1 -10 -6 55.69 9.2
1 10 6 64.59 8.5
1 10 6 71.09 10.1
1 10 6 62.29 8.5
-1 -11 -6 15.3 8.5
-1 -11 -6 21.3 6.5
-1 -11 -6 18.8 5.6
1 11 6 30.7 7.4
1 11 6 12 6.9
1 11 6 33.5 8.5
-1 -12 -6 37.7 9.8
-1 -12 -6 40.8 7.2
1 12 6 33.2 8.2
1 12 6 31.8 8.6
-1 -13 -6 45.1 8.2
-1 -13 -6 39.4 10.8
1 13 6 35.8 8.6
1 13 6 37.6 9
1 13 6 46.6 8.9
-1 -14 -6 -1.3 9
-1 -14 -6 2.7 5.9
-1 -14 -6 -3.6 5.8
1 14 6 3.1 6.8
1 14 6 3.8 7.7
1 14 6 4.4 8.1
-1 -15 -6 19.4 9.7
1 15 6 13.6 8.1
1 15 6 -0.6 8.3
-1 -16 -6 82.89 14.5
1 16 6 59.29 11.3
1 16 6 58.89 11.4
1 16 6 29.1 11.2
-1 -17 -6 25.2 12.7
1 17 6 10.4 9.7
1 17 6 24 8.4
1 17 6 33 10.7
-1 -18 -6 21.4 11.7
1 18 6 -2 7.2
-1 17 -7 45.4 11.9
-1 17 -7 45.3 9.2
-1 17 -7 57.99 8.5
-1 17 -7 35.7 10.8
-1 16 -7 28.6 9.9
-1 16 -7 7.2 6.9
-1 16 -7 9.6 6.1
-1 16 -7 -3 8.9
-1 15 -7 95.39 9.6
-1 15 -7 118.29 14.2
-1 15 -7 87.59 10.5
-1 15 -7 129.09 14.4
-1 14 -7 18.8 5.8
-1 14 -7 16.2 8.6
-1 14 -7 27.9 8
-1 14 -7 19.5 6.7
-1 13 -7 28.2 7.8
-1 13 -7 5.8 8.3
-1 12 -7 40.9 8.7
-1 11 -7 93.79 10.7
-1 10 -7 97.19 10.2
-1 9 -7 96.49 9.8
-1 8 -7 238.48 13
-1 7 -7 672.13 26.5
-1 6 -7 92.29 8.9
-1 5 -7 506.35 19.6
-1 5 -7 484.25 19
-1 4 -7 217.28 10.1
-1 4 -7 221.28 9.6
-1 3 -7 1305.97 46.2
-1 3 -7 1331.57 46
-1 2 -7 919.11 32.2
1 -1 7 27.3 31.5
1 0 7 -13.5 24
1 0 7 59.99 42.9
-1 -1 -7 26.7 3.6
-1 -2 -7 940.11 35.5
-1 -2 -7 928.71 34.6
-1 -2 -7 1009.9 38.6
1 2 7 964.5 35.2
-1 -3 -7 1428.66 53.09
-1 -3 -7 1366.86 50.39
-1 -3 -7 1354.56 49.4
1 3 7 1387.26 49.3
1 3 7 1389.46 50.09
-1 -4 -7 212.78 9.8
-1 -4 -7 227.98 16
-1 -4 -7 217.48 12.9
-1 -4 -7 202.38 10.5
1 4 7 209.48 11.6
1 4 7 210.68 10.6
1 4 7 222.28 10
-1 -5 -7 502.25 20.8
-1 -5 -7 527.65 22.4
-1 -5 -7 512.45 19.7
-1 -5 -7 534.45 24.2
1 5 7 486.15 19.8
1 5 7 514.05 20.8
1 5 7 488.65 21.8
-1 -6 -7 85.19 10.7
-1 -6 -7 90.79 9.6
-1 -6 -7 73.39 6.4
-1 -6 -7 80.19 7.3
1 6 7 90.39 8.8
1 6 7 88.89 7.6
1 6 7 85.49 7.2
-1 -7 -7 714.73 27.4
-1 -7 -7 707.03 30.3
-1 -7 -7 747.93 31.6
-1 -7 -7 694.93 28.5
1 7 7 714.33 28.7
1 7 7 717.83 30
1 7 7 713.03 28.5
-1 -8 -7 254.57 16.3
-1 -8 -7 249.48 13.6
-1 -8 -7 235.38 15.5
-1 -8 -7 242.08 12.1
1 8 7 243.48 13.5
1 8 7 205.18 17.9
1 8 7 241.38 13
-1 -9 -7 115.89 12.2
-1 -9 -7 80.79 8
-1 -9 -7 117.79 12.4
-1 -9 -7 103.89 9.4
1 9 7 86.59 9.4
1 9 7 108.79 11.9
1 9 7 99.69 9.4
-1 -10 -7 94.89 9.4
-1 -10 -7 84.49 9.7
-1 -10 -7 106.29 13.1
-1 -10 -7 105.09 12
1 10 7 114.79 14
1 10 7 114.69 11
1 10 7 127.99 11.3
-1 -11 -7 69.89 11.7
-1 -11 -7 71.39 8.6
-1 -11 -7 76.39 9.6
1 11 7 57.89 10.1
1 11 7 67.19 9.2
1 11 7 69.49 9.8
-1 -12 -7 30.3 10.1
-1 -12 -7 35.3 7
-1 -12 -7 37.4 7.4
-1 -12 -7 35.1 9.1
1 12 7 32 8.2
1 12 7 39.8 8.7
1 12 7 37.6 9.9
-1 -13 -7 5.3 7.6
-1 -13 -7 14.5 9.6
-1 -13 -7 14.6 6.3
1 13 7 17.8 7.7
1 13 7 5.5 8.6
1 13 7 16.7 7.5
-1 -14 -7 33.3 8.4
-1 -14 -7 32.7 7.1
-1 -14 -7 17.8 10.9
1 14 7 12.9 8.3
1 14 7 52.09 10.6
1 14 7 18.5 8.2
-1 -15 -7 123.19 16.9
1 15 7 120.09 14
1 15 7 98.89 20.4
1 15 7 80.29 14.4
-1 -16 -7 18 12.3
1 16 7 3.8 9.1
1 16 7 -3.3 7.3
1 16 7 7.2 9.1
-1 -17 -7 42.8 13.3
1 17 7 57.69 11.6
1 17 7 52.39 11.7
-1 17 -8 79.39 13.2
-1 16 -8 15.9 7.7
-1 16 -8 35.8 10.1
-1 15 -8 25.4 9
-1 15 -8 17 7.1
-1 14 -8 41.2 9.1
-1 14 -8 30.6 7.5
-1 13 -8 15.4 6.1
-1 12 -8 20.8 8
-1 12 -8 4.9 5.3
-1 11 -8 -2.3 6.3
-1 11 -8 7.6 5.4
-1 10 -8 73.59 9.2
-1 10 -8 70.39 7.7
-1 9 -8 46 7.5
-1 9 -8 47.5 6.5
-1 8 -8 6.8 4.2
-1 8 -8 1.7 5.2
-1 7 -8 685.73 26.1
-1 7 -8 676.43 26.9
-1 6 -8 184.58 9.2
-1 6 -8 156.28 11.1
-1 5 -8 70.49 6.3
-1 4 -8 723.43 26.4
-1 4 -8 723.83 26.7
-1 3 -8 893.81 31.4
-1 3 -8 878.51 31.8
-1 2 -8 62.89 4.1
1 -1 8 -1.2 28.1
1 -1 8 -34.9 39.6
1 0 8 963.8 76.49
1 0 8 962.9 104.19
1 1 8 31.3 37.9
1 1 8 -79.79 52.39
-1 -2 -8 57.69 5.3
1 2 8 56.79 5.9
-1 -3 -8 931.61 34.2
-1 -3 -8 880.31 35.1
-1 -3 -8 962.1 38.6
1 3 8 939.31 34.9
1 3 8 922.31 34
-1 -4 -8 770.22 32.4
-1 -4 -8 681.53 27.9
-1 -4 -8 732.13 29.5
1 4 8 730.63 29
1 4 8 757.32 28.1
-1 -5 -8 68.79 9.5
-1 -5 -8 84.29 9
-1 -5 -8 62.09 5.8
-1 -5 -8 66.89 6.8
1 5 8 67.19 6.7
1 5 8 68.49 7.8
-1 -6 -8 168.38 12.5
-1 -6 -8 190.68 14.6
-1 -6 -8 183.18 10.8
-1 -6 -8 181.18 9.6
1 6 8 182.68 10.1
1 6 8 179.98 8.2
1 6 8 181.18 10.8
-1 -7 -8 729.33 32.5
-1 -7 -8 697.53 30.7
-1 -7 -8 717.93 29
-1 -7 -8 711.23 27.5
1 7 8 705.13 28
1 7 8 757.32 29.1
1 7 8 713.53 30.3
1 7 8 711.33 26.1
-1 -8 -8 -1.8 6.2
-1 -8 -8 7.2 6.6
-1 -8 -8 3.7 4.7
-1 -8 -8 3.9 4.4
1 8 8 7.7 5.4
1 8 8 5 4.9
1 8 8 2.8 5.8
-1 -9 -8 58.79 8
-1 -9 -8 52.59 6.7
-1 -9 -8 64.79 9.9
-1 -9 -8 55.79 9.8
1 9 8 53.29 10.2
1 9 8 49.7 7.6
1 9 8 34.3 12.3
-1 -10 -8 84.79 11.5
-1 -10 -8 69.69 7.9
-1 -10 -8 84.99 9.8
-1 -10 -8 69.59 11.3
1 10 8 52.59 10.1
1 10 8 90.19 9.7
1 10 8 69.19 9.3
-1 -11 -8 16 6.6
-1 -11 -8 1.3 7
-1 -11 -8 9.7 7.9
-1 -11 -8 8.9 5.4
1 11 8 1.4 5.9
1 11 8 -3 6.2
1 11 8 0.6 6.4
-1 -12 -8 10.6 8.9
-1 -12 -8 6.7 5.2
-1 -12 -8 8.5 7.5
-1 -12 -8 15.3 6.1
1 12 8 -2.4 6.9
1 12 8 8.4 7.9
1 12 8 9.3 6.9
-1 -13 -8 5.7 6.6
-1 -13 -8 11.7 9.4
-1 -13 -8 19.3 5.8
-1 -13 -8 7.7 7.9
1 13 8 12 8.9
1 13 8 3.6 7.4
1 13 8 13.8 7.1
-1 -14 -8 34.8 7.2
-1 -14 -8 53.39 12.1
-1 -14 -8 30.4 8.5
1 14 8 37.4 9.1
1 14 8 47.1 9.9
1 14 8 22.2 10.3
-1 -15 -8 22.5 11.3
1 15 8 29.1 9.7
1 15 8 33.5 11.1
1 15 8 18.3 9.5
-1 -16 -8 49.5 12.9
1 16 8 31.1 10.8
1 16 8 20.9 9.4
-1 -17 -8 71.89 20.4
1 17 8 53.99 11.9
1 17 8 88.29 12.9
-1 17 -9 11.1 7.7
-1 16 -9 58.79 12.2
-1 16 -9 76.69 10.1
-1 15 -9 13.5 6.8
-1 15 -9 36.6 9.8
-1 14 -9 3.2 5.7
-1 14 -9 19.9 8.3
-1 13 -9 8.8 7.5
-1 13 -9 7.6 5.5
-1 12 -9 54.29 9.8
-1 12 -9 65.79 10.5
-1 11 -9 19.9 6
-1 11 -9 21.2 7.7
-1 10 -9 43.9 8.3
-1 10 -9 51.89 6.9
-1 9 -9 9.5 4.7
-1 9 -9 3.1 5.9
-1 8 -9 630.24 26
-1 8 -9 633.44 25
-1 7 -9 24.5 4.7
-1 7 -9 19.5 5.7
-1 6 -9 -0.3 4.2
-1 6 -9 -2 3.4
-1 5 -9 258.77 11.4
-1 5 -9 253.57 12.1
-1 4 -9 4.9 2.7
-1 4 -9 4.4 3.5
-1 3 -9 25.4 3.1
-1 2 -9 586.84 21.2
1 -1 9 62.69 50.59
1 -1 9 45.4 36.4
1 0 9 16.2 55.09
-1 -1 -9 67.39 6.6
-1 -1 -9 70.99 5.6
-1 -2 -9 625.44 28.3
-1 -2 -9 592.04 24.4
-1 -2 -9 619.14 23.4
1 2 9 615.84 24
-1 -3 -9 21.9 6.7
-1 -3 -9 30.3 4.7
-1 -3 -9 22.8 5.2
1 3 9 21.3 3.6
1 3 9 21.7 4.9
-1 -4 -9 -0.5 4.6
-1 -4 -9 2.6 6.3
-1 -4 -9 1.2 3.7
1 4 9 5.4 3.7
1 4 9 4.8 6.1
-1 -5 -9 291.07 18.3
-1 -5 -9 270.07 15.5
-1 -5 -9 283.77 13.9
1 5 9 270.07 12.5
1 5 9 287.97 14.8
1 5 9 298.57 13.9
-1 -6 -9 -1.1 5.6
-1 -6 -9 1.9 3.3
-1 -6 -9 -1.2 5.4
-1 -6 -9 0.5 4.4
1 6 9 1.7 4.4
1 6 9 2.1 4.7
1 6 9 -0.6 4.2
-1 -7 -9 33.4 8.3
-1 -7 -9 26.8 5.8
-1 -7 -9 18.6 4.5
-1 -7 -9 21 7.2
1 7 9 32.4 10.2
1 7 9 32.9 6.2
1 7 9 25.5 5.7
-1 -8 -9 676.23 31
-1 -8 -9 628.64 25.2
-1 -8 -9 636.44 27
-1 -8 -9 624.44 29.2
1 8 9 658.23 27.1
1 8 9 628.44 23.7
1 8 9 635.64 25.9
1 8 9 621.14 28.5
-1 -9 -9 -0.1 6.3
-1 -9 -9 5.9 6.9
-1 -9 -9 3.3 4.5
-1 -9 -9 2.6 4.8
1 9 9 3.7 5.7
1 9 9 8.1 3.7
1 9 9 3.9 6
1 9 9 -1.7 5.6
-1 -10 -9 65.39 7.4
-1 -10 -9 69.29 11.1
-1 -10 -9 56.39 9.3
-1 -10 -9 42 9.6
1 10 9 63.59 10.6
1 10 9 70.79 9.3
1 10 9 59.39 8.8
-1 -11 -9 23.8 9.1
-1 -11 -9 26.8 9.1
-1 -11 -9 28.2 6.1
-1 -11 -9 22.5 9.2
1 11 9 19.8 7.6
1 11 9 21.4 7
1 11 9 20.5 7.6
-1 -12 -9 69.29 8.4
-1 -12 -9 66.39 12.4
-1 -12 -9 53.89 10.8
-1 -12 -9 60.99 9.1
1 12 9 78.99 10.9
1 12 9 69.29 10.3
1 12 9 67.99 11.2
-1 -13 -9 -2 5.1
-1 -13 -9 -2.5 7.9
-1 -13 -9 6.6 5.2
-1 -13 -9 2.9 9.8
1 13 9 -9.1 6.3
1 13 9 9.5 7.5
-1 -14 -9 18.4 6.7
-1 -14 -9 4.9 6
-1 -14 -9 5.7 9.7
1 14 9 13 7.5
1 14 9 -6.4 7.5
1 14 9 10.6 8.3
-1 -15 -9 35.4 11.9
1 15 9 35.1 11
1 15 9 18.9 9.1
-1 -16 -9 96.89 17.2
1 16 9 72.09 13.2
1 16 9 64.69 11.4
-1 -17 -9 11.1 11.5
1 17 9 4.3 8.1
1 17 9 10.1 8.1
-1 16 -10 26 7.6
-1 16 -10 14.5 9.2
-1 15 -10 36.6 8
-1 15 -10 43.2 10.3
-1 14 -10 10 8.3
-1 14 -10 7.7 6.1
-1 13 -10 103.89 10.2
-1 13 -10 85.69 11.3
-1 12 -10 22 7.9
-1 12 -10 25.9 6.3
-1 11 -10 2.4 5.2
-1 11 -10 -4 6.5
-1 10 -10 17.3 6.8
-1 10 -10 22 5.7
-1 9 -10 451.65 19.5
-1 9 -10 444.86 20.8
-1 8 -10 5.7 4.5
-1 8 -10 0.6 5.8
-1 7 -10 473.15 19.6
-1 7 -10 485.95 20.5
-1 6 -10 428.56 17.2
-1 6 -10 408.86 17.9
-1 5 -10 10.5 3.3
-1 5 -10 6.8 4
-1 4 -10 277.67 11.8
-1 3 -10 337.57 13.3
1 -1 10 90.09 60.19
1 -1 10 148.69 47.3
1 0 10 521.45 100.19
1 0 10 653.03 81.59
-1 -1 -10 112.49 12.3
-1 -2 -10 287.47 12.9
-1 -2 -10 283.67 14.2
-1 -2 -10 297.67 18.5
1 2 10 275.57 17.9
-1 -3 -10 345.17 16.8
-1 -3 -10 355.76 15.5
-1 -3 -10 356.56 20.9
1 3 10 351.76 16.2
-1 -4 -10 289.47 13.9
-1 -4 -10 287.87 15.5
-1 -4 -10 298.87 19
1 4 10 292.27 14.8
1 4 10 291.77 13.7
-1 -5 -10 3.1 5.2
-1 -5 -10 11.4 7
-1 -5 -10 10.8 4.7
1 5 10 13 4.5
1 5 10 12.6 6
-1 -6 -10 466.55 24.6
-1 -6 -10 441.36 19.8
-1 -6 -10 434.96 21.7
1 6 10 414.36 20.6
1 6 10 447.46 19.7
1 6 10 426.56 18.1
-1 -7 -10 477.75 19.9
-1 -7 -10 489.75 22
-1 -7 -10 488.55 24.3
-1 -7 -10 500.65 26.9
1 7 10 520.85 22.1
1 7 10 491.05 20.6
1 7 10 481.55 23.2
-1 -8 -10 4.4 7.3
-1 -8 -10 -3.5 6.8
-1 -8 -10 5.1 5.1
-1 -8 -10 4.4 4.2
1 8 10 7.5 3.5
1 8 10 -2 5.3
1 8 10 5.5 5.7
1 8 10 10.8 6.4
-1 -9 -10 443.66 19.5
-1 -9 -10 442.76 21.3
-1 -9 -10 481.35 25.9
-1 -9 -10 480.95 24.3
1 9 10 469.95 21.8
1 9 10 441.56 20.6
1 9 10 431.96 17.8
1 9 10 461.25 23.6
-1 -10 -10 -1.9 9.3
-1 -10 -10 12.8 4.7
-1 -10 -10 17.4 9.3
-1 -10 -10 9.6 7.9
1 10 10 8 7.2
1 10 10 4.2 6.1
1 10 10 11 4
1 10 10 16.2 7
-1 -11 -10 3.7 4.8
-1 -11 -10 5.6 8.2
-1 -11 -10 11.8 8.5
1 11 10 3.7 6.8
1 11 10 6.4 6.8
1 11 10 0.6 3.5
1 11 10 -0.9 6.1
-1 -12 -10 18.2 10.1
-1 -12 -10 28.5 6.5
-1 -12 -10 14.5 6.3
-1 -12 -10 18.2 9
1 12 10 26.5 8.3
1 12 10 20.9 4.7
1 12 10 25.5 7.9
-1 -13 -10 80.19 13.3
-1 -13 -10 97.09 10.2
-1 -13 -10 90.29 14.3
-1 -13 -10 111.39 12
1 13 10 100.89 12.1
1 13 10 114.89 14.8
1 13 10 96.79 8.3
1 13 10 109.29 12.5
-1 -14 -10 5.6 9.5
-1 -14 -10 15.2 6.9
1 14 10 10.7 8.4
1 14 10 2.1 6.8
-1 -15 -10 50.89 13.4
1 15 10 25.6 8.9
1 15 10 50.99 12.3
1 15 10 46.7 6.6
-1 -16 -10 38.1 12.7
1 16 10 26.5 9.3
1 16 10 11.7 8.4
-1 16 -11 33.1 10.6
-1 15 -11 35.5 7.9
-1 15 -11 33 10
-1 14 -11 2.5 6.1
-1 14 -11 0.9 7.8
-1 13 -11 -0.1 7.4
-1 13 -11 10.8 6.1
-1 12 -11 31.9 7.1
-1 12 -11 27.5 8.6
-1 11 -11 9.3 7.2
-1 11 -11 1.7 5.3
-1 10 -11 2.8 4.9
-1 10 -11 0.2 6.3
-1 9 -11 20.9 6.7
-1 9 -11 18.3 5.4
-1 8 -11 661.33 26.7
-1 8 -11 698.73 28
-1 7 -11 5.1 4.9
-1 7 -11 4.3 4.2
-1 6 -11 459.15 19.6
-1 6 -11 475.75 19
-1 5 -11 46.8 5
-1 4 -11 27.1 3.7
-1 3 -11 12.8 3
-1 -1 -11 21.2 7.6
-1 -2 -11 233.98 13.2
-1 -2 -11 256.27 11.8
-1 -2 -11 235.08 17.7
-1 -3 -11 12.6 5.2
-1 -3 -11 8.9 7.5
-1 -3 -11 11 4.2
1 3 11 -0.1 5.7
1 3 11 6.9 4.8
-1 -4 -11 33.2 8.7
-1 -4 -11 25.2 7
-1 -4 -11 32.4 7.4
1 4 11 35 5.5
1 4 11 31.8 6
-1 -5 -11 48 10.4
-1 -5 -11 45.4 6.8
-1 -5 -11 39.6 8.1
1 5 11 52.29 6.7
1 5 11 49.5 7.5
-1 -6 -11 511.15 27.8
-1 -6 -11 479.75 22
-1 -6 -11 503.15 24.3
1 6 11 506.65 22
1 6 11 520.65 23.5
-1 -7 -11 3.8 7.6
-1 -7 -11 -10 6.3
-1 -7 -11 -3.8 4.5
1 7 11 8.8 5.5
1 7 11 3.2 5.7
-1 -8 -11 726.63 33.1
-1 -8 -11 726.13 30.7
-1 -8 -11 779.52 36.2
1 8 11 740.83 32.4
1 8 11 732.23 30.7
1 8 11 710.63 29
-1 -9 -11 29.5 9.8
-1 -9 -11 29.3 9.4
-1 -9 -11 23.6 6.2
-1 -9 -11 12.9 4.5
1 9 11 23.4 7
1 9 11 21.2 8
1 9 11 26.3 6.9
-1 -10 -11 10.3 8.7
-1 -10 -11 2.4 7.9
-1 -10 -11 5.8 3.9
1 10 11 -1.4 6
1 10 11 2.5 7
1 10 11 7 6.4
-1 -11 -11 11.4 5.3
-1 -11 -11 1.3 8.7
-1 -11 -11 14.7 9.3
1 11 11 7.1 4.2
1 11 11 14.2 7.5
1 11 11 0.5 6
1 11 11 0.2 5.8
-1 -12 -11 56.39 9.1
-1 -12 -11 39.7 10.7
-1 -12 -11 34.4 6.7
-1 -12 -11 40 11.4
1 12 11 50.19 5.8
1 12 11 46.6 10.5
1 12 11 43.5 9.2
1 12 11 37.2 8.7
-1 -13 -11 0.7 5.1
-1 -13 -11 -1.3 9.2
-1 -13 -11 9.1 6.6
1 13 11 15 4
1 13 11 1.5 6.8
1 13 11 -9.7 6.7
-1 -14 -11 0.6 9.2
-1 -14 -11 3.4 9.4
-1 -14 -11 15.9 6.6
1 14 11 -2.9 7.5
1 14 11 -8.7 7.5
-1 -15 -11 42 12.8
-1 -15 -11 43.9 12.4
1 15 11 32.8 9.7
1 15 11 40.7 6.8
1 15 11 47.9 11.7
-1 -16 -11 57.89 13.5
-1 -16 -11 33 11.1
1 16 11 34.4 9.6
1 16 11 30.9 10.5
-1 15 -12 20.5 10.1
-1 15 -12 31.1 8.2
-1 14 -12 139.79 14.8
-1 14 -12 178.08 13.5
-1 13 -12 4.3 7.6
-1 13 -12 8.7 6.3
-1 12 -12 20.2 10.8
-1 12 -12 14.7 6.6
-1 11 -12 -5.6 6.3
-1 10 -12 15.9 5.8
-1 10 -12 30.9 7.9
-1 9 -12 119.79 9.5
-1 9 -12 114.39 10.8
-1 8 -12 21.5 6.6
-1 8 -12 30.1 5.6
-1 7 -12 536.55 21.3
-1 7 -12 504.95 22
-1 6 -12 146.89 9.8
-1 6 -12 149.19 8.9
-1 6 -12 149.09 14.7
-1 5 -12 274.77 12.4
-1 4 -12 164.48 8.5
-1 0 -12 44.7 10
-1 -1 -12 455.95 25.4
-1 -2 -12 3.2 4.4
-1 -2 -12 5.1 3.6
-1 -2 -12 -2.3 7.1
-1 -3 -12 40.9 10
-1 -3 -12 56.19 6.4
-1 -3 -12 50.39 7.6
1 3 12 50.09 5.8
1 3 12 46.3 6.4
-1 -4 -12 182.68 12.8
-1 -4 -12 168.18 10.9
-1 -4 -12 178.48 17.1
1 4 12 176.98 11.7
-1 -5 -12 289.87 15.1
-1 -5 -12 298.67 17.3
-1 -5 -12 315.47 21.6
1 5 12 294.27 16
1 5 12 286.27 14.8
-1 -6 -12 162.38 16.9
-1 -6 -12 157.48 11.3
-1 -6 -12 154.88 13.5
1 6 12 158.08 12.4
1 6 12 158.08 11.1
-1 -7 -12 553.64 25.2
-1 -7 -12 543.15 27.4
-1 -7 -12 616.04 31.5
1 7 12 606.74 25.3
1 7 12 564.84 26.7
-1 -8 -12 27 6.7
-1 -8 -12 26 9.1
-1 -8 -12 12 9.1
-1 -8 -12 23.7 4.8
1 8 12 18.4 7.1
1 8 12 26.2 7.5
1 8 12 31.7 6.6
-1 -9 -12 122.39 11.1
-1 -9 -12 108.29 8.3
-1 -9 -12 124.79 16.3
-1 -9 -12 147.39 15.7
1 9 12 119.59 11.5
1 9 12 138.39 10.9
-1 -10 -12 25.6 5.6
-1 -10 -12 10.1 9.2
-1 -10 -12 6 8
-1 -10 -12 27.8 11.4
1 10 12 19.5 8.7
1 10 12 21 7.3
1 10 12 28.3 7.5
-1 -11 -12 11.3 9.4
-1 -11 -12 2.8 5.1
-1 -11 -12 -0.2 8.3
1 11 12 -3.4 7.2
1 11 12 -0.9 6.3
1 11 12 1.5 6.9
-1 -12 -12 21.6 5.9
-1 -12 -12 13.8 10
-1 -12 -12 19.6 7.1
1 12 12 28.1 4.7
1 12 12 26.8 7.8
1 12 12 20.9 8.5
-1 -13 -12 -3.4 9.2
-1 -13 -12 15.8 6.4
-1 -13 -12 10 5.6
-1 -13 -12 4.3 9.8
1 13 12 15.1 8
1 13 12 10.2 7.5
1 13 12 7.5 4.1
-1 -14 -12 154.48 13.7
-1 -14 -12 140.99 17.9
-1 -14 -12 177.78 19.1
1 14 12 161.98 15.3
1 14 12 162.38 14.2
-1 -15 -12 25 11.1
-1 -15 -12 35.3 11.7
1 15 12 34.7 11.1
1 15 12 13.1 9.5
-1 15 -13 70.39 12.3
-1 15 -13 47.1 9.2
-1 14 -13 6.7 8.7
-1 14 -13 23.2 7.3
-1 13 -13 0.1 6
-1 13 -13 1.9 7.7
-1 12 -13 46.8 11.4
-1 12 -13 29.3 7.3
-1 11 -13 62.29 10
-1 11 -13 72.39 8.6
-1 10 -13 13.8 5.7
-1 10 -13 11.5 7.4
-1 9 -13 60.89 8.9
-1 9 -13 66.69 7.6
-1 8 -13 476.65 19.8
-1 8 -13 444.36 20.7
-1 7 -13 105.19 9.4
-1 7 -13 116.89 8.4
-1 6 -13 4.5 4.1
-1 5 -13 416.16 17.3
-1 5 -13 451.05 25
-1 4 -13 23.6 4.1
-1 4 -13 17 8.3
-1 3 -13 52.39 4.9
-1 3 -13 51.19 10.6
-1 2 -13 18.5 8.8
-1 1 -13 17.7 8.3
-1 0 -13 -6.1 7.5
-1 -1 -13 16.2 8.4
-1 -2 -13 21.8 6.1
-1 -2 -13 13.7 8.9
-1 -2 -13 18.2 4.7
-1 -3 -13 52.39 8
-1 -3 -13 50.79 10.6
-1 -3 -13 59.89 6.6
1 3 13 63.39 7.9
1 3 13 54.29 7.4
-1 -4 -13 18.6 8.7
-1 -4 -13 28.4 5.8
-1 -4 -13 20.9 7
1 4 13 24 5.6
-1 -5 -13 477.45 23.4
-1 -5 -13 469.25 27.9
-1 -5 -13 426.06 20.7
1 5 13 518.05 21.2
-1 -6 -13 10.2 9.3
-1 -6 -13 -5.4 6.3
-1 -6 -13 3.7 5.2
1 6 13 0.8 3.5
1 6 13 6.5 5.3
-1 -7 -13 127.29 11.1
-1 -7 -13 147.29 17.2
-1 -7 -13 137.89 14.3
1 7 13 122.69 10.9
1 7 13 134.89 12.2
-1 -8 -13 486.45 26.2
-1 -8 -13 525.35 29.8
-1 -8 -13 497.45 23.5
1 8 13 507.35 25.2
1 8 13 510.45 23.5
-1 -9 -13 69.79 9.4
-1 -9 -13 65.79 12.9
-1 -9 -13 73.79 12.1
1 9 13 52.59 10.7
1 9 13 62.59 9.7
-1 -10 -13 28.3 9.7
-1 -10 -13 25.4 15.3
-1 -10 -13 9.6 14.1
1 10 13 19.9 8.9
-1 -11 -13 71.79 12.8
-1 -11 -13 77.19 8.4
-1 -11 -13 76.69 13.6
1 11 13 84.19 11.3
1 11 13 83.29 9.9
-1 -12 -13 37.7 6.1
-1 -12 -13 27.1 10.8
-1 -12 -13 48 12.3
-1 -12 -13 40.6 8.9
1 12 13 51.89 9.7
1 12 13 41.2 8.8
-1 -13 -13 1.5 6.5
-1 -13 -13 5.5 10.1
-1 -13 -13 6.3 10.2
-1 -13 -13 -0.4 5.1
1 13 13 12.3 8.6
1 13 13 15.8 8.8
-1 -14 -13 43.2 12.5
-1 -14 -13 0.5 6.9
-1 -14 -13 7 10.3
1 14 13 35.9 9.8
1 14 13 16.2 8.9
-1 -15 -13 48.8 13.3
-1 -15 -13 61.89 13.5
1 15 13 56.59 10.8
1 15 13 66.99 8.5
1 15 13 64.79 12.4
-1 14 -14 8.9 6.5
-1 14 -14 -1.3 8.9
-1 13 -14 7.9 7.7
-1 13 -14 8.1 6.1
-1 12 -14 18 6.5
-1 12 -14 16.3 8.5
-1 11 -14 13.2 7.8
-1 11 -14 9.2 6.1
-1 10 -14 86.29 10.9
-1 10 -14 67.39 9.7
-1 9 -14 75.99 8
-1 9 -14 91.19 10.1
-1 8 -14 4.1 4.8
-1 8 -14 -0.4 5.9
-1 7 -14 66.59 7
-1 6 -14 137.39 16.1
-1 6 -14 156.88 9.2
-1 5 -14 1.4 8.2
-1 5 -14 3.8 3.8
-1 4 -14 176.48 9.3
-1 4 -14 187.78 17.7
-1 3 -14 36.5 10.5
-1 2 -14 210.08 18.7
-1 1 -14 182.78 18.1
-1 0 -14 23.1 9.5
-1 -1 -14 196.08 18.9
-1 -2 -14 203.28 19.1
-1 -3 -14 23.9 10.2
-1 -3 -14 23.7 7.3
-1 -3 -14 20.6 5.3
-1 -4 -14 189.28 11.7
-1 -4 -14 188.78 14.1
-1 -4 -14 177.28 18.6
1 4 14 196.08 11.5
-1 -5 -14 -7.2 5.7
-1 -5 -14 -2 4.4
-1 -5 -14 -0.6 8
1 5 14 -0.4 2.4
-1 -6 -14 152.58 11.6
-1 -6 -14 151.78 18
-1 -6 -14 159.38 14.3
1 6 14 174.08 11.7
-1 -7 -14 59.39 8.2
-1 -7 -14 58.79 10.3
-1 -7 -14 62.69 13.2
1 7 14 65.89 8.8
1 7 14 49.99 9.7
-1 -8 -14 12.3 11.3
-1 -8 -14 0.4 4.9
-1 -8 -14 -7.5 9.1
1 8 14 1.8 6.7
1 8 14 -0.6 6.1
-1 -9 -14 97.19 13.9
-1 -9 -14 77.59 10
-1 -9 -14 77.19 14.2
1 9 14 97.59 11.2
-1 -10 -14 112.49 14.2
-1 -10 -14 98.49 15.6
-1 -10 -14 101.39 14.6
1 10 14 95.19 11.7
-1 -11 -14 -0.4 10.2
-1 -11 -14 14.3 10.1
1 11 14 19.3 7.4
-1 -12 -14 15.3 5.6
-1 -12 -14 9.9 10.2
-1 -12 -14 6 6.6
-1 -12 -14 4.9 10
1 12 14 16.5 8
1 12 14 19.5 8.4
-1 -13 -14 3.2 5.6
-1 -13 -14 9.2 10.7
-1 -13 -14 1.8 7.5
-1 -13 -14 7.6 10.4
1 13 14 15.5 8.1
1 13 14 -1.6 9.3
-1 -14 -14 20.5 10.4
-1 -14 -14 -7.2 7.3
-1 -14 -14 -1.4 9.2
1 14 14 6.8 8.4
1 14 14 -0.7 7.5
-1 13 -15 9.4 8.8
-1 13 -15 -3.3 5.6
-1 12 -15 13.2 8.3
-1 12 -15 12.6 6.4
-1 11 -15 101.79 9.9
-1 11 -15 113.99 12.3
-1 10 -15 9.7 5.9
-1 10 -15 19.2 6.9
-1 9 -15 27 6.9
-1 9 -15 14.5 5.3
-1 7 -15 74.19 6.9
-1 6 -15 33.3 10.5
-1 6 -15 44.7 5.8
-1 5 -15 480.85 20.1
-1 5 -15 553.64 30.1
-1 4 -15 7.1 3.7
-1 4 -15 13.6 9.5
-1 3 -15 6.2 9.6
-1 2 -15 89.79 13.8
-1 1 -15 2.3 9.1
-1 0 -15 2.6 9.2
-1 -1 -15 3.3 9.2
-1 -2 -15 99.19 14.4
-1 -3 -15 9.8 7.2
-1 -3 -15 15 9.7
-1 -3 -15 12.8 5.1
-1 -4 -15 0.7 4.8
-1 -4 -15 2.2 9
-1 -4 -15 1.7 6.5
-1 -5 -15 542.95 24.1
-1 -5 -15 549.85 31.9
-1 -5 -15 501.55 25.7
-1 -6 -15 43.8 7.6
-1 -6 -15 23.2 14.7
-1 -6 -15 40.5 19.8
1 6 15 39.3 7.3
-1 -7 -15 77.49 9.4
-1 -7 -15 46.6 10.4
-1 -7 -15 57.19 14
1 7 15 74.79 8.8
-1 -8 -15 17.4 10.6
-1 -8 -15 9.2 8.3
-1 -8 -15 18.3 6.6
1 8 15 11 6.4
-1 -9 -15 36.3 11.9
-1 -9 -15 34 6.8
-1 -9 -15 27.5 9.9
1 9 15 20.5 7.5
-1 -10 -15 10.9 9.5
-1 -10 -15 12.2 7.3
-1 -10 -15 21.7 11.2
1 10 15 26.5 8
-1 -11 -15 111.39 17.2
-1 -11 -15 106.39 16.4
1 11 15 119.49 13
-1 -12 -15 20.3 10.3
-1 -12 -15 7.4 10
-1 -12 -15 20.9 8.5
1 12 15 27.9 9
-1 -13 -15 1.2 7.3
-1 -13 -15 30.2 11.7
-1 -13 -15 10.7 10.4
-1 -13 -15 -9.6 5.8
1 13 15 23.9 8.9
-1 13 -16 52.09 10.6
-1 13 -16 38.1 7.7
-1 12 -16 27.9 9.7
-1 12 -16 9.3 6.5
-1 11 -16 24.7 8.9
-1 11 -16 9 6
-1 10 -16 98.99 11
-1 10 -16 95.99 9.1
-1 9 -16 74.09 9.5
-1 8 -16 22.9 5.4
-1 7 -16 -2 9.1
-1 7 -16 1.3 4.5
-1 6 -16 184.58 10.4
-1 6 -16 175.38 19.4
-1 5 -16 5 4.1
-1 5 -16 12.4 10.2
-1 4 -16 645.24 33.6
-1 4 -16 552.54 22.4
-1 3 -16 5 10.2
-1 2 -16 80.89 14.2
-1 1 -16 9.9 10.2
-1 0 -16 164.88 19.7
-1 -1 -16 -5.2 8.5
-1 -2 -16 87.69 14.6
-1 -3 -16 14.5 4.9
-1 -3 -16 -2.6 6.4
-1 -3 -16 9.8 10.3
-1 -4 -16 498.95 34.3
-1 -4 -16 556.24 24.7
1 4 16 630.84 24.4
-1 -5 -16 -6.1 5.8
-1 -5 -16 3.9 9.9
-1 -5 -16 2.9 7.3
1 5 16 -3.6 6.2
1 5 16 10.8 5.3
-1 -6 -16 200.38 20.7
-1 -6 -16 171.08 12.9
-1 -6 -16 195.38 15.8
-1 -7 -16 2 6.1
-1 -7 -16 -1.9 7.3
-1 -7 -16 -2 9.9
1 7 16 1.8 5.7
-1 -8 -16 19.3 9.5
-1 -8 -16 20 7.5
-1 -8 -16 23.5 12
1 8 16 35.1 7.8
-1 -9 -16 80.69 10.6
-1 -9 -16 102.69 15.4
-1 -9 -16 81.69 15.6
1 9 16 109.09 11.7
-1 -10 -16 108.29 15.6
-1 -10 -16 112.29 12
-1 -10 -16 106.99 17.2
1 10 16 126.69 13.3
-1 -11 -16 9.9 9.5
-1 -11 -16 4.3 10.6
1 11 16 16.9 7.8
-1 -12 -16 30.1 10.9
-1 -12 -16 13 11.5
1 12 16 24.1 8.9
-1 -13 -16 28.2 10.7
-1 -13 -16 22.4 10.9
-1 -13 -16 58.19 13.9
1 13 16 37.2 10.3
-1 12 -17 53.39 10.5
-1 11 -17 141.59 11.8
-1 10 -17 8.8 5.7
-1 9 -17 13.8 5.5
-1 8 -17 36 6
-1 7 -17 22.3 11
-1 7 -17 23.5 5.6
-1 6 -17 14.5 4.7
-1 6 -17 20.6 11.6
-1 5 -17 254.37 23.1
-1 4 -17 50.39 12.8
-1 3 -17 13.2 11.2
-1 2 -17 162.98 19.6
-1 1 -17 52.19 13.4
-1 0 -17 -3.6 11.1
-1 -2 -17 123.89 16.5
-1 -3 -17 31.8 8.8
-1 -3 -17 18.8 11.3
-1 -3 -17 30.3 6.4
-1 -4 -17 33.3 9.2
-1 -4 -17 48.8 7.1
-1 -4 -17 57.69 14.1
-1 -5 -17 213.98 14.2
-1 -5 -17 229.38 16.9
-1 -5 -17 230.08 23.4
1 5 17 228.08 14.6
-1 -6 -17 20.1 6.7
-1 -6 -17 0.5 11.6
-1 -6 -17 23.6 8.6
1 6 17 18.9 8.8
-1 -7 -17 21.6 6.8
-1 -7 -17 17.1 9.3
-1 -7 -17 24.9 11.1
1 7 17 27.1 7.1
-1 -8 -17 44.7 9.3
-1 -8 -17 32 13.4
-1 -8 -17 56.89 11.6
1 8 17 35.5 7.9
-1 -9 -17 -1.8 6.4
-1 -9 -17 3.9 9.8
-1 -9 -17 9.2 8.4
1 9 17 18.1 7.3
-1 -10 -17 1.2 9.2
-1 -10 -17 -1.3 10.3
-1 -10 -17 -11.3 6.8
1 10 17 9.1 7.8
-1 -11 -17 181.88 17.9
-1 -11 -17 155.48 20.2
1 11 17 165.08 25.4
-1 -12 -17 34.2 13.4
-1 -12 -17 13.5 9.2
-1 -12 -17 15.8 11.6
1 12 17 1.2 7.8
-1 11 -18 11.5 6
-1 10 -18 12.2 6.3
-1 9 -18 -2.4 5.4
-1 8 -18 -4.6 8.2
-1 7 -18 26.1 5.8
-1 7 -18 21.5 11.1
-1 6 -18 54.79 6.5
-1 6 -18 41.5 12.4
-1 5 -18 -8.6 10.6
-1 3 -18 65.09 20.1
-1 2 -18 28.5 12.4
-1 1 -18 -0.2 11.1
-1 0 -18 17.2 11.7
-1 -1 -18 -1.3 10.2
-1 -2 -18 27.4 11.9
-1 -3 -18 68.19 8.5
-1 -3 -18 64.99 14.9
-1 -4 -18 122.59 11.3
-1 -4 -18 120.29 17.8
-1 -4 -18 140.59 13.7
-1 -5 -18 -10 9.8
-1 -5 -18 11.6 6
-1 -5 -18 -1.3 7.4
-1 -6 -18 44.3 10.6
-1 -6 -18 45.2 14.2
-1 -6 -18 60.69 8.4
-1 -7 -18 37.3 8.3
-1 -7 -18 10.1 10
-1 -7 -18 39 10.7
-1 -8 -18 12.8 7.3
-1 -8 -18 6 8.7
-1 -8 -18 4.3 10.5
1 8 18 10.7 6.8
-1 -9 -18 10.1 9.3
-1 -9 -18 5.8 6.8
-1 -9 -18 4.1 11.5
1 9 18 3.2 4.3
-1 -10 -18 -6.1 9.9
-1 -10 -18 27.1 10.7
-1 -10 -18 9.2 7.7
-1 -11 -18 13.4 11.6
1 11 18 -4 5.3
-1 9 -19 4.2 5.9
-1 8 -19 63.39 17.3
-1 8 -19 67.29 7.8
-1 7 -19 17 11.7
-1 7 -19 28.5 6
-1 6 -19 14.8 12.7
-1 5 -19 138.99 19.9
-1 4 -19 17 11.9
-1 3 -19 8.2 10.3
-1 2 -19 53.99 13.8
-1 1 -19 17.4 11.7
-1 0 -19 -3.4 10.3
-1 -1 -19 9.4 11.8
-1 -2 -19 42.7 15
-1 -3 -19 13.8 7.9
-1 -3 -19 -10.1 10.5
-1 -4 -19 32.4 13.3
-1 -4 -19 12.6 8.4
-1 -4 -19 21.4 7
-1 -5 -19 143.59 14.9
-1 -5 -19 136.09 20.6
-1 -5 -19 130.19 12
-1 -6 -19 15.1 11.3
-1 -6 -19 34.6 10.2
-1 -7 -19 37.2 11.2
-1 -7 -19 19.7 7.7
-1 -7 -19 38.2 13.8
1 7 19 5.4 4.8
-1 -8 -19 81.09 13.4
-1 -8 -19 83.39 17.5
-1 -8 -19 90.89 12
-1 -9 -19 -14.1 7.3
-1 -9 -19 -4.3 13.4
1 9 19 -3.3 5.1
-1 8 -20 20.2 12.2
-1 8 -20 4.3 5.4
-1 7 -20 131.99 20.3
-1 6 -20 24.3 13
-1 5 -20 -5.3 12.6
-1 4 -20 28.1 14.6
-1 3 -20 59.79 16
-1 2 -20 13.7 12.7
-1 1 -20 28.7 14.6
-1 0 -20 2.4 12.2
-1 -1 -20 17 11.9
-1 -2 -20 11.7 12
-1 -3 -20 48.9 14.6
-1 -4 -20 28.1 13.3
-1 -4 -20 43.2 10.6
-1 -5 -20 3.3 11.9
-1 -5 -20 -7.6 5.8
-1 -5 -20 7.2 8.5
-1 -6 -20 35.2 10.4
-1 -6 -20 42.9 14.2
-1 -6 -20 17.7 7.6
-1 -7 -20 115.69 13.1
-1 -7 -20 111.99 23.4
-1 -8 -20 9 13
-1 -8 -20 10 8.5
-1 -8 -20 26.2 11.2
1 8 20 24.7 6.4
-1 6 -21 -4.4 12
-1 5 -21 0.2 12.9
-1 4 -21 49.3 16
-1 3 -21 6.4 12.7
-1 2 -21 29.7 13.7
-1 1 -21 12.1 13.5
-1 0 -21 1.7 11.8
-1 -1 -21 23.1 12.9
-1 -2 -21 31.7 13.8
-1 -3 -21 9.7 11.5
-1 -4 -21 59.19 11.3
-1 -4 -21 29.7 14.3
-1 -5 -21 1.8 7
-1 -6 -21 30.1 10.8
-1 -6 -21 -5.2 6.9
-1 -6 -21 13.1 12.4
-1 3 -22 42.3 15.9
-1 2 -22 -3.2 12.2
-1 1 -22 23.3 13.9
-1 0 -22 32 15.4
-1 -3 -22 18.7 12.8
2 -3 -22 109.99 19.7
2 -3 -22 131.69 14
2 -2 -22 34.2 19
2 0 -22 175.58 26.9
2 1 -22 1.1 14.8
2 2 -22 22.2 13.8
2 3 -22 105.69 20.3
2 -6 -21 34.5 10.9
2 -6 -21 15.4 12
2 -5 -21 53.99 10
2 -5 -21 50.29 17.9
2 -4 -21 32.3 9
2 -4 -21 14.8 14
2 -4 -21 36.7 8.7
2 -3 -21 6.5 7.6
2 -3 -21 12.3 12.5
2 -2 -21 3.8 12.8
2 -1 -21 228.88 26.6
2 0 -21 -6.3 12.1
2 1 -21 215.48 26.6
2 2 -21 1.2 12.4
2 3 -21 13.3 13
2 4 -21 31.6 14.5
2 5 -21 62.49 7.6
2 5 -21 71.99 16.6
2 6 -21 22.7 13.3
2 6 -21 13.7 5.4
-2 8 20 -8 4.9
2 -8 -20 19.5 9.5
2 -8 -20 2.3 7.9
2 -8 -20 27.5 15.9
-2 7 20 10 4.9
2 -7 -20 14.6 7.9
2 -7 -20 12.7 13.9
-2 6 20 9.7 4.4
2 -6 -20 2.2 7.5
2 -6 -20 13.1 8.9
2 -6 -20 -2 11.8
2 -5 -20 -2.4 6.4
2 -5 -20 9.8 8.7
2 -5 -20 -11.5 9.5
2 -4 -20 83.69 10.4
2 -4 -20 94.69 17.6
2 -4 -20 96.89 12.6
2 -3 -20 34.2 14.8
2 -3 -20 27.9 9
2 -2 -20 20.1 13
2 -1 -20 68.99 16.3
2 0 -20 247.98 26.1
2 1 -20 70.89 16.5
2 2 -20 50.49 15.3
2 3 -20 25.5 14.5
2 4 -20 102.99 18.2
2 4 -20 87.09 7.8
2 5 -20 -1.5 5
2 5 -20 -1.1 10.9
2 6 -20 -1.3 11.2
2 6 -20 2.4 5.6
2 7 -20 22.6 13.3
2 7 -20 16.5 6.1
2 8 -20 6.2 6.5
2 8 -20 12.9 13.4
2 -9 -19 104.29 12.7
2 -9 -19 90.39 23.3
2 -9 -19 69.99 19
-2 8 19 5 4.3
2 -8 -19 9.2 11.8
2 -8 -19 11.4 8.6
2 -8 -19 19.1 8.5
2 -7 -19 0.7 8.7
2 -7 -19 6.8 7.8
2 -7 -19 -3.5 11.6
-2 6 19 20.5 7.4
2 -6 -19 5.5 10.6
2 -6 -19 9 7.8
2 -6 -19 12 7.4
-2 5 19 48.7 8.3
2 -5 -19 23.5 7.5
2 -5 -19 38.7 12.3
2 -5 -19 32 9.7
2 -4 -19 18.8 6.3
2 -4 -19 10.3 10.4
2 -4 -19 -1.8 6.9
2 -3 -19 149.09 14.1
2 -3 -19 124.49 11.2
2 -3 -19 112.59 18.8
2 -2 -19 19.4 12.2
2 -1 -19 88.19 16.6
2 0 -19 11.6 10.8
2 1 -19 67.89 15.1
2 4 -19 11.1 12.3
2 5 -19 20.8 5.6
2 5 -19 31.9 13.2
2 6 -19 14.9 6.8
2 6 -19 16.2 12.8
2 7 -19 0.9 5.6
2 7 -19 7.5 10.2
2 8 -19 27 6.2
2 8 -19 29.8 15.3
2 9 -19 83.79 9
-2 11 18 -4.4 5.5
2 -11 -18 4.1 12.1
2 -11 -18 -2.3 10.4
-2 10 18 3.6 5.5
2 -10 -18 21 9
2 -10 -18 24 9.1
2 -10 -18 9.1 10.5
-2 9 18 17.7 6.9
2 -9 -18 30.6 8.1
2 -9 -18 20.5 12.5
2 -9 -18 40.6 10.5
-2 8 18 32.6 8.2
2 -8 -18 25.8 9.9
2 -8 -18 20.7 11.6
2 -8 -18 26.9 7.9
-2 7 18 18.2 6.4
2 -7 -18 2.4 6.4
2 -7 -18 3.7 7.2
2 -7 -18 -4.8 10.4
2 -6 -18 90.59 12.5
2 -6 -18 79.59 17.1
2 -6 -18 87.99 10.5
2 -5 -18 21.3 12.1
2 -5 -18 0.3 7.7
2 -5 -18 4.2 7.7
2 -4 -18 8.3 7.6
2 -4 -18 14.1 6.2
2 -4 -18 -1.4 10.8
2 -3 -18 1.6 6.9
2 -3 -18 13.5 11.6
2 -3 -18 6.9 5.4
2 -2 -18 203.48 14.6
2 -2 -18 186.18 21.2
2 -2 -18 155.38 11.6
2 3 -18 15 4.4
2 4 -18 10.9 4.4
2 5 -18 4.5 4.8
2 6 -18 87.29 8.2
2 7 -18 23.5 9.6
2 8 -18 17.6 5.7
2 9 -18 24.2 6.5
2 10 -18 18.3 6.6
2 11 -18 20.8 6.6
-2 12 17 131.79 15.1
2 -12 -17 134.69 17.3
2 -12 -17 118.99 18.7
2 -12 -17 98.19 13.9
-2 11 17 12.1 8.6
2 -11 -17 31.5 10.9
2 -11 -17 10 8.2
2 -11 -17 18 10.9
-2 10 17 110.99 12
2 -10 -17 99.19 17.5
2 -10 -17 101.89 12.4
2 -10 -17 102.19 15
-2 9 17 104.39 11.8
2 -9 -17 108.79 12.3
2 -9 -17 121.99 18.8
2 -9 -17 142.59 16.5
-2 8 17 14.5 6.8
2 -8 -17 9.2 11.8
2 -8 -17 18.5 7.4
2 -8 -17 23.4 9.7
-2 7 17 10 6
2 -7 -17 0.1 11.2
2 -7 -17 3.4 7.6
2 -7 -17 -6.4 5.8
-2 6 17 10.2 5.7
2 -6 -17 27.4 12
2 -6 -17 18.2 8.4
2 -6 -17 8 6.3
-2 5 17 193.38 13.6
2 -5 -17 205.48 13.4
2 -5 -17 171.88 16
2 -5 -17 182.38 21.1
2 -4 -17 84.99 11.8
2 -4 -17 85.19 15.9
2 -4 -17 96.39 9.8
2 -3 -17 13 5.5
2 -3 -17 1.5 8.6
2 -3 -17 -1.8 6.8
2 -2 -17 72.59 8
2 3 -17 1.5 4
2 4 -17 84.09 7.9
2 5 -17 198.58 11.2
2 6 -17 8.9 5.1
2 7 -17 2.9 5.1
2 8 -17 29 6.5
2 9 -17 109.99 10.6
2 10 -17 71.59 8.9
2 11 -17 6.1 6.3
2 12 -17 96.39 10.3
-2 13 16 111.49 9.7
-2 13 16 133.69 15.1
2 -13 -16 136.39 19.1
2 -13 -16 143.49 18.8
2 -13 -16 130.09 15.8
-2 12 16 17.9 7.7
2 -12 -16 20.2 9.9
2 -12 -16 -11.3 7.3
2 -12 -16 6 10.6
-2 11 16 41.1 9.3
2 -11 -16 63.89 9.8
2 -11 -16 27.9 12.4
2 -11 -16 55.99 13.6
-2 10 16 32.2 9.2
2 -10 -16 28.6 12.9
2 -10 -16 32.9 8.1
2 -10 -16 32.5 10.4
-2 9 16 0.7 6.1
2 -9 -16 6.2 9
2 -9 -16 2.6 10.5
2 -9 -16 14.5 7.1
-2 8 16 16.7 6.8
2 -8 -16 8.9 6.7
2 -8 -16 16.3 11.3
2 -8 -16 9.1 8.6
-2 7 16 70.19 9
2 -7 -16 74.59 11.6
2 -7 -16 61.99 9
2 -7 -16 69.99 13.9
-2 6 16 10.8 5.6
2 -6 -16 3.6 7.7
2 -6 -16 7.2 5.2
2 -6 -16 8.7 10.6
-2 5 16 51.69 10.2
2 -5 -16 63.89 10.5
2 -5 -16 75.29 14.6
2 -5 -16 53.29 7.7
-2 4 16 118.79 11.9
-2 4 16 114.79 9.6
2 -4 -16 120.09 10.2
2 -4 -16 116.09 16.5
2 -3 -16 324.97 16.2
2 -2 -16 37.4 6.2
2 1 -16 51.19 5.4
2 3 -16 309.17 13.8
2 4 -16 111.39 8.1
2 5 -16 56.29 6.2
2 6 -16 10.7 4.6
2 7 -16 56.79 6.8
2 8 -16 13.8 5.8
2 9 -16 10.6 5.7
2 10 -16 17.3 6.4
2 11 -16 46.5 10
2 11 -16 46.6 7.4
2 12 -16 7.7 9
2 12 -16 11.6 6.5
2 13 -16 123.29 15.2
2 13 -16 109.59 11.3
-2 13 15 30.6 6.3
-2 13 15 55.59 10.8
2 -13 -15 26.4 12.3
2 -13 -15 37.9 11.8
-2 12 15 60.49 10.1
2 -12 -15 72.69 10.8
2 -12 -15 70.89 13
2 -12 -15 40.8 13.6
-2 11 15 34.5 9
2 -11 -15 27.9 11.1
2 -11 -15 17.2 7.1
2 -11 -15 53.39 14.1
-2 10 15 80.49 12.7
2 -10 -15 79.39 10.6
2 -10 -15 65.79 14.5
2 -10 -15 91.09 14.1
-2 9 15 29.2 7.9
2 -9 -15 20.7 11.8
2 -9 -15 20 9.3
2 -9 -15 11.4 6.5
-2 8 15 88.99 10.4
2 -8 -15 98.49 13.7
2 -8 -15 79.29 15.5
2 -8 -15 92.59 10.6
-2 7 15 11.1 9.2
-2 7 15 3.8 5.7
2 -7 -15 -0.3 9
2 -7 -15 6.8 5.8
2 -7 -15 -3.5 7
-2 6 15 2 5.2
-2 6 15 10.6 6.5
2 -6 -15 9 5.9
2 -6 -15 6.4 11.5
2 -6 -15 16.3 11.4
-2 5 15 49 7.3
2 -5 -15 49.4 7.3
2 -5 -15 24.5 11.1
2 -5 -15 40 9.1
-2 4 15 3.9 4.4
-2 4 15 7.8 8.2
2 -4 -15 8.9 8.8
2 -3 -15 51.59 7.2
2 -2 -15 404.76 18.1
2 -1 -15 75.29 7.7
-2 0 15 -1.1 3.7
-2 -1 15 99.89 11.6
2 2 -15 430.86 17.3
2 3 -15 56.89 5.6
2 4 -15 14.7 4.4
2 5 -15 42.4 5.6
2 6 -15 9.3 4.6
2 7 -15 10.3 5.1
2 8 -15 86.29 8.5
2 9 -15 16.7 8.8
2 10 -15 86.49 9
2 10 -15 88.99 11
2 11 -15 37.6 7.5
2 11 -15 36.6 9.1
2 12 -15 67.19 13.1
2 12 -15 67.19 8.7
2 13 -15 46.1 11.4
2 13 -15 20.3 7.6
-2 14 14 29 8.8
-2 14 14 56.69 11.6
2 -14 -14 21.4 11.9
2 -14 -14 38 11.3
-2 13 14 133.59 13.9
-2 13 14 125.89 12.2
-2 13 14 116.49 9.5
2 -13 -14 149.69 18.1
2 -13 -14 98.89 15.3
-2 12 14 -6.9 6.2
2 -12 -14 -5 8.8
2 -12 -14 -0.8 6.1
2 -12 -14 -4.8 9.8
-2 11 14 48.1 9.9
2 -11 -14 46 12.4
2 -11 -14 22.7 11.5
2 -11 -14 32.9 8.6
-2 10 14 6.1 3.8
-2 10 14 13.1 7.1
2 -10 -14 10 8.6
2 -10 -14 -0.1 8.7
2 -10 -14 1.1 5.9
-2 9 14 9.6 6.6
2 -9 -14 13 12.3
2 -9 -14 15.1 6.6
2 -9 -14 11.4 8.4
-2 8 14 -0.3 6.2
-2 8 14 2.2 6
2 -8 -14 12.8 9.6
2 -8 -14 11.1 8.1
2 -8 -14 5 5.8
-2 7 14 100.19 12.1
-2 7 14 105.69 10.7
2 -7 -14 100.29 14.9
2 -7 -14 107.69 13
2 -7 -14 112.99 10
-2 6 14 -2.4 6.4
-2 6 14 -4.5 4.8
2 -6 -14 2.3 5.4
2 -6 -14 4.1 8.9
2 -6 -14 4.3 7.3
-2 5 14 22.1 5.8
2 -5 -14 22.2 6
2 -4 -14 86.29 8.8
-2 3 14 227.98 12.7
2 -3 -14 240.38 12.8
2 -2 -14 4.9 4.5
2 -2 -14 10.2 6
2 -1 -14 418.26 16.4
2 -1 -14 412.76 17.8
-2 0 14 46.1 4.9
2 0 -14 38.5 4.7
-2 -1 14 437.36 17.5
2 1 -14 416.16 16.9
2 2 -14 5.9 3.7
2 3 -14 215.98 10.6
2 4 -14 107.79 7.8
2 5 -14 19.8 4.6
2 6 -14 6.7 4.6
2 7 -14 85.89 8.4
2 8 -14 9 5.2
2 9 -14 21.3 6.1
2 9 -14 24.5 7.4
2 10 -14 8.5 5.3
2 10 -14 14.3 7
2 11 -14 31.1 7.3
2 12 -14 -2.4 5.7
2 13 -14 129.09 14.2
2 13 -14 89.49 10.3
2 14 -14 50.79 11.3
2 14 -14 33.2 8.3
-2 15 13 83.09 12.9
-2 15 13 60.99 11.1
2 -15 -13 86.19 14
2 -15 -13 52.09 12.3
-2 14 13 15.1 8.6
-2 14 13 30.2 9.4
2 -14 -13 46.4 11.8
2 -14 -13 21.5 10.3
2 -14 -13 29.7 8.6
-2 13 13 -0.8 6.7
-2 13 13 -0.3 4.4
-2 13 13 -0.5 6.8
2 -13 -13 -0.3 9.1
2 -13 -13 -19.3 6
2 -13 -13 -0.5 9.2
-2 12 13 283.77 17.8
-2 12 13 233.18 15.6
2 -12 -13 274.57 22.7
2 -12 -13 228.48 13.3
2 -12 -13 271.87 20.9
2 -12 -13 253.87 16
-2 11 13 41.8 5.4
-2 11 13 38.3 8.6
2 -11 -13 36.3 11.4
2 -11 -13 31.6 7.4
2 -11 -13 39.5 10.4
-2 10 13 6.9 6.8
-2 10 13 -3.9 5.8
2 -10 -13 5.2 5.3
2 -10 -13 2.2 9.2
2 -10 -13 -2.2 9.3
-2 9 13 115.79 12.8
-2 9 13 127.59 12
-2 9 13 114.69 9.1
2 -9 -13 109.89 10.5
2 -9 -13 99.29 15.7
2 -9 -13 139.19 15.7
-2 8 13 245.38 15.4
-2 8 13 240.38 17.2
2 -8 -13 264.67 15
2 -8 -13 245.68 18.2
2 -8 -13 239.58 21
-2 7 13 34.5 8.5
-2 7 13 28.1 7.1
2 -7 -13 31.2 7.1
2 -7 -13 44.9 9.9
2 -7 -13 37.8 11.2
-2 6 13 -3 5.6
-2 6 13 2.6 5.1
2 -6 -13 0.9 5.1
2 -6 -13 -4.5 6.7
-2 5 13 53.59 7.5
2 -5 -13 45.6 6.7
-2 4 13 -0.5 4.1
-2 4 13 -2.2 2.7
2 -4 -13 -0.6 4.2
-2 3 13 11.4 5.4
2 -3 -13 -2.8 4
2 -3 -13 -3.2 5.1
-2 2 13 487.65 19.3
-2 2 13 497.05 22.2
-2 2 13 580.54 26.1
2 -2 -13 494.15 21
2 -2 -13 532.75 23.1
2 -1 -13 161.38 9.5
2 -1 -13 164.48 11.6
-2 0 13 3.2 3.2
-2 -1 13 163.88 8.7
2 1 -13 149.29 8.2
-2 -2 13 474.25 19.3
2 2 -13 493.65 18.8
2 3 -13 0.5 3.2
2 4 -13 -0.8 3.5
2 5 -13 43.9 5.4
2 6 -13 2.4 4.3
2 7 -13 40.1 5.9
2 8 -13 234.48 12.6
2 9 -13 105.19 9.6
2 9 -13 136.79 11.1
2 10 -13 -2.4 6.2
2 11 -13 42.5 7.3
2 11 -13 44.3 9.8
2 12 -13 230.98 14.4
2 12 -13 241.88 17
2 13 -13 -5.8 5.7
2 13 -13 7.6 8.1
2 14 -13 13.4 9.5
2 14 -13 19.6 7.1
2 15 -13 69.99 13.5
-2 15 12 177.98 19.1
-2 15 12 146.99 14.8
2 -15 -12 173.58 20.9
2 -15 -12 119.69 16.4
-2 14 12 26.3 8.9
-2 14 12 16.1 9.3
-2 14 12 15.5 8.3
2 -14 -12 9 7.3
2 -14 -12 45.7 12
2 -14 -12 24.4 10.9
-2 13 12 54.59 10.3
-2 13 12 65.69 6.7
-2 13 12 57.99 9.8
2 -13 -12 43.3 12.5
2 -13 -12 50.79 9.1
2 -13 -12 40.3 11.9
-2 12 12 30.9 5.3
-2 12 12 36.4 7.7
-2 12 12 31.7 9
2 -12 -12 39.4 6.4
2 -12 -12 34.8 18.2
2 -12 -12 46 9.2
2 -12 -12 23.7 10.6
-2 11 12 32.6 5
-2 11 12 31.1 8.9
-2 11 12 21.3 7.6
-2 11 12 32.6 7.5
2 -11 -12 45.7 8.2
2 -11 -12 26.4 10.8
2 -11 -12 36.6 10.6
-2 10 12 296.27 14.3
-2 10 12 338.67 16.6
-2 10 12 316.87 20
-2 10 12 321.87 18.7
2 -10 -12 330.87 17.8
2 -10 -12 353.66 22.1
2 -10 -12 324.97 16.3
2 -10 -12 324.77 23.6
-2 9 12 120.69 11.9
-2 9 12 106.59 13.5
-2 9 12 92.69 10.7
2 -9 -12 94.99 13.3
2 -9 -12 101.79 14.9
2 -9 -12 74.39 9.4
-2 8 12 3.5 6.5
-2 8 12 3 5.5
2 -8 -12 3.9 7.5
2 -8 -12 0.1 8.7
2 -8 -12 4.6 5.4
-2 7 12 202.28 9.9
-2 7 12 218.08 14.8
-2 7 12 202.48 13.2
2 -7 -12 180.38 12.5
2 -7 -12 195.18 15.9
2 -7 -12 198.48 18.7
-2 6 12 -2.3 5.5
-2 6 12 5.5 3.4
-2 6 12 -2.4 4.7
2 -6 -12 6.3 5.1
-2 5 12 48.6 7
-2 5 12 43.7 7.7
2 -5 -12 48.7 6.9
-2 4 12 19.1 5.8
-2 4 12 15.6 5.1
-2 4 12 10.2 3.1
2 -4 -12 11.9 4.6
2 -4 -12 14.5 6.2
-2 3 12 136.39 10.4
-2 3 12 130.39 7.1
2 -3 -12 145.39 11.2
2 -3 -12 144.09 9.3
-2 2 12 151.18 9.2
-2 2 12 141.39 10.1
2 -2 -12 137.19 8.8
2 -2 -12 142.49 11
2 -1 -12 133.19 8.2
2 -1 -12 150.98 10.4
2 -1 -12 123.29 7.3
-2 0 12 446.86 16.8
2 0 -12 411.56 16.5
-2 -1 12 135.99 7.7
2 1 -12 135.69 8.3
-2 -2 12 143.59 8.2
2 2 -12 144.39 7.8
2 3 -12 153.88 8.3
2 4 -12 14.1 3.8
2 5 -12 43.8 5.5
2 6 -12 11.3 4.4
2 7 -12 182.98 10.8
2 7 -12 205.48 11.7
2 8 -12 -2.7 5.5
2 8 -12 1.7 4.4
2 9 -12 81.19 8.3
2 9 -12 93.79 10.1
2 10 -12 289.57 15.3
2 10 -12 318.87 17.3
2 11 -12 38.1 7
2 11 -12 28.9 8.4
2 12 -12 40.2 7.1
2 12 -12 26.8 8.8
2 13 -12 40.8 8.1
2 13 -12 63.59 10.8
2 14 -12 26.1 10.4
2 14 -12 31 7.6
2 15 -12 152.28 16.3
2 15 -12 137.59 13
-2 16 11 9.2 8.6
-2 16 11 -4.6 8.2
2 -16 -11 27.8 11.2
-2 15 11 58.29 11
-2 15 11 58.99 12
2 -15 -11 54.89 13.8
-2 14 11 49.9 10
-2 14 11 40.9 9.4
-2 14 11 36.5 5.8
2 -14 -11 39.3 7.3
2 -14 -11 53.89 13.1
-2 13 11 -0.4 7
-2 13 11 5.5 7.4
-2 13 11 -0.2 4.8
2 -13 -11 -0.1 8
2 -13 -11 1.4 6.1
2 -13 -11 -2.3 9.4
-2 12 11 37.8 9.6
-2 12 11 15.9 4.6
-2 12 11 30.5 8.6
-2 12 11 28.8 8.5
2 -12 -11 29.7 10.6
2 -12 -11 14.2 9.3
2 -12 -11 39.7 8
2 -12 -11 25.9 6
-2 11 11 320.07 18.3
-2 11 11 264.77 15.8
-2 11 11 262.07 22.3
-2 11 11 287.87 13.5
2 -11 -11 309.07 21.1
2 -11 -11 278.37 14.3
2 -11 -11 289.47 17
2 -11 -11 293.37 22.1
-2 10 11 8.4 6.3
-2 10 11 14.1 4.3
-2 10 11 -0.4 6.6
2 -10 -11 8 6
2 -10 -11 -4.1 8.5
2 -10 -11 9.5 8.8
-2 9 11 126.39 8.3
-2 9 11 163.08 20.7
-2 9 11 137.79 13.1
2 -9 -11 123.79 13.6
2 -9 -11 124.79 16.2
2 -9 -11 112.59 10.4
-2 8 11 198.28 14.6
-2 8 11 176.28 9.8
-2 8 11 191.48 11.3
-2 8 11 194.48 13.3
2 -8 -11 179.08 12.5
2 -8 -11 192.38 18
2 -8 -11 166.48 15.6
-2 7 11 75.59 8.9
-2 7 11 76.99 10.1
-2 7 11 61.99 6.4
2 -7 -11 65.69 7.9
2 -7 -11 80.89 11.7
2 -7 -11 86.39 11.8
-2 6 11 33.3 6.3
-2 6 11 27.5 4.1
-2 6 11 23.7 6.9
2 -6 -11 19.5 5.7
-2 5 11 319.97 13.3
-2 5 11 335.27 16.3
-2 5 11 319.07 17.2
2 -5 -11 356.76 16.1
-2 4 11 86.09 8
-2 4 11 87.69 8.8
2 -4 -11 90.99 10
2 -4 -11 86.59 7.7
-2 3 11 62.19 6.5
-2 3 11 68.29 5.1
2 -3 -11 77.49 5.7
2 -3 -11 70.99 7
2 -3 -11 75.89 8.5
-2 2 11 55.09 4.7
-2 2 11 48.3 5.9
-2 2 11 63.29 7
2 -2 -11 62.99 6.3
2 -2 -11 50.99 5.1
2 -2 -11 51.29 7.1
2 -1 -11 316.87 13
2 -1 -11 323.67 15.7
2 -1 -11 332.47 14
-2 0 11 -1.4 2.7
2 0 -11 -2.9 2.7
-2 -1 11 333.17 13.4
2 1 -11 317.67 13
-2 -2 11 52.69 5.4
2 2 -11 59.99 6
2 3 -11 64.29 5.5
2 4 -11 76.79 6.3
2 5 -11 320.97 13.9
2 6 -11 34.8 4.9
2 7 -11 68.09 7.6
2 7 -11 64.19 6.6
2 8 -11 185.58 12
2 8 -11 186.28 10.9
2 9 -11 114.09 11
2 9 -11 128.39 9.6
2 10 -11 3.8 5
2 10 -11 4.2 7.1
2 11 -11 292.87 17.4
2 12 -11 13.4 6.6
2 12 -11 28.8 9
2 13 -11 6.6 6.1
2 13 -11 8.6 8.7
2 14 -11 39.1 8
2 14 -11 56.99 11.7
2 15 -11 72.19 12.5
2 15 -11 70.49 9.5
2 16 -11 20.8 10.4
2 16 -11 -0.2 8.1
-2 16 10 138.29 16
-2 16 10 153.38 15.1
2 -16 -10 172.48 20.9
-2 15 10 27.5 9.8
-2 15 10 33.1 10
2 -15 -10 23.9 13.3
-2 14 10 77.59 11.7
-2 14 10 92.29 8.4
-2 14 10 114.49 12.9
-2 14 10 70.09 12.4
2 -14 -10 95.59 14.9
2 -14 -10 86.19 11.7
2 -14 -10 89.89 9.9
-2 13 10 -8.2 6.8
-2 13 10 20.2 8.2
-2 13 10 12.5 7.4
2 -13 -10 3.7 5.6
2 -13 -10 4.3 9.5
2 -13 -10 16.4 9.2
-2 12 10 61.89 9.7
-2 12 10 59.89 12.8
-2 12 10 52.79 6.3
-2 12 10 46.3 9.3
2 -12 -10 56.09 11.7
2 -12 -10 38.7 10.4
2 -12 -10 53.39 8.8
2 -12 -10 53.19 7.1
-2 11 10 22.9 7.5
-2 11 10 27.7 7.8
-2 11 10 27 4.9
-2 11 10 21.7 7.7
2 -11 -10 28 5.5
2 -11 -10 26.6 6.8
2 -11 -10 32 10.3
2 -11 -10 42.9 9.9
-2 10 10 641.54 28.4
-2 10 10 632.54 24.5
-2 10 10 606.74 29.6
-2 10 10 617.54 26.5
2 -10 -10 631.74 27.8
2 -10 -10 631.74 32.5
2 -10 -10 635.74 31.1
-2 9 10 11.4 6.4
-2 9 10 18.3 7.1
-2 9 10 18 4.5
-2 9 10 22.8 6.3
2 -9 -10 24.5 6.1
2 -9 -10 21.7 8.4
2 -9 -10 17.8 9.3
-2 8 10 -1.7 6.7
-2 8 10 0.1 5.1
-2 8 10 -3.3 5.3
-2 8 10 -2.3 4.7
2 -8 -10 -2.6 7
2 -8 -10 -3 4.5
2 -8 -10 1.5 7.7
-2 7 10 80.59 9
-2 7 10 85.89 6.6
-2 7 10 98.99 10.6
2 -7 -10 84.09 8.7
2 -7 -10 94.69 11.2
-2 6 10 61.39 5.7
-2 6 10 86.69 9.8
-2 6 10 80.79 8.3
2 -6 -10 73.79 7.9
-2 5 10 26.1 6.2
-2 5 10 27.3 5.7
-2 5 10 29.7 3.9
2 -5 -10 20.5 6.5
2 -5 -10 30.1 5.6
-2 4 10 17.5 5.3
-2 4 10 16.8 4.7
-2 4 10 17.7 3
2 -4 -10 20 5.8
2 -4 -10 16.2 4.5
-2 3 10 21.8 5.4
-2 3 10 29.7 3.2
-2 3 10 24.4 4.9
2 -3 -10 27.3 6.2
2 -3 -10 25.7 3.7
-2 2 10 6.2 2.4
-2 2 10 12.3 5.3
2 -2 -10 5.3 3.4
2 -2 -10 13.6 3.1
2 -2 -10 4.1 4.8
-2 1 10 334.67 13.4
-2 1 10 357.36 14.6
2 -1 -10 344.37 14.4
2 -1 -10 340.87 13.5
2 -1 -10 358.06 16
-2 0 10 1393.66 47.7
2 0 -10 1336.27 47.5
-2 -1 10 338.07 13.7
2 1 -10 347.47 13.4
-2 -2 10 7.4 3.2
2 2 -10 8.7 3
-2 -3 10 26.1 4.1
2 3 -10 27.4 3.8
2 4 -10 20.3 3.7
2 5 -10 21.4 3.9
2 6 -10 68.09 7.1
2 6 -10 67.69 6.3
2 7 -10 93.39 8.6
2 7 -10 95.89 7.7
2 8 -10 -6.4 5.2
2 8 -10 4.4 4.3
2 9 -10 19.3 6.3
2 9 -10 18 5.3
2 10 -10 594.24 26.8
2 10 -10 619.74 25.3
2 11 -10 33.5 8.2
2 11 -10 37.6 6.7
2 12 -10 58.59 8
2 12 -10 29.6 8.4
2 13 -10 18.4 9.1
2 13 -10 16.1 6.4
2 14 -10 72.49 9.7
2 14 -10 83.99 12.5
2 15 -10 39.2 10.9
2 15 -10 20.4 7
2 16 -10 156.78 17
2 16 -10 131.09 13.2
-2 17 9 60.79 11.3
-2 17 9 61.39 12
2 -17 -9 51.39 13.6
-2 16 9 -0.4 7.8
-2 16 9 14.1 8.4
2 -16 -9 16.6 19.3
-2 15 9 264.87 18.4
-2 15 9 268.57 20.6
-2 15 9 252.17 20.6
2 -15 -9 268.27 22.3
-2 14 9 11.6 9.6
-2 14 9 12.3 8.4
-2 14 9 7.6 4.4
-2 14 9 14.5 7.6
2 -14 -9 9.6 6.4
2 -14 -9 0.7 8.2
2 -14 -9 4.5 5.2
-2 13 9 22.3 8
-2 13 9 26.8 9.1
-2 13 9 28.7 8.5
2 -13 -9 28 9.5
2 -13 -9 28.4 9.8
2 -13 -9 22.3 7.1
2 -13 -9 15.2 9.7
-2 12 9 151.58 13.4
-2 12 9 144.19 12.7
-2 12 9 158.78 14.6
-2 12 9 144.39 9.4
2 -12 -9 150.78 16.5
2 -12 -9 144.59 10.6
2 -12 -9 137.89 12.3
2 -12 -9 179.68 16.2
-2 11 9 161.18 14.5
-2 11 9 164.68 12.4
-2 11 9 146.19 9.7
-2 11 9 159.98 13.4
2 -11 -9 148.69 10.6
2 -11 -9 169.28 12.2
2 -11 -9 180.38 16.4
2 -11 -9 178.88 16.8
-2 10 9 20.9 6.3
-2 10 9 5.2 4
-2 10 9 14.1 6.3
-2 10 9 8.1 6.4
2 -10 -9 20.8 5.8
2 -10 -9 13.6 8.6
2 -10 -9 26.4 9
-2 9 9 649.83 26.7
-2 9 9 638.24 24.9
-2 9 9 659.93 28.3
-2 9 9 644.44 29.7
2 -9 -9 617.64 27.5
2 -9 -9 714.13 32.7
2 -9 -9 655.03 27.2
2 -9 -9 670.03 30.8
-2 8 9 183.88 13.4
-2 8 9 179.88 12.3
-2 8 9 170.08 11
-2 8 9 185.38 10.7
2 -8 -9 173.78 10.1
2 -8 -9 204.88 15.1
2 -8 -9 180.08 11.7
2 -8 -9 207.28 16.7
-2 7 9 11 5.9
-2 7 9 17.5 3.9
-2 7 9 8.4 5
2 -7 -9 9.2 4.4
2 -7 -9 17.4 4
-2 6 9 18 5.3
-2 6 9 21.3 6
-2 6 9 23.9 3.8
2 -6 -9 19 4.8
-2 5 9 320.77 14.9
-2 5 9 310.77 15.8
-2 5 9 308.07 12.5
2 -5 -9 300.07 14.6
2 -5 -9 310.77 16.5
-2 4 9 92.79 10.9
-2 4 9 73.39 5.1
-2 4 9 63.09 6.8
2 -4 -9 76.59 6.9
2 -4 -9 89.59 8.8
-2 3 9 235.78 11.5
-2 3 9 220.38 9.5
-2 3 9 234.28 12.3
2 -3 -9 242.18 11.5
2 -3 -9 240.28 10
2 -3 -9 238.08 13
-2 2 9 47.3 6
-2 2 9 50.19 3.8
2 -2 -9 61.09 6.9
2 -2 -9 44.7 4.9
2 -2 -9 56.49 4.3
-2 1 9 142.49 8.6
-2 1 9 145.09 6.7
2 -1 -9 141.39 9
2 -1 -9 140.89 7.7
2 -1 -9 142.29 6.9
-2 0 9 1.2 2.4
2 0 -9 2.3 2.8
2 0 -9 1.7 2.4
2 0 -9 -1 3.5
-2 -1 9 133.39 6.9
2 1 -9 138.89 6.7
-2 -2 9 50.89 4.5
2 2 -9 52.69 4.6
-2 -3 9 218.38 10.2
2 3 -9 227.78 9.8
2 4 -9 83.69 5.8
2 5 -9 287.57 12.5
2 6 -9 11.2 4.4
2 6 -9 13.8 3.7
-2 -7 9 6 3.9
2 7 -9 9.2 4.9
2 7 -9 11.5 4.1
-2 -8 9 173.88 10.2
2 8 -9 182.68 10.4
2 8 -9 166.98 11.4
2 9 -9 593.14 24.2
2 9 -9 593.14 25.5
-2 -10 9 17.5 5.8
2 10 -9 15.7 5.3
2 10 -9 13.2 7.1
-2 -11 9 163.78 11.2
2 11 -9 153.68 11.2
2 11 -9 150.58 13.2
2 12 -9 138.59 13.5
2 12 -9 129.39 13.2
-2 -13 9 35.4 8.2
2 14 -9 -0.4 5.9
2 14 -9 10.7 8.8
2 15 -9 247.48 15.4
2 15 -9 224.08 18.8
2 16 -9 9.2 9.1
2 16 -9 6.2 9.8
2 16 -9 7.4 6.4
2 17 -9 31.9 11.9
2 17 -9 50.19 9
2 17 -9 46.5 12.5
-2 17 8 12.4 9.1
-2 17 8 14.5 8.8
2 -17 -8 28.3 11.5
-2 16 8 152.08 17.6
-2 16 8 197.68 16.5
-2 16 8 185.08 16.2
2 -16 -8 167.08 19.3
-2 15 8 83.89 13
-2 15 8 84.49 11.8
-2 15 8 92.59 12.8
2 -15 -8 97.99 15.4
-2 14 8 162.78 14.8
-2 14 8 155.58 15.8
-2 14 8 205.48 24.2
2 -14 -8 160.38 12
2 -14 -8 176.78 17.3
2 -14 -8 157.48 12.8
-2 13 8 114.49 12.8
-2 13 8 120.49 14.6
-2 13 8 125.99 12.7
2 -13 -8 110.49 12.8
2 -13 -8 117.79 15.4
2 -13 -8 113.19 12.3
-2 12 8 474.65 26.6
-2 12 8 512.25 24.1
-2 12 8 485.85 25
2 -12 -8 603.84 25.3
2 -12 -8 500.35 22.7
2 -12 -8 548.95 27.5
2 -12 -8 508.35 28
-2 11 8 206.18 11.2
-2 11 8 210.48 14.6
-2 11 8 211.88 15.6
-2 11 8 231.68 14.1
2 -11 -8 203.98 12.2
2 -11 -8 227.38 17.3
2 -11 -8 212.48 17.3
2 -11 -8 203.98 13.7
-2 10 8 336.77 18
-2 10 8 328.27 19.4
-2 10 8 322.57 16.8
-2 10 8 322.77 14.7
2 -10 -8 359.46 20.8
2 -10 -8 345.77 17.5
-2 9 8 10.5 8.5
-2 9 8 1.7 3.4
-2 9 8 3.9 5.2
-2 9 8 0.9 5.3
2 -9 -8 1.2 4.6
2 -9 -8 -4.2 6.6
2 -9 -8 -1.1 4.1
2 -9 -8 -5.3 6.5
-2 8 8 18.9 5.8
-2 8 8 21.7 6.8
-2 8 8 22.5 4
-2 8 8 26 6.4
2 -8 -8 16.3 7.1
2 -8 -8 15 5.4
2 -8 -8 22.9 4.7
2 -8 -8 13.6 7
-2 7 8 19.1 6.1
-2 7 8 17.5 5.3
-2 7 8 23.2 5.1
2 -7 -8 14.5 4.2
2 -7 -8 19.3 4.9
-2 6 8 295.57 12.6
-2 6 8 305.27 13.5
-2 6 8 321.07 16.3
-2 6 8 322.77 15.1
2 -6 -8 293.97 14.5
-2 5 8 48.6 4.4
-2 5 8 42.4 6.4
-2 5 8 34.7 5.6
2 -5 -8 54.59 7.8
2 -5 -8 47.4 5.8
-2 4 8 58.39 6.4
-2 4 8 61.19 4.6
-2 4 8 63.89 7.2
2 -4 -8 58.09 6.1
2 -4 -8 74.59 8.1
-2 3 8 398.96 16.7
-2 3 8 390.66 14.9
-2 3 8 403.96 17.5
2 -3 -8 403.36 15.2
2 -3 -8 390.46 16.5
2 -3 -8 403.06 18.1
-2 2 8 11.9 2.3
-2 2 8 4.1 3
-2 2 8 1.3 3.6
2 -2 -8 2.9 5.1
2 -2 -8 11.3 2.7
2 -2 -8 7.2 3
-2 1 8 245.48 10
-2 1 8 256.77 11.8
2 -1 -8 248.08 10.9
2 -1 -8 247.48 10.1
2 -1 -8 268.47 13
-2 0 8 943.01 33.1
2 0 -8 933.71 33
2 0 -8 927.91 34.5
2 0 -8 956.3 33.5
-2 -1 8 244.08 10.1
2 1 -8 247.88 10
-2 -2 8 8.4 2.8
2 2 -8 6.9 2.5
-2 -3 8 392.06 15.4
2 3 -8 387.16 15
2 4 -8 57.59 8
-2 -5 8 35.8 4.4
2 5 -8 34.4 4.9
2 5 -8 35.2 4.2
-2 -6 8 277.87 12.9
2 6 -8 299.87 12.9
2 6 -8 293.27 13.5
-2 -7 8 19.2 4.6
2 7 -8 17.6 5.3
2 7 -8 25.2 4.5
-2 -8 8 13.2 5.7
2 8 -8 11.2 5.1
2 8 -8 24.1 4.8
-2 -9 8 6.5 5.2
2 9 -8 -1.4 5.4
2 9 -8 -5.8 4.1
-2 -10 8 327.27 16.1
2 10 -8 335.87 15.8
2 10 -8 310.67 17
-2 -11 8 199.08 12.5
2 11 -8 193.48 12.3
2 11 -8 217.98 14.6
2 12 -8 488.05 21.5
2 12 -8 446.76 20
2 12 -8 487.55 23.7
-2 -13 8 95.19 9.8
2 13 -8 92.09 13.4
2 13 -8 115.59 10.5
2 13 -8 124.29 12.9
2 14 -8 134.19 14.5
2 14 -8 147.49 12.1
2 15 -8 79.99 12
2 15 -8 78.79 12.8
2 15 -8 72.59 9.2
2 15 -8 81.19 8.9
2 16 -8 150.78 12.3
2 16 -8 169.78 17.3
2 16 -8 173.38 14
2 16 -8 210.38 17.8
2 17 -8 26 9.5
2 17 -8 16.5 10.8
2 17 -8 23.4 11.5
-2 17 7 4.5 7.2
-2 17 7 -13.2 9.8
-2 17 7 -1 9.2
2 -17 -7 39.3 11.9
-2 16 7 64.59 12.9
-2 16 7 46.5 10.8
-2 16 7 39.2 9.6
2 -16 -7 66.29 13.6
-2 15 7 38.2 9.8
-2 15 7 52.19 10.7
-2 15 7 54.09 12
2 -15 -7 68.09 12.8
-2 14 7 36.2 8.2
-2 14 7 19.6 9.9
2 -14 -7 29.7 6.9
2 -14 -7 24.1 7.2
2 -14 -7 36.7 10.8
-2 13 7 -8.1 6.4
-2 13 7 6.6 7
-2 13 7 -3.9 6.5
2 -13 -7 1.1 5.1
2 -13 -7 2.8 5.1
2 -13 -7 4.4 8.9
-2 12 7 319.37 18.2
-2 12 7 366.16 20.7
-2 12 7 363.36 19.5
2 -12 -7 342.97 17.2
2 -12 -7 331.57 21.8
2 -12 -7 321.17 18
-2 11 7 295.37 19.9
-2 11 7 297.37 17.1
-2 11 7 286.57 16.2
2 -11 -7 310.87 20
2 -11 -7 295.97 16.2
2 -11 -7 293.77 15.1
-2 10 7 12.7 6.2
-2 10 7 13.9 5.9
-2 10 7 13.5 6.7
2 -10 -7 18.2 8.1
2 -10 -7 9.1 5.2
-2 9 7 344.67 16.3
-2 9 7 316.57 18.3
-2 9 7 340.27 17.2
2 -9 -7 359.46 20
2 -9 -7 320.77 16.5
2 -9 -7 324.37 19.3
2 -9 -7 343.37 15.7
-2 8 7 8.4 5.6
-2 8 7 17.5 5.6
-2 8 7 9.8 3.5
-2 8 7 13.5 5
2 -8 -7 5.5 6.3
2 -8 -7 6.4 4.1
2 -8 -7 11.1 4.4
2 -8 -7 3.5 6.3
-2 7 7 7.6 5.3
-2 7 7 5.8 4.4
-2 7 7 1.9 2.6
-2 7 7 6.4 4.2
2 -7 -7 4.8 3.6
2 -7 -7 -1.6 3.8
-2 6 7 181.68 8.5
-2 6 7 181.98 10.6
-2 6 7 186.68 9.6
-2 6 7 171.88 11.4
2 -6 -7 172.68 8.9
2 -6 -7 179.88 10.3
-2 5 7 406.26 15.3
-2 5 7 384.56 18
-2 5 7 388.16 17.2
-2 5 7 408.76 15.9
2 -5 -7 392.86 16.9
2 -5 -7 397.76 20.8
-2 4 7 365.26 13.7
-2 4 7 346.37 16.3
-2 4 7 356.56 15.5
2 -4 -7 345.27 15.3
2 -4 -7 366.46 16.8
-2 3 7 483.85 17.6
-2 3 7 478.35 19.9
-2 3 7 479.55 19.2
2 -3 -7 489.25 20.4
2 -3 -7 465.45 18.9
-2 2 7 767.42 28.6
-2 2 7 742.43 26.7
-2 2 7 733.63 28
2 -2 -7 755.22 29
2 -2 -7 765.92 27.9
2 -2 -7 780.12 26.9
-2 1 7 218.08 10.3
-2 1 7 210.48 8.6
2 -1 -7 214.28 8.8
2 -1 -7 205.38 9.5
2 -1 -7 215.18 10.7
-2 0 7 1.5 2
2 0 -7 1.5 2.4
2 0 -7 -1.7 2.1
2 0 -7 2 3.2
-2 -1 7 208.58 8.9
2 1 -7 213.68 8.8
-2 -2 7 735.93 26.4
2 2 -7 730.53 26.2
-2 -3 7 478.45 18.1
2 3 -7 470.05 17.7
-2 -4 7 327.67 13.4
2 4 -7 327.97 13.6
2 4 -7 341.87 13.4
-2 -5 7 369.76 15.1
2 5 -7 374.26 15
2 5 -7 371.96 15.4
-2 -6 7 169.98 9.2
2 6 -7 171.78 9.8
2 6 -7 182.18 9.1
-2 -7 7 7.4 3.8
2 7 -7 6.8 3.5
2 7 -7 -2.9 4.3
2 8 -7 10.1 4
2 8 -7 6.5 5.2
-2 -9 7 324.77 15.4
2 9 -7 329.77 16.5
2 9 -7 323.17 15.2
-2 -10 7 5.5 4.6
2 10 -7 9.9 4.6
2 10 -7 9 6.2
-2 -11 7 279.67 14.8
2 11 -7 276.87 14.5
2 11 -7 281.27 16.8
2 11 -7 288.37 16.6
2 11 -7 273.97 13.5
2 12 -7 318.77 16.3
2 12 -7 332.37 18.6
2 12 -7 306.77 15.1
-2 -13 7 -1.4 5.7
2 13 -7 4 7.3
2 13 -7 0.2 5.2
2 13 -7 1.2 4.8
2 14 -7 30.2 9.2
2 14 -7 23.3 6.1
2 14 -7 16.1 6.4
2 14 -7 19.6 9
2 15 -7 37.4 7.4
2 15 -7 62.19 11.5
2 15 -7 57.39 10.5
2 15 -7 44.7 8.2
2 16 -7 48 8
2 16 -7 54.89 11.9
2 16 -7 30.4 11.1
2 16 -7 45 8.9
2 17 -7 -8.3 9.6
2 17 -7 8.3 7.7
2 17 -7 3.6 10
2 17 -7 8.4 6.7
-2 18 6 17.3 11.5
-2 18 6 13.5 7.9
2 -18 -6 18.8 10.8
-2 17 6 36.3 9.8
-2 17 6 33.4 10.3
-2 17 6 19.7 11.9
2 -17 -6 64.29 13.6
-2 16 6 1 9.4
-2 16 6 6 7.3
-2 16 6 -5.3 8.2
2 -16 -6 16.4 10.7
-2 15 6 57.49 10
-2 15 6 45.7 10.2
-2 15 6 49.8 11.7
2 -15 -6 47.6 12.2
-2 14 6 66.29 10.6
-2 14 6 69.79 11.2
2 -14 -6 67.29 8.7
2 -14 -6 54.79 12.2
2 -14 -6 70.29 10.2
-2 13 6 323.57 18.6
-2 13 6 315.87 18.7
-2 13 6 343.37 20.8
2 -13 -6 310.47 17.6
2 -13 -6 326.47 17.5
2 -13 -6 319.77 21.4
-2 12 6 100.39 11
-2 12 6 96.39 10.8
-2 12 6 102.49 14.2
2 -12 -6 81.59 12.8
2 -12 -6 97.39 9.9
2 -12 -6 95.99 10.5
-2 11 6 0.6 5.5
-2 11 6 0.7 6
-2 11 6 -2.8 6.1
2 -11 -6 9.3 7.8
2 -11 -6 -3.3 4.5
2 -11 -6 2.7 5
-2 10 6 213.58 13.4
-2 10 6 212.08 13.1
2 -10 -6 206.58 16.1
2 -10 -6 219.08 13.1
-2 9 6 34.7 7.9
-2 9 6 28.8 6.4
-2 9 6 32.9 6.7
2 -9 -6 16 7.4
2 -9 -6 37.2 8.5
2 -9 -6 24.1 5.5
2 -9 -6 28.5 5.5
-2 8 6 41.5 6.6
-2 8 6 40.1 7.3
-2 8 6 57.69 7
2 -8 -6 42.3 6.2
2 -8 -6 52.89 8.8
2 -8 -6 53.89 8.7
2 -8 -6 45.6 5.6
-2 7 6 364.76 18
-2 7 6 375.26 16.9
-2 7 6 363.66 15.8
2 -7 -6 351.76 15.3
2 -7 -6 362.86 16.5
-2 6 6 6.5 3.7
-2 6 6 8.1 2.8
-2 6 6 11 4
-2 6 6 3.9 4.2
2 -6 -6 3.3 3.3
2 -6 -6 6.6 3.6
-2 5 6 89.59 6.3
-2 5 6 78.69 8
-2 5 6 104.79 5.7
-2 5 6 88.19 7.2
2 -5 -6 96.49 8.6
2 -5 -6 87.89 6.9
2 -5 -6 89.29 5.9
-2 4 6 376.36 15.3
-2 4 6 378.66 17.4
-2 4 6 398.76 14.9
-2 4 6 403.66 16.7
2 -4 -6 399.06 16.4
2 -4 -6 412.46 17.9
-2 3 6 1345.27 48.6
-2 3 6 1389.16 49.4
-2 3 6 1410.06 47.2
2 -3 -6 1400.46 49.7
2 -3 -6 1272.67 48.3
-2 2 6 755.52 27.8
-2 2 6 718.63 27.1
-2 2 6 710.73 25.8
2 -2 -6 748.83 28.1
2 -2 -6 729.23 27
2 -2 -6 751.42 26.1
-2 1 6 248.88 11.2
-2 1 6 250.67 9.7
2 -1 -6 252.37 10.5
2 -1 -6 251.47 11.6
2 -1 -6 252.97 9.9
-2 0 6 252.67 9.8
-2 0 6 250.47 10.8
2 0 -6 255.97 9.8
2 0 -6 247.88 11.1
2 0 -6 242.08 10.1
-2 -1 6 253.77 10
2 1 -6 250.57 9.9
-2 -2 6 716.83 25.6
2 2 -6 713.03 25.5
-2 -3 6 1318.57 45.7
-2 -3 6 1283.37 45.3
2 3 -6 1306.07 45.5
-2 -4 6 374.06 14.6
2 4 -6 357.56 14.9
2 4 -6 382.16 14.6
-2 -5 6 83.79 6
2 5 -6 86.39 6.6
2 5 -6 85.29 6.6
-2 -6 6 0.7 3.3
2 6 -6 1.8 3.9
2 6 -6 10.6 3.2
-2 -7 6 359.26 15.3
2 7 -6 339.97 15.8
2 7 -6 350.96 15
-2 -8 6 41.5 6.7
2 8 -6 44.3 6.8
2 8 -6 41 5.3
2 8 -6 43.7 6.6
-2 -9 6 25.1 5.4
2 9 -6 16.3 6.1
2 9 -6 24.4 6.5
2 9 -6 29.7 4.8
2 9 -6 20.7 4.7
-2 -10 6 198.38 12.1
2 10 -6 239.18 13.7
2 10 -6 231.38 14.2
2 10 -6 205.48 11.9
2 10 -6 198.38 11
-2 -11 6 1.1 4.7
2 11 -6 -4.6 4.2
2 11 -6 4 4.6
2 11 -6 4.8 6.2
2 11 -6 5.1 7
2 12 -6 72.19 8.5
2 12 -6 96.49 11.4
2 12 -6 85.99 8.3
-2 -13 6 346.57 17.3
2 13 -6 301.97 22.2
2 13 -6 257.77 19.3
2 13 -6 327.37 19.1
2 14 -6 57.89 7.9
2 14 -6 67.59 10.7
2 14 -6 57.59 8.3
2 14 -6 60.89 10.6
-2 -15 6 49.5 9
2 15 -6 46.7 10.6
2 15 -6 55.59 8.1
2 15 -6 51.79 10.9
2 15 -6 48.8 8.4
2 16 -6 4.7 5.7
2 16 -6 -0.7 8.5
2 16 -6 -5 5.5
2 16 -6 3.4 8.9
2 17 -6 39 7.4
2 17 -6 21.7 10.7
2 17 -6 9.7 10.5
2 17 -6 25.5 7.3
2 18 -6 0.3 13.5
2 18 -6 18.7 11.2
2 18 -6 12.1 7.2
2 18 -6 17.7 9.2
-2 18 5 13.9 7.8
-2 18 5 3.6 9.7
-2 18 5 -10.5 10.6
2 -18 -5 14.8 10.9
-2 17 5 8.1 8.3
-2 17 5 2.6 9.1
-2 17 5 9.1 7.5
2 -17 -5 10.9 10.2
-2 16 5 12.2 9
-2 16 5 8.7 7.9
-2 16 5 6.7 8.6
2 -16 -5 36.7 10.8
-2 15 5 46.6 8.9
-2 15 5 29.7 9.5
-2 15 5 37.7 9.2
2 -15 -5 35 11.5
-2 14 5 138.79 13
-2 14 5 133.29 14.5
2 -14 -5 129.79 11.7
2 -14 -5 148.39 16.3
2 -14 -5 132.29 11.3
-2 13 5 169.48 13.8
-2 13 5 167.58 15.2
-2 13 5 171.78 13.8
2 -13 -5 163.78 15.7
2 -13 -5 162.78 12.1
2 -13 -5 180.98 12.8
-2 12 5 792.62 33.3
-2 12 5 793.42 33.1
-2 12 5 760.22 34.9
2 -12 -5 804.12 36
2 -12 -5 803.62 32.8
2 -12 -5 753.32 31.7
-2 11 5 108.79 12.6
-2 11 5 87.19 10
-2 11 5 100.19 10.5
2 -11 -5 97.79 12.3
2 -11 -5 95.79 8.7
2 -11 -5 95.79 10
-2 10 5 0.2 4.6
-2 10 5 -10.8 4.7
-2 10 5 -0.2 5.4
2 -10 -5 -2.1 6.7
2 -10 -5 0.5 4.4
-2 9 5 7.1 4.7
-2 9 5 7.3 5.2
-2 9 5 5.3 5.5
2 -9 -5 10.3 4.4
2 -9 -5 8.1 6.1
2 -9 -5 1.5 4.2
2 -9 -5 6.6 6.5
-2 8 5 35.1 7.2
-2 8 5 55.59 6.6
2 -8 -5 52.09 6
2 -8 -5 51.09 6.6
2 -8 -5 38.7 7.3
2 -8 -5 48 8.2
-2 7 5 2.4 4
-2 7 5 1.3 3.7
-2 7 5 1.3 3.9
2 -7 -5 0 3.3
2 -7 -5 0.9 3.5
-2 6 5 116.49 9.3
-2 6 5 129.89 8.4
-2 6 5 118.79 7.6
2 -6 -5 127.99 8.1
2 -6 -5 115.19 7.2
-2 5 5 148.89 7.2
-2 5 5 145.99 9
-2 5 5 151.48 10
-2 5 5 146.09 8
2 -5 -5 131.49 7.7
2 -5 -5 151.68 8.6
2 -5 -5 146.69 10.3
-2 4 5 2701.83 88.19
-2 4 5 2534.35 90.19
-2 4 5 2601.44 88.39
-2 4 5 2587.14 89.49
2 -4 -5 2543.95 90.49
2 -4 -5 2495.25 88.19
2 -4 -5 2530.25 89.29
-2 3 5 96.49 6.6
-2 3 5 104.79 5.3
-2 3 5 102.59 7.4
2 -3 -5 106.99 6.5
2 -3 -5 98.29 7.7
-2 2 5 597.04 22.3
-2 2 5 566.64 20.5
-2 2 5 572.74 21.6
2 -2 -5 556.04 22.3
2 -2 -5 593.44 20.6
-2 1 5 279.27 11.6
-2 1 5 271.77 10.1
-2 1 5 274.67 11
2 -1 -5 256.37 10.8
2 -1 -5 255.17 11.7
2 -1 -5 269.87 10.2
-2 0 5 0.4 1.6
-2 0 5 -0.3 2.6
2 0 -5 -0.9 1.7
2 0 -5 1.7 2
2 0 -5 5.2 2.9
-2 -1 5 263.67 10.4
2 1 -5 271.27 10.3
-2 -2 5 557.44 20.1
2 2 -5 551.04 20
-2 -3 5 97.89 5.6
-2 -3 5 91.09 5.4
2 3 -5 98.59 5.5
2 3 -5 102.29 5.7
-2 -4 5 2454.35 84.79
2 4 -5 2453.55 84.99
2 4 -5 2475.15 84.69
-2 -5 5 139.69 7.7
2 5 -5 141.59 7.4
2 5 -5 129.09 8.1
-2 -6 5 110.29 7.4
2 6 -5 126.19 7.2
2 6 -5 116.09 8
2 6 -5 119.89 6.4
-2 -7 5 -0.5 3.2
2 7 -5 -0.7 4.5
2 7 -5 -3.1 3.8
2 7 -5 1.4 3
2 7 -5 1.9 3.1
-2 -8 5 45.5 7.4
-2 -8 5 48.8 6.1
2 8 -5 31.1 6.1
2 8 -5 48.5 5.4
2 8 -5 47 7.1
2 8 -5 41.7 5
-2 -9 5 6.3 3.9
-2 -9 5 9.9 4.5
-2 -9 5 7.5 5.6
2 9 -5 3 5.1
2 9 -5 8.8 4.2
2 9 -5 1.1 3.7
2 9 -5 4.4 5.2
-2 -10 5 -3.4 3.4
-2 -10 5 0.8 4
-2 -10 5 -4.6 5.9
2 10 -5 -5.2 5.3
2 10 -5 10.4 4.6
2 10 -5 -2.3 3.9
2 10 -5 1.2 6
-2 -11 5 90.59 9.2
-2 -11 5 78.09 7.5
-2 -11 5 109.69 10.8
2 11 -5 95.29 10.6
2 11 -5 92.69 10.9
2 11 -5 93.19 8.7
2 11 -5 77.59 8
-2 -12 5 692.83 31.2
2 12 -5 786.42 30.6
2 12 -5 757.92 29.9
2 12 -5 774.82 32.7
-2 -13 5 148.09 13.1
-2 -13 5 170.58 12.4
-2 -13 5 159.38 10.5
2 13 -5 180.38 12
2 13 -5 163.18 14.2
2 13 -5 169.58 12.1
-2 -14 5 135.49 13.7
2 14 -5 106.59 10.3
2 14 -5 128.09 13.7
2 14 -5 114.89 10.9
2 14 -5 116.19 14.7
-2 -15 5 35.4 14.2
2 15 -5 30.3 7.5
2 15 -5 39.1 10.1
2 15 -5 34.2 12.7
2 15 -5 34.8 7.5
-2 -16 5 26.9 13.6
2 16 -5 19.6 9
2 16 -5 18.8 6.2
2 16 -5 10 9
2 16 -5 1.6 5.7
-2 -17 5 6 5.9
2 17 -5 4.3 6.1
2 17 -5 4.4 9.8
2 17 -5 7.3 9.9
2 17 -5 6.5 6.9
2 18 -5 -3.9 10.2
2 18 -5 4.2 9.5
2 18 -5 2.7 6.6
2 18 -5 2.7 6
-2 18 4 19.7 9.3
-2 18 4 14.4 7.7
-2 18 4 -6.6 11.6
2 -18 -4 26.4 11.5
-2 17 4 24.2 10.6
-2 17 4 15.4 8.8
-2 17 4 26.6 8.8
2 -17 -4 6.6 9.7
-2 16 4 2.6 8.6
-2 16 4 24.3 9.4
-2 16 4 5.7 7.3
2 -16 -4 50.69 12.2
-2 15 4 23.8 9.1
-2 15 4 43.2 12.5
-2 15 4 22.6 7.8
2 -15 -4 33.1 10.9
-2 14 4 35.2 9.5
-2 14 4 20.2 7.5
2 -14 -4 22.8 7.2
2 -14 -4 35.6 7.6
2 -14 -4 31.6 9.7
-2 13 4 693.43 30.3
-2 13 4 699.13 30.5
2 -13 -4 693.53 29.7
2 -13 -4 678.63 29.5
2 -13 -4 646.94 32.4
-2 12 4 9.3 6.6
-2 12 4 11 5.8
-2 12 4 15.6 7.4
2 -12 -4 20.6 6
2 -12 -4 12.5 9.3
2 -12 -4 12.7 5.8
-2 11 4 23 7.1
-2 11 4 34.9 7
-2 11 4 31.9 7.9
2 -11 -4 34.7 6.6
2 -11 -4 34.5 8.9
2 -11 -4 29.8 6.3
-2 10 4 25.5 6.8
-2 10 4 20.8 6.4
-2 10 4 25.1 6
2 -10 -4 30.1 6
2 -10 -4 17.2 7.4
-2 9 4 2.4 5.1
-2 9 4 4.6 4.5
-2 9 4 3.1 5.3
2 -9 -4 16.9 6.6
2 -9 -4 -0.8 4.1
2 -9 -4 10.8 4.5
-2 8 4 50.29 6.5
-2 8 4 46.8 7.2
-2 8 4 51.89 6.7
2 -8 -4 55.69 6.2
2 -8 -4 49.4 6
2 -8 -4 49.99 8.1
-2 7 4 18.2 4.6
-2 7 4 18.8 4.5
-2 7 4 18.4 5.2
2 -7 -4 18.5 4.2
2 -7 -4 9.9 5
2 -7 -4 21.1 4.3
-2 6 4 94.29 7
-2 6 4 87.29 8.2
-2 6 4 88.79 7.2
2 -6 -4 80.69 6.8
2 -6 -4 82.39 6.2
-2 5 4 618.14 24.9
-2 5 4 629.14 23.3
-2 5 4 625.44 24.1
2 -5 -4 625.84 25.1
2 -5 -4 602.44 22.9
2 -5 -4 610.14 23.8
-2 4 4 62.09 6.4
-2 4 4 46.9 5.4
-2 4 4 62.09 4.3
-2 4 4 54.89 4.9
2 -4 -4 70.99 7.1
2 -4 -4 45.4 4.5
2 -4 -4 43.5 5
-2 3 4 2882.31 100.19
-2 3 4 3005.4 98.49
-2 3 4 2877.71 99.49
2 -3 -4 2895.61 99.49
2 -3 -4 2845.42 100.29
2 -3 -4 2812.82 98.49
-2 2 4 542.25 18.7
-2 2 4 538.15 20.2
-2 2 4 499.75 19.5
2 -2 -4 503.15 20.3
2 -2 -4 546.55 18.8
2 -2 -4 509.65 19.5
-2 1 4 611.44 22.1
-2 1 4 627.64 22.6
-2 1 4 601.74 21.4
2 -1 -4 600.34 22.7
2 -1 -4 631.14 21.6
2 -1 -4 594.94 22
-2 0 4 2150.88 74.29
-2 0 4 2227.68 74.99
2 0 -4 2223.48 74.29
2 0 -4 2120.99 74.99
2 0 -4 2174.58 74.59
-2 -1 4 614.24 22
-2 -1 4 630.44 22
2 1 -4 589.64 21.8
2 1 -4 621.54 22.4
2 1 -4 646.84 22.1
-2 -2 4 504.55 18.2
2 2 -4 496.15 18
-2 -3 4 2792.22 92.89
-2 -3 4 2712.43 92.89
2 3 -4 2668.53 92.69
2 3 -4 2669.33 92.99
-2 -4 4 44.5 4.4
2 4 -4 54.19 5.6
2 4 -4 45.8 4.4
2 4 -4 50.09 4.9
-2 -5 4 664.33 23.3
-2 -5 4 603.64 23.1
2 5 -4 609.54 22.3
2 5 -4 619.34 23.6
2 5 -4 606.04 22.7
2 5 -4 575.44 23.3
-2 -6 4 83.69 5.6
-2 -6 4 86.19 6.7
-2 -6 4 86.89 6.9
2 6 -4 87.89 7.1
2 6 -4 81.69 7.6
-2 -7 4 20.9 4.3
-2 -7 4 21.6 4.8
-2 -7 4 16.5 3.3
2 7 -4 17.3 3.9
2 7 -4 15.1 3.7
2 7 -4 22.5 5.3
2 7 -4 17.6 4.6
-2 -8 4 35.1 5.4
-2 -8 4 44.3 6.8
-2 -8 4 39 4.8
2 8 -4 40.8 5.3
2 8 -4 42.6 5
2 8 -4 39.8 6.1
2 8 -4 45.5 6.7
-2 -9 4 7 4
-2 -9 4 4.6 3.9
2 9 -4 5.7 3.7
2 9 -4 3.6 5.2
2 9 -4 7.6 3.9
2 9 -4 7.8 5.7
-2 -10 4 26.8 5.7
-2 -10 4 30.1 4.8
2 10 -4 30.9 5.4
2 10 -4 21.4 6.7
2 10 -4 20.4 4.9
-2 -11 4 26.4 5.1
-2 -11 4 27.5 6.4
2 11 -4 31.4 7.7
2 11 -4 35.8 5.9
2 11 -4 30.9 8.2
2 11 -4 34.7 5.9
-2 -12 4 17.2 5.6
2 12 -4 9.3 7.3
2 12 -4 10.9 5.3
2 12 -4 12.2 5.3
-2 -13 4 706.93 30.1
2 13 -4 654.53 30.6
2 13 -4 701.73 28.6
2 13 -4 653.43 27.9
2 13 -4 695.63 31.6
-2 -14 4 26.5 7.2
2 14 -4 33.1 10
2 14 -4 23.2 6.8
2 14 -4 26.4 8.7
2 14 -4 12.3 6.4
2 15 -4 13.1 8.9
2 15 -4 10 9.1
2 15 -4 14.3 6.8
2 15 -4 5.2 6.6
2 16 -4 26.4 7.6
2 16 -4 23.7 10
2 16 -4 14.8 9.4
2 16 -4 24.5 7.2
2 17 -4 7.6 6.1
2 17 -4 9.1 10.9
2 17 -4 8.8 9.7
2 17 -4 25.9 7.7
-2 -18 4 11.8 8.5
2 18 -4 21.6 9.2
2 18 -4 32.4 9.2
2 18 -4 17.7 12.3
-2 18 3 53.39 9.3
-2 18 3 40.9 10.6
-2 18 3 53.49 14.3
2 -18 -3 61.39 13.8
-2 17 3 54.39 10.5
-2 17 3 56.19 11.5
-2 17 3 51.59 11.9
2 -17 -3 61.29 12.9
-2 16 3 13.8 15.3
-2 16 3 9.6 9.2
-2 16 3 12.1 7.6
2 -16 -3 26.4 11
-2 15 3 1.8 5.8
-2 15 3 -1.6 7.6
-2 15 3 7.5 6.9
2 -15 -3 3.3 8
-2 14 3 28 9.3
-2 14 3 20.3 7.3
2 -14 -3 32.7 6.7
2 -14 -3 13.9 15.6
2 -14 -3 23.1 7.4
-2 13 3 7.9 5.8
-2 13 3 8.2 6.9
-2 13 3 3.7 6.5
2 -13 -3 3.2 5.4
2 -13 -3 -0.8 7.2
2 -13 -3 4.2 5.7
-2 12 3 378.86 21.3
-2 12 3 393.96 19.7
-2 12 3 367.36 19.6
2 -12 -3 391.36 22
2 -12 -3 384.76 18.6
2 -12 -3 392.26 18.9
-2 11 3 5.2 5.9
-2 11 3 -5.7 5.4
-2 11 3 3.5 4.9
2 -11 -3 -0.8 7.1
2 -11 -3 0.7 4.1
2 -11 -3 6 4.8
-2 10 3 -2.3 5.2
-2 10 3 -0.1 4.7
-2 10 3 2.4 4.7
2 -10 -3 6.6 4.4
2 -10 -3 2.4 7.4
2 -10 -3 6.9 7
-2 9 3 190.58 11.6
-2 9 3 171.08 12.6
-2 9 3 215.18 11.8
2 -9 -3 199.28 10.9
2 -9 -3 185.78 13.6
-2 8 3 125.79 9.3
-2 8 3 137.99 10.6
-2 8 3 134.29 9.3
2 -8 -3 132.79 8.6
2 -8 -3 135.39 8.7
-2 7 3 253.07 12.5
-2 7 3 240.48 13.4
-2 7 3 249.88 12.4
2 -7 -3 259.27 14.1
2 -7 -3 247.88 12
2 -7 -3 247.88 11.7
-2 6 3 52.39 6.5
-2 6 3 52.59 6
-2 6 3 53.39 5.8
2 -6 -3 49.6 5.4
2 -6 -3 52.89 5.3
-2 5 3 3.7 3.4
-2 5 3 3.6 4
-2 5 3 -0.8 3.2
2 -5 -3 2.6 3.1
2 -5 -3 1 2.7
2 -5 -3 0.5 3.7
-2 4 3 1407.96 50.79
-2 4 3 1421.06 50.09
-2 4 3 1422.76 49.4
2 -4 -3 1400.56 49.3
2 -4 -3 1438.86 50.99
2 -4 -3 1387.26 49.9
-2 3 3 1372.16 44.7
-2 3 3 1262.57 44.8
-2 3 3 1288.37 45.5
-2 3 3 1261.47 46.1
2 -3 -3 1248.28 44.7
2 -3 -3 1294.27 45.4
2 -3 -3 1301.67 46.3
-2 2 3 9044.59 306.27
-2 2 3 9019.1 306.67
2 -2 -3 8930.81 306.17
2 -2 -3 9131.49 306.87
-2 1 3 427.96 16.3
-2 1 3 434.36 16.8
-2 1 3 455.45 15.8
2 -1 -3 444.86 16.9
2 -1 -3 425.46 16.2
2 -1 -3 469.95 15.8
-2 0 3 0.5 1.9
-2 0 3 0.4 2.4
-2 0 3 0.1 1.4
2 0 -3 -0.2 1.5
2 0 -3 1.9 1.7
2 0 -3 0.9 2.8
-2 -1 3 444.36 16.2
-2 -1 3 456.45 16.3
2 1 -3 460.35 16.6
2 1 -3 444.76 16.2
2 1 -3 456.75 16.4
-2 -2 3 8990.6 303.77
-2 -2 3 8891.11 303.77
2 2 -3 9999 304.17
2 2 -3 8458.05 303.67
2 2 -3 8528.95 303.77
-2 -3 3 1255.97 43.5
-2 -3 3 1218.08 44
2 3 -3 1197.88 44.1
2 3 -3 1385.96 44.4
2 3 -3 1220.88 43.7
2 3 -3 1279.97 43.5
-2 -4 3 1377.86 48.1
-2 -4 3 1363.56 48.5
2 4 -3 1429.76 48.9
2 4 -3 1339.27 48.7
2 4 -3 1390.56 48
2 4 -3 1396.36 48.2
-2 -5 3 2.6 3.2
-2 -5 3 -0.1 2.2
2 5 -3 2.3 2.6
2 5 -3 2.1 2.5
2 5 -3 -3 3.6
2 5 -3 -2.5 3.2
-2 -6 3 45.2 5.4
-2 -6 3 44.6 4.7
2 6 -3 46.2 4.6
2 6 -3 44.2 4.9
2 6 -3 44.1 5.7
2 6 -3 51.79 6
-2 -7 3 241.18 11
-2 -7 3 243.48 11.8
2 7 -3 231.58 12.1
2 7 -3 247.98 12.8
2 7 -3 236.38 10.9
-2 -8 3 117.89 8.7
-2 -8 3 110.99 8.7
-2 -8 3 130.89 8.5
2 8 -3 115.49 7.7
2 8 -3 132.59 9.3
2 8 -3 126.49 10
-2 -9 3 192.78 10.3
-2 -9 3 204.78 11.1
-2 -9 3 188.68 12.1
2 9 -3 188.58 11.9
2 9 -3 177.88 13.2
2 9 -3 193.08 10.3
-2 -10 3 9.7 6.7
-2 -10 3 -0.7 4.5
-2 -10 3 3.6 3.7
2 10 -3 6.8 5.7
2 10 -3 5.5 4.5
2 10 -3 11.9 6.2
-2 -11 3 -4 6.4
-2 -11 3 -4.8 4.6
-2 -11 3 1.5 3.8
2 11 -3 -5.9 4.4
2 11 -3 8.2 6.4
-2 -12 3 347.07 19.7
-2 -12 3 392.76 18.4
2 12 -3 393.06 20.2
2 12 -3 363.26 23.1
-2 -13 3 4.5 6.6
-2 -13 3 7.9 7.9
2 13 -3 1.2 5.7
2 13 -3 14.1 6.6
2 13 -3 9.7 7.5
-2 -14 3 25.8 6.6
-2 -14 3 35.9 7
-2 -14 3 32.2 11.6
2 14 -3 23.3 7.1
2 14 -3 22.2 8.4
2 14 -3 31.8 9.2
2 14 -3 19.5 6.6
-2 -15 3 4.4 7.8
2 15 -3 15.9 9
2 15 -3 22.9 9.1
2 15 -3 1.4 5.9
2 15 -3 4.8 6
-2 -16 3 31.3 9.2
2 16 -3 22.6 7.8
2 16 -3 21.8 9
2 16 -3 33.3 10.4
2 16 -3 27.4 7.8
-2 -17 3 17.6 8.5
2 17 -3 75.19 13.8
2 17 -3 44.5 8.4
2 17 -3 76.99 12.5
2 17 -3 48.3 9.4
2 18 -3 45.9 10.6
2 18 -3 44.7 12.1
-2 18 2 1.8 10.8
-2 18 2 4.2 9
-2 18 2 5.6 6.6
2 -18 -2 7.1 10.7
-2 17 2 56.89 11.6
-2 17 2 36.9 12.5
-2 17 2 26.5 8.5
2 -17 -2 52.59 17.5
-2 16 2 74.29 14.9
-2 16 2 70.09 10.4
-2 16 2 83.69 13.3
2 -16 -2 86.19 14.4
-2 15 2 139.59 14
-2 15 2 145.29 12.8
-2 15 2 141.29 15.5
2 -15 -2 159.58 16
-2 14 2 116.59 11.6
-2 14 2 120.19 13.5
2 -14 -2 131.29 11.2
2 -14 -2 130.19 14.6
2 -14 -2 107.09 10.4
-2 13 2 36.5 7.7
-2 13 2 54.49 10.3
-2 13 2 48 9.1
2 -13 -2 43 7.2
2 -13 -2 52.69 8.6
2 -13 -2 46.8 10.5
-2 12 2 49.4 8.7
-2 12 2 67.59 9.4
-2 12 2 61.49 8.7
2 -12 -2 56.99 10.4
2 -12 -2 65.99 8.1
2 -12 -2 70.29 9
-2 11 2 99.39 11
-2 11 2 90.29 9.3
-2 11 2 119.89 11.2
2 -11 -2 97.29 8.9
2 -11 -2 110.19 12
2 -11 -2 99.59 8.8
-2 10 2 411.86 18.7
-2 10 2 366.76 19.6
-2 10 2 391.76 18.3
2 -10 -2 408.16 20.6
2 -10 -2 370.86 20.2
2 -10 -2 382.06 19.5
-2 9 2 90.99 8.4
-2 9 2 91.39 10
-2 9 2 99.99 8.8
2 -9 -2 84.59 7.7
2 -9 -2 112.49 11.2
2 -9 -2 90.99 8.5
-2 8 2 105.29 8.1
-2 8 2 96.79 9.3
-2 8 2 105.69 8.5
2 -8 -2 104.59 9.9
2 -8 -2 104.39 7.8
2 -8 -2 107.09 7.7
-2 7 2 124.29 9.4
-2 7 2 110.19 7.8
-2 7 2 102.49 8.8
2 -7 -2 111.19 7.4
2 -7 -2 102.29 7.2
2 -7 -2 106.69 9.4
-2 6 2 0 3.3
-2 6 2 1.7 3.4
-2 6 2 1.7 4.1
2 -6 -2 5.4 3.3
2 -6 -2 3.9 3.1
-2 5 2 3.6 3.6
-2 5 2 -2.6 2.9
-2 5 2 2.1 3.1
2 -5 -2 -1.4 2.7
2 -5 -2 3.4 3.9
2 -5 -2 4.1 2.9
-2 4 2 1.6 2.6
-2 4 2 5.3 2.9
-2 4 2 1.8 3.3
2 -4 -2 3.5 2.6
2 -4 -2 1.9 2.6
2 -4 -2 1 3.6
-2 3 2 7855.21 272.47
-2 3 2 7919.51 273.47
-2 3 2 8144.79 273.07
2 -3 -2 8023.6 272.47
2 -3 -2 8102.59 272.97
2 -3 -2 8201.68 273.67
-2 2 2 1369.96 48.3
-2 2 2 1478.75 47.8
-2 2 2 1378.96 47.9
-2 2 2 1369.16 48.8
2 -2 -2 1379.26 48.9
2 -2 -2 1375.96 48.3
-2 1 2 1136.49 40.2
-2 1 2 1185.08 39.5
-2 1 2 1126.39 39.8
2 -1 -2 1151.18 40.3
2 -1 -2 1172.08 39.5
2 -1 -2 1131.29 39.8
-2 0 2 2649.24 98.59
-2 0 2 3003.9 98.99
2 0 -2 2947.01 98.99
2 0 -2 3058.39 99.29
2 0 -2 2888.01 98.69
-2 -1 2 1135.19 39.9
-2 -1 2 1190.78 40
-2 -1 2 1161.58 40.2
2 1 -2 1174.98 40.1
2 1 -2 1253.87 40.3
2 1 -2 1087.99 39.9
2 1 -2 1124.39 39.8
-2 -2 2 1331.37 47.3
-2 -2 2 1293.37 47.5
-2 -2 2 1367.76 47.3
2 2 -2 1303.67 47.3
2 2 -2 1386.66 47.3
2 2 -2 1315.57 47.5
2 2 -2 1527.95 48.1
2 2 -2 1482.55 47.9
-2 -3 2 7696.23 264.57
-2 -3 2 7789.72 264.87
2 3 -2 7798.32 264.47
2 3 -2 7560.34 264.57
2 3 -2 8363.96 265.27
2 3 -2 7643.24 264.97
-2 -4 2 4.5 3.6
-2 -4 2 6.8 2.3
-2 -4 2 3.3 2.8
2 4 -2 3.9 2.3
2 4 -2 2.7 3.5
2 4 -2 2 2.2
2 4 -2 3.2 3.3
-2 -5 2 1.1 4
-2 -5 2 2.1 3.2
-2 -5 2 4.1 2.5
2 5 -2 -2.4 3.6
2 5 -2 -0.6 2.4
2 5 -2 3.2 3.5
-2 -6 2 5.7 4.6
-2 -6 2 1.6 2.8
-2 -6 2 0.2 3.3
2 6 -2 4.9 4.5
2 6 -2 1.5 4.1
2 6 -2 4.3 2.9
-2 -7 2 104.49 6.8
-2 -7 2 112.49 8.6
-2 -7 2 108.09 7.5
2 7 -2 96.89 10.2
2 7 -2 96.79 6.8
2 7 -2 105.59 8.1
-2 -8 2 106.69 8.9
-2 -8 2 96.39 7.7
-2 -8 2 105.39 7.2
2 8 -2 100.79 9.5
2 8 -2 98.19 8.6
2 8 -2 105.29 7.3
-2 -9 2 83.69 7.2
-2 -9 2 92.19 8.1
-2 -9 2 107.49 9.7
2 9 -2 91.29 7.4
2 9 -2 84.39 9
2 9 -2 96.99 10.1
-2 -10 2 374.56 18.9
-2 -10 2 365.16 17.4
-2 -10 2 379.36 17.1
2 10 -2 383.96 18.5
2 10 -2 378.66 19.6
2 10 -2 384.26 17
-2 -11 2 124.59 12.1
-2 -11 2 110.79 9.1
-2 -11 2 103.09 9
2 11 -2 119.59 11.7
2 11 -2 95.79 9.1
-2 -12 2 58.19 9.9
-2 -12 2 52.89 7.1
2 12 -2 44.8 9
2 12 -2 60.29 7.9
-2 -13 2 54.19 9.8
-2 -13 2 30.3 7.7
2 13 -2 56.99 9.9
2 13 -2 38.5 7.4
2 13 -2 36.5 8.9
-2 -14 2 122.09 10.5
-2 -14 2 125.49 13.9
-2 -14 2 106.19 10
2 14 -2 137.09 15.5
2 14 -2 123.49 13.1
2 14 -2 129.09 14.3
-2 -15 2 159.58 15.3
2 15 -2 157.28 16.1
2 15 -2 146.89 16
2 15 -2 147.09 12.4
-2 -16 2 80.89 12.4
2 16 -2 80.29 10.5
2 16 -2 77.49 12
2 16 -2 72.79 12.5
2 16 -2 60.69 9.3
-2 -17 2 43.8 11.6
2 17 -2 35.7 8.1
2 17 -2 58.89 12.8
2 17 -2 38.2 8.3
2 17 -2 45.8 10.8
-2 -18 2 13.7 7.4
2 18 -2 -0.7 11.3
2 18 -2 7.4 7.2
2 18 -2 4.5 10.7
2 18 -2 2.5 6.5
-2 18 1 55.29 12.9
-2 18 1 20.8 9.6
-2 18 1 39 9.1
2 -18 -1 21.5 8.2
-2 17 1 31.9 17.9
-2 17 1 43.9 8.6
-2 17 1 39.7 9.9
2 -17 -1 39.2 11.1
-2 16 1 41.5 8.8
-2 16 1 37.3 10.5
-2 16 1 48.8 10.8
2 -16 -1 54.29 11.1
-2 15 1 89.09 12.8
-2 15 1 71.59 10.2
-2 15 1 80.89 12.1
2 -15 -1 102.39 13.6
-2 14 1 62.29 10.7
-2 14 1 79.89 10
2 -14 -1 68.69 8.8
2 -14 -1 79.49 9.8
2 -14 -1 88.99 12.6
-2 13 1 16.4 6.7
-2 13 1 5.3 5.7
-2 13 1 2.6 6.7
2 -13 -1 4.5 7.4
2 -13 -1 10.6 5.4
2 -13 -1 8.2 6.7
-2 12 1 18.2 6.1
-2 12 1 27.7 7.7
-2 12 1 19.7 7.4
2 -12 -1 23.4 8.6
2 -12 -1 27.8 6.2
2 -12 -1 25.9 6.2
-2 11 1 46.6 6.9
-2 11 1 55.69 8.6
-2 11 1 56.09 8.6
2 -11 -1 63.59 9.3
2 -11 -1 56.89 7.2
2 -11 -1 59.89 7.3
-2 10 1 10.2 6.2
-2 10 1 6.4 4.4
-2 10 1 15.5 5.8
2 -10 -1 4.2 6.1
2 -10 -1 9.8 4.6
2 -10 -1 11.9 7.7
-2 9 1 593.04 24.3
-2 9 1 589.44 24.2
-2 9 1 576.64 25.5
2 -9 -1 591.04 23.9
2 -9 -1 584.34 25.7
2 -9 -1 592.44 23.8
-2 8 1 89.49 8.9
-2 8 1 78.09 7.7
-2 8 1 73.89 7.1
2 -8 -1 73.99 6.6
2 -8 -1 67.69 6.7
2 -8 -1 78.69 8.4
-2 7 1 49.9 6.6
-2 7 1 54.19 6.1
2 -7 -1 57.99 6
2 -7 -1 67.59 7.6
2 -7 -1 54.09 5.7
-2 6 1 71.49 6.2
-2 6 1 58.09 5.8
-2 6 1 61.69 6.7
2 -6 -1 58.29 5.6
2 -6 -1 60.39 6.9
2 -6 -1 58.29 5.5
-2 5 1 231.08 10.4
-2 5 1 229.48 11.2
-2 5 1 221.08 10.4
2 -5 -1 222.18 10.1
2 -5 -1 219.18 10.1
-2 4 1 4.1 2.6
-2 4 1 2.8 3.1
-2 4 1 8.1 2.8
2 -4 -1 1.4 3.2
2 -4 -1 4.3 2.5
2 -4 -1 2.7 2.6
-2 3 1 290.67 11.4
-2 3 1 289.97 11.6
-2 3 1 290.37 12.2
2 -3 -1 284.97 11.4
2 -3 -1 282.67 12.3
2 -3 -1 291.77 11.2
-2 2 1 103.79 5.5
-2 2 1 112.39 5.3
2 -2 -1 111.59 6.5
2 -2 -1 110.49 5.3
2 -1 -1 7.7 1.7
-2 0 1 0 1.2
-2 0 1 0 0.4
-2 0 1 1.2 1.1
2 0 -1 -0.7 0.7
2 0 -1 0.9 0.9
2 1 -1 4886.41 165.88
-2 -2 1 103.99 5
-2 -2 1 116.89 6.4
-2 -2 1 115.89 6.3
-2 -2 1 106.79 5
-2 -2 1 100.89 5.6
2 2 -1 103.39 4.9
2 2 -1 103.49 5.8
2 2 -1 104.49 5.1
2 2 -1 124.19 6.2
2 2 -1 108.79 6.3
-2 -3 1 281.87 11.4
-2 -3 1 308.37 12.4
-2 -3 1 322.37 11.8
-2 -3 1 285.57 11.9
2 3 -1 297.47 11.4
2 3 -1 303.87 12.4
2 3 -1 291.57 12
2 3 -1 280.97 11.2
-2 -4 1 4.8 3
-2 -4 1 3.2 3.5
-2 -4 1 3.7 2.3
2 4 -1 2 3.3
2 4 -1 -0.3 3
2 4 -1 4 2.5
-2 -5 1 210.98 9.9
-2 -5 1 232.48 11.2
-2 -5 1 226.48 10.4
2 5 -1 210.98 10.6
2 5 -1 234.38 9.9
-2 -6 1 56.69 5.4
-2 -6 1 58.49 5.9
-2 -6 1 73.19 7.1
2 6 -1 59.29 6.2
2 6 -1 74.59 7.3
2 6 -1 61.09 5.4
-2 -7 1 50.69 5.8
-2 -7 1 74.59 7.8
-2 -7 1 66.29 6.4
2 7 -1 62.69 7
2 7 -1 70.19 7.6
-2 -8 1 65.89 6.4
-2 -8 1 78.79 8.3
-2 -8 1 66.09 6.7
2 8 -1 72.39 6.6
2 8 -1 77.89 7.9
2 8 -1 76.49 8.8
-2 -9 1 604.84 24.2
-2 -9 1 577.44 25.3
-2 -9 1 595.14 23.9
2 9 -1 585.14 24.8
2 9 -1 589.04 25.9
2 9 -1 595.24 23.8
-2 -10 1 9.6 4.2
-2 -10 1 15.2 4.9
-2 -10 1 0.3 5.9
2 10 -1 2.2 6.6
2 10 -1 8.4 4.5
2 10 -1 15.7 5.8
-2 -11 1 62.79 7.7
-2 -11 1 52.89 9.2
-2 -11 1 51.49 7.2
2 11 -1 54.39 7.2
2 11 -1 60.69 8.5
-2 -12 1 16.6 5.6
-2 -12 1 23.5 8.5
2 12 -1 28.1 7.6
2 12 -1 26.7 8.1
2 12 -1 20.6 6.1
-2 -13 1 16.9 9.6
-2 -13 1 13 8.1
2 13 -1 13.4 6.2
2 13 -1 11 7.2
2 13 -1 7.2 7.2
-2 -14 1 75.09 12.6
-2 -14 1 75.69 9.4
2 14 -1 64.79 10.4
2 14 -1 68.09 11
2 14 -1 64.89 11.3
-2 -15 1 95.69 13.3
2 15 -1 68.39 11.8
2 15 -1 84.99 10.4
2 15 -1 75.79 11.9
-2 -16 1 33.9 10.9
2 16 -1 34.5 10.8
2 16 -1 46.2 9.3
2 16 -1 43.2 10.7
-2 -17 1 53.49 12
2 17 -1 46 12.1
2 17 -1 50.39 8.9
2 17 -1 66.49 10.1
2 17 -1 54.19 12.6
-2 -18 1 10.4 7
2 18 -1 22.4 7.9
2 18 -1 38.6 13.1
2 18 -1 28.5 8
2 18 -1 43.9 13
-2 18 0 35.8 8
-2 18 0 22.8 10.3
-2 18 0 36.2 13.3
2 -18 0 15.5 6.6
-2 17 0 7.3 9.6
-2 17 0 14 7
-2 17 0 27.7 9
2 -17 0 19 9.7
-2 16 0 149.09 15.5
-2 16 0 155.88 16.7
-2 16 0 167.18 14
2 -16 0 192.88 16.9
-2 15 0 -3.7 6
-2 15 0 -11.6 6.5
-2 15 0 -2.5 7.5
2 -15 0 1.3 7.2
-2 14 0 5 5.9
-2 14 0 16.1 7.4
-2 14 0 -3.2 9.3
2 -14 0 3.4 7.7
2 -14 0 19.2 6.2
2 -14 0 4.5 5.2
-2 13 0 52.09 9.5
-2 13 0 43.8 7.9
-2 13 0 53.59 9.6
2 -13 0 58.69 10.8
2 -13 0 46.2 9.7
-2 12 0 15.7 6.4
-2 12 0 2.3 5.1
-2 12 0 -4.1 6.4
2 -12 0 11.9 4.8
2 -12 0 6.1 5.4
2 -12 0 0.7 6.7
-2 11 0 68.69 8.1
-2 11 0 64.29 9.2
-2 11 0 92.19 10.5
2 -11 0 80.49 10.3
2 -11 0 66.29 7.4
2 -11 0 70.69 8.1
-2 10 0 698.73 29.5
-2 10 0 695.83 28.6
-2 10 0 673.23 27.7
2 -10 0 693.93 27.9
2 -10 0 657.73 27.6
2 -10 0 736.93 29.9
-2 9 0 177.48 10.9
-2 9 0 163.78 11.7
-2 9 0 158.68 10.1
2 -9 0 172.68 10.2
2 -9 0 160.28 9.6
2 -9 0 180.98 12.2
-2 8 0 33.7 5.7
-2 8 0 27 6.1
-2 8 0 27.9 4.7
2 -8 0 27.3 4.5
2 -8 0 28.5 6
2 -8 0 24.4 5
-2 7 0 126.49 10.9
-2 7 0 102.19 8.7
-2 7 0 131.49 9.9
2 -7 0 119.79 7.8
2 -7 0 125.49 7.6
2 -7 0 137.39 9.4
-2 6 0 63.99 6.4
-2 6 0 46.8 5.4
-2 6 0 56.19 5.8
2 -6 0 50.09 5
2 -6 0 52.99 5.4
2 -6 0 53.39 6.2
-2 5 0 26.8 4.2
-2 5 0 23.2 3.6
2 -5 0 19.8 3.2
2 -5 0 19.7 3.4
-2 4 0 2.5 2.9
-2 4 0 3.6 2.5
-2 4 0 5.3 3
2 -4 0 7 3.2
2 -4 0 1.5 2.1
2 -4 0 5.7 2.7
-2 3 0 275.57 10.9
-2 3 0 280.17 10.7
-2 3 0 255.87 11.3
2 -3 0 270.47 10.6
2 -3 0 263.47 11.4
-2 2 0 44 3.4
-2 2 0 41.7 4.2
2 -2 0 43.7 3.2
2 -2 0 38.6 4.4
-2 1 0 33.5 3
-2 1 0 29.7 2.3
2 -1 0 31.7 2.9
-2 0 0 -1 0.5
-2 0 0 -0.2 0.4
2 0 0 0.3 0.8
2 0 0 -0.1 0.7
-2 -1 0 33.6 3.1
-2 -1 0 34.9 3.3
2 1 0 32.6 2.7
2 1 0 27.1 1.9
2 1 0 23.7 2.2
-2 -2 0 43.5 4
-2 -2 0 55.09 4.8
-2 -2 0 40.7 3.4
-2 -2 0 57.89 4.7
2 2 0 55.79 4.8
2 2 0 47 4.9
2 2 0 38.8 3.5
2 2 0 42.6 4.3
2 2 0 37.1 3
-2 -3 0 284.67 12.1
-2 -3 0 275.77 11.1
-2 -3 0 267.37 11.4
-2 -3 0 308.97 11.6
2 3 0 298.87 11.7
2 3 0 259.97 11
2 3 0 284.77 13.1
2 3 0 272.57 11.6
-2 -4 0 -1.7 2.3
-2 -4 0 1.5 3.4
-2 -4 0 5.3 2.9
2 4 0 0 2.9
2 4 0 1.2 2.2
2 4 0 3.7 3.5
-2 -5 0 22.2 4.1
-2 -5 0 20.6 4.6
-2 -5 0 24.8 3.6
2 5 0 21.8 3.5
2 5 0 21.2 4
2 5 0 20.3 4.6
-2 -6 0 56.99 5.5
-2 -6 0 68.39 6.2
-2 -6 0 66.89 7.2
2 6 0 51.59 5.9
2 6 0 72.19 7.5
2 6 0 56.49 5.4
-2 -7 0 127.09 8
-2 -7 0 124.09 8.2
-2 -7 0 127.09 9.7
2 7 0 125.49 8
2 7 0 141.59 10
2 7 0 136.09 9
-2 -8 0 25.7 4.6
-2 -8 0 24.5 5
-2 -8 0 22.3 6
2 8 0 19 6.1
2 8 0 27 5
2 8 0 23 5.5
-2 -9 0 163.98 10.1
-2 -9 0 160.08 9.9
-2 -9 0 177.48 12
2 9 0 166.48 12.4
2 9 0 161.38 10
2 9 0 160.88 11.1
-2 -10 0 696.03 29.6
-2 -10 0 680.33 27.8
2 10 0 663.73 27.5
2 10 0 723.43 28.8
-2 -11 0 76.59 8.5
-2 -11 0 80.69 8.7
-2 -11 0 74.49 10.4
2 11 0 81.39 8.4
2 11 0 72.39 9.3
-2 -12 0 14 7.8
-2 -12 0 11.5 5.5
2 12 0 8.6 6.9
2 12 0 9.8 5.6
2 12 0 11.5 7.1
-2 -13 0 55.59 8.4
-2 -13 0 38.2 9.5
2 13 0 58.89 9.6
2 13 0 45.8 9.3
2 13 0 52.99 8.2
-2 -14 0 13.5 6.1
-2 -14 0 -2.3 5.3
-2 -14 0 4.4 8.4
2 14 0 7.1 7.3
2 14 0 -5.4 5.4
2 14 0 16.1 7.9
-2 -15 0 9.2 9.1
2 15 0 17.3 8.8
2 15 0 -2.7 7.6
2 15 0 0.3 6.3
-2 -16 0 172.58 17.3
2 16 0 175.68 17.8
2 16 0 171.78 16.2
2 16 0 183.68 14
-2 -17 0 10.7 11.2
2 17 0 2.4 6.8
2 17 0 1.8 8.1
2 17 0 1.9 10.7
2 17 0 10.2 6.4
-2 -18 0 10.2 8.8
2 18 0 29.7 8.4
2 18 0 28.6 10.8
2 18 0 18.1 8.2
2 18 0 30.2 12.3
-2 18 -1 14.7 10.1
-2 18 -1 18.5 11.3
-2 18 -1 2.1 6.3
2 -18 1 3.7 6.4
-2 17 -1 109.99 14.3
-2 17 -1 102.69 11.8
-2 17 -1 110.09 15.9
2 -17 1 123.59 15.4
-2 16 -1 11.2 8.9
-2 16 -1 -3.5 5.9
-2 16 -1 10.9 7.9
2 -16 1 9 9.2
-2 15 -1 278.77 19.5
-2 15 -1 257.37 17.9
-2 15 -1 262.57 16.2
2 -15 1 274.07 18.8
-2 14 -1 36.2 9.5
-2 14 -1 46.8 10.2
2 -14 1 52.39 9.9
2 -14 1 43.3 8
2 -14 1 39.9 7.2
-2 13 -1 -3 5
-2 13 -1 2.4 6.2
-2 13 -1 3.1 6.4
2 -13 1 -0.5 6.8
-2 12 -1 63.39 8.1
-2 12 -1 83.09 9.9
-2 12 -1 55.59 9.2
2 -12 1 88.69 11.2
2 -12 1 65.19 7.7
-2 11 -1 233.28 13.4
-2 11 -1 231.58 15
-2 11 -1 228.38 14.3
2 -11 1 238.08 12.7
2 -11 1 241.58 13.3
2 -11 1 245.58 15.5
-2 10 -1 18.4 5.2
-2 10 -1 16.1 5.9
-2 10 -1 22.7 6.7
2 -10 1 21 6.7
2 -10 1 29 5
2 -10 1 26.9 5.4
-2 9 -1 594.94 23.6
-2 9 -1 590.64 24.3
-2 9 -1 578.24 24.9
2 -9 1 572.04 24.8
2 -9 1 563.24 23
2 -9 1 595.34 23.7
-2 8 -1 1.1 4.6
-2 8 -1 3.4 3.4
-2 8 -1 12.3 4.5
2 -8 1 14 4.9
2 -8 1 5 3.7
2 -8 1 4.7 3.1
-2 7 -1 177.18 9.3
-2 7 -1 174.78 10.5
-2 7 -1 181.98 9.8
2 -7 1 170.18 9.3
2 -7 1 159.88 10.2
2 -7 1 159.48 8.6
-2 6 -1 281.37 13.8
-2 6 -1 292.77 12.8
-2 6 -1 299.67 13.4
2 -6 1 297.97 13.9
2 -6 1 307.27 12.6
2 -6 1 316.57 13.1
-2 5 -1 1101.19 39.5
-2 5 -1 1054.49 39.8
-2 5 -1 1097.49 39.2
2 -5 1 1091.99 39.9
2 -5 1 1094.49 39
2 -5 1 1168.98 39.4
-2 4 -1 743.93 27
-2 4 -1 732.73 27.3
-2 4 -1 756.72 26.8
2 -4 1 756.92 26.9
2 -4 1 728.83 26.5
-2 3 -1 646.04 23
-2 3 -1 656.03 23.3
-2 3 -1 636.34 23.5
2 -3 1 642.84 22.9
-2 2 -1 249.68 9.4
-2 2 -1 239.98 9.8
2 -2 1 253.77 9.3
-2 1 -1 5.4 1.7
-2 1 -1 4.2 1.4
-2 0 -1 0.5 0.7
-2 0 -1 -0.2 1.6
-2 0 -1 0.4 1.5
2 0 1 0 0.9
2 0 1 -0.2 1
-2 -1 -1 1.1 0.9
-2 -1 -1 -0.2 1.1
-2 -1 -1 2.5 2.4
-2 -1 -1 3.4 2.3
2 1 1 -0.6 1.1
2 1 1 6.4 2.2
2 1 1 1 1.3
2 1 1 2.4 1.4
-2 -2 -1 274.47 11
-2 -2 -1 257.07 10.2
-2 -2 -1 233.58 9.8
-2 -2 -1 248.38 10.8
2 2 1 264.87 11
2 2 1 249.58 9.9
2 2 1 227.68 9.2
2 2 1 254.37 10.3
2 2 1 253.67 10.8
-2 -3 -1 710.73 24.7
-2 -3 -1 654.63 24
-2 -3 -1 646.24 24.2
-2 -3 -1 664.53 24.8
2 3 1 690.93 24.9
2 3 1 640.54 24
2 3 1 659.43 24.9
2 3 1 662.53 24.3
-2 -4 -1 737.83 28.4
-2 -4 -1 728.33 27.5
-2 -4 -1 758.62 27.7
-2 -4 -1 829.72 28.1
2 4 1 742.03 27.7
2 4 1 766.52 28.3
2 4 1 746.83 28.5
2 4 1 752.02 27.5
-2 -5 -1 1103.19 40.5
-2 -5 -1 1113.99 41.5
-2 -5 -1 1125.49 40.6
-2 -5 -1 1207.48 40.7
2 5 1 1115.39 40.5
2 5 1 1129.29 41.6
2 5 1 1133.19 40.8
2 5 1 1126.49 41.2
-2 -6 -1 322.77 15.2
-2 -6 -1 318.27 13.9
-2 -6 -1 306.27 13.7
2 6 1 309.67 15.1
2 6 1 318.47 14.3
2 6 1 326.97 13.8
-2 -7 -1 172.88 9.4
-2 -7 -1 167.68 9.4
-2 -7 -1 162.48 10.9
2 7 1 156.48 10.9
2 7 1 166.98 9.3
2 7 1 180.08 10.2
-2 -8 -1 6 3.8
-2 -8 -1 8.5 5.2
-2 -8 -1 11 4.2
2 8 1 12.2 5.8
2 8 1 7.8 3.7
2 8 1 4.6 4.6
-2 -9 -1 512.45 28.6
-2 -9 -1 592.24 23.8
-2 -9 -1 578.64 25.4
2 9 1 590.84 24.4
2 9 1 599.14 23.8
-2 -10 -1 20.8 5.5
-2 -10 -1 23.8 5.9
-2 -10 -1 29.7 7.7
2 10 1 22.1 6.9
2 10 1 27.9 5.8
-2 -11 -1 222.28 13.2
-2 -11 -1 223.68 15.9
-2 -11 -1 220.88 13
2 11 1 241.08 14.6
2 11 1 224.48 15.1
2 11 1 226.08 13.3
-2 -12 -1 79.69 9.5
-2 -12 -1 61.49 10.7
-2 -12 -1 82.89 9.4
2 12 1 68.09 10.8
2 12 1 68.29 10.2
2 12 1 92.69 9.6
-2 -13 -1 6.4 5.4
-2 -13 -1 1.7 8
2 13 1 1.9 5.4
2 13 1 -3.3 6.2
2 13 1 0.9 6.7
-2 -14 -1 43.1 7.6
-2 -14 -1 35.8 8
-2 -14 -1 37.6 10.6
2 14 1 33.6 7.8
2 14 1 36.1 11.2
2 14 1 43.3 10
-2 -15 -1 233.78 18.8
2 15 1 250.07 16.1
2 15 1 264.97 17.9
2 15 1 266.07 19.4
-2 -16 -1 18.6 9.7
2 16 1 4.2 8.4
2 16 1 9.4 6.5
-2 -17 -1 99.99 22.3
2 17 1 88.49 15.5
2 17 1 91.09 13.2
2 17 1 103.69 12
-2 -18 -1 18.7 11.6
2 18 1 14 11.4
2 18 1 3.2 10.5
2 18 1 1.8 7.1
2 18 1 14.4 7.3
-2 18 -2 43.4 10.2
-2 18 -2 26.1 11.4
-2 17 -2 50.69 11.4
-2 17 -2 93.79 15.2
-2 17 -2 62.89 10
2 -17 2 62.69 11.7
-2 16 -2 180.68 14
-2 16 -2 204.58 18
-2 16 -2 203.68 16.5
2 -16 2 201.28 16.4
-2 15 -2 103.09 12.8
-2 15 -2 74.89 9.7
-2 15 -2 80.39 11.7
2 -15 2 85.89 11.4
-2 14 -2 132.19 12.8
-2 14 -2 138.39 11.5
-2 14 -2 144.89 14.1
2 -14 2 127.99 9.8
2 -14 2 130.89 14.7
-2 13 -2 36.8 8.7
-2 13 -2 37.4 7.2
-2 13 -2 36.4 8.4
2 -13 2 26.2 8.1
-2 12 -2 51.89 9.1
-2 12 -2 54.29 8.6
-2 12 -2 51.59 8.5
2 -12 2 45.3 8.6
-2 11 -2 265.87 15.2
-2 11 -2 264.37 15.7
-2 11 -2 261.97 13.8
2 -11 2 252.37 15.5
2 -11 2 251.97 13
2 -11 2 262.97 13.8
-2 10 -2 663.93 29.8
-2 10 -2 661.43 27.1
-2 10 -2 639.04 26
2 -10 2 626.74 26
2 -10 2 631.24 25.4
2 -10 2 659.83 27.5
-2 9 -2 48.5 7.4
-2 9 -2 60.09 6.2
-2 9 -2 71.19 7.8
2 -9 2 49.9 5.7
2 -9 2 61.79 6.8
2 -9 2 65.59 7.7
-2 8 -2 215.28 11
-2 8 -2 212.68 12.3
-2 8 -2 238.58 12.2
2 -8 2 223.88 10.6
2 -8 2 235.48 11.4
-2 7 -2 204.98 10.9
-2 7 -2 191.58 11.1
-2 7 -2 213.08 10
2 -7 2 207.98 10.3
2 -7 2 198.78 9.5
-2 6 -2 21.9 4.8
-2 6 -2 37.6 5.3
-2 6 -2 26.6 3.8
2 -6 2 28 3.5
2 -6 2 29.2 4.2
-2 5 -2 265.57 12.4
-2 5 -2 289.67 11.8
-2 5 -2 291.67 12.4
2 -5 2 285.57 11.4
2 -5 2 292.27 12.1
-2 4 -2 240.08 10.5
-2 4 -2 249.68 10
-2 4 -2 244.88 10.6
-2 3 -2 1033.2 36.4
-2 2 -2 291.57 30.6
2 -2 2 295.37 28.6
-2 1 -2 1413.26 49.99
2 -1 2 1467.05 50.19
-2 0 -2 10.5 2.5
-2 0 -2 11.6 3.1
-2 0 -2 13.9 1.7
2 0 2 17.3 3.2
2 0 2 10.1 2.3
-2 -1 -2 1441.46 50.09
-2 -1 -2 1432.86 49.1
-2 -1 -2 1414.96 49.4
-2 -1 -2 1389.56 48.9
2 1 2 1470.85 50.29
2 1 2 1402.96 48.9
2 1 2 1426.56 49.4
-2 -2 -2 298.07 11.7
-2 -2 -2 306.57 12.8
-2 -2 -2 289.97 12.3
2 2 2 279.87 12.2
2 2 2 291.77 11.7
2 2 2 294.67 11.4
2 2 2 307.77 13
-2 -3 -2 1050.69 36.6
-2 -3 -2 1070.09 37.5
-2 -3 -2 1002.4 37.2
-2 -3 -2 982.5 36.4
2 3 2 995 36.4
2 3 2 1042.4 36.6
2 3 2 1039.9 37.3
2 3 2 1070.69 37.8
-2 -4 -2 268.87 11.4
-2 -4 -2 274.87 12.3
-2 -4 -2 260.97 12.3
-2 -4 -2 247.18 11.1
2 4 2 264.97 11.5
2 4 2 254.47 12.5
2 4 2 257.47 11.1
2 4 2 254.57 12.3
-2 -5 -2 286.77 12.9
-2 -5 -2 325.27 14
-2 -5 -2 287.87 12.9
-2 -5 -2 306.57 14.3
2 5 2 297.97 12.9
2 5 2 298.67 14.2
2 5 2 306.37 13.2
2 5 2 302.57 14.4
-2 -6 -2 31.4 5.8
-2 -6 -2 40.8 5.1
-2 -6 -2 41.3 5.4
2 6 2 39.7 5.4
2 6 2 34.2 7.5
2 6 2 27 4.5
-2 -7 -2 204.18 10.7
-2 -7 -2 216.38 12.3
-2 -7 -2 212.98 10.8
2 7 2 202.28 11.3
2 7 2 193.08 12.5
2 7 2 215.28 10.9
-2 -8 -2 234.28 13.8
-2 -8 -2 234.88 11.9
-2 -8 -2 225.78 11.9
2 8 2 238.08 12.7
2 8 2 226.38 12
-2 -9 -2 72.59 7.6
-2 -9 -2 50.89 8.2
-2 -9 -2 69.29 7.8
2 9 2 58.59 7
2 9 2 66.19 8.1
-2 -10 -2 665.23 29.2
-2 -10 -2 641.94 27.1
-2 -10 -2 656.93 26.8
2 10 2 643.04 27.6
2 10 2 688.93 27.2
-2 -11 -2 260.57 14.2
-2 -11 -2 277.37 17.5
-2 -11 -2 261.77 14.6
2 11 2 270.27 15.8
2 11 2 275.07 14.9
2 11 2 267.57 16.4
-2 -12 -2 44.9 9.9
-2 -12 -2 49.7 7.8
-2 -12 -2 50.09 7.9
2 12 2 48.8 9.1
2 12 2 59.49 8.6
2 12 2 50.69 10.1
-2 -13 -2 40.7 8.1
-2 -13 -2 43.3 10.9
2 13 2 25.5 8.6
2 13 2 34.8 9
2 13 2 27.5 7.6
-2 -14 -2 128.89 12
-2 -14 -2 159.48 16.5
-2 -14 -2 149.99 11.9
2 14 2 137.99 14.6
2 14 2 135.09 12
2 14 2 162.78 18.2
-2 -15 -2 102.89 14.9
2 15 2 110.69 13.4
2 15 2 85.69 13.4
2 15 2 81.89 10.6
-2 -16 -2 176.48 18.4
2 16 2 188.08 18.1
2 16 2 202.78 15.1
2 16 2 206.58 17.3
-2 -17 -2 86.39 15
2 17 2 89.59 14.2
2 17 2 56.79 10.4
2 17 2 82.69 12.5
-2 -18 -2 53.19 13.2
2 18 2 22.6 10.2
2 18 2 21 11.7
2 18 2 32.4 8.9
-2 18 -3 16.5 12.6
2 -18 3 6.2 7.4
-2 17 -3 105.99 11.3
-2 17 -3 119.19 16
-2 17 -3 95.99 13.8
-2 16 -3 22.6 8.6
-2 16 -3 13.9 8.8
-2 15 -3 103.19 13.2
-2 15 -3 73.99 11.3
-2 15 -3 70.19 9.6
-2 14 -3 127.09 13.1
-2 14 -3 133.59 11.1
-2 14 -3 139.39 13.2
2 -14 3 121.89 10
-2 13 -3 16 7.6
-2 13 -3 3.9 5.5
-2 13 -3 -0.6 6.4
2 -13 3 -5.1 2.3
-2 12 -3 259.27 14.1
-2 12 -3 262.27 23.5
-2 12 -3 264.07 16.1
-2 11 -3 203.48 13.8
-2 11 -3 199.78 11.7
-2 11 -3 197.68 13.5
2 -11 3 212.98 12.1
2 -11 3 191.18 11
-2 10 -3 1 4.1
-2 10 -3 -3.6 5.2
-2 10 -3 6.4 5.3
2 -10 3 1.8 3.2
2 -10 3 0.7 3.9
-2 9 -3 550.44 24.1
-2 9 -3 587.24 24
-2 9 -3 562.54 22.6
2 -9 3 575.24 23.2
2 -9 3 542.55 22
2 -9 3 599.14 24.5
-2 8 -3 465.15 20.6
-2 8 -3 475.45 19.3
-2 8 -3 485.65 20.5
2 -8 3 494.95 20.4
2 -8 3 504.55 20.1
2 -8 3 478.45 19.4
-2 7 -3 103.09 8.1
-2 7 -3 99.79 6.7
-2 7 -3 114.39 8
2 -7 3 111.79 6.4
2 -7 3 111.49 7.8
2 -7 3 108.69 7.3
-2 6 -3 41 5.1
-2 6 -3 46.1 5.8
-2 6 -3 37 4
2 -6 3 44.4 4.9
-2 5 -3 398.86 16.2
-2 4 -3 53.49 5.1
-2 3 -3 625.34 22.7
-2 2 -3 1097.69 58.79
2 -2 3 1044.4 51.69
-2 1 -3 1725.83 60.99
2 -1 3 1769.92 61.29
-2 0 -3 -1.2 3
2 0 3 0.5 3.1
-2 -1 -3 1785.62 60.29
-2 -1 -3 1719.03 60.19
-2 -1 -3 1782.92 61.89
-2 -1 -3 1712.53 60.59
2 1 3 1709.53 60.69
2 1 3 1815.02 62.09
-2 -2 -3 1046.5 36.1
-2 -2 -3 1026.5 36.8
-2 -2 -3 1055.29 37.8
-2 -2 -3 1012.1 36.1
2 2 3 1001.8 36.1
2 2 3 1006.7 36.8
2 2 3 1017.2 36.1
2 2 3 1063.99 38.1
-2 -3 -3 664.63 23.7
-2 -3 -3 645.44 25.2
-2 -3 -3 627.74 23.8
-2 -3 -3 635.34 24.6
2 3 3 626.94 24.6
2 3 3 682.53 25.7
2 3 3 646.24 23.7
2 3 3 652.03 23.7
-2 -4 -3 49 4.7
-2 -4 -3 56.59 6.2
-2 -4 -3 52.39 5
-2 -4 -3 54.89 5.9
2 4 3 42.5 4.9
2 4 3 42.9 5.5
2 4 3 57.59 6.9
2 4 3 57.99 5.4
-2 -5 -3 421.96 18.1
-2 -5 -3 408.66 16.9
-2 -5 -3 432.16 18.3
-2 -5 -3 405.86 16.7
2 5 3 430.46 18.8
2 5 3 410.46 17
2 5 3 405.56 16.8
2 5 3 397.66 18.1
-2 -6 -3 50.59 6.5
-2 -6 -3 52.99 5.8
-2 -6 -3 53.69 5.8
-2 -6 -3 53.89 7.1
2 6 3 43.4 6.8
2 6 3 53.69 5.8
2 6 3 51.39 6.1
2 6 3 46 6.4
-2 -7 -3 100.19 9.3
-2 -7 -3 131.29 9.4
-2 -7 -3 104.69 7.9
-2 -7 -3 105.39 7.6
2 7 3 124.59 8.5
2 7 3 113.59 7.9
-2 -8 -3 490.65 20.6
-2 -8 -3 495.25 22.6
-2 -8 -3 472.25 20.7
2 8 3 525.15 21.2
-2 -9 -3 577.64 24.2
-2 -9 -3 573.04 23.9
-2 -9 -3 578.44 26.1
2 9 3 597.64 24.6
2 9 3 579.44 24.2
-2 -10 -3 -1.2 6.5
-2 -10 -3 -1.5 4.5
-2 -10 -3 -5.1 4.2
2 10 3 -2.2 5.4
2 10 3 -5.7 4.5
2 10 3 7 5.6
-2 -11 -3 181.88 12.5
-2 -11 -3 194.28 12.1
-2 -11 -3 174.68 15
2 11 3 188.68 14.1
2 11 3 201.48 12.8
2 11 3 216.78 13.8
-2 -12 -3 267.37 15.2
-2 -12 -3 271.77 15.9
-2 -12 -3 281.87 22.1
2 12 3 281.57 16.8
2 12 3 270.67 17.6
2 12 3 284.67 15.9
-2 -13 -3 13.9 6.6
-2 -13 -3 -0.9 8.1
2 13 3 11.3 6.5
2 13 3 5.6 7.3
2 13 3 2.1 7.1
-2 -14 -3 124.09 11.1
-2 -14 -3 152.88 16.7
-2 -14 -3 143.89 12.2
2 14 3 146.09 12.5
2 14 3 145.39 14.7
2 14 3 140.49 14.6
-2 -15 -3 95.09 14.5
2 15 3 80.89 17.4
2 15 3 83.99 12.2
2 15 3 85.49 10.9
-2 -16 -3 -2.9 9.4
2 16 3 34.1 10.7
2 16 3 19.6 9.8
2 16 3 19.6 7.9
-2 -17 -3 103.99 15.7
2 17 3 113.09 13.6
2 17 3 158.68 19.6
2 17 3 130.59 15.8
-2 -18 -3 38.4 12.5
2 18 3 -4.6 10.5
2 18 3 -7.7 10.2
2 18 3 7.3 7.6
-2 18 -4 13.4 11.1
-2 18 -4 -2.2 6.5
-2 18 -4 -16.1 10.6
2 -18 4 1.6 6.7
-2 17 -4 10.4 6.7
-2 17 -4 -0.1 8.3
-2 17 -4 11.9 10.6
2 -17 4 7.2 5.4
-2 16 -4 43.9 10.9
-2 16 -4 71.29 8.7
-2 16 -4 57.19 11.3
2 -16 4 59.89 14.7
-2 15 -4 138.39 14.6
-2 15 -4 114.69 10.7
-2 14 -4 14.9 6
-2 14 -4 26.6 8.2
-2 14 -4 17.1 8.1
2 -14 4 17.6 9.5
-2 13 -4 624.74 28.5
-2 13 -4 649.14 28.3
-2 13 -4 604.04 25.9
2 -13 4 650.73 29.3
2 -13 4 559.94 24.8
-2 12 -4 28.5 5.9
-2 12 -4 36.6 8.2
-2 12 -4 31.2 7.6
2 -12 4 14.6 6.8
-2 11 -4 125.29 11.1
-2 11 -4 146.39 11.4
-2 11 -4 130.49 9.4
2 -11 4 122.29 8.5
2 -11 4 144.89 12.4
-2 10 -4 144.49 11
-2 10 -4 139.59 9.3
-2 10 -4 147.89 11.4
2 -10 4 145.39 8.5
2 -10 4 145.39 12.5
2 -10 4 147.29 9.9
-2 9 -4 12.4 5.6
-2 9 -4 3.7 4.5
-2 9 -4 7.7 3.8
2 -9 4 16.1 4.7
-2 8 -4 42 6.4
-2 8 -4 44.5 6
-2 8 -4 39.8 4.9
-2 7 -4 255.87 11.3
-2 7 -4 263.57 12.8
-2 6 -4 66.99 6.5
-2 5 -4 1247.48 44.6
-2 4 -4 1663.83 58.19
-2 3 -4 550.74 20.3
-2 2 -4 -2.5 2.8
-2 1 -4 570.64 43
2 -1 4 495.65 45.5
-2 0 -4 1651.53 58.89
-2 -1 -4 531.45 20
-2 -1 -4 541.85 21.8
-2 -1 -4 574.84 19.6
-2 -1 -4 525.95 19.4
2 1 4 530.75 21.9
2 1 4 509.65 19.9
-2 -2 -4 3.9 3.8
-2 -2 -4 -0.2 2.2
-2 -2 -4 -0.5 2.6
-2 -2 -4 -1.5 2.9
2 2 4 4.3 2.8
2 2 4 0.2 2.1
2 2 4 1.7 3.7
2 2 4 -0.9 3
-2 -3 -4 538.55 20.3
-2 -3 -4 552.74 22.6
-2 -3 -4 535.45 21.4
-2 -3 -4 549.54 20.5
2 3 4 541.15 20.4
2 3 4 549.45 22.8
2 3 4 549.65 20.3
2 3 4 527.95 21.4
-2 -4 -4 1699.43 60.59
-2 -4 -4 1736.13 61.59
-2 -4 -4 1756.22 62.39
-2 -4 -4 1723.03 60.39
2 4 4 1714.03 60.29
2 4 4 1696.43 61.59
2 4 4 1754.52 62.79
2 4 4 1719.53 60.59
-2 -5 -4 1290.57 46.6
-2 -5 -4 1293.07 46.9
-2 -5 -4 1327.57 48.5
-2 -5 -4 1308.37 48.1
2 5 4 1308.97 46.7
2 5 4 1302.07 46.9
-2 -6 -4 70.39 7.8
-2 -6 -4 68.09 6.4
-2 -6 -4 64.19 7.9
-2 -6 -4 60.19 6.3
2 6 4 55.29 6.3
2 6 4 72.79 6.9
-2 -7 -4 290.77 14.8
-2 -7 -4 279.17 13
-2 -7 -4 272.17 13.4
-2 -7 -4 265.97 14.8
2 7 4 268.97 13.3
2 7 4 267.67 13.2
-2 -8 -4 49.4 6.6
-2 -8 -4 51.49 8.2
-2 -8 -4 52.69 7.4
-2 -8 -4 40.3 5.9
2 8 4 49.4 7.1
2 8 4 41.8 6.8
2 8 4 48.4 6.5
-2 -9 -4 12.2 4.7
-2 -9 -4 17.3 6.9
-2 -9 -4 12.8 5.1
-2 -9 -4 11.8 5.4
2 9 4 5.9 5.1
2 9 4 15.3 6.4
2 9 4 8.6 4.8
-2 -10 -4 157.18 11
-2 -10 -4 148.19 16.7
-2 -10 -4 140.59 10.2
2 10 4 145.79 11.1
2 10 4 174.88 11.6
2 10 4 147.09 12.6
-2 -11 -4 121.99 9.8
-2 -11 -4 123.39 13.8
-2 -11 -4 124.59 10.8
2 11 4 122.99 10.8
2 11 4 147.79 12.7
2 11 4 131.69 11.6
-2 -12 -4 34.9 7.4
-2 -12 -4 24.3 6.4
-2 -12 -4 31.9 9.2
2 12 4 24.5 7.9
2 12 4 19.7 6.8
-2 -13 -4 620.74 28
-2 -13 -4 635.54 30.7
2 13 4 589.64 28.3
2 13 4 583.24 30.1
2 13 4 663.63 28.1
-2 -14 -4 5.3 9.6
-2 -14 -4 23.7 7
-2 -14 -4 12.6 6.3
2 14 4 12 8.5
2 14 4 26.4 7.5
-2 -15 -4 161.78 17.4
2 15 4 113.39 15.5
2 15 4 155.58 15.8
2 15 4 132.69 13.3
-2 -16 -4 60.79 12.7
2 16 4 50.29 11.2
2 16 4 57.89 10.6
2 16 4 55.69 12.9
-2 -17 -4 -6.4 9.7
2 17 4 8.8 7.9
2 17 4 26.6 11.1
2 17 4 1.4 9.4
-2 -18 -4 27.7 11.6
2 18 4 0.1 11.5
2 18 4 -6.1 7.2
-2 18 -5 28.8 9.5
-2 18 -5 5.6 10.7
-2 18 -5 13.8 6.4
-2 17 -5 -0.6 5.9
-2 17 -5 -11 7.5
-2 17 -5 -11 9.4
-2 16 -5 -2.2 4.9
-2 16 -5 0.6 8.3
-2 16 -5 14.5 9
-2 15 -5 5.9 5.6
-2 15 -5 0.5 7.1
-2 15 -5 17.3 7.8
-2 14 -5 376.66 21.4
-2 14 -5 403.06 21.8
-2 14 -5 369.26 18.5
-2 13 -5 30.1 8.1
-2 13 -5 24 6.1
-2 13 -5 34.7 8.3
-2 12 -5 286.77 17.1
-2 12 -5 299.27 14.9
-2 12 -5 283.07 17.2
-2 11 -5 78.39 7.9
-2 11 -5 115.69 11.4
-2 11 -5 89.19 10.2
-2 10 -5 197.98 13.1
-2 10 -5 205.08 12.6
-2 10 -5 201.78 10.8
-2 9 -5 126.79 9.7
-2 9 -5 124.99 10.1
-2 8 -5 271.67 13.9
-2 7 -5 42.1 6.1
-2 6 -5 46.3 5.6
-2 5 -5 25.6 4.5
-2 4 -5 312.17 13.1
-2 3 -5 542.65 20.2
-2 2 -5 2289.07 80.49
-2 1 -5 25.3 4.9
-2 0 -5 -2.1 3.5
-2 -1 -5 23.1 5
-2 -1 -5 30.7 3.2
-2 -1 -5 30 3.8
-2 -2 -5 2251.87 80.99
-2 -2 -5 2429.16 83.79
-2 -2 -5 2328.57 81.79
-2 -2 -5 2416.66 80.89
2 2 5 2329.47 80.89
-2 -3 -5 545.95 22.1
-2 -3 -5 568.24 21.2
-2 -3 -5 570.24 20.8
-2 -3 -5 550.64 23.8
2 3 5 546.95 20.7
2 3 5 551.74 21
-2 -4 -5 344.47 16.7
-2 -4 -5 328.27 15.4
-2 -4 -5 330.47 14.2
-2 -4 -5 320.27 13.8
2 4 5 330.77 14.1
2 4 5 336.17 13.9
-2 -5 -5 15.6 5.4
-2 -5 -5 19 4.3
-2 -5 -5 22.1 4.3
-2 -5 -5 22.1 6.2
2 5 5 21.1 4.5
2 5 5 18.8 4.4
-2 -6 -5 57.59 6
-2 -6 -5 52.09 7.3
-2 -6 -5 55.59 7.5
-2 -6 -5 50.89 6.1
2 6 5 56.19 6
2 6 5 57.69 6.3
2 6 5 47.3 6.4
-2 -7 -5 47.1 6.2
-2 -7 -5 40.5 7.4
-2 -7 -5 43 7.3
-2 -7 -5 44.7 5.6
2 7 5 33.9 6.5
2 7 5 44.6 5.8
2 7 5 45.5 6.3
-2 -8 -5 278.17 18
-2 -8 -5 282.37 20.3
-2 -8 -5 283.97 14.5
-2 -8 -5 288.47 13.9
2 8 5 297.37 14.7
2 8 5 289.07 14.6
2 8 5 296.77 15.9
-2 -9 -5 146.49 12.4
-2 -9 -5 133.69 11.6
-2 -9 -5 126.39 9.5
-2 -9 -5 132.69 10.2
2 9 5 132.79 11.6
2 9 5 140.59 10.6
2 9 5 134.89 10.1
-2 -10 -5 207.78 12.7
-2 -10 -5 203.88 15.6
-2 -10 -5 210.98 12.2
-2 -10 -5 211.88 14.7
2 10 5 198.88 13.3
2 10 5 197.88 13
2 10 5 227.48 14.8
-2 -11 -5 92.09 9.4
-2 -11 -5 86.69 9.6
-2 -11 -5 109.69 13.4
2 11 5 111.99 11.4
2 11 5 110.49 12.2
2 11 5 90.39 10
-2 -12 -5 325.37 17.9
-2 -12 -5 317.87 20.6
-2 -12 -5 306.67 16.7
2 12 5 311.97 18.2
2 12 5 332.27 17.9
2 12 5 301.47 19.5
-2 -13 -5 34.1 9.4
-2 -13 -5 32 7.4
-2 -13 -5 39.6 10.2
2 13 5 31.4 9.1
2 13 5 31.3 8.9
2 13 5 29.8 7.8
-2 -14 -5 390.26 20.3
-2 -14 -5 416.96 24.6
-2 -14 -5 386.96 21
2 14 5 414.86 22.3
2 14 5 413.76 21.7
2 14 5 395.36 23.8
-2 -15 -5 -10.5 9
2 15 5 0.8 11.5
2 15 5 4.9 7.8
2 15 5 7.1 9.2
-2 -16 -5 2.4 9.7
2 16 5 2.3 8.5
2 16 5 20 10.8
2 16 5 5.4 8.1
-2 -17 -5 24.6 11
2 17 5 -4.9 7.7
2 17 5 -2.9 8
-2 -18 -5 55.89 13.2
2 18 5 24.9 8.1
-2 17 -6 104.29 11.1
-2 17 -6 89.59 13.6
-2 17 -6 106.89 14
-2 16 -6 34 9.8
-2 16 -6 34.6 7.3
-2 16 -6 45.2 11.2
-2 15 -6 45.2 10.5
-2 15 -6 52.49 8.1
-2 15 -6 62.29 10.9
-2 14 -6 16.4 8.5
-2 14 -6 26.6 6.3
-2 14 -6 37.1 9
-2 13 -6 774.12 33.5
-2 13 -6 764.52 33.6
-2 12 -6 1.8 6.8
-2 12 -6 1.4 6.2
-2 11 -6 69.29 9.5
-2 10 -6 2.4 6
-2 9 -6 204.98 12.5
-2 8 -6 49.3 6.9
-2 7 -6 303.67 14.4
-2 6 -6 41.7 49.8
-2 6 -6 62.49 33.5
-2 5 -6 82.89 6.7
-2 4 -6 78.99 6.3
-2 3 -6 266.37 11.2
-2 2 -6 12 4.6
-2 2 -6 9.1 2
-2 1 -6 625.64 25.8
-2 0 -6 4.3 4.7
-2 -1 -6 627.14 25.8
-2 -1 -6 587.84 22.1
-2 -1 -6 607.94 22.9
-2 -2 -6 8.3 3.8
-2 -2 -6 8 4.6
-2 -2 -6 10.7 3.3
-2 -2 -6 10.1 3.1
2 2 6 5.8 3.3
-2 -3 -6 274.27 11.5
-2 -3 -6 258.27 13
-2 -3 -6 264.57 15.1
2 3 6 269.17 12.6
2 3 6 250.57 11.3
2 3 6 276.37 11.7
-2 -4 -6 69.49 8.3
-2 -4 -6 72.69 6.4
-2 -4 -6 69.49 7.9
-2 -4 -6 78.79 6.5
2 4 6 81.89 6.4
2 4 6 77.19 6.4
2 4 6 69.59 7.5
-2 -5 -6 109.09 10.2
-2 -5 -6 101.19 7
-2 -5 -6 104.39 7.6
-2 -5 -6 92.69 8.8
2 5 6 107.09 8.5
2 5 6 108.99 7.4
2 5 6 100.79 7.4
-2 -6 -6 80.89 13.8
-2 -6 -6 63.69 6.3
-2 -6 -6 69.09 7
2 6 6 65.49 6.7
2 6 6 68.39 6.9
2 6 6 53.99 7.7
-2 -7 -6 353.96 17.5
-2 -7 -6 314.57 15.4
-2 -7 -6 304.57 14.7
-2 -7 -6 339.87 18
2 7 6 328.77 16.9
2 7 6 338.77 15.4
2 7 6 317.67 15.4
-2 -8 -6 77.99 8.3
-2 -8 -6 59.69 7
-2 -8 -6 53.09 8.7
-2 -8 -6 71.69 9.2
2 8 6 51.19 7.3
2 8 6 62.59 8.5
2 8 6 63.19 7.5
-2 -9 -6 217.08 12
-2 -9 -6 214.38 15.3
-2 -9 -6 215.98 14.8
-2 -9 -6 205.28 12.6
2 9 6 208.78 12.8
2 9 6 221.38 13
2 9 6 217.88 21
-2 -10 -6 6.1 4.7
-2 -10 -6 3.3 7.3
-2 -10 -6 7.5 5
-2 -10 -6 4.7 6.7
2 10 6 -6 5.9
2 10 6 3.5 6.2
2 10 6 0.5 4.9
-2 -11 -6 73.39 11.9
-2 -11 -6 94.59 10.1
-2 -11 -6 71.59 8.9
2 11 6 91.49 10.4
2 11 6 92.29 11.8
-2 -12 -6 6.2 5.8
-2 -12 -6 25.9 9.2
-2 -12 -6 8.7 6.2
2 12 6 2.7 7
2 12 6 9.2 6.4
2 12 6 2.5 6
-2 -13 -6 822.42 36.5
-2 -13 -6 739.63 33
-2 -13 -6 769.32 32.7
2 13 6 783.82 33.3
2 13 6 732.63 35.3
2 13 6 745.03 33.1
-2 -14 -6 27.3 7.2
-2 -14 -6 27.7 11.2
-2 -14 -6 30.6 7.6
2 14 6 36.9 9.2
2 14 6 36.9 10.3
2 14 6 47.4 9.1
-2 -15 -6 60.69 13
2 15 6 47.6 10.5
2 15 6 51.09 11.9
-2 -16 -6 41.4 13.1
2 16 6 33.7 9.2
2 16 6 29.3 10
-2 -17 -6 143.79 18.4
2 17 6 102.79 13.5
2 17 6 70.19 15.4
2 17 6 89.19 13.5
-2 17 -7 4.9 6.1
-2 17 -7 12.6 10.1
-2 17 -7 8.1 9.7
-2 17 -7 4.6 7
-2 16 -7 0 5.9
-2 16 -7 0.8 8.3
-2 16 -7 1.4 6.7
-2 16 -7 -5.2 9.2
-2 15 -7 39.4 10.2
-2 14 -7 233.98 16.3
-2 14 -7 226.68 16.4
-2 14 -7 203.18 12.6
-2 12 -7 555.14 26.1
-2 11 -7 11 7
-2 10 -7 -0.9 5.8
-2 9 -7 77.49 8.6
-2 8 -7 1025.4 38.9
-2 7 -7 4.5 4.6
-2 6 -7 101.19 7.7
-2 5 -7 244.98 11.6
-2 4 -7 164.38 8.6
-2 3 -7 253.67 10.6
-2 3 -7 238.78 10
-2 2 -7 558.94 20.2
-2 2 -7 572.44 24.5
-2 1 -7 239.88 14
-2 0 -7 -0.3 4.4
-2 -1 -7 224.08 13.9
-2 -1 -7 221.28 9.6
-2 -1 -7 209.18 10.4
-2 -2 -7 581.64 22.5
-2 -2 -7 581.44 23.3
-2 -2 -7 640.74 26.6
2 2 7 588.04 23.1
-2 -3 -7 242.88 11.2
-2 -3 -7 242.48 14.9
-2 -3 -7 227.28 12.2
-2 -3 -7 243.48 10.7
2 3 7 233.78 11.9
2 3 7 244.58 11
-2 -4 -7 178.08 9.4
-2 -4 -7 166.78 8.7
-2 -4 -7 144.79 18.8
2 4 7 162.98 10.1
2 4 7 160.58 8.7
2 4 7 178.98 9.3
-2 -5 -7 263.57 12.1
-2 -5 -7 257.07 12.9
-2 -5 -7 264.17 14.3
-2 -5 -7 276.97 16.1
2 5 7 270.47 12.3
2 5 7 269.17 12.8
2 5 7 261.87 13.9
-2 -6 -7 106.29 8.3
-2 -6 -7 109.09 7.5
-2 -6 -7 118.29 11.3
-2 -6 -7 97.59 9.9
2 6 7 98.19 8.1
2 6 7 116.39 9.4
2 6 7 112.09 8.1
-2 -7 -7 1.3 5.5
-2 -7 -7 -6.9 4.6
-2 -7 -7 -3.3 3.8
-2 -7 -7 3.3 4.4
2 7 7 2.5 4.7
2 7 7 -1.2 4
2 7 7 -0.2 5.1
-2 -8 -7 1021 39.9
-2 -8 -7 1065.29 42.1
-2 -8 -7 996.4 38.9
-2 -8 -7 1082.79 42.8
2 8 7 1030.7 41.5
2 8 7 1057.09 40
2 8 7 1035.5 39.4
-2 -9 -7 77.99 7.9
-2 -9 -7 68.79 9.9
-2 -9 -7 86.19 9
-2 -9 -7 73.89 10.7
2 9 7 70.19 10
2 9 7 79.69 9.1
2 9 7 84.99 9.3
-2 -10 -7 5.5 5
-2 -10 -7 9.9 4.8
-2 -10 -7 1.2 7.2
-2 -10 -7 3.2 6.8
2 10 7 1.2 5.4
2 10 7 -0.7 5.6
-2 -11 -7 5 8
-2 -11 -7 12.9 7.8
-2 -11 -7 7.3 5.5
-2 -11 -7 19.3 6
2 11 7 15.9 7.4
2 11 7 11 6.8
2 11 7 13.7 6.8
-2 -12 -7 518.45 24.7
-2 -12 -7 578.74 28.1
-2 -12 -7 542.25 25.9
-2 -12 -7 600.84 29.6
2 12 7 559.54 26.1
2 12 7 587.74 26.5
2 12 7 591.64 29.3
-2 -13 -7 67.79 8.8
-2 -13 -7 91.79 10.8
-2 -13 -7 91.59 14
2 13 7 74.89 10.6
2 13 7 79.39 12.2
2 13 7 71.59 10.9
-2 -14 -7 263.97 19.9
-2 -14 -7 195.98 15.2
-2 -14 -7 253.47 16
2 14 7 233.18 18.6
2 14 7 212.38 16.1
2 14 7 232.68 17
-2 -15 -7 51.59 13.9
2 15 7 48.3 10.8
2 15 7 40.6 16.8
-2 -16 -7 -4.8 10.4
2 16 7 -4.7 7.5
2 16 7 -2.7 9.8
2 16 7 7.1 9.1
-2 -17 -7 3.6 10.6
2 17 7 8.2 8.8
2 17 7 -1.9 8.8
-2 17 -8 8.6 8.4
-2 16 -8 35.6 8.2
-2 16 -8 48.1 11
-2 15 -8 78.99 9.8
-2 15 -8 64.59 10.9
-2 14 -8 65.79 11.1
-2 14 -8 75.09 9.3
-2 13 -8 155.48 14.9
-2 12 -8 128.19 12.8
-2 11 -8 46.4 9.1
-2 10 -8 72.09 9.5
-2 9 -8 27.2 7
-2 8 -8 40.3 7
-2 7 -8 82.89 8
-2 6 -8 37.3 5.6
-2 5 -8 322.57 14.2
-2 5 -8 329.77 13.7
-2 4 -8 106.09 10.3
-2 4 -8 109.79 7.2
-2 4 -8 112.49 6.3
-2 3 -8 1345.27 51.19
-2 3 -8 1318.67 47.1
-2 3 -8 1397.16 47.7
-2 2 -8 56.59 7.7
-2 2 -8 50.49 3.8
-2 1 -8 340.47 17.9
-2 0 -8 62.79 8.2
-2 -1 -8 357.26 19
-2 -2 -8 52.39 5.3
-2 -2 -8 53.99 8.2
-2 -2 -8 59.49 6.4
2 2 8 50.99 5.6
-2 -3 -8 1413.06 53.49
-2 -3 -8 1315.27 50.29
-2 -3 -8 1366.26 49.3
2 3 8 1397.96 49.1
2 3 8 1396.16 50.09
-2 -4 -8 112.59 7.2
-2 -4 -8 101.19 9.2
-2 -4 -8 101.89 7.8
-2 -4 -8 131.69 11.9
2 4 8 100.09 8.7
2 4 8 110.89 7.7
2 4 8 121.39 7.3
-2 -5 -8 322.57 14.1
-2 -5 -8 339.57 18.9
-2 -5 -8 346.97 17
-2 -5 -8 321.87 15.2
2 5 8 342.17 15.1
2 5 8 317.87 14.2
2 5 8 324.77 16.2
-2 -6 -8 52.19 6.7
-2 -6 -8 53.79 6
-2 -6 -8 56.59 8.2
-2 -6 -8 49.2 8.6
2 6 8 48.7 8.2
2 6 8 45.5 6.2
2 6 8 40.1 6.2
-2 -7 -8 76.79 10.2
-2 -7 -8 81.49 8.3
-2 -7 -8 75.99 10.5
-2 -7 -8 88.29 7.9
2 7 8 74.79 8.2
2 7 8 78.49 9.2
2 7 8 75.09 8
-2 -8 -8 59.59 7.7
-2 -8 -8 51.09 9
-2 -8 -8 55.19 9.3
-2 -8 -8 42.8 7.2
2 8 8 53.89 7.5
2 8 8 38.1 6.9
2 8 8 46.7 8.3
-2 -9 -8 30.2 8
-2 -9 -8 37.9 7
-2 -9 -8 29.8 6.2
-2 -9 -8 38.1 8.4
2 9 8 22.9 7.9
2 9 8 37.9 6.8
2 9 8 22 10.9
-2 -10 -8 78.19 11.1
-2 -10 -8 96.39 12.9
-2 -10 -8 74.69 9.9
-2 -10 -8 60.79 7.8
2 10 8 90.69 10
2 10 8 65.39 9.3
2 10 8 67.89 10.8
-2 -11 -8 64.99 10.8
-2 -11 -8 55.19 11.3
-2 -11 -8 43.3 7.4
-2 -11 -8 60.39 11.7
2 11 8 55.99 8.8
2 11 8 44.7 9
2 11 8 52.49 10
-2 -12 -8 140.69 11
-2 -12 -8 145.29 12.2
-2 -12 -8 158.38 16
2 12 8 133.49 12.7
2 12 8 126.99 13.1
2 12 8 155.38 14.9
-2 -13 -8 188.78 13.6
-2 -13 -8 212.28 18.5
-2 -13 -8 173.78 12.3
2 13 8 170.18 14.9
2 13 8 188.18 14.7
2 13 8 188.18 16.8
-2 -14 -8 96.49 11.4
-2 -14 -8 88.69 14.5
2 14 8 82.39 11.6
2 14 8 91.59 12.5
-2 -15 -8 75.29 15.4
2 15 8 95.59 16.3
2 15 8 77.49 12.8
2 15 8 70.69 12.3
-2 -16 -8 36.6 11.9
2 16 8 27.5 8.8
2 16 8 31.5 10.2
-2 -17 -8 10.8 11.5
2 17 8 5.2 9
2 17 8 13.6 8.4
-2 17 -9 1.9 6
-2 16 -9 3.7 8.9
-2 16 -9 -1.6 6.1
-2 15 -9 72.19 11.6
-2 15 -9 76.49 10
-2 14 -9 31.3 7.5
-2 14 -9 29.7 9.4
-2 13 -9 16.7 6.5
-2 13 -9 11.2 7.8
-2 12 -9 19.7 7.3
-2 12 -9 31.2 8.7
-2 11 -9 267.47 16.3
-2 11 -9 262.07 14.5
-2 10 -9 -2.1 6.2
-2 10 -9 -0.3 4.9
-2 9 -9 275.07 15.4
-2 9 -9 290.77 14.2
-2 8 -9 126.09 8.9
-2 8 -9 120.59 10.2
-2 7 -9 1.4 3.8
-2 7 -9 5 5
-2 6 -9 2.3 3.6
-2 6 -9 -1.2 4.1
-2 5 -9 52.99 5.4
-2 5 -9 61.39 6.3
-2 4 -9 647.54 28.6
-2 4 -9 656.63 24.3
-2 4 -9 676.63 25
-2 3 -9 371.96 19.4
-2 2 -9 27.9 6.9
2 -1 9 1728.13 96.89
2 -1 9 1714.73 119.19
-2 0 -9 3.7 5.2
-2 -1 -9 1707.33 64.89
-2 -2 -9 28.3 7.5
-2 -2 -9 38.4 5.8
-2 -2 -9 38.4 4.7
2 2 9 40.6 4.4
2 2 9 44.6 5.3
-2 -3 -9 399.66 20.9
-2 -3 -9 396.36 17.7
-2 -3 -9 364.76 16.2
2 3 9 381.06 17
-2 -4 -9 692.93 28.4
-2 -4 -9 695.73 27
-2 -4 -9 722.53 31.7
2 4 9 702.43 26.8
2 4 9 637.24 32
-2 -5 -9 65.49 7
-2 -5 -9 68.09 6.3
-2 -5 -9 57.39 9.9
-2 -5 -9 50.49 7.7
2 5 9 62.09 7.7
2 5 9 66.79 7
2 5 9 67.79 6.7
-2 -6 -9 -7.8 5.2
-2 -6 -9 0.2 4
-2 -6 -9 -0.4 3.6
-2 -6 -9 0.3 6.3
2 6 9 4.4 4.4
2 6 9 -1.6 4.4
2 6 9 2.3 4.7
-2 -7 -9 -6.5 4.1
-2 -7 -9 2.2 5.7
-2 -7 -9 5.3 6.6
-2 -7 -9 2.5 4
2 7 9 0.6 4.8
2 7 9 -2.4 7
2 7 9 1.6 5.1
-2 -8 -9 124.69 12.7
-2 -8 -9 113.89 10
-2 -8 -9 113.19 14
2 8 9 131.09 10.8
2 8 9 117.89 11.9
2 8 9 131.49 10.2
-2 -9 -9 332.27 20.5
-2 -9 -9 315.67 19.4
-2 -9 -9 310.77 16.8
-2 -9 -9 308.17 15.2
2 9 9 307.37 18.4
2 9 9 297.67 16.2
2 9 9 320.57 17
-2 -10 -9 7.1 8.3
-2 -10 -9 9.8 4.7
-2 -10 -9 1.6 8
-2 -10 -9 13.3 8.4
2 10 9 8.3 6.7
2 10 9 5.4 6.1
2 10 9 0.6 7
-2 -11 -9 281.07 19.5
-2 -11 -9 253.87 19.1
-2 -11 -9 272.47 14.7
2 11 9 277.67 19
2 11 9 302.07 17.2
2 11 9 267.97 16.1
-2 -12 -9 24.7 10.6
-2 -12 -9 23.2 6.4
-2 -12 -9 21.7 5.9
-2 -12 -9 30.5 9.5
2 12 9 31.6 8
2 12 9 17.5 7.9
2 12 9 40.7 9.1
-2 -13 -9 24.7 9.5
-2 -13 -9 14.6 6.4
-2 -13 -9 10.7 6.6
-2 -13 -9 11 9.8
2 13 9 8.7 7.5
2 13 9 5.9 7.6
2 13 9 11.7 10.6
-2 -14 -9 54.19 13.3
-2 -14 -9 20.7 7.7
2 14 9 28.8 8.8
2 14 9 24.3 10.8
2 14 9 46.9 10.2
-2 -15 -9 70.59 15.1
2 15 9 97.09 13.3
2 15 9 89.79 13
-2 -16 -9 -0.1 11.6
2 16 9 -3.2 8
2 16 9 8.8 8.4
-2 -17 -9 7.8 11.1
2 17 9 6.6 9.8
2 17 9 5.8 8.4
-2 16 -10 48.7 11.3
-2 16 -10 37.1 8.8
-2 15 -10 -1.1 5.7
-2 15 -10 2.8 9.2
-2 14 -10 113.69 14.3
-2 14 -10 99.99 10.3
-2 13 -10 64.09 8.4
-2 13 -10 57.49 10.4
-2 12 -10 69.79 10.2
-2 12 -10 55.99 8.5
-2 11 -10 8.1 7.4
-2 11 -10 -2.9 5.1
-2 10 -10 198.98 12
-2 10 -10 179.98 13.4
-2 9 -10 6.3 6.1
-2 9 -10 6 4.7
-2 8 -10 7.9 4.7
-2 8 -10 9.8 5.8
-2 7 -10 63.29 7.7
-2 7 -10 63.49 6.5
-2 6 -10 71.89 6.7
-2 6 -10 73.89 7.3
-2 5 -10 75.99 6
-2 5 -10 65.39 7.7
-2 4 -10 46 4.4
-2 4 -10 50.49 5.5
-2 3 -10 96.19 11.7
-2 3 -10 99.19 6.9
-2 2 -10 996.8 41.2
-2 1 -10 275.27 17.5
-2 0 -10 175.48 14.3
-2 -1 -10 283.17 18.1
-2 -2 -10 991 41.5
-2 -2 -10 979.3 35.8
-2 -2 -10 953.8 36.8
-2 -3 -10 101.19 7.5
-2 -3 -10 106.89 12.4
-2 -3 -10 84.49 8.7
2 3 10 92.99 7.9
-2 -4 -10 42.9 6.1
-2 -4 -10 38.4 9.1
-2 -4 -10 35.7 7.1
2 4 10 47.9 6.4
2 4 10 46.6 5.8
-2 -5 -10 84.29 9.5
-2 -5 -10 73.39 10.6
-2 -5 -10 63.39 6.6
-2 -5 -10 78.09 7.9
2 5 10 77.19 7.6
-2 -6 -10 82.89 8.5
-2 -6 -10 97.79 11.2
-2 -6 -10 69.39 6.9
-2 -6 -10 75.69 11.3
2 6 10 73.29 8.1
2 6 10 79.49 9.1
2 6 10 78.29 8
-2 -7 -10 56.39 6.7
-2 -7 -10 75.89 10.2
-2 -7 -10 52.79 10.3
-2 -7 -10 72.79 8.7
2 7 10 73.39 9.4
2 7 10 67.39 8
2 7 10 83.49 8.2
-2 -8 -10 9.4 5.1
-2 -8 -10 -2.3 7
-2 -8 -10 11.2 8.1
2 8 10 -0.2 6
2 8 10 9.9 5.8
2 8 10 6.7 5.6
-2 -9 -10 5.1 7.9
-2 -9 -10 5.9 7.5
-2 -9 -10 12.5 5.8
-2 -9 -10 7.4 4.5
2 9 10 5.3 6.1
2 9 10 -0.4 5.2
2 9 10 8.5 7.1
-2 -10 -10 196.68 12
-2 -10 -10 211.68 17.9
-2 -10 -10 215.48 17.3
2 10 10 205.18 16.3
2 10 10 220.08 14.6
2 10 10 199.98 13.8
-2 -11 -10 10.9 9
-2 -11 -10 -2 4.5
-2 -11 -10 6.8 8.6
2 11 10 11.7 7.9
2 11 10 6.6 6.2
2 11 10 -3.9 6.4
-2 -12 -10 59.79 11.8
-2 -12 -10 74.49 13.2
-2 -12 -10 86.89 10.9
-2 -12 -10 75.19 8.8
2 12 10 81.09 10.8
2 12 10 85.69 12.1
2 12 10 70.29 10.6
-2 -13 -10 69.59 13.5
-2 -13 -10 54.59 9.3
-2 -13 -10 50.19 7.7
-2 -13 -10 54.49 11.9
2 13 10 54.99 11.8
2 13 10 50.39 9.9
2 13 10 62.09 10.4
-2 -14 -10 116.59 14.7
-2 -14 -10 119.79 26.1
-2 -14 -10 119.19 13
2 14 10 113.59 13.4
2 14 10 119.89 13.3
-2 -15 -10 3.2 10.3
2 15 10 -9.7 7
2 15 10 -5.7 8.6
-2 -16 -10 41.9 13.8
2 16 10 47.6 10.8
2 16 10 55.19 11.6
-2 16 -11 19.1 10
-2 15 -11 54.19 10.7
-2 15 -11 68.39 9.4
-2 14 -11 0 8.4
-2 14 -11 2.5 5.9
-2 13 -11 16.2 8.4
-2 13 -11 22.5 6.8
-2 12 -11 19.7 6
-2 12 -11 33.3 9.8
-2 11 -11 146.59 11
-2 11 -11 146.79 13.2
-2 10 -11 -7 6.5
-2 10 -11 2.6 4.8
-2 9 -11 46.4 8.2
-2 9 -11 39.9 6.4
-2 8 -11 69.69 8.4
-2 8 -11 70.09 7.1
-2 7 -11 2.1 5.4
-2 7 -11 -3 3.8
-2 6 -11 11.4 5.2
-2 6 -11 12.1 3.8
-2 5 -11 299.67 12.7
-2 5 -11 270.77 14.7
-2 4 -11 24.9 7.7
-2 4 -11 31.1 4.5
-2 3 -11 87.79 11.3
-2 2 -11 -2.1 6.3
-2 1 -11 468.75 24.5
-2 0 -11 3.3 6.9
-2 -1 -11 474.25 25.4
-2 -2 -11 0.4 3.6
-2 -2 -11 2.4 7
-2 -2 -11 -1.7 4.2
-2 -3 -11 105.29 13.1
-2 -3 -11 83.29 7.6
-2 -3 -11 78.69 9.1
2 3 11 111.09 13.9
2 3 11 98.09 7.3
-2 -4 -11 26.5 6.8
-2 -4 -11 37.8 7
-2 -4 -11 35.1 8.7
2 4 11 27.9 6.2
2 4 11 39.1 5.5
-2 -5 -11 324.77 21.2
-2 -5 -11 306.17 17.4
-2 -5 -11 298.27 15.4
2 5 11 319.47 15.3
2 5 11 327.97 16.4
-2 -6 -11 4.9 6.6
-2 -6 -11 9.5 8.1
-2 -6 -11 4.7 5.1
2 6 11 2.8 5.2
2 6 11 10.3 5.1
-2 -7 -11 0 5
-2 -7 -11 -3 6.4
-2 -7 -11 4.2 7.3
2 7 11 -1.6 5.2
2 7 11 -1.3 5.9
-2 -8 -11 64.09 12.1
-2 -8 -11 54.69 10.2
-2 -8 -11 73.89 8.7
-2 -8 -11 66.19 8.6
2 8 11 76.19 8.9
2 8 11 64.39 9.8
2 8 11 74.39 8.9
-2 -9 -11 44 10.4
-2 -9 -11 50.49 7.2
-2 -9 -11 50.79 11.2
-2 -9 -11 51.19 7.9
2 9 11 53.99 8.3
2 9 11 46.6 9.9
2 9 11 47.6 8.6
-2 -10 -11 0.4 7.7
-2 -10 -11 12 4.2
-2 -10 -11 4.7 8.5
-2 -10 -11 -1.4 8.4
2 10 11 -6 5.9
2 10 11 4.6 6.5
2 10 11 2.3 7.5
-2 -11 -11 154.48 16.4
-2 -11 -11 149.29 16.9
-2 -11 -11 189.08 23.5
-2 -11 -11 139.89 10.5
2 11 11 146.29 14.9
2 11 11 164.48 12.9
2 11 11 172.68 13.6
-2 -12 -11 25 6.3
-2 -12 -11 26.8 9.8
-2 -12 -11 20 6.7
-2 -12 -11 9.4 9.5
2 12 11 9 7
2 12 11 25.1 8.4
2 12 11 2.8 8.3
-2 -13 -11 9.8 15.7
-2 -13 -11 26.6 8.3
-2 -13 -11 17.2 5.7
-2 -13 -11 12.8 11.8
2 13 11 21.3 4.8
2 13 11 26.1 9.4
2 13 11 15.2 8.3
-2 -14 -11 -5.9 8.8
-2 -14 -11 13.8 10.8
-2 -14 -11 9.2 6.7
2 14 11 8.6 7.9
2 14 11 7.3 8.2
-2 -15 -11 49.4 11.8
-2 -15 -11 64.59 14.3
2 15 11 49.1 6.7
2 15 11 58.59 11.2
2 15 11 52.39 10.7
-2 -16 -11 34 13.2
2 16 11 24.8 8.9
2 16 11 20.9 10.2
-2 15 -12 3.6 6.7
-2 15 -12 6.8 8.9
-2 14 -12 18.7 7.3
-2 14 -12 17.1 9
-2 13 -12 74.39 9.4
-2 13 -12 59.19 10.4
-2 12 -12 29.4 12.1
-2 12 -12 32.5 7
-2 11 -12 6.9 9.7
-2 11 -12 -0.1 7.2
-2 10 -12 155.48 12.9
-2 10 -12 164.68 11.3
-2 9 -12 7.4 6.7
-2 9 -12 7.3 5.2
-2 8 -12 184.98 11.1
-2 8 -12 195.38 12.5
-2 7 -12 2.4 5.3
-2 7 -12 6.5 4.3
-2 6 -12 25.9 4.7
-2 6 -12 25.2 5.9
-2 5 -12 98.59 6.8
-2 5 -12 83.49 11.5
-2 4 -12 189.48 16.7
-2 4 -12 192.38 9.2
-2 3 -12 -0.4 6.9
-2 2 -12 193.08 16.6
-2 1 -12 276.47 19.5
-2 0 -12 2340.47 88.39
-2 -1 -12 299.87 20.4
-2 -2 -12 192.78 12.1
-2 -2 -12 190.28 10.4
-2 -2 -12 199.98 17.2
-2 -3 -12 0.2 6.6
-2 -3 -12 2 5.2
-2 -3 -12 4.6 4.1
2 3 12 1.5 4.3
2 3 12 1.1 4
-2 -4 -12 214.98 12.3
-2 -4 -12 232.48 18.4
-2 -4 -12 235.48 14.5
2 4 12 208.38 13
-2 -5 -12 109.79 14.5
-2 -5 -12 92.49 8.8
-2 -5 -12 143.89 17.8
2 5 12 80.99 9.5
2 5 12 99.49 9
-2 -6 -12 22.5 9.1
-2 -6 -12 18.5 7.3
-2 -6 -12 25.1 6.6
2 6 12 20.3 6.7
2 6 12 27.9 6.2
-2 -7 -12 -2.2 6.3
-2 -7 -12 4.9 7.8
-2 -7 -12 1.7 5.4
2 7 12 3 6.3
2 7 12 6.2 5.7
-2 -8 -12 227.68 19.1
-2 -8 -12 202.48 16
-2 -8 -12 176.48 10.9
-2 -8 -12 198.88 13.3
2 8 12 211.48 13.7
2 8 12 193.58 12.5
-2 -9 -12 5 5.7
-2 -9 -12 7.6 9.2
-2 -9 -12 8.8 8.4
2 9 12 -4.9 10.2
2 9 12 3.9 6.3
2 9 12 -0.9 6.2
-2 -10 -12 183.48 17
-2 -10 -12 197.28 18.6
-2 -10 -12 188.78 14.6
-2 -10 -12 173.48 11.1
2 10 12 164.38 15.3
2 10 12 184.28 14.1
2 10 12 195.28 13.2
-2 -11 -12 10.9 8.9
-2 -11 -12 4.7 5.4
-2 -11 -12 -6.4 7.7
-2 -11 -12 5.2 9.1
2 11 12 -6.7 6.9
2 11 12 5.4 6.9
2 11 12 0.6 6.6
-2 -12 -12 25.7 7.9
-2 -12 -12 32.1 6.7
-2 -12 -12 22.9 9.9
-2 -12 -12 27.7 11.5
2 12 12 25.1 8.4
2 12 12 21.6 8.3
-2 -13 -12 68.29 9.2
-2 -13 -12 86.79 15.7
-2 -13 -12 90.79 11.3
-2 -13 -12 68.49 13.5
2 13 12 82.69 12.1
-2 -14 -12 14.7 7.4
-2 -14 -12 13.1 10.4
-2 -14 -12 32 12.1
2 14 12 21.1 8.7
2 14 12 11 8.5
-2 -15 -12 1.4 9.3
-2 -15 -12 1 9.5
2 15 12 30.3 9.5
2 15 12 -0.2 5.3
2 15 12 4.8 8.6
-2 15 -13 54.39 11.6
-2 15 -13 79.09 9.8
-2 14 -13 54.99 10.5
-2 14 -13 67.59 9.6
-2 13 -13 8.3 6.7
-2 13 -13 20 8.4
-2 12 -13 122.79 13.5
-2 12 -13 134.29 11.6
-2 11 -13 138.29 12.5
-2 11 -13 133.49 11.1
-2 10 -13 37 8.4
-2 10 -13 30.6 6.5
-2 9 -13 86.99 9.9
-2 9 -13 77.89 7.9
-2 8 -13 63.49 7.1
-2 8 -13 68.69 8.5
-2 7 -13 0.6 5
-2 7 -13 -3 3.9
-2 6 -13 8.9 4.1
-2 5 -13 166.48 16.3
-2 5 -13 178.18 9.3
-2 4 -13 77.59 11.9
-2 4 -13 96.89 6.6
-2 3 -13 3 7.5
-2 2 -13 489.15 27.2
-2 1 -13 347.67 22.4
-2 0 -13 9.7 7.4
-2 -1 -13 361.96 23.2
-2 -2 -13 483.35 20.3
-2 -2 -13 502.45 27.9
-2 -3 -13 -1.2 5.7
-2 -3 -13 2.4 7.8
-2 -3 -13 0.7 4.1
2 3 13 -0.3 4.6
-2 -4 -13 94.99 10.9
-2 -4 -13 95.39 8.8
-2 -4 -13 90.89 13.9
2 4 13 83.89 8.9
2 4 13 95.49 9.5
-2 -5 -13 168.38 13.8
-2 -5 -13 169.68 11.4
-2 -5 -13 171.78 17.7
2 5 13 182.98 11.2
-2 -6 -13 4.8 7.1
-2 -6 -13 8.5 5.8
-2 -6 -13 13.6 9
2 6 13 6.6 5.3
2 6 13 -1.4 3.3
-2 -7 -13 0.8 7
-2 -7 -13 4.5 8.7
-2 -7 -13 -2.9 5.7
2 7 13 -7.3 6.2
2 7 13 1.4 5.7
-2 -8 -13 76.39 9.3
-2 -8 -13 63.79 13
-2 -8 -13 64.39 11.3
2 8 13 83.99 9.3
2 8 13 61.19 10.3
-2 -9 -13 89.79 13
-2 -9 -13 103.59 11.3
-2 -9 -13 60.79 13
2 9 13 104.39 11.4
2 9 13 102.09 10.1
2 9 13 78.79 12
-2 -10 -13 34 8.2
-2 -10 -13 25.8 5.6
-2 -10 -13 29.2 11.4
2 10 13 48 11.5
2 10 13 34.4 7.8
-2 -11 -13 137.99 10.4
-2 -11 -13 156.88 17.2
-2 -11 -13 126.59 19
-2 -11 -13 140.39 17.6
2 11 13 149.79 13.4
2 11 13 149.39 12.6
-2 -12 -13 146.29 17.5
-2 -12 -13 153.88 13.8
-2 -12 -13 154.98 18.6
-2 -12 -13 131.99 11.8
2 12 13 133.59 13.2
2 12 13 158.08 14.1
-2 -13 -13 26 11.8
-2 -13 -13 24.2 11.4
-2 -13 -13 30.7 8.2
-2 -13 -13 12.6 6.1
2 13 13 15.8 8.6
-2 -14 -13 58.49 13.8
-2 -14 -13 84.29 15.7
-2 -14 -13 79.39 10.7
2 14 13 69.39 12
2 14 13 72.99 11.7
-2 -15 -13 83.79 14.7
-2 -15 -13 123.99 17.3
2 15 13 124.69 14.9
2 15 13 104.69 13.1
2 15 13 86.19 8.5
-2 14 -14 20.6 6.7
-2 14 -14 37.7 10.2
-2 13 -14 50.29 8.2
-2 13 -14 29.8 9.4
-2 12 -14 5.8 6.3
-2 12 -14 9.6 7.9
-2 11 -14 88.69 9.7
-2 11 -14 70.59 10.6
-2 10 -14 56.19 7.5
-2 10 -14 76.89 10.3
-2 9 -14 5.9 4.9
-2 9 -14 11.2 6.4
-2 8 -14 22.1 5.4
-2 8 -14 36.3 7.2
-2 7 -14 44.7 5.8
-2 6 -14 62.69 6.1
-2 6 -14 63.69 11.4
-2 5 -14 45 10.6
-2 5 -14 39.6 5
-2 4 -14 9.1 8.6
-2 3 -14 156.78 17.2
-2 2 -14 -0.5 8.8
-2 1 -14 787.62 38.3
-2 0 -14 101.69 14.3
-2 -1 -14 759.22 37.5
-2 -2 -14 -1.5 8.6
-2 -2 -14 0.4 6
-2 -2 -14 9.8 4.5
-2 -3 -14 132.59 12.5
-2 -3 -14 163.48 17.7
-2 -3 -14 167.38 10.4
-2 -4 -14 4.5 6.6
-2 -4 -14 16.4 5.2
-2 -4 -14 8 9.6
2 4 14 13.8 5.1
2 4 14 -0.9 3.1
-2 -5 -14 37.1 10.8
-2 -5 -14 40.2 6.8
-2 -5 -14 37.2 8.4
-2 -6 -14 61.69 12.6
-2 -6 -14 68.19 8.4
-2 -6 -14 59.69 10
2 6 14 64.39 8.3
-2 -7 -14 52.69 8.4
-2 -7 -14 54.59 12
-2 -7 -14 58.89 10.7
2 7 14 54.09 8.3
2 7 14 62.89 9.1
-2 -8 -14 23 7
2 8 14 37 8.2
2 8 14 29.8 7.6
-2 -9 -14 3.7 9
-2 -9 -14 9.2 9.3
-2 -9 -14 16.8 6.1
2 9 14 10.4 6.8
-2 -10 -14 67.49 9.3
-2 -10 -14 69.79 12.9
-2 -10 -14 63.89 13.6
2 10 14 76.99 10.7
-2 -11 -14 97.49 15.2
-2 -11 -14 91.59 14.7
-2 -11 -14 83.79 8.5
-2 -11 -14 89.49 14.7
2 11 14 110.99 12.7
-2 -12 -14 15 7.2
-2 -12 -14 12.8 10.6
-2 -12 -14 8.8 11.1
2 12 14 10.1 7.5
2 12 14 16.3 8.1
-2 -13 -14 56.39 13.5
-2 -13 -14 71.69 14.3
-2 -13 -14 57.79 8.8
-2 -13 -14 66.79 9.8
2 13 14 69.49 11.4
2 13 14 60.59 11.4
-2 -14 -14 35.5 12.8
-2 -14 -14 26.4 8.7
2 14 14 38.8 9.6
2 14 14 28.1 10.3
-2 13 -15 1.9 6.2
-2 13 -15 33 9.1
-2 12 -15 54.39 9.8
-2 12 -15 56.49 8.6
-2 11 -15 24.7 6.4
-2 11 -15 24.6 9.1
-2 10 -15 4.6 5.6
-2 10 -15 11.8 7.8
-2 9 -15 -3.9 4.7
-2 9 -15 7.7 6.2
-2 8 -15 115.39 9.2
-2 7 -15 15.6 4.6
-2 7 -15 23.3 9.4
-2 6 -15 25.5 10.4
-2 5 -15 24.6 10.1
-2 5 -15 27 4.8
-2 4 -15 219.18 19.6
-2 3 -15 25.2 9.9
-2 2 -15 253.27 21.2
-2 1 -15 19.2 9.6
-2 0 -15 1 8.5
-2 -1 -15 7.3 9.3
-2 -2 -15 274.27 22.2
-2 -3 -15 19.9 5.2
-2 -3 -15 14 6.8
-2 -3 -15 12 10
-2 -4 -15 227.48 13.2
-2 -4 -15 252.17 21.6
-2 -4 -15 224.58 15.6
2 4 15 240.18 13.5
-2 -5 -15 20.9 10.1
-2 -5 -15 28.5 8.7
2 5 15 25.7 6.5
-2 -6 -15 8.3 5.8
2 6 15 4.7 5.5
-2 -7 -15 1.3 6.1
-2 -7 -15 3.6 8.2
-2 -7 -15 15.4 10.7
2 7 15 19.1 6.7
-2 -8 -15 113.79 16.7
-2 -8 -15 130.89 11.6
-2 -8 -15 128.29 15.1
2 8 15 119.79 13.1
-2 -9 -15 7.1 9.5
-2 -9 -15 9.5 6.6
-2 -9 -15 1.9 10.1
2 9 15 13.3 7.1
-2 -10 -15 12.1 6.6
-2 -10 -15 11.5 10.5
-2 -10 -15 19.7 10.3
2 10 15 16.7 8.2
-2 -11 -15 29.2 11.4
-2 -11 -15 27.4 11.8
2 11 15 30 8.5
-2 -12 -15 62.79 13.5
-2 -12 -15 47.9 9.7
-2 -12 -15 84.59 13.7
2 12 15 72.19 11
-2 -13 -15 20.6 10.9
-2 -13 -15 -1.2 7.4
-2 -13 -15 14.1 6.5
-2 -13 -15 11.2 10.6
2 13 15 27.5 9.6
2 13 15 20.6 9.2
-2 13 -16 162.88 15.5
-2 13 -16 127.39 11.8
-2 12 -16 20.8 9.1
-2 12 -16 24.5 6.9
-2 11 -16 86.29 13.5
-2 11 -16 85.79 9.6
-2 10 -16 12.3 7.4
-2 10 -16 11.6 5.8
-2 9 -16 78.99 10.1
-2 9 -16 78.09 8.1
-2 8 -16 26 6
-2 7 -16 25 5.6
-2 7 -16 26.8 10
-2 6 -16 6.4 9.6
-2 6 -16 9.2 4.5
-2 5 -16 6.2 10.5
-2 4 -16 88.09 13.7
-2 3 -16 90.89 14.7
-2 2 -16 77.79 14.3
-2 1 -16 6.2 9.3
-2 0 -16 30.8 11.6
-2 -1 -16 14.1 10.2
-2 -2 -16 95.59 15.5
-2 -3 -16 109.69 12.1
-2 -3 -16 99.79 16.1
-2 -3 -16 101.59 9.2
-2 -4 -16 63.59 11.8
-2 -4 -16 66.09 16.4
-2 -4 -16 65.69 8.3
-2 -5 -16 9.4 6
-2 -5 -16 17.1 10.4
-2 -5 -16 13.9 8.2
2 5 16 6.8 7.5
2 5 16 16 6.7
-2 -6 -16 5.7 5.8
-2 -6 -16 6.7 8.1
-2 -6 -16 9.7 9.6
-2 -7 -16 33.5 7.4
-2 -7 -16 24.4 11.6
-2 -7 -16 6 8.4
2 7 16 30.3 6.8
-2 -8 -16 28.3 11.9
-2 -8 -16 36.2 8.1
-2 -8 -16 32.1 11
2 8 16 22.4 7.7
-2 -9 -16 84.99 16.5
-2 -9 -16 92.99 14.2
-2 -9 -16 99.29 11.4
2 9 16 99.59 11
-2 -10 -16 16.4 6.8
-2 -10 -16 19.4 10.5
-2 -10 -16 11.5 10.2
2 10 16 23.7 8.8
-2 -11 -16 122.19 15.7
-2 -11 -16 87.79 16
-2 -11 -16 113.99 17.9
2 11 16 99.49 12.8
-2 -12 -16 39.5 11.7
-2 -12 -16 11.7 8.6
-2 -12 -16 26.2 12.2
2 12 16 46 10.1
-2 -13 -16 196.68 20.7
-2 -13 -16 152.58 20
-2 -13 -16 137.59 16.3
2 13 16 186.98 17.2
-2 12 -17 219.58 14.6
-2 12 -17 256.17 17.9
-2 11 -17 10.4 6.1
-2 11 -17 12.3 8.2
-2 10 -17 14 7.7
-2 10 -17 20.6 5.8
-2 9 -17 -0.2 5.5
-2 8 -17 48.8 6.7
-2 7 -17 14.5 9.6
-2 7 -17 -0.9 4.7
-2 6 -17 13.3 11.6
-2 5 -17 35 11.4
-2 4 -17 129.09 18.2
-2 3 -17 6.7 10.8
-2 2 -17 95.09 15.7
-2 1 -17 5.3 9.9
-2 0 -17 -14.8 10.9
-2 -1 -17 3.7 11.3
-2 -2 -17 103.89 16.6
-2 -3 -17 0.9 5.3
-2 -3 -17 0.6 8.4
-2 -4 -17 133.59 13.7
-2 -4 -17 103.29 17.3
-2 -5 -17 18.2 9
-2 -5 -17 30 11.3
-2 -5 -17 13.9 6.1
-2 -6 -17 8.7 11
-2 -6 -17 8.1 6.5
-2 -6 -17 0.9 7.6
2 6 17 -0.8 8.3
-2 -7 -17 9.3 6.4
-2 -7 -17 -0.4 9.8
-2 -7 -17 1.2 8.9
2 7 17 1.8 4.4
-2 -8 -17 45.2 13.4
-2 -8 -17 61.09 10
-2 -8 -17 77.49 13.2
2 8 17 64.59 9.4
-2 -9 -17 -3.6 10
-2 -9 -17 15.7 9.9
-2 -9 -17 7.2 6.8
2 9 17 -4.6 7
-2 -10 -17 14.1 7.7
-2 -10 -17 9 11.5
-2 -10 -17 11.8 10
2 10 17 5.4 8.2
-2 -11 -17 24.4 10.4
-2 -11 -17 9.7 10.6
2 11 17 25.2 9.9
-2 -12 -17 324.07 42
-2 -12 -17 263.97 21
-2 -12 -17 288.37 26.5
-2 11 -18 13.8 6.4
-2 11 -18 24.7 9.1
-2 10 -18 64.09 8.2
-2 9 -18 -4.7 5.3
-2 8 -18 10.6 5.8
-2 8 -18 7.5 11
-2 7 -18 61.29 6.9
-2 7 -18 74.29 15.2
-2 6 -18 15.5 10.5
-2 5 -18 -0.7 10.2
-2 2 -18 54.29 14.5
-2 1 -18 7.1 10.7
-2 0 -18 5.8 10.8
-2 -1 -18 20.1 12.1
-2 -2 -18 31.2 12.6
-2 -3 -18 229.48 22.9
-2 -4 -18 4.4 8.2
-2 -4 -18 1.4 5.5
-2 -4 -18 11.7 11.2
-2 -5 -18 5.2 8.7
-2 -5 -18 5.4 10.8
-2 -5 -18 0.3 6
-2 -6 -18 11.4 8.1
-2 -6 -18 3 6.8
-2 -6 -18 14.3 10.6
2 6 18 28.5 9.1
-2 -7 -18 71.69 12.6
-2 -7 -18 81.39 16.4
-2 -7 -18 46.5 8.9
-2 -8 -18 19.9 9.8
-2 -8 -18 9.5 7
-2 -8 -18 20.4 12.5
2 8 18 22.2 7.4
-2 -9 -18 -12.4 6.5
-2 -9 -18 -6.1 9.9
-2 -9 -18 10.3 9.4
2 9 18 3.8 4.2
-2 -10 -18 66.29 11.7
-2 -10 -18 65.19 13.9
-2 -10 -18 54.09 14.7
-2 -11 -18 33.2 11.2
-2 9 -19 12.3 5.8
-2 8 -19 48.6 7.7
-2 7 -19 38.3 12.9
-2 6 -19 7.9 11.2
-2 5 -19 56.39 15
-2 4 -19 19.9 11.9
-2 3 -19 -2.2 12.4
-2 2 -19 64.59 15.5
-2 1 -19 175.48 21.8
-2 0 -19 -8.4 11.6
-2 -1 -19 154.08 20.9
-2 -2 -19 93.49 16.7
-2 -3 -19 -2 10.3
-2 -4 -19 41.2 10.1
-2 -4 -19 31.1 7.6
-2 -4 -19 17.5 11.8
-2 -5 -19 42.9 7.9
-2 -5 -19 55.69 11.7
-2 -5 -19 52.59 14.7
-2 -6 -19 11.2 9.7
-2 -6 -19 12.9 10.8
-2 -6 -19 6.5 7.1
-2 -7 -19 54.89 16
-2 -7 -19 65.79 12.6
-2 -7 -19 49.6 9.4
-2 -8 -19 57.99 15.1
-2 -8 -19 59.69 12.8
-2 -8 -19 56.79 10.7
-2 -9 -19 21.2 8.1
2 9 19 22.9 5.9
-2 8 -20 25.2 6.2
-2 8 -20 20.7 12.8
-2 7 -20 32.1 13.5
-2 6 -20 -1.1 11.2
-2 5 -20 3.5 11.8
-2 4 -20 84.09 16.7
-2 3 -20 39.9 14.8
-2 2 -20 47.5 15.6
-2 1 -20 46.8 15.6
-2 0 -20 78.59 17
-2 -1 -20 21.4 13.2
-2 -2 -20 75.99 16.6
-2 -3 -20 36.9 13.7
-2 -4 -20 77.39 17
-2 -4 -20 85.09 12.7
-2 -5 -20 9.6 7
-2 -5 -20 16.7 9.5
-2 -5 -20 9.5 12.7
-2 -6 -20 -2.6 10.5
-2 -6 -20 4 10.2
-2 -6 -20 -2.8 6.8
-2 -7 -20 15.2 7.6
2 7 20 3.5 5.6
-2 -8 -20 31.4 15
-2 -8 -20 35.8 10.5
-2 -8 -20 39.5 9.8
-2 6 -21 6.2 13.3
-2 5 -21 27 15
-2 4 -21 1.7 13.4
-2 3 -21 6.8 12.3
-2 2 -21 14.6 12.2
-2 1 -21 150.88 21.4
-2 0 -21 3 11.1
-2 -1 -21 184.78 23.5
-2 -2 -21 3 13.2
-2 -3 -21 19.4 13.6
-2 -4 -21 2.6 11.8
-2 -4 -21 3.3 9.1
-2 -5 -21 16.7 15
-2 -5 -21 -6.6 7
-2 -6 -21 16.9 10.5
-2 -6 -21 -6.3 11.1
-2 -6 -21 1.6 7.7
-2 3 -22 0.5 13.7
-2 2 -22 63.89 16.2
-2 1 -22 0 12.9
-2 0 -22 130.79 22.6
-2 -2 -22 51.19 20.6
-2 -3 -22 11.3 13.9
3 -3 -22 10.4 13
3 -2 -22 -13.5 11.1
3 -1 -22 15.7 18.7
3 1 -22 25.9 16
3 2 -22 12.1 12.4
3 3 -22 35 14.8
-3 6 21 4.6 6.4
3 -6 -21 8.8 12.2
3 -6 -21 0.6 7.9
3 -6 -21 2.7 8.1
3 -5 -21 200.28 20.7
3 -5 -21 174.88 14.4
3 -5 -21 186.18 28.9
3 -4 -21 15.9 11.1
3 -4 -21 12.4 7.8
3 -3 -21 20.4 8.2
3 -3 -21 8.6 12.5
3 -3 -21 4.2 6.7
3 -2 -21 42.3 16
3 -1 -21 7.4 14
3 0 -21 8.1 12
3 1 -21 30.7 12.8
3 2 -21 27.1 13.5
3 3 -21 2.2 11.8
3 4 -21 11.6 12.8
3 4 -21 3.6 8
3 5 -21 160.98 11.3
3 5 -21 231.78 27.4
3 6 -21 15.7 12.8
3 6 -21 2.1 5.6
3 -8 -20 22.2 13.6
3 -8 -20 37 11.7
3 -8 -20 29.7 10.1
3 -7 -20 200.08 17
-3 6 20 4.8 4.6
3 -6 -20 -9 9.9
3 -6 -20 5.8 7.7
3 -6 -20 11 7.8
3 -5 -20 32.4 14.1
3 -5 -20 11.2 8.8
3 -5 -20 20.7 7.9
3 -4 -20 69.69 11.9
3 -4 -20 33.2 14.9
3 -4 -20 53.69 9.1
3 -3 -20 109.29 18.8
3 -3 -20 109.49 13.3
3 -3 -20 95.39 10.8
3 -2 -20 24.6 13
3 -1 -20 9.1 13.2
3 2 -20 31.8 5.6
3 3 -20 83.39 8.3
3 4 -20 59.89 7.1
3 5 -20 11.1 6.5
3 6 -20 2.2 5.6
3 6 -20 2.3 11.5
3 7 -20 182.78 13
3 7 -20 241.58 25.8
3 8 -20 23.4 13.7
3 8 -20 18.9 6.4
-3 9 19 12.7 5.5
3 -9 -19 -10.1 7.4
3 -9 -19 2.4 12.1
3 -8 -19 204.18 23.9
3 -8 -19 212.48 16.5
3 -8 -19 228.98 19.2
-3 7 19 -3.7 3.6
3 -7 -19 10.3 8.4
3 -7 -19 -6.1 6.9
3 -7 -19 -6.1 11.3
-3 6 19 98.29 9.9
3 -6 -19 65.79 15.8
3 -6 -19 74.39 13
3 -6 -19 89.49 10.9
-3 5 19 63.69 8
3 -5 -19 49 14.5
3 -5 -19 61.99 10.5
3 -5 -19 55.99 10.8
3 -4 -19 2.9 6.4
3 -4 -19 13.9 7.7
3 -4 -19 6.5 11.6
3 -3 -19 24.6 8.8
3 -3 -19 30.1 7.3
3 -3 -19 44.7 13.9
3 -2 -19 13.2 8.5
3 2 -19 12.5 4.7
3 4 -19 3.1 4.6
3 5 -19 45.4 6.4
3 6 -19 83.19 8.5
3 7 -19 10 5.9
3 8 -19 238.68 25.8
3 8 -19 190.28 12.9
3 9 -19 -1.6 6.1
-3 11 18 8.6 5.5
3 -11 -18 8.8 13.8
3 -11 -18 16.1 15.7
-3 10 18 1.6 5
3 -10 -18 14.5 8.6
3 -10 -18 1.7 9
3 -10 -18 10.8 11.4
-3 9 18 20.2 7.1
3 -9 -18 25.4 10.5
3 -9 -18 20.9 7.9
3 -9 -18 9.5 12
-3 8 18 19.1 7.7
3 -8 -18 16.5 9.7
3 -8 -18 14.2 11.5
3 -8 -18 17.9 7.7
-3 7 18 112.99 12
3 -7 -18 100.19 13.4
3 -7 -18 96.69 11.7
3 -7 -18 87.69 16.7
3 -6 -18 50.49 14.9
3 -6 -18 48 8.7
3 -6 -18 37.5 9.7
-3 5 18 17.4 6.7
3 -5 -18 6.6 10.8
3 -5 -18 20 8.9
3 -5 -18 10.8 6.3
-3 4 18 192.68 12.5
3 -4 -18 176.78 12.8
3 -4 -18 193.08 21.5
3 -4 -18 149.39 15.5
3 -3 -18 34.7 7.6
3 -2 -18 7.2 6
3 1 -18 -0.1 4.2
3 2 -18 4.3 4
3 3 -18 36.6 5.6
3 4 -18 153.88 9.9
3 5 -18 8.9 5.3
3 6 -18 46.7 7
3 7 -18 93.99 8.9
3 8 -18 4 6.1
3 9 -18 21.4 6.7
3 10 -18 -1.1 5.9
-3 12 17 49 10.4
3 -12 -17 33.9 14.2
3 -12 -17 30 9.8
3 -12 -17 52.59 14.4
-3 11 17 29.8 9.2
3 -11 -17 17.6 10.4
3 -11 -17 2 8.2
3 -11 -17 34.8 12.7
-3 10 17 -2.2 6.6
3 -10 -17 -3.1 8.8
3 -10 -17 8.1 11.6
3 -10 -17 5.1 6.9
-3 9 17 23.4 7.3
3 -9 -17 20.2 7.4
3 -9 -17 21.5 9.9
3 -9 -17 11.3 11.6
-3 8 17 151.98 12.9
3 -8 -17 139.79 16.1
3 -8 -17 140.49 12.6
3 -8 -17 138.89 19.7
-3 7 17 85.89 10.3
3 -7 -17 74.29 12.7
3 -7 -17 78.79 9.7
3 -7 -17 75.69 15.7
-3 6 17 2 5.5
3 -6 -17 8.4 10.1
3 -6 -17 0.5 5.9
3 -6 -17 5.9 8
3 -5 -17 191.58 13.3
3 -5 -17 178.78 15.9
3 -5 -17 202.48 21.4
3 -4 -17 6.5 6
3 -3 -17 12 5.5
3 -2 -17 79.39 8.8
3 -1 -17 12.9 5.8
3 0 -17 -5.3 4
-3 -1 17 18.6 5.2
3 1 -17 17.9 4.7
3 2 -17 82.99 7.4
3 3 -17 12.7 4.6
3 4 -17 5.9 4.8
3 5 -17 176.18 10.7
3 6 -17 4.3 5
3 7 -17 60.49 9
3 8 -17 96.39 9.8
3 9 -17 24.8 6.6
3 10 -17 2.2 6.2
3 11 -17 13.9 6.7
3 12 -17 63.09 11.7
3 12 -17 31.2 7.9
-3 12 16 53.09 9.5
3 -12 -16 59.29 15.3
3 -12 -16 53.99 10.3
3 -12 -16 58.39 13.5
-3 11 16 26.5 8.1
3 -11 -16 12.9 11.5
3 -11 -16 17.3 8.3
3 -11 -16 34.6 11
-3 10 16 37.1 8.9
3 -10 -16 36.6 8.4
3 -10 -16 20.5 12.2
3 -10 -16 32.3 11.1
-3 9 16 100.89 11.7
3 -9 -16 84.89 13.9
3 -9 -16 87.99 11.1
3 -9 -16 77.39 15.9
-3 8 16 42.7 9
3 -8 -16 42.5 11
3 -8 -16 42.3 9
3 -8 -16 36 13.6
-3 7 16 30.9 7.7
3 -7 -16 19.3 8.9
3 -7 -16 14.1 10.6
3 -7 -16 34 7.4
-3 6 16 111.69 10.4
3 -6 -16 88.29 15.6
3 -6 -16 103.09 10.2
3 -6 -16 102.19 13.7
-3 5 16 2.9 3.7
3 -5 -16 5.4 5.9
-3 4 16 167.88 11.5
3 -4 -16 171.28 17.4
-3 3 16 31.7 6.4
-3 3 16 22.2 7.4
3 -3 -16 27.3 6
3 -2 -16 12.7 7
3 -2 -16 4.7 5
-3 1 16 184.28 10.4
3 -1 -16 216.48 14.1
3 -1 -16 200.68 11.6
-3 0 16 36.9 5.6
3 0 -16 39.7 5.3
3 1 -16 195.08 10.1
3 2 -16 1.9 3.9
3 3 -16 38.9 5.4
3 4 -16 159.48 9.7
3 5 -16 -0.2 4.3
3 6 -16 99.39 8.9
3 7 -16 37.6 6.2
3 8 -16 26.6 9.6
3 9 -16 72.39 8.5
3 10 -16 20.7 6.9
3 11 -16 20.4 7
3 12 -16 46.5 10.9
3 12 -16 53.19 8.9
-3 13 15 13.2 7.9
3 -13 -15 -6.6 7.7
3 -13 -15 6.9 10.3
3 -13 -15 22.9 10.5
-3 12 15 126.59 13.7
-3 12 15 108.69 8.9
3 -12 -15 122.69 18.2
3 -12 -15 116.99 17
3 -12 -15 111.99 12.9
-3 11 15 30.9 8.3
3 -11 -15 10.6 12
3 -11 -15 17.4 7.3
3 -11 -15 16.4 10.7
-3 10 15 20.2 8
3 -10 -15 16.6 10.7
3 -10 -15 19.7 9.8
3 -10 -15 38.7 8.6
-3 9 15 82.49 10.6
-3 9 15 70.39 6.9
3 -9 -15 86.39 10.7
3 -9 -15 81.69 13.4
3 -9 -15 93.49 15.5
-3 8 15 57.99 9
3 -8 -15 39.2 11.3
3 -8 -15 66.59 9.2
3 -8 -15 49.99 12.7
-3 7 15 98.99 10.5
3 -7 -15 74.49 14.6
3 -7 -15 95.49 12.8
3 -7 -15 95.19 10.2
-3 6 15 25.5 8
-3 6 15 30.6 6.7
3 -6 -15 26.2 7
-3 5 15 511.05 23.1
3 -5 -15 520.65 23.1
3 -4 -15 40.8 7
-3 3 15 68.39 7.9
3 -3 -15 77.49 8.4
3 -3 -15 72.19 10.4
-3 2 15 9.4 4.5
3 -2 -15 7.1 6.3
3 -2 -15 9 4.9
3 -2 -15 5.8 3.9
3 -1 -15 29.1 7.7
3 -1 -15 41.1 6.2
-3 0 15 -4.1 3.6
3 0 -15 -5.3 3.5
-3 -1 15 35.2 5.2
3 1 -15 35.3 5.1
-3 -2 15 10.3 4.5
3 2 -15 12.7 4.1
3 3 -15 66.49 6.1
3 4 -15 43.6 5.6
3 5 -15 473.45 19.6
3 6 -15 22.9 5.2
3 7 -15 91.09 8.2
3 8 -15 56.09 7.3
3 9 -15 93.09 9.2
3 10 -15 19.2 6.6
3 11 -15 31.3 8.8
3 11 -15 18.4 6.5
3 12 -15 124.79 11.7
3 13 -15 7.4 6.8
3 13 -15 11.4 9.6
-3 14 14 96.89 12.6
3 -14 -14 90.09 14
3 -14 -14 79.69 15.9
-3 13 14 7.8 5.6
-3 13 14 26.4 8.6
3 -13 -14 14.4 8.4
3 -13 -14 7.5 10.4
3 -13 -14 12.4 10.4
-3 12 14 24.9 6.2
-3 12 14 28.5 9.2
3 -12 -14 27 10.8
3 -12 -14 31.9 12.2
3 -12 -14 18.2 7.6
-3 11 14 24 5.1
-3 11 14 31.3 8.5
3 -11 -14 33 12.4
3 -11 -14 28.9 11.1
3 -11 -14 37.5 8.3
-3 10 14 85.99 11.4
-3 10 14 80.39 7.4
3 -10 -14 82.59 15.5
3 -10 -14 90.59 10.7
3 -10 -14 77.79 13
-3 9 14 21.8 7.3
-3 9 14 20.3 4.5
3 -9 -14 12.6 10
3 -9 -14 16.7 9
3 -9 -14 24.7 6.6
-3 8 14 0.2 4
-3 8 14 3.4 6.8
-3 8 14 -1 5.7
3 -8 -14 8 5.5
3 -8 -14 0.5 8.6
3 -8 -14 7.5 9
-3 7 14 16.8 7.9
-3 7 14 34.7 7.4
3 -7 -14 32.5 10.7
3 -7 -14 38.5 7
3 -7 -14 27.3 9.3
-3 6 14 144.59 12.5
-3 6 14 150.38 11.2
-3 6 14 133.99 8.2
3 -6 -14 140.99 11.3
-3 5 14 73.79 8.7
3 -5 -14 80.19 8.9
-3 4 14 204.68 12.3
-3 4 14 218.98 10.2
3 -4 -14 245.48 16
3 -4 -14 209.98 12.4
-3 3 14 1.8 3.4
-3 3 14 -5.4 2.6
-3 3 14 0.8 4.2
3 -3 -14 2.4 4.6
3 -3 -14 5.6 4
3 -3 -14 3.3 5.9
-3 2 14 54.19 10.7
-3 2 14 34.8 7.1
3 -2 -14 60.49 9
3 -2 -14 45 5.5
3 -2 -14 50.79 6.4
-3 1 14 25 4.5
3 -1 -14 18.4 4.3
3 -1 -14 13.6 6.9
3 -1 -14 25.9 5.2
-3 0 14 477.65 18.6
3 0 -14 444.46 18.1
-3 -1 14 14.7 5
3 1 -14 23.9 4.6
-3 -2 14 48.6 5.9
3 2 -14 38 5.1
3 3 -14 2.1 3.8
3 4 -14 214.18 10.9
3 5 -14 85.89 7.4
3 6 -14 147.99 9.6
3 7 -14 29.6 5.7
3 8 -14 -5.9 4.6
3 9 -14 11.7 6.4
3 9 -14 21.8 7.2
3 10 -14 73.59 8.4
3 10 -14 74.89 9.8
3 11 -14 38.1 9
3 11 -14 27.3 6.9
3 12 -14 47.9 8.1
3 12 -14 28.2 11.5
3 13 -14 30.8 7.5
3 13 -14 39.3 10.2
3 14 -14 74.89 12.7
3 14 -14 77.09 10.1
-3 15 13 15.6 7.8
-3 15 13 -14.6 6.7
3 -15 -13 -2.1 9.4
3 -15 -13 8.5 10.1
-3 14 13 41.9 9.7
-3 14 13 23.2 7.5
3 -14 -13 23.2 11.1
3 -14 -13 46.8 13.2
-3 13 13 48.6 8.7
-3 13 13 53.79 10.4
-3 13 13 32.3 6.1
3 -13 -13 47 12.6
3 -13 -13 49.5 13
-3 12 13 15.7 7.1
-3 12 13 12 7.6
3 -12 -13 21.5 7.1
3 -12 -13 18.2 10.7
3 -12 -13 11.7 9.5
-3 11 13 142.79 9.4
-3 11 13 146.69 14.1
3 -11 -13 132.79 18.3
3 -11 -13 142.09 12.4
3 -11 -13 163.58 17
-3 10 13 7.8 7.5
-3 10 13 8 6.6
-3 10 13 4.5 4.3
3 -10 -13 2.8 5.4
3 -10 -13 7.3 9.3
3 -10 -13 17.6 10.6
-3 9 13 89.39 10.7
-3 9 13 92.29 7.5
-3 9 13 87.09 12.2
3 -9 -13 90.39 10.3
3 -9 -13 103.59 14
3 -9 -13 77.79 14.3
-3 8 13 55.89 8.4
-3 8 13 54.59 9.9
-3 8 13 77.09 9.5
3 -8 -13 52.29 10.6
3 -8 -13 41.7 11.3
3 -8 -13 65.99 8.5
-3 7 13 88.09 7.1
-3 7 13 101.99 11.5
-3 7 13 92.29 9.9
3 -7 -13 111.49 9.7
-3 6 13 34.8 7.2
-3 6 13 38.2 8.6
-3 6 13 30.1 6.6
3 -6 -13 34.5 7.1
-3 5 13 634.54 25.7
-3 5 13 557.44 22.2
-3 5 13 560.74 26.2
3 -5 -13 594.74 28.2
3 -5 -13 620.74 25.2
-3 4 13 45.5 6.7
-3 4 13 49.6 4.9
3 -4 -13 45.7 8.2
3 -4 -13 48.2 6.9
-3 3 13 25.1 3.8
-3 3 13 19.1 6.1
3 -3 -13 26.8 5.4
3 -3 -13 30.4 4.8
3 -3 -13 27.6 7.1
-3 2 13 56.59 5.6
-3 2 13 55.89 7.7
-3 2 13 47.4 6.1
3 -2 -13 58.19 6.6
3 -2 -13 45 8.1
3 -2 -13 60.89 5.4
3 -1 -13 224.88 11.9
3 -1 -13 245.88 14.2
3 -1 -13 237.98 10.9
-3 0 13 2.6 3.3
3 0 -13 1.2 5
3 0 -13 3.8 3.4
3 0 -13 6.7 4.3
-3 -1 13 223.78 10.7
3 1 -13 217.78 10.4
3 2 -13 56.99 5.4
-3 -3 13 17.3 4.7
3 3 -13 27.9 4.4
3 4 -13 53.39 5.8
3 5 -13 545.05 21.6
3 6 -13 34.4 5.6
3 7 -13 85.29 8.5
3 8 -13 54.09 6.9
3 9 -13 77.89 9.2
3 9 -13 92.89 8.8
3 10 -13 3.7 5.7
3 10 -13 10 7.1
3 11 -13 130.69 13.3
3 11 -13 141.09 11.3
3 12 -13 28.6 6.6
3 12 -13 34.7 9.9
3 13 -13 47.4 10.4
3 13 -13 27.6 7.3
3 14 -13 26.2 7.5
3 14 -13 18.9 9.6
3 15 -13 9.3 9.8
3 15 -13 -2.9 7.4
-3 15 12 69.29 12
-3 15 12 50.79 10.8
3 -15 -12 51.59 12.6
3 -15 -12 56.39 13.2
-3 14 12 18.1 7.9
-3 14 12 28.8 8.6
3 -14 -12 20.7 10.4
3 -14 -12 12.3 10.5
3 -14 -12 9.6 7.3
-3 13 12 -0.2 6.9
-3 13 12 9.4 7.7
-3 13 12 15.5 4.8
3 -13 -12 12.3 10
3 -13 -12 19.2 10.3
3 -13 -12 -12.9 9.3
-3 12 12 50.29 10.1
-3 12 12 54.59 9
3 -12 -12 45 11.7
3 -12 -12 44.7 19.4
3 -12 -12 34.3 8.4
-3 11 12 0.8 6.1
-3 11 12 1.5 7.1
-3 11 12 0.7 6.6
-3 11 12 5.2 4.1
3 -11 -12 -8.6 8.1
3 -11 -12 10.4 8.7
3 -11 -12 -5.9 5.7
-3 10 12 108.59 10.2
-3 10 12 107.39 12.9
-3 10 12 103.59 11.6
-3 10 12 105.39 8
3 -10 -12 83.79 14
3 -10 -12 113.19 14.6
3 -10 -12 109.99 10.5
-3 9 12 24.3 4.9
-3 9 12 23.7 9.4
3 -9 -12 21.5 6.5
3 -9 -12 30.7 10.2
3 -9 -12 28.6 9.4
-3 8 12 178.98 9.7
-3 8 12 173.88 12.8
-3 8 12 175.48 14.3
3 -8 -12 143.89 11.6
3 -8 -12 190.38 18.1
3 -8 -12 168.08 15.6
-3 7 12 298.17 13.5
-3 7 12 320.37 17.1
-3 7 12 325.77 18.5
3 -7 -12 309.97 16.3
-3 6 12 332.17 18.2
-3 6 12 331.37 17
-3 6 12 309.17 13.8
3 -6 -12 352.36 16.9
-3 5 12 95.69 10.3
-3 5 12 87.59 6.4
-3 5 12 81.79 8.9
3 -5 -12 103.49 11.1
3 -5 -12 93.99 8.8
-3 4 12 490.45 21
-3 4 12 449.16 21.7
-3 4 12 467.45 18.2
3 -4 -12 475.55 22.8
3 -4 -12 504.45 20.8
-3 3 12 165.28 11
-3 3 12 152.48 9.8
-3 3 12 157.18 8
3 -3 -12 157.98 8.5
3 -3 -12 167.78 12.3
-3 2 12 104.39 6.6
-3 2 12 114.39 9.5
-3 2 12 109.19 8.5
3 -2 -12 103.39 8
3 -2 -12 117.19 10.5
3 -2 -12 101.69 8.1
3 -1 -12 10 4
3 -1 -12 2 3.3
3 -1 -12 4.4 5.3
-3 0 12 427.16 16.6
3 0 -12 413.56 16.5
-3 -1 12 4.1 3.3
3 1 -12 6.3 3.3
-3 -2 12 105.99 7.4
3 2 -12 113.29 7.1
3 3 -12 180.28 9.3
3 4 -12 456.45 18.2
3 5 -12 100.09 7.6
3 6 -12 294.47 13.8
3 7 -12 291.27 14
3 8 -12 162.18 10.3
3 9 -12 41.3 7.8
3 9 -12 34.3 6.3
3 10 -12 107.99 11.7
3 10 -12 119.69 9.9
3 11 -12 17.9 7.7
3 11 -12 4.9 5.6
3 12 -12 39.9 7.4
3 12 -12 63.99 10.1
3 13 -12 4 5.9
3 13 -12 8.2 8.6
3 14 -12 14.6 6.9
3 14 -12 24.4 9.5
3 15 -12 80.29 13.1
3 15 -12 47 8.8
-3 16 11 75.99 12.1
-3 16 11 82.99 12.6
3 -16 -11 92.49 16
-3 15 11 64.59 11.3
-3 15 11 72.89 12.1
3 -15 -11 61.09 13.7
-3 14 11 24.5 8.4
-3 14 11 25.2 8.5
3 -14 -11 23.6 10.3
3 -14 -11 20.2 10.5
3 -14 -11 36.2 8
-3 13 11 0.8 7.3
-3 13 11 13.7 4.5
-3 13 11 11.6 7.7
3 -13 -11 -0.8 8.7
3 -13 -11 5.5 7.1
3 -13 -11 3.3 8.4
-3 12 11 49.3 8.6
-3 12 11 62.19 10.6
-3 12 11 40.9 10.3
3 -12 -11 48.6 11.7
3 -12 -11 47.1 11.3
3 -12 -11 62.99 9.3
-3 11 11 54.69 9.3
-3 11 11 57.59 8.1
-3 11 11 41.8 5.6
-3 11 11 38.4 11.2
3 -11 -11 59.89 12.1
3 -11 -11 36.8 7.3
3 -11 -11 44.6 11.5
-3 10 11 169.08 13
-3 10 11 141.09 14
-3 10 11 153.18 9.1
-3 10 11 134.19 11.3
3 -10 -11 144.49 11.7
3 -10 -11 130.09 9.2
3 -10 -11 140.29 17.3
3 -10 -11 160.58 16.3
-3 9 11 37.5 5.3
-3 9 11 38 8.6
-3 9 11 25.6 7.3
3 -9 -11 25.7 9.7
3 -9 -11 26.4 6.7
3 -9 -11 35.6 9.9
3 -9 -11 32.8 5.5
-3 8 11 216.98 11.2
-3 8 11 242.68 15.9
-3 8 11 219.98 14.4
3 -8 -11 236.88 17.3
3 -8 -11 241.88 14.1
-3 7 11 11.7 6
-3 7 11 14 6.5
-3 7 11 10.7 4.6
3 -7 -11 5.5 4.7
-3 6 11 160.48 12.5
-3 6 11 160.08 11.3
-3 6 11 163.08 8.8
3 -6 -11 181.78 11.3
3 -6 -11 177.08 13.8
-3 5 11 441.86 20.9
-3 5 11 422.86 17.2
-3 5 11 452.85 20.1
3 -5 -11 452.55 22
3 -5 -11 458.65 19.7
-3 4 11 53.49 4.6
-3 4 11 63.49 8
-3 4 11 54.59 6.7
3 -4 -11 50.49 8.5
3 -4 -11 57.79 6.8
-3 3 11 18 3.1
-3 3 11 19.7 6.4
-3 3 11 16.9 4.7
3 -3 -11 14.5 4
3 -3 -11 26.7 8.7
3 -3 -11 20.7 4
-3 2 11 228.48 9.8
-3 2 11 225.18 12.9
3 -2 -11 220.28 11.3
3 -2 -11 229.98 10.2
3 -2 -11 231.78 13.3
-3 1 11 124.99 6.9
-3 1 11 124.29 9.1
-3 1 11 124.09 8.1
3 -1 -11 127.39 7.2
3 -1 -11 136.69 10.1
3 -1 -11 128.49 7.9
-3 0 11 5 2.7
3 0 -11 0.4 4.6
3 0 -11 1.9 3.6
3 0 -11 5.6 3.4
-3 -1 11 135.09 7.3
3 1 -11 118.79 7.1
-3 -2 11 210.68 10.2
3 2 -11 223.88 9.9
-3 -3 11 18 3.9
3 3 -11 18.1 3.7
3 4 -11 47.6 5
3 5 -11 403.06 16.7
3 6 -11 173.98 9.9
3 7 -11 12.9 4.5
3 7 -11 16 5.9
3 8 -11 249.58 14.1
3 8 -11 225.28 12.4
3 9 -11 21.6 5.2
3 9 -11 26.6 7.6
3 10 -11 157.48 12.7
3 10 -11 131.79 10.2
3 11 -11 55.89 9.4
3 11 -11 47.8 8.2
3 12 -11 50.89 7.7
3 12 -11 65.79 10.6
3 13 -11 5.8 5.7
3 13 -11 6.1 8.4
3 14 -11 20 7.4
3 14 -11 31.8 10.3
3 15 -11 62.29 9.3
3 15 -11 76.09 12.5
3 16 -11 65.59 10.2
3 16 -11 96.09 14.5
-3 16 10 123.69 14.8
-3 16 10 128.99 14.7
3 -16 -10 130.89 17.4
-3 15 10 12 8.3
-3 15 10 9.9 8.7
3 -15 -10 29.9 16.5
-3 14 10 -0.8 6.8
-3 14 10 -7.1 7
-3 14 10 -21.8 7.9
3 -14 -10 0.3 5.8
3 -14 -10 2.5 9.2
-3 13 10 3.9 4.1
-3 13 10 6.6 6.9
-3 13 10 10.5 7.2
-3 13 10 4.1 7.6
3 -13 -10 -4.9 7.7
3 -13 -10 0.3 8.5
3 -13 -10 -2.2 5.7
-3 12 10 24.7 5.7
-3 12 10 41.3 8.7
-3 12 10 40.3 8.6
3 -12 -10 35.5 11
3 -12 -10 28.3 9.9
3 -12 -10 25.9 5.8
3 -12 -10 32.7 7.4
-3 11 10 8.9 7.3
-3 11 10 1.9 4.2
-3 11 10 5.5 6.1
-3 11 10 4.2 6.3
3 -11 -10 11.8 8.3
3 -11 -10 9.1 5.4
3 -11 -10 -5 7.1
3 -11 -10 2.6 4
-3 10 10 12.1 6.8
-3 10 10 26.3 4.8
-3 10 10 47.2 7.5
-3 10 10 25 7
3 -10 -10 26.6 8.9
3 -10 -10 27.7 6.2
3 -10 -10 18.5 5.6
3 -10 -10 10.9 9.2
-3 9 10 59.89 9.8
-3 9 10 48.9 6.6
-3 9 10 49.99 8.2
-3 9 10 55.29 7.5
3 -9 -10 43.1 9.4
3 -9 -10 38.5 6.8
3 -9 -10 41 10.4
-3 8 10 1 3.6
-3 8 10 9.2 5.8
-3 8 10 0.6 5.3
3 -8 -10 10.6 4.8
3 -8 -10 2.7 3.7
-3 7 10 471.35 21.6
-3 7 10 460.95 22.6
-3 7 10 466.55 18.8
3 -7 -10 478.75 21.1
-3 6 10 5.8 3.3
-3 6 10 3.9 5
-3 6 10 11.6 5.7
3 -6 -10 9.1 6.8
3 -6 -10 14.4 5
-3 5 10 32.1 5.8
-3 5 10 33.7 8.5
-3 5 10 33 4.2
3 -5 -10 31.6 5.5
3 -5 -10 27.4 6.9
-3 4 10 54.89 7.4
-3 4 10 49.9 4.8
-3 4 10 58.49 6.5
3 -4 -10 49.6 7.7
3 -4 -10 60.49 6.6
-3 3 10 138.39 9.1
-3 3 10 139.69 7
-3 3 10 140.99 9.9
3 -3 -10 139.69 8.8
3 -3 -10 151.78 7.7
3 -3 -10 150.58 10.9
-3 2 10 275.07 14.2
-3 2 10 288.47 11.8
3 -2 -10 302.47 13.4
3 -2 -10 297.77 15.2
3 -2 -10 310.77 12.2
-3 1 10 335.77 14.1
-3 1 10 321.47 12.9
-3 1 10 275.67 17.3
3 -1 -10 332.97 13.9
3 -1 -10 328.07 13.1
3 -1 -10 345.87 15.8
-3 0 10 73.69 5.4
3 0 -10 73.89 5.5
3 0 -10 79.19 7.8
3 0 -10 71.59 5.9
-3 -1 10 321.67 13.2
3 1 -10 322.87 13
-3 -2 10 291.67 12.6
3 2 -10 307.17 13.2
-3 -3 10 152.48 8.2
3 3 -10 133.49 7.6
3 4 -10 59.49 5.2
3 5 -10 35.2 4.7
3 6 -10 9.7 4
-3 -7 10 459.65 19
3 7 -10 448.76 19
3 7 -10 468.45 20
-3 -8 10 4.7 5.1
3 8 -10 15.6 6.1
3 8 -10 1.2 4.1
-3 -9 10 48.7 7.8
3 9 -10 51.99 8.3
3 9 -10 43 6.2
-3 -10 10 27.1 5.8
3 10 -10 30.5 7.8
3 10 -10 30.3 6
-3 -11 10 5.6 5.5
3 11 -10 3.2 5
3 11 -10 6.1 7.2
3 12 -10 32 7
3 12 -10 21.1 8.6
-3 -13 10 6.4 5.6
3 13 -10 2.2 5.4
3 13 -10 9.3 7.2
3 14 -10 0.9 8.4
3 14 -10 0.6 6.1
3 15 -10 20.5 7.5
3 15 -10 11.1 9.3
3 16 -10 133.69 15.6
3 16 -10 115.29 14.2
-3 17 9 -2 8
-3 17 9 5.9 7.9
3 -17 -9 6.8 9.9
-3 16 9 -3.2 8.7
-3 16 9 9.8 8
3 -16 -9 19.2 16.8
-3 15 9 11.7 8.3
-3 15 9 16.4 8.9
-3 15 9 18.2 8
3 -15 -9 3.9 9.8
-3 14 9 41.7 6.6
-3 14 9 47.7 10.5
-3 14 9 60.29 11.6
-3 14 9 81.59 14.9
3 -14 -9 54.19 9
3 -14 -9 41.6 11.5
-3 13 9 23.1 8.7
-3 13 9 35.5 10.2
-3 13 9 40.3 8.4
-3 13 9 32.9 5.7
3 -13 -9 37.5 11.7
3 -13 -9 27.6 9.2
3 -13 -9 38.2 8.2
-3 12 9 16.3 4.5
-3 12 9 1.2 7.4
-3 12 9 6.2 6.6
-3 12 9 16.7 7.4
3 -12 -9 -2.3 8.8
3 -12 -9 18.1 8.1
3 -12 -9 16.2 5.7
3 -12 -9 3.7 5.7
-3 11 9 11 6.4
-3 11 9 5.3 6.1
-3 11 9 1.8 6.1
-3 11 9 7.9 4.1
3 -11 -9 6.5 8.1
3 -11 -9 6.8 4.6
3 -11 -9 -1.9 7.8
3 -11 -9 8.4 5.2
-3 10 9 7.4 5.9
-3 10 9 4.9 5.5
-3 10 9 6 4.1
-3 10 9 3.6 6.2
3 -10 -9 5.9 8.1
3 -10 -9 4 5.6
3 -10 -9 13.7 8.5
3 -10 -9 2.2 5.1
-3 9 9 13.1 5.8
-3 9 9 24.9 8.2
-3 9 9 13.4 6.6
-3 9 9 13.1 5.7
3 -9 -9 11 7.8
3 -9 -9 11.8 8.1
3 -9 -9 15.4 5.7
-3 8 9 155.28 13.1
-3 8 9 166.08 12.2
-3 8 9 184.78 9.5
3 -8 -9 183.18 11.6
3 -8 -9 180.88 9.8
-3 7 9 18.4 7.2
-3 7 9 18.9 4
-3 7 9 15.9 5.6
3 -7 -9 21.7 5.3
3 -7 -9 18.3 4.2
-3 6 9 300.87 16.2
-3 6 9 283.37 12.5
-3 6 9 307.87 15.3
3 -6 -9 307.97 17
3 -6 -9 304.27 14.8
-3 5 9 15.9 3.3
-3 5 9 17 4.9
-3 5 9 25.6 5.8
3 -5 -9 17.9 4.7
3 -5 -9 25.1 5.8
-3 4 9 19.3 9.2
-3 4 9 29.5 3.6
-3 4 9 24.3 4.9
3 -4 -9 38.2 6.6
3 -4 -9 33.6 5.2
-3 3 9 64.49 7.2
-3 3 9 58.29 6.1
-3 3 9 44.9 4.3
3 -3 -9 48 7.1
3 -3 -9 47 5.4
3 -3 -9 65.39 5
-3 2 9 1551.44 54.49
-3 2 9 1569.04 56.59
-3 2 9 1604.94 56.19
3 -2 -9 1599.84 54.79
3 -2 -9 1573.14 57.29
3 -2 -9 1548.74 55.79
-3 1 9 18.6 4.6
-3 1 9 17.3 2.8
3 -1 -9 24.3 3.4
3 -1 -9 20.8 5.3
3 -1 -9 21.1 3.9
-3 0 9 -0.2 2.3
-3 0 9 -2.8 2.6
-3 0 9 1 3.5
3 0 -9 1.3 3.8
3 0 -9 0 2.6
3 0 -9 0.5 2.4
-3 -1 9 23.9 3.4
3 1 -9 14.9 4.4
3 1 -9 17.2 3.1
3 1 -9 26.4 3.9
-3 -2 9 1585.04 54.09
3 2 -9 1500.55 53.69
-3 -3 9 49 4.7
3 3 -9 48.9 4.4
3 4 -9 21.8 3.7
3 5 -9 18.2 3.7
-3 -6 9 282.07 12.8
3 6 -9 277.47 12.7
3 6 -9 284.87 13.5
-3 -7 9 15.1 4.5
3 7 -9 18.4 4.4
3 7 -9 8.3 5.3
-3 -8 9 168.58 10.3
3 8 -9 179.28 10.3
3 8 -9 173.08 11.8
3 9 -9 28.2 6.9
3 9 -9 14.5 5
-3 -10 9 10.7 5
3 10 -9 7.8 5
3 10 -9 -3.4 6.4
-3 -11 9 -2 5.5
3 11 -9 -3.5 7.2
3 11 -9 8.2 5.4
3 12 -9 12.9 8
3 12 -9 5.7 5
-3 -13 9 25.6 6.7
3 13 -9 32.7 6.9
3 14 -9 64.99 12.1
3 14 -9 44.4 8.1
3 15 -9 27.9 9.9
3 15 -9 32.7 7.7
3 16 -9 5 6.7
3 16 -9 18.4 9.3
3 16 -9 4 6.1
3 17 -9 5.5 11.9
3 17 -9 -1.9 7
3 17 -9 4.5 11.8
3 17 -9 17.7 7.1
-3 17 8 137.29 15.5
-3 17 8 135.29 14.8
3 -17 -8 174.78 19.8
-3 16 8 123.39 14.7
-3 16 8 97.69 15.2
-3 16 8 121.09 13.9
3 -16 -8 113.49 16
-3 15 8 14.8 7.6
-3 15 8 2.7 8.2
-3 15 8 10 8.2
3 -15 -8 3.5 8.5
-3 14 8 12 13.4
-3 14 8 -14.9 6.8
-3 14 8 0.9 7
-3 14 8 12.5 4.5
3 -14 -8 6.6 5.4
3 -14 -8 13.8 6.1
3 -14 -8 -0.8 8.6
-3 13 8 77.89 10.7
-3 13 8 70.59 9.6
-3 13 8 52.09 9.9
-3 13 8 53.59 11
3 -13 -8 70.99 11.1
3 -13 -8 55.29 11.5
3 -13 -8 56.79 9.4
-3 12 8 93.89 10.5
-3 12 8 93.39 12.4
-3 12 8 79.59 7.9
-3 12 8 108.39 11.7
3 -12 -8 106.39 14.6
3 -12 -8 88.19 9
3 -12 -8 84.29 9.7
-3 11 8 4.7 6.4
-3 11 8 11 6.5
-3 11 8 8.5 4.3
-3 11 8 10.2 6.1
3 -11 -8 14.2 8.6
3 -11 -8 8.6 5.3
3 -11 -8 5.6 7.7
3 -11 -8 14.5 5.3
-3 10 8 69.99 7.1
-3 10 8 74.69 10.4
-3 10 8 78.39 9.1
-3 10 8 80.29 9.9
3 -10 -8 77.79 11.4
3 -10 -8 85.29 9.4
3 -10 -8 68.49 11.4
-3 9 8 20.2 11.4
-3 9 8 19.2 6.2
-3 9 8 9.5 5.9
-3 9 8 13.7 3.9
3 -9 -8 13.3 7.5
3 -9 -8 11.1 5.1
3 -9 -8 20.1 5.6
3 -9 -8 19 7.8
-3 8 8 45.8 7.2
-3 8 8 37 6.5
-3 8 8 60.89 8.8
-3 8 8 47.9 5.2
3 -8 -8 47.1 6.8
3 -8 -8 52.19 6.1
-3 7 8 956 33.9
-3 7 8 956.6 36.5
-3 7 8 909.91 37.5
-3 7 8 930.31 34.8
3 -7 -8 912.11 34.2
3 -7 -8 931.01 36
-3 6 8 1.3 3.6
-3 6 8 6.2 2.8
-3 6 8 6.5 5.1
-3 6 8 -0.1 4.1
3 -6 -8 12.6 5.8
3 -6 -8 -0.1 3.8
-3 5 8 44.2 6
-3 5 8 42.7 6.8
-3 5 8 51.49 4.6
3 -5 -8 52.29 6.1
3 -5 -8 46.4 7.5
-3 4 8 -1.8 2.4
-3 4 8 1.4 3.4
-3 4 8 -0.5 4
3 -4 -8 4.4 4.9
3 -4 -8 -1 3.2
-3 3 8 86.19 7.9
-3 3 8 88.09 7
-3 3 8 87.29 5.2
3 -3 -8 87.99 6.7
3 -3 -8 80.89 8.3
3 -3 -8 84.09 5.6
-3 2 8 228.68 11.7
-3 2 8 232.58 11.1
-3 2 8 232.28 9.6
3 -2 -8 241.28 12.6
3 -2 -8 238.08 11.3
3 -2 -8 244.88 10
-3 1 8 131.39 8.2
-3 1 8 101.99 5.9
3 -1 -8 119.09 6.3
3 -1 -8 114.39 9.6
3 -1 -8 119.49 6.8
-3 0 8 34.6 4.7
-3 0 8 23.6 3.4
-3 0 8 38.1 3.5
3 0 -8 38.2 3.6
3 0 -8 30 3.8
-3 -1 8 117.59 6.3
3 1 -8 123.69 6.3
3 1 -8 111.89 6.5
-3 -2 8 240.58 10.2
3 2 -8 225.88 9.9
-3 -3 8 89.09 6.1
3 3 -8 87.59 5.8
-3 -4 8 0.3 2.8
3 4 -8 2.2 2.9
-3 -5 8 39.5 4.5
3 5 -8 39.7 4.4
3 5 -8 39.2 5.2
-3 -6 8 4.4 3.7
3 6 -8 7 4.4
3 6 -8 -2.3 3.1
-3 -7 8 896.01 32.8
3 7 -8 859.61 33.3
3 7 -8 859.01 32.4
-3 -8 8 46.2 7.2
3 8 -8 31.2 6.5
3 8 -8 43.9 5.6
-3 -9 8 16.9 6.6
3 9 -8 19.8 6.5
3 9 -8 17.6 5
-3 -10 8 73.09 8.2
3 10 -8 83.29 8
3 10 -8 85.69 9.8
-3 -11 8 13 5.7
3 11 -8 8 7.2
3 11 -8 6 5
3 11 -8 8.7 7.4
3 12 -8 92.99 13.4
3 12 -8 91.89 9.8
3 12 -8 89.79 10.8
-3 -13 8 52.19 7.5
3 13 -8 53.89 8
3 13 -8 58.99 13.4
3 13 -8 60.19 7.5
3 14 -8 19.7 9.2
3 14 -8 6.6 6.1
3 14 -8 2.7 5.5
3 15 -8 22.1 9.9
3 15 -8 18.6 8.6
3 15 -8 9.7 6
3 15 -8 14.6 6.9
3 16 -8 115.29 14.2
3 16 -8 96.99 10.2
3 16 -8 122.49 12.2
3 16 -8 118.79 15.3
3 17 -8 141.69 13.7
3 17 -8 124.19 13.7
3 17 -8 179.88 18.5
3 17 -8 151.18 18.6
-3 17 7 7.7 12.1
-3 17 7 34.8 10
-3 17 7 17.8 8.2
3 -17 -7 54.39 13.1
-3 16 7 89.19 13
-3 16 7 84.49 12
-3 16 7 88.09 14.4
3 -16 -7 136.99 17.4
-3 15 7 27.4 9.8
-3 15 7 2.6 7.2
-3 15 7 14.3 8.2
3 -15 -7 24.8 11.3
-3 14 7 19.7 9
-3 14 7 31 8.6
3 -14 -7 35.2 6.9
3 -14 -7 36.4 8
3 -14 -7 18.1 10.4
-3 13 7 -2.5 6.8
-3 13 7 0.9 6.6
-3 13 7 6.4 6.8
3 -13 -7 4.7 5.3
3 -13 -7 9.5 8.5
3 -13 -7 1.1 5.9
-3 12 7 73.79 11.1
-3 12 7 65.89 9.6
-3 12 7 55.29 9.1
3 -12 -7 65.39 9.1
3 -12 -7 68.79 12.4
3 -12 -7 75.39 8.6
-3 11 7 -1.2 5.4
-3 11 7 3.1 7
-3 11 7 2.2 5.8
3 -11 -7 6.8 4.6
3 -11 -7 6 4.7
3 -11 -7 2.7 7.8
-3 10 7 0.8 5.3
-3 10 7 -0.3 5.1
-3 10 7 2.4 4
-3 10 7 4.6 5.7
3 -10 -7 12.9 5.3
3 -10 -7 5.6 7.6
-3 9 7 -0.3 4.9
-3 9 7 -4.1 5
-3 9 7 -1.5 3.4
-3 9 7 1 5.5
3 -9 -7 -7.4 4
3 -9 -7 4.3 6.5
3 -9 -7 -1.3 4.5
3 -9 -7 -4.9 6.1
-3 8 7 1320.27 47.2
-3 8 7 1285.27 51.09
-3 8 7 1296.87 51.49
3 -8 -7 1288.77 48.1
3 -8 -7 1236.58 46.5
-3 7 7 186.88 12.5
-3 7 7 204.38 9.5
-3 7 7 197.78 11.8
-3 7 7 189.78 10.5
3 -7 -7 187.38 11.1
3 -7 -7 178.98 9.7
-3 6 7 285.87 11.7
-3 6 7 273.47 12.2
-3 6 7 259.07 14.4
-3 6 7 258.37 13.6
3 -6 -7 250.47 11.7
3 -6 -7 285.87 13.4
3 -6 -7 262.57 15
-3 5 7 195.88 10.8
-3 5 7 206.28 9
-3 5 7 183.88 11.6
3 -5 -7 191.38 10.4
3 -5 -7 197.68 12.6
-3 4 7 58.19 4.8
-3 4 7 57.09 6.1
-3 4 7 60.69 6.8
3 -4 -7 54.79 7.5
3 -4 -7 53.99 5.8
-3 3 7 143.09 9.1
-3 3 7 134.19 6.6
-3 3 7 129.29 8.1
3 -3 -7 134.19 7
3 -3 -7 132.69 9.7
3 -3 -7 142.99 8
-3 2 7 269.27 12.4
-3 2 7 285.07 11
-3 2 7 281.27 13.2
3 -2 -7 285.97 11.3
3 -2 -7 280.67 13.7
3 -2 -7 280.17 13.3
-3 1 7 50.39 3.9
-3 1 7 42 4.8
-3 1 7 61.89 6.4
3 -1 -7 49.3 5.7
3 -1 -7 49.2 4.5
3 -1 -7 50.19 4.9
-3 0 7 2.7 3.3
-3 0 7 0.7 2.1
3 0 -7 2.4 2.3
3 0 -7 -3.6 3.6
3 0 -7 0.5 2.5
-3 -1 7 52.29 4.5
3 1 -7 59.49 5.9
3 1 -7 59.69 4.8
3 1 -7 53.59 4.4
-3 -2 7 275.07 11.4
3 2 -7 276.37 11.2
-3 -3 7 132.59 7.2
3 3 -7 135.29 6.9
-3 -4 7 49.1 4.5
-3 -4 7 56.99 5
3 4 -7 57.39 5.3
-3 -5 7 173.88 8.9
3 5 -7 170.68 9.6
3 5 -7 193.48 8.9
-3 -6 7 254.17 11.9
3 6 -7 258.47 11.7
3 6 -7 259.57 12.6
3 7 -7 171.18 11
3 7 -7 193.78 9.9
3 8 -7 1195.48 44.3
3 8 -7 1193.28 45.4
3 8 -7 1264.27 45.7
-3 -9 7 1.7 4.1
3 9 -7 3.6 4
3 9 -7 1.6 5.5
-3 -10 7 5.3 4.4
3 10 -7 -3.2 4.3
3 10 -7 6.1 4.6
3 10 -7 4.8 6.4
3 10 -7 -3.6 6.6
-3 -11 7 4.8 4.4
3 11 -7 -3.2 4.6
3 11 -7 9 7.1
3 11 -7 6.4 5.2
3 11 -7 -1.8 6.6
3 12 -7 70.79 8.3
3 12 -7 72.29 10.7
3 12 -7 72.69 10.8
3 12 -7 66.69 7.9
-3 -13 7 15.8 6.2
3 13 -7 -0.3 7.4
3 13 -7 5 5.2
3 13 -7 3.1 5.5
3 14 -7 28 7
3 14 -7 24.5 6.8
3 14 -7 22.4 8.2
3 15 -7 14.5 6.3
3 15 -7 16.9 6.7
3 15 -7 9.7 8.5
3 15 -7 14.9 9.3
3 16 -7 85.89 10.2
3 16 -7 85.09 14.2
3 16 -7 81.39 13.3
3 16 -7 87.09 9.9
3 17 -7 66.29 13.3
3 17 -7 47.2 12.3
3 17 -7 31.3 11.6
-3 17 6 -8 9
-3 17 6 -4.2 7
-3 17 6 0.3 7.5
3 -17 -6 23.6 10.7
-3 16 6 2.2 7.4
-3 16 6 -11.2 8
-3 16 6 8.3 8.7
3 -16 -6 18.1 10.7
-3 15 6 -6 6.4
-3 15 6 6.6 8.1
-3 15 6 5.8 8.5
3 -15 -6 11 9.2
-3 14 6 54.69 11.1
-3 14 6 55.69 9.4
3 -14 -6 45.5 7.7
3 -14 -6 44.3 11
3 -14 -6 39.5 8.2
-3 13 6 288.67 17.5
-3 13 6 287.77 19.1
-3 13 6 279.17 17.6
3 -13 -6 290.27 20.5
3 -13 -6 266.47 16.4
3 -13 -6 277.37 16.4
-3 12 6 10.8 6.6
-3 12 6 13.2 7.1
-3 12 6 11.2 6.5
3 -12 -6 10 5.6
3 -12 -6 11.2 5.5
3 -12 -6 14.6 8.8
-3 11 6 -5.8 5.3
-3 11 6 1.9 6.1
-3 11 6 12 7.2
3 -11 -6 20.1 8.4
3 -11 -6 6 5.1
3 -11 -6 8.8 5.1
-3 10 6 214.68 12.8
-3 10 6 202.98 13.5
3 -10 -6 221.88 13.4
3 -10 -6 212.88 16.3
-3 9 6 30.1 6.3
-3 9 6 45.4 7.3
-3 9 6 39.9 8.4
3 -9 -6 35.6 8.2
3 -9 -6 36.3 8.6
3 -9 -6 40.6 5.8
-3 8 6 119.49 11
-3 8 6 122.79 10.8
-3 8 6 112.49 8.6
3 -8 -6 109.99 8
3 -8 -6 107.29 9
-3 7 6 369.16 16
-3 7 6 368.86 18.3
-3 7 6 372.36 15.1
-3 7 6 369.86 17.2
3 -7 -6 372.86 16.9
3 -7 -6 358.86 15.6
3 -7 -6 390.96 22.7
-3 6 6 1615.34 57.99
-3 6 6 1600.54 56.59
-3 6 6 1542.75 58.69
-3 6 6 1677.23 55.99
3 -6 -6 1579.54 56.29
3 -6 -6 1585.34 59.19
3 -6 -6 1590.54 57.59
-3 5 6 377.16 15.1
-3 5 6 375.66 14.6
-3 5 6 371.16 16.3
-3 5 6 382.46 17.3
3 -5 -6 365.86 16
3 -5 -6 363.06 14.7
3 -5 -6 374.56 17.8
-3 4 6 461.75 19.1
-3 4 6 452.05 19.9
-3 4 6 481.45 17.6
3 -4 -6 470.85 20.4
3 -4 -6 472.65 18.9
-3 3 6 611.44 21.3
-3 3 6 575.14 22.6
-3 3 6 584.54 23.4
3 -3 -6 547.15 23.6
3 -3 -6 607.44 21.4
3 -3 -6 578.64 22.4
-3 2 6 366.76 15
-3 2 6 368.16 15.8
-3 2 6 371.86 13.8
3 -2 -6 373.56 14
3 -2 -6 366.06 16.2
3 -2 -6 362.66 14.8
-3 1 6 715.93 26.2
-3 1 6 775.42 27.9
-3 1 6 738.23 27.2
3 -1 -6 749.42 28.1
3 -1 -6 741.03 27
3 -1 -6 749.42 26.4
-3 0 6 770.52 28.3
-3 0 6 842.22 29.5
3 0 -6 794.52 29.6
3 0 -6 813.32 28.4
3 0 -6 802.12 28.8
-3 -1 6 740.73 26.2
-3 -1 6 742.53 26.6
3 1 -6 719.33 26.1
3 1 -6 732.73 26.4
3 1 -6 736.83 27.1
-3 -2 6 362.16 14.1
3 2 -6 372.66 14.5
3 2 -6 355.06 13.8
-3 -3 6 580.04 21
3 3 -6 545.45 20.7
-3 -4 6 452.05 17.1
-3 -4 6 437.36 16.9
3 4 -6 425.96 17.1
3 4 -6 422.66 16.7
-3 -5 6 352.36 14.6
3 5 -6 339.87 14.9
3 5 -6 364.26 14.4
-3 -6 6 1540.05 54.49
3 6 -6 1522.15 54.79
3 6 -6 1545.45 53.59
3 6 -6 1519.95 54.09
-3 -7 6 355.36 15.6
3 7 -6 364.86 14.6
3 7 -6 324.87 16.1
3 7 -6 370.66 16.7
3 7 -6 356.36 15.1
-3 -8 6 119.19 12.7
3 8 -6 94.19 9.5
3 8 -6 119.49 8
3 8 -6 109.99 9.3
3 8 -6 107.49 7.3
-3 -9 6 39.8 6.1
3 9 -6 40.5 5.7
3 9 -6 24.2 7.3
3 9 -6 35.4 5.4
3 9 -6 35.6 7.1
-3 -10 6 220.48 12.2
3 10 -6 193.08 11.1
3 10 -6 231.48 13.8
3 10 -6 208.68 14.1
3 10 -6 204.58 11.8
-3 -11 6 12.8 4.3
-3 -11 6 6.3 4.9
-3 -11 6 6.9 7.1
3 11 -6 10.5 5.1
3 11 -6 10.8 7.1
3 11 -6 0 6.9
3 11 -6 4.3 4.8
3 12 -6 15.8 7.2
3 12 -6 8.9 5.4
3 12 -6 11.5 5.3
3 12 -6 4.2 7.8
-3 -13 6 264.97 14.3
-3 -13 6 255.47 15.4
-3 -13 6 235.88 15.8
3 13 -6 284.17 14.8
3 13 -6 283.17 15.5
3 13 -6 289.97 18.2
-3 -14 6 43.2 9.2
3 14 -6 48.3 10.9
3 14 -6 35.5 7.1
3 14 -6 49.7 7.8
-3 -15 6 5.7 7.5
3 15 -6 3.2 8.9
3 15 -6 2.5 5.7
3 15 -6 4.8 5.6
3 15 -6 10.5 8
3 16 -6 5.9 10.9
3 16 -6 9.5 6.5
3 16 -6 5 6.1
3 16 -6 17.5 9.7
3 17 -6 10.7 6.6
3 17 -6 0.9 9.7
3 17 -6 -0.5 16.6
3 17 -6 7.1 6.7
-3 18 5 3.8 7.7
-3 18 5 14.4 9
-3 18 5 -17 10.8
3 -18 -5 9.5 11.1
-3 17 5 -5.1 9.5
-3 17 5 2.6 8.5
-3 17 5 -2.2 6.7
3 -17 -5 27 10.8
-3 16 5 19.3 9.1
-3 16 5 19.1 8.4
-3 16 5 22.2 9
3 -16 -5 28.9 11
-3 15 5 266.47 17.3
-3 15 5 249.28 17.5
-3 15 5 230.38 18.5
3 -15 -5 246.48 20.6
-3 14 5 81.79 11.1
-3 14 5 91.99 13.1
3 -14 -5 84.39 10.3
3 -14 -5 87.29 13.4
3 -14 -5 86.89 9.9
-3 13 5 10.6 7.5
-3 13 5 12.9 7.1
-3 13 5 7.6 6.5
3 -13 -5 7.2 8.9
3 -13 -5 11.3 6.5
3 -13 -5 4.1 5.7
-3 12 5 1.9 6
-3 12 5 7 6.4
-3 12 5 -1.4 5.5
3 -12 -5 0.1 8.1
3 -12 -5 3.2 5.3
3 -12 -5 2.1 4.5
-3 11 5 135.59 11.4
-3 11 5 138.39 12.6
-3 11 5 130.09 11.3
3 -11 -5 144.39 10.2
3 -11 -5 151.08 14.5
3 -11 -5 136.99 10.9
-3 10 5 248.18 14.5
-3 10 5 258.67 14.1
-3 10 5 242.48 15.8
3 -10 -5 256.77 14.4
3 -10 -5 244.68 17.4
-3 9 5 181.78 11.8
-3 9 5 185.98 13.3
-3 9 5 185.58 11.5
3 -9 -5 184.48 10.7
3 -9 -5 196.78 14.6
-3 8 5 33.2 6.9
-3 8 5 31 5.9
-3 8 5 29.3 5.8
3 -8 -5 24.3 4.8
3 -8 -5 25.4 5.3
-3 7 5 683.93 26.1
-3 7 5 679.53 27
-3 7 5 676.03 28
3 -7 -5 660.23 25.6
3 -7 -5 676.63 28.5
3 -7 -5 656.93 26.6
-3 6 5 159.68 9.3
-3 6 5 162.98 11.1
-3 6 5 181.38 10.3
-3 6 5 182.58 8.6
3 -6 -5 188.98 11.8
3 -6 -5 190.58 10
3 -6 -5 188.08 9
-3 5 5 4235.78 141.19
-3 5 5 4100.39 143.59
-3 5 5 4142.89 142.79
-3 5 5 4147.19 141.59
3 -5 -5 4176.28 143.89
3 -5 -5 4102.69 142.49
3 -5 -5 4033.2 141.29
-3 4 5 88.49 5.7
-3 4 5 76.29 7.7
-3 4 5 87.19 5.4
-3 4 5 77.79 6.6
3 -4 -5 79.89 6.3
3 -4 -5 74.79 8.2
-3 3 5 405.96 16.6
-3 3 5 429.76 15.4
-3 3 5 402.56 17.3
3 -3 -5 413.46 17.7
3 -3 -5 398.36 16.3
-3 2 5 977.4 36.1
-3 2 5 994.8 35.6
-3 2 5 998.5 34.6
3 -2 -5 972.6 35.4
3 -2 -5 1017.8 34.7
3 -2 -5 983.1 36.5
-3 1 5 11.6 2
-3 1 5 13.9 3.7
-3 1 5 15.2 3
3 -1 -5 10.3 3.6
3 -1 -5 12.2 2.8
3 -1 -5 12 2.4
-3 0 5 -0.5 1.7
-3 0 5 0.4 2
-3 0 5 1.2 2.9
3 0 -5 1.1 1.9
3 0 -5 0.3 2.2
3 0 -5 -4.3 3.1
-3 -1 5 9.5 2.4
-3 -1 5 18.2 3.1
3 1 -5 11 3.5
3 1 -5 13 2.9
3 1 -5 18.8 2.6
-3 -2 5 998.1 34.9
3 2 -5 980.5 35.1
3 2 -5 1019.4 35.2
3 2 -5 958.5 34.7
-3 -3 5 383.36 15
-3 -3 5 401.96 15.2
3 3 -5 406.96 15
3 3 -5 383.46 14.9
3 3 -5 381.46 15.2
-3 -4 5 73.99 5.6
3 4 -5 69.09 6.1
3 4 -5 75.99 5
3 4 -5 80.19 5.4
3 4 -5 80.69 6.9
-3 -5 5 3951.7 138.69
3 5 -5 4109.19 139.29
3 5 -5 4220.08 138.29
3 5 -5 3984.9 138.39
3 5 -5 3955.8 138.99
-3 -6 5 181.38 9.9
-3 -6 5 177.38 9.4
-3 -6 5 185.08 8.6
3 6 -5 170.88 8.9
3 6 -5 193.28 10.1
3 6 -5 174.98 8.5
3 6 -5 172.88 10.3
-3 -7 5 681.33 25.9
-3 -7 5 660.03 25.6
-3 -7 5 665.73 24.8
3 7 -5 657.93 25.1
3 7 -5 653.83 24.6
3 7 -5 652.73 26.4
3 7 -5 636.04 26
-3 -8 5 31 4.6
-3 -8 5 29.4 6
-3 -8 5 35.7 6
3 8 -5 22.8 5.9
3 8 -5 27.6 6.3
3 8 -5 34.2 4.6
3 8 -5 30.1 4.6
-3 -9 5 189.68 10
-3 -9 5 164.78 11.6
-3 -9 5 169.58 10.7
3 9 -5 189.38 12.5
3 9 -5 201.38 12.2
3 9 -5 179.38 10.4
3 9 -5 174.08 9.8
-3 -10 5 221.78 13.8
-3 -10 5 254.17 13.2
-3 -10 5 230.88 11.9
3 10 -5 246.18 14.5
3 10 -5 226.68 12
3 10 -5 231.38 12.4
3 10 -5 237.78 14.9
-3 -11 5 111.49 11.5
-3 -11 5 141.89 10.3
3 11 -5 133.99 11.9
3 11 -5 131.29 9.5
3 11 -5 134.79 10
3 11 -5 118.59 12.6
-3 -12 5 4.2 3.5
-3 -12 5 12.7 7.5
3 12 -5 7.5 7.8
3 12 -5 8.3 7.1
3 12 -5 2.6 4.9
3 12 -5 4.7 5.3
-3 -13 5 10.4 4
-3 -13 5 11.8 6.2
-3 -13 5 7.4 6.9
3 13 -5 8.2 7.7
3 13 -5 8.3 6.7
3 13 -5 -0.4 5.9
-3 -14 5 74.29 11
3 14 -5 79.69 11.8
3 14 -5 79.89 9.1
3 14 -5 72.49 8.8
-3 -15 5 193.88 18.4
3 15 -5 196.88 17.3
3 15 -5 221.38 13.9
3 15 -5 236.88 17.6
3 15 -5 240.78 14.8
-3 -16 5 11.6 9.5
3 16 -5 13.2 6.8
3 16 -5 3.8 9.3
3 16 -5 17.5 7
3 16 -5 5.3 8.6
3 17 -5 9.9 7.4
3 17 -5 18 10.5
3 17 -5 5.1 6.1
3 17 -5 15.2 8.9
-3 -18 5 5.7 7.8
3 18 -5 6.3 5.9
3 18 -5 -5.5 6.3
3 18 -5 8.5 10.3
3 18 -5 9.7 11.3
-3 18 4 10.1 8.9
-3 18 4 7.8 7.3
3 -18 -4 23.4 10.9
-3 17 4 -0.7 7.8
-3 17 4 -10.9 8.7
-3 17 4 -3 6.4
3 -17 -4 5.3 10
-3 16 4 44.1 11.1
-3 16 4 61.99 10.6
3 -16 -4 60.49 12.8
-3 15 4 139.29 14.1
-3 15 4 132.99 13.1
3 -15 -4 168.08 17.8
-3 14 4 348.77 19.6
-3 14 4 350.66 21.8
3 -14 -4 348.37 18.9
3 -14 -4 331.97 21.7
3 -14 -4 351.66 18.4
-3 13 4 78.59 17.2
-3 13 4 76.69 10
-3 13 4 93.69 11.1
3 -13 -4 71.89 9.9
3 -13 -4 79.09 9.7
3 -13 -4 73.49 12
-3 12 4 215.78 14.2
-3 12 4 222.48 14.7
-3 12 4 207.58 15.9
3 -12 -4 248.98 14.3
3 -12 -4 234.98 13.7
-3 11 4 47.7 7.5
-3 11 4 55.79 8.5
-3 11 4 48.8 9
3 -11 -4 64.29 10.5
3 -11 -4 50.39 7.5
3 -11 -4 58.09 7.3
-3 10 4 466.15 23.3
-3 10 4 473.35 21.9
-3 10 4 466.65 21.5
3 -10 -4 468.25 23.6
3 -10 -4 537.45 23.6
3 -10 -4 517.15 24.6
-3 9 4 50.29 7.2
-3 9 4 56.19 7.6
-3 9 4 40.5 7.8
3 -9 -4 47.6 6.2
3 -9 -4 47.9 8.5
3 -9 -4 36.3 6.9
-3 8 4 1.8 4.5
-3 8 4 8.5 5.2
-3 8 4 8.6 4.5
3 -8 -4 9.1 4.1
3 -8 -4 7.1 3.7
-3 7 4 102.99 9.2
-3 7 4 119.09 8.3
-3 7 4 97.89 8.1
3 -7 -4 109.59 7.8
3 -7 -4 92.09 7.2
-3 6 4 524.75 20.2
-3 6 4 510.05 20.9
-3 6 4 488.05 21.7
3 -6 -4 491.95 19.7
3 -6 -4 523.45 22.3
3 -6 -4 520.55 20.7
-3 5 4 163.58 9.2
-3 5 4 157.38 10.1
-3 5 4 159.28 8.4
3 -5 -4 146.19 7.9
3 -5 -4 178.48 10.7
3 -5 -4 157.58 8.8
-3 4 4 1159.18 40.5
-3 4 4 1157.28 41.4
-3 4 4 1147.49 42.2
-3 4 4 1176.38 40.2
3 -4 -4 1110.99 42.3
3 -4 -4 1129.19 41.2
-3 3 4 69.39 6.5
-3 3 4 69.29 5.7
-3 3 4 72.79 4.8
-3 3 4 84.69 4.7
3 -3 -4 79.19 7.1
3 -3 -4 77.19 5.5
-3 2 4 173.68 8.9
-3 2 4 177.28 7.3
-3 2 4 155.68 8.1
3 -2 -4 165.28 7.9
3 -2 -4 176.08 7.4
3 -2 -4 174.88 9.2
-3 1 4 250.27 11.2
-3 1 4 247.58 9.7
-3 1 4 254.17 10.4
3 -1 -4 251.17 9.8
3 -1 -4 263.47 11.3
3 -1 -4 248.68 10.5
-3 0 4 132.59 5.9
-3 0 4 126.49 6.3
-3 0 4 129.59 7.1
3 0 -4 134.79 6.3
3 0 -4 134.29 6
3 0 -4 134.59 7.4
-3 -1 4 244.18 9.9
-3 -1 4 257.87 10.3
3 1 -4 253.67 9.9
3 1 -4 257.67 10.4
3 1 -4 256.47 10.8
-3 -2 4 159.68 7.2
-3 -2 4 168.48 7.1
3 2 -4 152.18 7.3
3 2 -4 169.48 8
3 2 -4 168.28 7.2
3 2 -4 167.68 7.6
-3 -3 4 78.99 4.6
-3 -3 4 71.19 5.2
-3 -3 4 86.39 5.1
3 3 -4 87.99 4.9
3 3 -4 80.89 4.9
3 3 -4 67.79 5.5
-3 -4 4 1094.59 40
-3 -4 4 1088.29 39.5
3 4 -4 1094.19 40.2
3 4 -4 1230.58 40.9
3 4 -4 1166.68 40.7
3 4 -4 1122.99 39.5
3 4 -4 1096.29 39.7
-3 -5 4 157.78 7.6
-3 -5 4 152.28 8.5
3 5 -4 158.08 7.9
3 5 -4 139.19 8.9
3 5 -4 179.18 9.7
3 5 -4 158.68 7.6
-3 -6 4 490.65 19.5
-3 -6 4 472.95 18.7
3 6 -4 477.55 20.1
3 6 -4 508.35 19
3 6 -4 481.15 19.9
3 6 -4 489.25 18.7
-3 -7 4 93.39 7.5
-3 -7 4 100.09 6.7
3 7 -4 97.59 8.7
3 7 -4 105.69 8.2
3 7 -4 97.39 6.8
3 7 -4 97.39 6.6
-3 -8 4 5.2 3.4
-3 -8 4 5.4 4.3
3 8 -4 4.2 5.1
3 8 -4 5 3.4
3 8 -4 8.8 4.8
3 8 -4 4.5 3.4
-3 -9 4 51.99 6.7
3 9 -4 34.3 7.1
3 9 -4 33.8 7.3
3 9 -4 41.8 5.5
3 9 -4 43 5.4
-3 -10 4 456.65 19.3
-3 -10 4 453.35 20.1
3 10 -4 430.86 22.1
3 10 -4 439.16 21
3 10 -4 466.65 19.4
3 10 -4 450.45 19.1
-3 -11 4 52.19 7.4
3 11 -4 60.09 7.2
3 11 -4 54.69 6.7
3 11 -4 54.79 8.9
3 11 -4 67.79 11.1
-3 -12 4 173.88 12.2
3 12 -4 217.78 16
3 12 -4 219.98 15.2
3 12 -4 244.58 13.1
3 12 -4 197.08 12.4
-3 -13 4 67.09 9.4
3 13 -4 56.59 10.5
3 13 -4 76.79 8.7
3 13 -4 82.59 8.8
-3 -14 4 325.37 21
3 14 -4 335.87 20.1
3 14 -4 331.37 17.3
3 14 -4 315.27 16.9
3 15 -4 154.28 16.1
3 15 -4 142.29 15.7
3 15 -4 130.59 11.7
3 15 -4 126.49 12
3 16 -4 59.49 8.6
3 16 -4 79.89 12.7
3 16 -4 66.29 9.4
3 16 -4 61.99 12.7
3 17 -4 -5.6 6
3 17 -4 1.3 6.6
3 17 -4 3.2 10.9
3 17 -4 4 9.3
3 18 -4 9.6 12.3
3 18 -4 2.1 6.7
3 18 -4 -1.4 11.9
3 18 -4 -2.2 8
-3 18 3 29.5 8.4
-3 18 3 25.6 10
-3 18 3 2.9 11.1
3 -18 -3 40 12.2
-3 17 3 98.79 14.3
-3 17 3 112.59 14.2
-3 17 3 89.69 12.1
3 -17 -3 96.99 15.7
-3 16 3 27 10
-3 16 3 8.1 10.4
-3 16 3 27.3 8.3
3 -16 -3 6.2 9.1
-3 15 3 75.49 10.7
-3 15 3 88.59 13
-3 15 3 57.69 10.6
3 -15 -3 82.39 12.3
-3 14 3 49.8 9.9
-3 14 3 34.9 8.3
3 -14 -3 52.39 11.4
3 -14 -3 53.69 8.4
3 -14 -3 47.1 8.2
-3 13 3 21.1 7
-3 13 3 24.3 8.1
-3 13 3 30.4 8.3
3 -13 -3 34.4 9.6
3 -13 -3 25.9 7.9
3 -13 -3 24.8 6.6
-3 12 3 9.4 6.8
-3 12 3 13.1 6.9
-3 12 3 15.5 6.2
3 -12 -3 2.7 7.8
3 -12 -3 10 5.6
3 -12 -3 12.7 5.8
-3 11 3 270.87 17
-3 11 3 289.47 15.6
-3 11 3 290.77 15.9
3 -11 -3 280.07 14.6
3 -11 -3 275.97 18.2
3 -11 -3 268.47 15
-3 10 3 375.76 19.8
-3 10 3 379.06 18.4
-3 10 3 390.26 18.4
3 -10 -3 383.16 20.5
3 -10 -3 377.76 17.8
-3 9 3 239.88 13.4
-3 9 3 247.18 13.5
-3 9 3 230.48 14.7
3 -9 -3 265.17 15.9
3 -9 -3 260.47 13.1
3 -9 -3 247.38 12.5
-3 8 3 17.3 5.2
-3 8 3 18.1 5.7
-3 8 3 20.3 5
3 -8 -3 20.7 4.6
3 -8 -3 14.6 5.8
3 -8 -3 16.7 4.4
-3 7 3 382.76 16.7
-3 7 3 372.06 17.7
-3 7 3 355.66 19.6
3 -7 -3 370.36 15.7
3 -7 -3 381.46 16.3
-3 6 3 260.17 13.6
-3 6 3 266.67 12.1
-3 6 3 265.77 12.6
3 -6 -3 272.17 13.9
3 -6 -3 250.57 12.2
3 -6 -3 260.37 11.7
-3 5 3 151.08 8
-3 5 3 149.79 8.5
-3 5 3 131.19 9.2
3 -5 -3 142.39 8
3 -5 -3 147.49 9.7
3 -5 -3 136.79 7.4
-3 4 3 67.59 5.2
-3 4 3 69.69 6.6
-3 4 3 71.99 5.8
3 -4 -3 64.19 7
3 -4 -3 63.69 5.5
-3 3 3 443.26 15.4
-3 3 3 420.96 16.3
-3 3 3 389.56 16.8
-3 3 3 410.96 15.5
3 -3 -3 408.36 16.1
3 -3 -3 412.36 17.3
-3 2 3 820.02 27.7
-3 2 3 779.12 28.8
-3 2 3 784.12 28.3
3 -2 -3 806.52 27.7
3 -2 -3 754.02 28.1
3 -2 -3 778.52 29.1
-3 1 3 172.58 7.1
-3 1 3 165.38 7.7
-3 1 3 167.58 8.5
3 -1 -3 175.38 8.6
3 -1 -3 190.28 8.4
3 -1 -3 173.38 7.2
-3 0 3 0.6 2.1
-3 0 3 2.7 2.6
-3 0 3 1.8 1.6
3 0 -3 3 3
3 0 -3 1.2 2.2
3 0 -3 -0.9 1.7
-3 -1 3 159.58 7.1
-3 -1 3 180.48 7.5
-3 -1 3 174.68 7.4
3 1 -3 172.78 8
3 1 -3 160.68 7.2
3 1 -3 162.38 7.1
3 1 -3 195.58 7.9
-3 -2 3 772.22 26.9
-3 -2 3 737.73 27
-3 -2 3 739.33 28.5
-3 -2 3 779.12 26.8
3 2 -3 706.93 27
3 2 -3 790.72 27
3 2 -3 734.83 26.8
3 2 -3 828.22 27.7
-3 -3 3 390.86 14.9
-3 -3 3 412.06 15.1
-3 -3 3 387.06 15.3
3 3 -3 437.36 16.1
3 3 -3 409.26 15
3 3 -3 379.26 15.4
3 3 -3 390.36 14.9
-3 -4 3 63.99 5.5
-3 -4 3 64.29 4.6
3 4 -3 66.69 5.8
3 4 -3 85.99 6.5
3 4 -3 71.89 6.5
3 4 -3 71.19 4.7
3 4 -3 65.09 4.8
-3 -5 3 139.19 7.3
-3 -5 3 140.79 8.1
3 5 -3 140.69 8.5
3 5 -3 155.58 9.1
3 5 -3 142.89 7.2
3 5 -3 147.29 7.4
-3 -6 3 258.67 11.6
-3 -6 3 261.57 12.3
-3 -6 3 276.37 12.9
3 6 -3 262.17 13.3
3 6 -3 286.07 11.8
3 6 -3 266.07 11.7
3 6 -3 254.07 12.6
-3 -7 3 386.06 16.1
-3 -7 3 365.66 16.6
-3 -7 3 374.46 15.4
3 7 -3 349.17 16.5
3 7 -3 368.76 15.3
3 7 -3 376.66 15.3
3 7 -3 361.06 17.1
-3 -8 3 15.6 4.5
-3 -8 3 20.4 6
-3 -8 3 13.1 4.7
3 8 -3 16.7 5.5
3 8 -3 21.5 4.7
3 8 -3 12.8 7.1
3 8 -3 15.7 3.9
-3 -9 3 247.68 12.8
-3 -9 3 246.78 12.1
-3 -9 3 239.38 13.8
3 9 -3 246.78 14.6
3 9 -3 237.68 13.7
3 9 -3 232.48 12.1
3 9 -3 250.97 12.1
-3 -10 3 377.06 18.6
-3 -10 3 368.76 16.7
-3 -10 3 383.96 17.6
3 10 -3 364.76 16.6
3 10 -3 365.76 19.3
3 10 -3 358.06 16.6
3 10 -3 364.16 18.3
-3 -11 3 251.27 14.2
-3 -11 3 274.37 16.1
-3 -11 3 277.57 13.9
3 11 -3 273.07 14.1
3 11 -3 267.37 14
3 11 -3 271.57 16
3 11 -3 269.87 17.1
-3 -12 3 12.2 5.4
-3 -12 3 15.7 7.5
3 12 -3 13.2 5.7
3 12 -3 14.3 5.7
3 12 -3 17 7.5
3 12 -3 6.6 7.8
-3 -13 3 20.5 6.9
-3 -13 3 17.9 8.6
3 13 -3 18.7 6.3
3 13 -3 22.2 6.3
3 13 -3 30 8.6
-3 -14 3 53.29 10
-3 -14 3 47.8 8.4
3 14 -3 47.4 8.2
3 14 -3 46.8 7.9
3 14 -3 38.9 9.7
3 14 -3 63.09 10.9
-3 -15 3 82.69 12.4
3 15 -3 81.89 9.9
3 15 -3 75.69 9.4
3 15 -3 74.49 12
3 15 -3 74.69 12.1
-3 -16 3 25.8 9.6
3 16 -3 18.6 7
3 16 -3 24.2 7.7
3 16 -3 17.9 10.4
3 16 -3 21.8 9.7
3 17 -3 100.19 11.3
3 17 -3 90.79 10.9
3 17 -3 100.29 14.9
3 17 -3 77.29 13.3
-3 -18 3 2.9 6.4
3 18 -3 24 11.8
-3 18 2 18 10.6
-3 18 2 24.3 8
-3 18 2 31.1 10.2
3 -18 -2 30.6 12.2
-3 17 2 134.69 17.5
-3 17 2 160.78 14
-3 17 2 164.48 15.9
3 -17 -2 178.98 24.4
-3 16 2 252.27 16.8
-3 16 2 230.78 18
3 -16 -2 258.67 20.1
-3 15 2 94.99 11.4
-3 15 2 101.89 12.9
-3 15 2 113.89 14
3 -15 -2 89.49 13.7
-3 14 2 9.8 8.2
-3 14 2 6.6 5.7
3 -14 -2 5.4 6
3 -14 -2 8.3 8.7
3 -14 -2 11.3 6.3
-3 13 2 55.69 8.9
-3 13 2 63.49 9.9
-3 13 2 59.99 10.4
3 -13 -2 68.49 9.5
3 -13 -2 74.69 11.6
-3 12 2 8.6 6.6
-3 12 2 18.5 7
-3 12 2 10.7 5.7
3 -12 -2 10.8 5.3
3 -12 -2 13.1 5.3
3 -12 -2 5.5 7.1
-3 11 2 124.19 11.3
-3 11 2 144.99 12.3
-3 11 2 145.99 11
3 -11 -2 151.58 13.7
3 -11 -2 149.69 10.6
3 -11 -2 148.79 10.5
-3 10 2 730.03 29.5
-3 10 2 722.53 30.9
-3 10 2 708.63 29.3
3 -10 -2 711.13 28.8
3 -10 -2 771.72 31.9
3 -10 -2 694.83 31.7
-3 9 2 194.38 13
-3 9 2 196.88 11.5
-3 9 2 195.38 11.7
3 -9 -2 175.58 10.6
3 -9 -2 180.28 13.3
3 -9 -2 189.48 10.7
-3 8 2 218.88 11.6
-3 8 2 201.28 12.6
-3 8 2 209.28 11.6
3 -8 -2 203.18 10.8
3 -8 -2 197.28 13.1
3 -8 -2 217.88 11.1
-3 7 2 140.79 10
-3 7 2 137.89 8.8
3 -7 -2 129.79 8.1
3 -7 -2 133.69 8.2
-3 6 2 337.97 14.7
-3 6 2 352.36 15.1
-3 6 2 350.36 16
3 -6 -2 346.07 16.2
3 -6 -2 347.07 14.7
3 -6 -2 329.17 14.3
-3 5 2 51.39 5.3
-3 5 2 48.9 5.5
-3 5 2 56.19 6.3
3 -5 -2 49.9 5
3 -5 -2 52.99 4.9
3 -5 -2 54.49 6.3
-3 4 2 456.15 18.3
-3 4 2 498.35 19.5
-3 4 2 474.45 17.9
3 -4 -2 471.85 19.3
3 -4 -2 455.05 18
-3 3 2 1.6 2.6
-3 3 2 7.7 2.1
-3 3 2 3.8 2.6
-3 3 2 5.6 3.1
3 -3 -2 4.4 2.5
3 -3 -2 0.8 3.4
-3 2 2 382.26 13.6
-3 2 2 366.56 14.7
-3 2 2 359.36 14.1
3 -2 -2 380.66 13.7
3 -2 -2 358.46 14
3 -2 -2 363.06 15
-3 1 2 2484.75 83.99
-3 1 2 2470.75 83.59
-3 1 2 2531.45 84.59
3 -1 -2 2431.36 83.59
3 -1 -2 2413.36 83.99
3 -1 -2 2400.26 84.49
-3 0 2 7.4 2.4
-3 0 2 8.9 1.6
-3 0 2 5.6 2.9
3 0 -2 6.3 1.9
3 0 -2 12.5 2.6
3 0 -2 11.5 3.4
-3 -1 2 2304.37 83.99
-3 -1 2 2423.66 83.99
-3 -1 2 2457.15 84.19
-3 -1 2 2589.64 84.49
3 1 -2 2331.17 84.09
3 1 -2 2379.16 83.89
3 1 -2 2611.74 84.69
3 1 -2 2445.06 84.39
3 1 -2 2641.54 85.19
-3 -2 2 361.76 13.7
-3 -2 2 343.87 13.6
-3 -2 2 347.97 14
-3 -2 2 406.86 14.6
3 2 -2 413.16 15
3 2 -2 360.06 13.6
3 2 -2 375.56 13.8
3 2 -2 333.67 14
3 2 -2 389.76 14.7
-3 -3 2 5 2.2
-3 -3 2 4.3 2.8
-3 -3 2 6.2 3.2
-3 -3 2 6.8 2.2
-3 -3 2 7.6 3.3
3 3 -2 13.1 3.3
3 3 -2 4.2 3.1
3 3 -2 4.7 2.1
3 3 -2 6.6 3.4
3 3 -2 6.7 2.4
-3 -4 2 502.85 18.8
-3 -4 2 458.45 18.1
-3 -4 2 459.85 17.6
3 4 -2 467.65 17.6
3 4 -2 487.35 18.9
3 4 -2 451.65 18.3
3 4 -2 449.56 17.5
3 4 -2 494.15 18.3
-3 -5 2 43.6 4.6
-3 -5 2 45 5.3
-3 -5 2 64.09 6.5
3 5 -2 54.49 4.7
3 5 -2 43.3 5.7
3 5 -2 54.99 4.6
3 5 -2 48.6 5.5
-3 -6 2 326.77 14.2
-3 -6 2 352.66 14.9
-3 -6 2 355.26 15.7
3 6 -2 353.16 14.1
3 6 -2 369.36 19.7
3 6 -2 332.07 15.2
3 6 -2 339.37 14.1
-3 -7 2 140.49 8.5
-3 -7 2 126.59 7.8
-3 -7 2 127.69 9.5
3 7 -2 122.59 9
3 7 -2 144.79 10
3 7 -2 133.09 7.8
3 7 -2 143.09 7.8
-3 -8 2 216.18 10.7
-3 -8 2 203.38 11
-3 -8 2 199.08 12.2
3 8 -2 207.08 10.3
3 8 -2 185.48 12.4
3 8 -2 189.58 11.6
3 8 -2 190.88 10.3
-3 -9 2 174.98 10.6
-3 -9 2 188.98 12.5
-3 -9 2 191.48 11.1
3 9 -2 192.08 10.6
3 9 -2 198.58 12.2
3 9 -2 184.98 13.1
-3 -10 2 706.03 29.8
-3 -10 2 696.23 28.6
-3 -10 2 718.73 28.3
3 10 -2 695.43 27.9
3 10 -2 720.13 29.5
3 10 -2 710.13 30.6
-3 -11 2 126.29 12.5
-3 -11 2 147.09 10.3
-3 -11 2 140.19 10.5
3 11 -2 141.49 13.3
3 11 -2 124.79 10
3 11 -2 121.39 11.6
-3 -12 2 11.8 3.7
-3 -12 2 9.3 5.4
-3 -12 2 1.9 7.2
3 12 -2 7.2 6.7
3 12 -2 10.3 5.5
3 12 -2 16.5 7.3
-3 -13 2 59.79 10.1
-3 -13 2 61.49 8
3 13 -2 59.29 10.1
3 13 -2 65.79 8.8
3 13 -2 59.79 7.9
-3 -14 2 8.2 5.9
-3 -14 2 0.2 8
-3 -14 2 9 5.2
3 14 -2 7.1 8.1
3 14 -2 13.7 8.1
3 14 -2 1.9 5.6
3 14 -2 10 6.4
-3 -15 2 93.79 13.3
3 15 -2 74.39 12
3 15 -2 64.09 11.5
3 15 -2 97.39 10.4
3 15 -2 83.29 10.1
-3 -16 2 219.68 18.1
3 16 -2 254.77 20.1
3 16 -2 224.78 15.5
3 16 -2 211.98 15.1
3 16 -2 253.97 18.7
-3 -17 2 156.08 16.8
3 17 -2 127.59 15.9
3 17 -2 138.39 13
3 17 -2 167.48 18.2
3 17 -2 143.19 12.6
-3 -18 2 -4.4 6.9
3 18 -2 16.5 7.3
3 18 -2 35.3 12.2
3 18 -2 12.5 8.7
-3 18 1 195.78 19
-3 18 1 187.78 19.5
-3 18 1 181.08 14.9
-3 17 1 18.1 9
-3 17 1 20.4 9.7
-3 17 1 13.6 7.1
3 -17 -1 22.2 9.8
-3 16 1 53.19 11.3
-3 16 1 44.1 8.7
-3 16 1 49.99 10.1
3 -16 -1 40.9 10.9
-3 15 1 48 9.9
-3 15 1 56.09 11.2
-3 15 1 53.29 9
3 -15 -1 45.9 10.5
-3 14 1 41.5 11.2
-3 14 1 38.7 8.3
-3 14 1 47.9 9
3 -14 -1 47.5 7.8
3 -14 -1 51.29 10.9
-3 13 1 34.7 8.5
-3 13 1 33.2 7.4
-3 13 1 18.9 7.6
3 -13 -1 27.4 10.1
3 -13 -1 14.1 7.7
-3 12 1 19.8 6.3
-3 12 1 32.4 8.1
-3 12 1 13.9 8
3 -12 -1 27.1 6.4
3 -12 -1 21.7 5.9
3 -12 -1 15.1 7.9
-3 11 1 297.77 15.1
-3 11 1 267.37 15.7
-3 11 1 274.07 16.7
3 -11 -1 281.47 17.1
3 -11 -1 266.17 14.3
3 -11 -1 255.27 14.2
-3 10 1 227.58 12.9
-3 10 1 228.08 14.7
-3 10 1 218.18 13.5
3 -10 -1 237.18 15.2
3 -10 -1 234.38 12.4
3 -10 -1 217.58 12.5
-3 9 1 471.35 20.1
-3 9 1 449.46 21.3
-3 9 1 453.65 20.1
3 -9 -1 459.25 21.7
3 -9 -1 454.35 19.4
3 -9 -1 466.55 19.6
-3 8 1 897.21 33.7
-3 8 1 898.11 33.8
-3 8 1 863.61 34.7
3 -8 -1 899.51 33.4
3 -8 -1 860.51 35
3 -8 -1 889.71 33.2
-3 7 1 550.84 21.8
-3 7 1 525.85 22.3
3 -7 -1 530.95 21
3 -7 -1 498.95 20.7
-3 6 1 13.3 3.8
-3 6 1 9.7 3.9
-3 6 1 5 4.1
3 -6 -1 12.9 3.4
3 -6 -1 9.1 4.4
3 -6 -1 14.6 3.7
-3 5 1 827.22 30
-3 5 1 794.42 30.9
-3 5 1 833.62 30.2
3 -5 -1 829.12 31.2
3 -5 -1 810.42 29.9
-3 4 1 28.5 3.8
-3 4 1 24.9 3.6
-3 4 1 18.5 4.2
3 -4 -1 22.2 3.3
3 -4 -1 22.7 4.4
-3 3 1 333.57 13
-3 3 1 322.67 13.6
-3 3 1 326.47 12.8
3 -3 -1 339.97 14
3 -3 -1 321.47 12.8
-3 2 1 837.82 30.4
-3 2 1 849.41 29.8
-3 2 1 863.51 29.4
3 -2 -1 835.92 29.7
3 -2 -1 832.82 30.4
-3 1 1 2256.87 77.09
-3 1 1 2257.37 76.59
-3 1 1 2240.38 76.29
3 -1 -1 2190.48 76.29
3 -1 -1 2239.28 77.09
3 -1 -1 2251.97 76.59
-3 0 1 0.6 2.4
-3 0 1 -0.7 1.3
-3 0 1 0.1 2.4
-3 0 1 -2.1 3.3
3 0 -1 0.8 2.8
3 0 -1 -0.9 1.6
3 0 -1 2.4 3
3 0 -1 -0.5 2.8
-3 -1 1 2154.98 76.89
-3 -1 1 2099.29 77.19
-3 -1 1 2409.36 77.99
-3 -1 1 2204.28 77.19
-3 -1 1 2395.96 77.69
3 1 -1 2405.86 77.89
3 1 -1 2119.69 77.19
3 1 -1 2131.19 76.89
3 1 -1 2469.25 78.09
3 1 -1 2207.98 77.19
-3 -2 1 921.51 30.8
-3 -2 1 841.02 30
-3 -2 1 811.72 29.7
-3 -2 1 785.32 30.2
-3 -2 1 915.71 30.8
3 2 -1 860.01 30
3 2 -1 797.92 29.7
3 2 -1 783.72 30.2
3 2 -1 913.81 30.8
3 2 -1 919.71 31
-3 -3 1 346.87 13.3
-3 -3 1 348.17 13.7
-3 -3 1 316.17 12.6
-3 -3 1 316.17 12.3
-3 -3 1 306.87 13
3 3 -1 315.37 13.2
3 3 -1 323.97 12.5
3 3 -1 318.87 15.8
3 3 -1 351.56 13.4
3 3 -1 319.37 12.3
-3 -4 1 23.6 3.8
-3 -4 1 21 4.7
-3 -4 1 25.5 3.3
3 4 -1 22.3 2.9
3 4 -1 27.3 3.4
3 4 -1 23.4 4.6
3 4 -1 17 3.7
3 4 -1 30.5 4.1
-3 -5 1 870.21 30.7
-3 -5 1 798.12 29.4
-3 -5 1 807.22 29.8
3 5 -1 788.02 29.3
3 5 -1 792.42 29
3 5 -1 777.02 30
3 5 -1 827.62 30.7
-3 -6 1 11.3 4
-3 -6 1 13.8 5
-3 -6 1 12.2 3.6
3 6 -1 12.8 4.7
3 6 -1 8.1 3.3
3 6 -1 15.1 3.2
3 6 -1 10.7 4.3
-3 -7 1 505.55 20.8
-3 -7 1 517.45 20.5
-3 -7 1 518.35 21.8
3 7 -1 517.95 22.1
3 7 -1 517.95 21.3
3 7 -1 506.85 21.1
-3 -8 1 889.91 34.2
-3 -8 1 857.11 33
-3 -8 1 861.61 32.8
3 8 -1 870.61 33.6
3 8 -1 865.41 32.6
3 8 -1 876.11 34.6
-3 -9 1 454.85 19.7
-3 -9 1 463.75 21.6
-3 -9 1 449.06 19.9
3 9 -1 495.35 21.1
3 9 -1 472.05 19.6
3 9 -1 468.35 22.2
-3 -10 1 226.48 12.3
-3 -10 1 206.58 14.1
-3 -10 1 215.98 12.4
3 10 -1 235.08 13.8
3 10 -1 217.28 12.1
3 10 -1 209.08 14.7
-3 -11 1 270.37 16.8
-3 -11 1 279.67 14.7
-3 -11 1 268.97 14.4
3 11 -1 270.27 14.4
3 11 -1 285.87 17.6
3 11 -1 260.47 15.7
-3 -12 1 9.3 8.2
-3 -12 1 15.1 5.8
3 12 -1 17 7.4
3 12 -1 26.6 6.5
-3 -13 1 32.3 9.6
3 13 -1 17.6 6.3
3 13 -1 18.5 7.9
-3 -14 1 35.6 10.7
-3 -14 1 46.6 8.1
3 14 -1 30.8 9.2
3 14 -1 42.5 9.4
3 14 -1 53.89 12.3
3 14 -1 44.9 13.8
-3 -15 1 56.69 11.7
3 15 -1 60.09 9.1
3 15 -1 59.59 11.5
3 15 -1 71.29 11.9
3 15 -1 38.1 7.7
-3 -16 1 49 11.3
3 16 -1 47.9 11.5
3 16 -1 38.4 8.3
3 16 -1 40.2 10.7
3 16 -1 42 9
-3 -17 1 6.8 8.9
3 17 -1 14.6 10.2
3 17 -1 2.5 6.4
3 17 -1 8.5 9.8
3 17 -1 26.9 7.6
3 18 -1 186.28 14.7
3 18 -1 175.28 14.1
-3 18 0 17.3 7.3
-3 18 0 -10.5 10.6
-3 18 0 5.1 9.8
3 -18 0 20.7 6.6
-3 17 0 240.68 18.4
-3 17 0 239.88 20.7
-3 17 0 223.28 16.2
3 -17 0 250.27 20
-3 16 0 84.69 12.7
-3 16 0 71.49 10.1
-3 16 0 81.59 13.1
3 -16 0 68.79 11.5
-3 15 0 3.2 7.9
-3 15 0 -8.1 7.7
-3 15 0 1.3 6.2
3 -15 0 8.8 7.7
-3 14 0 4.9 7.3
-3 14 0 10.8 7.9
3 -14 0 14.8 8.1
3 -14 0 7.2 4.9
-3 13 0 7.9 7.2
-3 13 0 3.8 5.5
-3 13 0 7.8 7.2
3 -13 0 10.6 7.3
3 -13 0 24.5 9.5
-3 12 0 6.2 5.8
-3 12 0 11.9 5.9
-3 12 0 2.2 7.7
3 -12 0 10.1 5.3
3 -12 0 10.2 7.4
3 -12 0 12 5.1
-3 11 0 96.99 10.6
-3 11 0 82.19 8.7
-3 11 0 96.89 10.6
3 -11 0 91.89 10.9
3 -11 0 78.69 8.2
3 -11 0 83.59 8.7
-3 10 0 69.89 7.5
-3 10 0 74.39 9.2
-3 10 0 81.79 9.1
3 -10 0 62.59 7.2
3 -10 0 72.89 7.6
3 -10 0 87.79 10
-3 9 0 456.75 20.9
-3 9 0 457.15 19.9
-3 9 0 457.55 19.6
3 -9 0 454.05 21.3
3 -9 0 454.85 19.1
3 -9 0 445.36 19.2
-3 8 0 20.3 5.2
-3 8 0 21.3 4.6
-3 8 0 20.8 5.1
3 -8 0 21.2 4.2
3 -8 0 21.8 4.5
3 -8 0 15.5 5.2
-3 7 0 1012.3 37.2
-3 7 0 936.31 37.6
-3 7 0 1029.3 37.1
3 -7 0 1027.5 36.8
3 -7 0 990.4 36.6
3 -7 0 1005 38.1
-3 6 0 176.08 9.4
-3 6 0 170.58 9.1
-3 6 0 168.38 10.2
3 -6 0 179.88 8.8
3 -6 0 171.48 8.9
-3 5 0 19 3.4
-3 5 0 21.2 4
-3 5 0 24.4 7.7
3 -5 0 15.4 4.2
3 -5 0 18.9 3.2
-3 4 0 -1.8 2.9
-3 4 0 1.6 2.4
-3 4 0 3 3
3 -4 0 2.6 3.4
3 -4 0 0.6 2.3
-3 3 0 334.17 12.8
-3 3 0 334.27 12.9
-3 3 0 328.77 13.5
3 -3 0 334.87 13.7
3 -3 0 322.27 12.6
-3 2 0 23.6 2.7
-3 2 0 21.1 3.4
3 -2 0 18.5 3.6
3 -2 0 20.9 2.7
-3 1 0 41.7 3.6
-3 1 0 43.5 4.9
-3 1 0 44.8 4.4
-3 1 0 43 3.1
3 -1 0 49.9 4.7
3 -1 0 47.1 4.7
3 -1 0 44.8 3.6
3 -1 0 34.6 3.2
-3 0 0 16.9 2.4
-3 0 0 21.6 2.9
-3 0 0 10.6 1.4
3 0 0 17.4 2.9
3 0 0 13.8 2.7
3 0 0 14.8 2.6
-3 -1 0 45 4.8
-3 -1 0 40.8 4.2
-3 -1 0 42.2 2.9
-3 -1 0 40.5 3.3
-3 -1 0 50.99 5.2
3 1 0 53.29 5
3 1 0 45.1 3
3 1 0 52.49 5.1
3 1 0 36.3 3.5
-3 -2 0 23 4.2
-3 -2 0 29.5 3.8
-3 -2 0 22 3.4
-3 -2 0 20.5 2.6
-3 -2 0 20.8 2.1
3 2 0 19.1 3.4
3 2 0 19.5 2.1
3 2 0 20.6 2.6
3 2 0 17.7 3.8
3 2 0 26.5 3.7
-3 -3 0 355.16 13.9
-3 -3 0 332.97 13.6
-3 -3 0 353.06 14.3
-3 -3 0 328.67 13.2
3 3 0 321.37 12.7
3 3 0 337.17 13.2
3 3 0 343.57 13.8
3 3 0 373.36 14.2
3 3 0 338.07 14.3
-3 -4 0 2 3.1
-3 -4 0 2.1 3.6
-3 -4 0 2.1 3.2
-3 -4 0 1.1 2.5
3 4 0 2.7 2.5
3 4 0 5.9 3.4
3 4 0 -1.9 3.8
3 4 0 4.6 3.3
3 4 0 1.7 2.1
-3 -5 0 17.7 5.2
-3 -5 0 29.7 4.2
-3 -5 0 20 3.5
-3 -5 0 23.8 4.2
3 5 0 17.9 3.5
3 5 0 12.4 4.5
3 5 0 19 4.1
3 5 0 21.7 4.4
-3 -6 0 177.18 9.3
-3 -6 0 194.98 11
-3 -6 0 164.18 9.5
3 6 0 176.18 9.1
3 6 0 180.68 11
3 6 0 189.88 10.1
-3 -7 0 976.9 36.9
-3 -7 0 1033.8 38.1
-3 -7 0 975.3 36.7
3 7 0 1033.7 36.9
3 7 0 954.6 37.2
3 7 0 999.8 38.3
-3 -8 0 16.8 4.9
-3 -8 0 29.3 5
-3 -8 0 26.5 6.5
3 8 0 21.6 6.3
3 8 0 26.6 5.6
3 8 0 24 4.7
-3 -9 0 423.86 19.4
-3 -9 0 462.55 21.1
-3 -9 0 433.66 19.2
3 9 0 449.95 21.6
3 9 0 457.75 20.3
3 9 0 462.15 19.3
-3 -10 0 68.59 9.9
-3 -10 0 79.69 8.3
-3 -10 0 78.89 10.3
3 10 0 69.99 9
3 10 0 75.99 10.3
3 10 0 62.39 7.4
-3 -11 0 76.99 10.7
-3 -11 0 86.09 8.8
-3 -11 0 81.39 9
3 11 0 89.09 11.7
3 11 0 88.79 10.2
3 11 0 94.59 9.1
-3 -12 0 3.5 7.7
-3 -12 0 1.2 5.3
3 12 0 2.3 5.5
3 12 0 -1.5 6.5
-3 -13 0 17.3 8.7
-3 -13 0 11.3 5.9
3 13 0 2.6 6
3 13 0 3.5 6.6
3 13 0 -1.3 5.9
-3 -14 0 12 8.9
-3 -14 0 6.2 6
-3 -14 0 11.9 5.8
3 14 0 14.4 6.9
3 14 0 15.2 8.8
3 14 0 10.2 8
-3 -15 0 -7.2 9.1
3 15 0 3.5 6.2
3 15 0 3.8 7.9
3 15 0 -5.8 6.1
3 15 0 3 8.2
-3 -16 0 76.59 13.6
3 16 0 67.19 12.4
3 16 0 64.99 9.3
3 16 0 95.09 14.3
3 16 0 87.69 11.3
-3 -17 0 255.07 19.7
3 17 0 239.68 19.1
3 17 0 220.68 15.2
3 17 0 254.37 16.3
3 17 0 193.68 24
-3 -18 0 13.1 8.4
3 18 0 35.9 15.2
3 18 0 8.2 7.2
3 18 0 12.2 7.4
-3 18 -1 157.78 14.7
-3 18 -1 160.88 18.8
-3 17 -1 27.1 7.9
-3 17 -1 39.1 11
-3 17 -1 51.39 11.4
3 -17 1 47.5 11.8
-3 16 -1 136.29 14.3
-3 16 -1 131.39 16.3
-3 16 -1 115.09 12.1
3 -16 1 137.69 14.9
-3 15 -1 13.4 8.7
-3 15 -1 9.9 6.1
-3 15 -1 14.3 6.9
3 -15 1 13.4 7.7
-3 14 -1 15 7.5
-3 14 -1 5 5.8
-3 14 -1 6.6 7.4
3 -14 1 29 8.2
3 -14 1 5 5.1
-3 13 -1 152.98 13.7
-3 13 -1 130.29 11.3
-3 13 -1 134.09 12.4
3 -13 1 137.79 13.3
-3 12 -1 108.19 11.3
-3 12 -1 103.39 11.6
-3 12 -1 98.59 10
3 -12 1 123.69 12.5
-3 11 -1 74.79 8.2
-3 11 -1 71.49 9.5
-3 11 -1 77.19 9.1
3 -11 1 57.69 7.1
3 -11 1 69.29 7.3
3 -11 1 66.39 9.5
-3 10 -1 15.2 6
-3 10 -1 16.5 4.8
-3 10 -1 11.6 5.9
3 -10 1 6.1 5.8
3 -10 1 6 4.4
3 -10 1 19.7 4.6
-3 9 -1 10.3 4.2
-3 9 -1 9.1 4.9
-3 9 -1 5.4 4.9
3 -9 1 5.7 5.5
3 -9 1 11.7 4.4
3 -9 1 7.7 3.5
-3 8 -1 850.51 31.6
-3 8 -1 799.02 32.5
-3 8 -1 855.91 32.1
3 -8 1 860.61 32.9
3 -8 1 821.12 31.5
3 -8 1 805.02 31
-3 7 -1 7.6 4.4
-3 7 -1 -0.4 3.8
-3 7 -1 1.5 3.1
3 -7 1 2.2 4
3 -7 1 0.7 2.6
-3 6 -1 232.78 11.4
-3 6 -1 237.18 11.9
-3 6 -1 240.78 11
3 -6 1 240.48 10.6
-3 5 -1 61.79 6.2
-3 5 -1 72.59 6
-3 5 -1 63.59 5.3
3 -5 1 73.39 5
3 -5 1 64.49 6.1
-3 4 -1 156.98 7.3
-3 4 -1 153.38 8
-3 4 -1 155.88 7.8
3 -4 1 153.68 7
3 -4 1 127.99 8.6
-3 3 -1 62.49 4.9
-3 3 -1 58.69 4
3 -3 1 58.59 3.8
-3 2 -1 690.23 25.2
-3 2 -1 698.53 24.8
3 -2 1 727.43 24.8
-3 1 -1 6.4 1.7
-3 1 -1 13.1 2.9
-3 1 -1 11.8 2.8
-3 1 -1 12.4 2.4
3 -1 1 14.4 3
3 -1 1 12.6 2.6
-3 0 -1 2.3 2.9
-3 0 -1 0.7 2.4
-3 0 -1 2 2.7
-3 0 -1 -0.8 1.9
3 0 1 1.7 2.5
3 0 1 -1.4 1.3
3 0 1 1.8 2.4
3 0 1 1.8 2.8
-3 -1 -1 12.7 3.6
-3 -1 -1 11.5 2.2
-3 -1 -1 13.7 3.3
-3 -1 -1 16.4 3.5
-3 -1 -1 12.6 2.4
3 1 1 5.8 3.3
3 1 1 15.4 3.4
3 1 1 12.9 1.6
3 1 1 9.3 2.2
-3 -2 -1 703.53 25.3
-3 -2 -1 675.43 24.4
-3 -2 -1 754.02 26
-3 -2 -1 711.13 25.9
-3 -2 -1 688.33 25
3 2 1 686.43 25.3
3 2 1 739.13 26.2
3 2 1 678.83 24.9
3 2 1 706.43 25.8
3 2 1 689.13 24.4
-3 -3 -1 59.89 4.5
-3 -3 -1 58.19 6
-3 -3 -1 71.69 6
-3 -3 -1 60.49 5.2
3 3 1 57.89 3.7
3 3 1 69.89 6.4
3 3 1 55.19 5.3
3 3 1 59.59 4.5
3 3 1 55.79 6
-3 -4 -1 156.48 9.1
-3 -4 -1 172.98 8.9
-3 -4 -1 149.29 7.8
-3 -4 -1 167.28 8.4
3 4 1 166.48 9.2
3 4 1 141.29 9.1
3 4 1 164.48 7.8
3 4 1 150.98 8.4
-3 -5 -1 65.49 6
-3 -5 -1 66.39 5.7
-3 -5 -1 74.39 7.5
-3 -5 -1 85.59 6.9
3 5 1 64.39 5.5
3 5 1 68.19 7.2
3 5 1 63.89 7.3
3 5 1 70.39 6.6
-3 -6 -1 255.87 13.1
-3 -6 -1 231.98 11.3
-3 -6 -1 228.28 11.6
3 6 1 238.08 13.1
3 6 1 238.98 11.9
3 6 1 253.07 12.6
3 6 1 238.88 11.2
-3 -7 -1 7.4 4.1
-3 -7 -1 1.8 4.5
-3 -7 -1 2 3.3
3 7 1 3.2 5
3 7 1 -0.3 3.2
3 7 1 2.1 3.9
-3 -8 -1 865.91 32.5
-3 -8 -1 841.02 33.8
-3 -8 -1 839.92 32.4
3 8 1 813.32 32.7
3 8 1 853.51 32.2
3 8 1 866.71 34.2
-3 -9 -1 16.1 5.5
-3 -9 -1 9.1 4.2
-3 -9 -1 9.2 5.8
3 9 1 10.4 6.5
3 9 1 15 4.8
3 9 1 9.2 5.5
-3 -10 -1 12.3 5.1
-3 -10 -1 25.7 7.8
-3 -10 -1 10.7 6
3 10 1 20.4 6.3
3 10 1 15.9 6.9
3 10 1 20 5.3
-3 -11 -1 89.39 9.2
-3 -11 -1 81.89 9
-3 -11 -1 67.99 11
3 11 1 83.49 9.8
3 11 1 88.89 9.1
-3 -12 -1 125.49 13.3
-3 -12 -1 114.39 10.5
3 12 1 110.09 10.5
3 12 1 117.09 12.1
-3 -13 -1 156.38 15.8
-3 -13 -1 158.28 12
3 13 1 158.88 13.7
3 13 1 123.39 13.4
3 13 1 128.59 11.7
-3 -14 -1 -1.9 5.2
-3 -14 -1 8.6 8.8
-3 -14 -1 10.6 6.3
3 14 1 16.9 7.6
3 14 1 10.9 6.2
3 14 1 5.6 7.4
-3 -15 -1 12.1 9.4
3 15 1 12.6 7.2
3 15 1 9.1 8.6
3 15 1 12.6 8.5
-3 -16 -1 159.98 22.1
3 16 1 134.99 13.3
3 16 1 111.29 14.8
3 16 1 128.49 12.1
3 16 1 122.99 15.3
-3 -17 -1 52.89 13.4
3 17 1 47.3 9.9
3 17 1 39 7.9
3 17 1 41.1 11.2
-3 -18 -1 157.88 18.6
3 18 1 144.49 13.5
3 18 1 134.29 17.7
3 18 1 158.28 14.3
-3 18 -2 -4.5 10
3 -18 2 24.4 6.7
-3 17 -2 249.78 21
-3 17 -2 249.97 18.5
-3 17 -2 262.27 16.5
-3 16 -2 19.7 9.5
-3 16 -2 15.7 7.2
-3 16 -2 21 8.5
3 -16 2 20.4 8.6
-3 15 -2 57.09 10.6
-3 15 -2 40.3 8.2
-3 15 -2 42.5 9.6
3 -15 2 48.9 10.4
-3 14 -2 22.2 6.1
-3 14 -2 18.4 8.6
-3 14 -2 11.4 7.8
3 -14 2 15 5.1
3 -14 2 12.8 9
-3 13 -2 107.39 11.9
-3 13 -2 108.09 12.2
-3 13 -2 89.39 9.8
3 -13 2 81.89 10.8
-3 12 -2 117.79 11.5
-3 12 -2 112.19 10.2
-3 12 -2 118.99 11.9
3 -12 2 100.29 11.4
-3 11 -2 31.9 7.3
-3 11 -2 24.3 5.6
-3 11 -2 23.1 7.1
3 -11 2 34.5 7.7
3 -11 2 22.2 4.6
-3 10 -2 25.4 5.4
-3 10 -2 37.2 7.1
3 -10 2 26.5 4.7
3 -10 2 36 7.1
-3 9 -2 428.36 18.2
-3 9 -2 446.16 19.2
-3 9 -2 403.66 19.3
3 -9 2 414.66 17.5
-3 8 -2 20.5 4.9
-3 8 -2 21.6 5.4
-3 8 -2 13.6 3.9
3 -8 2 16.7 4.1
-3 7 -2 569.34 23
-3 7 -2 558.84 22
-3 7 -2 579.04 22.8
3 -7 2 571.44 21.6
-3 6 -2 43.7 5.2
-3 6 -2 49.1 5
3 -6 2 38.8 4.3
-3 5 -2 38.5 3.9
-3 5 -2 45.6 5.3
-3 5 -2 35.5 4.6
3 -5 2 34 3.8
-3 4 -2 562.84 20.5
-3 4 -2 541.95 21.1
-3 4 -2 586.84 21.2
3 -4 2 562.04 20.3
3 -3 2 3170.18 144.19
-3 2 -2 133.69 29.2
3 -2 2 100.09 26.9
-3 1 -2 582.44 20.2
-3 1 -2 555.64 21
-3 1 -2 559.04 20.2
3 -1 2 576.44 21.3
-3 0 -2 2378.26 82.59
-3 0 -2 2383.06 81.49
-3 0 -2 2425.86 81.99
3 0 2 2388.96 81.99
3 0 2 2389.36 82.79
-3 -1 -2 529.45 20.2
-3 -1 -2 537.95 20.8
-3 -1 -2 567.74 20
-3 -1 -2 523.55 19.4
3 1 2 541.25 19.4
3 1 2 547.65 20.2
3 1 2 560.94 21.1
-3 -2 -2 121.69 7.1
-3 -2 -2 109.19 5.7
-3 -2 -2 116.19 7.7
-3 -2 -2 112.19 6.4
3 2 2 108.39 6.3
3 2 2 105.69 6.9
3 2 2 108.89 5.7
3 2 2 126.79 7.9
-3 -3 -2 3085.09 102.59
-3 -3 -2 2986.1 102.39
-3 -3 -2 2866.71 101.49
-3 -3 -2 2989.5 101.69
3 3 2 2949.41 102.39
3 3 2 2889.81 101.59
3 3 2 2817.22 100.59
3 3 2 2933.41 101.49
3 3 2 3120.39 102.99
-3 -4 -2 587.14 22.7
-3 -4 -2 608.04 22.6
-3 -4 -2 552.64 21.5
-3 -4 -2 555.94 21.7
3 4 2 562.64 22.6
3 4 2 584.94 23
3 4 2 546.85 21.4
3 4 2 570.94 21.8
-3 -5 -2 39.4 4.6
-3 -5 -2 41 5.9
-3 -5 -2 41 5.2
-3 -5 -2 47.1 5.8
3 5 2 50.89 5.7
3 5 2 37.2 4.5
3 5 2 34 5.6
3 5 2 45.6 6.3
-3 -6 -2 59.19 7.5
-3 -6 -2 56.79 5.9
-3 -6 -2 68.89 7.4
-3 -6 -2 56.09 5.9
3 6 2 50.29 7.3
3 6 2 40.9 5.1
3 6 2 43.5 6.4
3 6 2 54.89 6.6
-3 -7 -2 587.74 23.6
-3 -7 -2 560.94 23.3
-3 -7 -2 599.64 25
-3 -7 -2 617.04 23.9
3 7 2 597.14 24.9
3 7 2 588.04 23.4
3 7 2 578.64 23.8
3 7 2 598.14 25.1
-3 -8 -2 17.3 6.1
-3 -8 -2 17.3 4.7
-3 -8 -2 16.9 4.6
3 8 2 16.5 4.6
3 8 2 21.3 6.5
3 8 2 24.1 5.6
-3 -9 -2 429.76 22.5
-3 -9 -2 459.95 21.8
-3 -9 -2 432.46 19.6
3 9 2 468.65 19.8
3 9 2 468.55 20.4
3 9 2 433.66 21.7
-3 -10 -2 34.4 8.3
-3 -10 -2 28 6
-3 -10 -2 36.7 6.5
3 10 2 31.2 7.2
3 10 2 35.9 6.5
-3 -11 -2 33.5 6.3
-3 -11 -2 32.3 9.1
-3 -11 -2 23.4 6
3 11 2 26.5 6.6
3 11 2 28.6 7.5
-3 -12 -2 128.59 14.1
-3 -12 -2 124.59 11
-3 -12 -2 108.49 10.3
3 12 2 123.89 13.4
3 12 2 125.19 12.6
3 12 2 111.09 10.7
-3 -13 -2 107.39 13.7
-3 -13 -2 96.99 10.8
-3 -13 -2 104.39 10.7
3 13 2 73.79 11.9
3 13 2 96.89 10.5
3 13 2 93.29 11.8
-3 -14 -2 23.6 6.6
-3 -14 -2 8.8 13.1
-3 -14 -2 24.5 6.8
3 14 2 10.6 9
3 14 2 13.5 7
3 14 2 8 7.7
-3 -15 -2 57.49 12.3
3 15 2 60.19 11.5
3 15 2 65.49 11.5
3 15 2 56.69 9.3
-3 -16 -2 22.9 10.6
3 16 2 27.5 10
3 16 2 16.7 7.8
-3 -17 -2 283.77 21.9
3 17 2 232.08 20.5
3 17 2 264.77 19.9
3 17 2 283.17 16.8
3 17 2 266.97 18.4
-3 -18 -2 14.6 12.4
3 18 2 -0.9 6.8
3 18 2 14 12.4
3 18 2 5.8 7.4
-3 18 -3 86.49 14
-3 18 -3 88.59 13.7
-3 17 -3 9.8 6.3
-3 17 -3 14.7 8.9
-3 17 -3 17.9 10.5
3 -17 3 10.2 5.8
-3 16 -3 67.39 11.3
-3 16 -3 72.59 9.4
-3 16 -3 88.89 13.5
-3 15 -3 9.8 8.7
-3 15 -3 11.7 5.7
-3 15 -3 7.3 7.4
-3 14 -3 1.2 5.3
-3 14 -3 7.4 7.3
-3 14 -3 11.5 7.9
-3 13 -3 1 6.8
-3 13 -3 -7.4 4.4
-3 13 -3 3.6 7
3 -13 3 0.1 2.8
-3 12 -3 73.09 9.7
-3 12 -3 62.09 9.1
-3 12 -3 61.19 7.6
-3 11 -3 77.39 9.5
-3 11 -3 75.99 9.4
-3 11 -3 66.39 7.6
3 -11 3 64.49 6.8
-3 10 -3 206.48 11.2
-3 10 -3 192.08 12.5
-3 10 -3 199.78 12.8
3 -10 3 182.38 10.2
3 -10 3 203.98 13.2
-3 9 -3 7.9 5
-3 9 -3 11.7 4
-3 9 -3 13.8 5.5
3 -9 3 21.2 5.5
3 -9 3 7.7 3.3
-3 8 -3 401.56 18
-3 8 -3 400.96 16.8
-3 8 -3 391.66 17.9
3 -8 3 425.26 18
-3 7 -3 38.4 5.8
-3 7 -3 34.8 4.3
-3 7 -3 41 5.5
3 -7 3 29.8 4.9
-3 6 -3 366.06 14.8
-3 6 -3 364.16 15.5
-3 6 -3 367.16 15.7
-3 5 -3 930.21 34
-3 4 -3 1425.96 50.09
-3 3 -3 79.19 28.8
3 -3 3 88.59 28.1
-3 2 -3 1467.95 86.49
3 -2 3 1379.86 102.09
-3 1 -3 1320.27 46.7
3 -1 3 1319.77 47
-3 0 -3 0.6 3.4
-3 0 -3 2.2 1.8
-3 0 -3 -1.6 2.7
3 0 3 3.2 3.1
3 0 3 2.4 2.5
-3 -1 -3 1343.57 47
-3 -1 -3 1282.77 46.3
-3 -1 -3 1374.86 48
3 1 3 1336.57 46.9
3 1 3 1338.57 48.3
3 1 3 1358.96 46.4
-3 -2 -3 1474.05 51.89
-3 -2 -3 1500.15 51.89
-3 -2 -3 1463.65 52.49
-3 -2 -3 1551.24 53.39
3 2 3 1530.05 53.69
3 2 3 1461.75 51.69
3 2 3 1471.25 52.49
3 2 3 1469.85 51.89
-3 -3 -3 65.19 5.7
-3 -3 -3 64.49 4.9
-3 -3 -3 76.39 6.6
-3 -3 -3 77.99 7.4
3 3 3 74.49 5
3 3 3 68.29 6.6
3 3 3 69.99 5.8
3 3 3 67.79 7.5
-3 -4 -3 1419.86 50.79
-3 -4 -3 1389.76 49.8
-3 -4 -3 1460.55 51.19
-3 -4 -3 1385.06 49.8
3 4 3 1399.16 49.8
3 4 3 1410.36 50.89
3 4 3 1374.36 49.7
3 4 3 1423.26 51.69
-3 -5 -3 1000.1 36
-3 -5 -3 957.3 34.7
-3 -5 -3 970.8 36
-3 -5 -3 909.71 34.6
3 5 3 938.51 34.6
3 5 3 929.11 36.5
3 5 3 893.01 35.8
3 5 3 956.8 34.8
-3 -6 -3 397.56 17.5
-3 -6 -3 374.26 16.3
-3 -6 -3 377.96 16.2
-3 -6 -3 398.56 17.9
3 6 3 382.86 16.2
3 6 3 378.36 17.8
3 6 3 374.66 18.1
3 6 3 368.06 16.5
-3 -7 -3 44.5 5.8
-3 -7 -3 39.9 6.1
-3 -7 -3 39.5 7.2
-3 -7 -3 39 5.5
3 7 3 42.8 6.6
3 7 3 47.4 6.4
3 7 3 43.7 7
3 7 3 33.3 5.2
-3 -8 -3 404.66 18
-3 -8 -3 439.26 19
-3 -8 -3 441.26 20.2
-3 -8 -3 393.16 18
3 8 3 384.06 18.4
3 8 3 407.36 19.9
3 8 3 406.06 22.2
3 8 3 419.06 20.1
-3 -9 -3 13.5 5.3
-3 -9 -3 11.8 6.6
-3 -9 -3 13 5.3
3 9 3 19.7 6.1
3 9 3 10.7 4.9
-3 -10 -3 191.58 14.5
-3 -10 -3 186.28 12.1
-3 -10 -3 197.18 11.9
3 10 3 177.18 12.8
3 10 3 194.08 12.1
-3 -11 -3 76.79 9.4
-3 -11 -3 81.49 11.7
-3 -11 -3 84.39 9.1
3 11 3 94.59 10.7
3 11 3 73.99 8.8
-3 -12 -3 77.59 9.5
-3 -12 -3 71.89 8.9
-3 -12 -3 77.39 12.5
3 12 3 64.99 8.9
3 12 3 65.49 10.8
3 12 3 75.79 10.4
-3 -13 -3 -4.8 7.6
-3 -13 -3 4.9 5.7
-3 -13 -3 -4.3 5.5
3 13 3 -6.5 6.8
3 13 3 5.7 5.7
-3 -14 -3 8.9 6.3
-3 -14 -3 24.7 10.1
-3 -14 -3 12.7 5.8
3 14 3 5.8 8.1
3 14 3 9.3 7.9
3 14 3 5.1 6.5
-3 -15 -3 17.7 10.7
3 15 3 14 9.9
3 15 3 21.7 9.7
3 15 3 13 7.7
-3 -16 -3 80.49 14.6
3 16 3 85.59 11.5
3 16 3 78.09 13.1
3 16 3 64.89 13.1
-3 -17 -3 37.9 11.9
3 17 3 12 8.3
3 17 3 9.9 9.6
3 17 3 17.6 9.9
3 17 3 5.8 7.2
-3 -18 -3 88.09 15.9
3 18 3 63.69 16.1
3 18 3 86.69 10.6
3 18 3 77.79 12.3
-3 18 -4 -5 5.6
-3 18 -4 2.6 7.7
-3 18 -4 -13.3 9.3
3 -18 4 9.3 7.4
-3 17 -4 74.39 12.7
-3 17 -4 76.69 9.7
-3 17 -4 67.99 12.8
-3 16 -4 7.8 5.8
-3 16 -4 8.6 12.6
-3 16 -4 8.4 7.1
3 -16 4 23.8 7.8
-3 15 -4 26 9.2
-3 15 -4 -4.8 4.8
-3 15 -4 -4.9 6.9
3 -15 4 7.7 7.8
-3 14 -4 101.59 10.3
-3 14 -4 118.49 13.1
-3 14 -4 132.29 13.8
3 -14 4 92.99 16.2
-3 13 -4 313.77 16.2
-3 13 -4 356.46 19.2
-3 13 -4 314.37 18.5
3 -13 4 293.47 15.1
-3 12 -4 14.1 7.3
-3 12 -4 17.2 7.3
-3 12 -4 18.8 5.5
-3 11 -4 35.8 6.7
-3 11 -4 32 5.8
-3 11 -4 28.4 7.3
3 -11 4 23.9 4.7
-3 10 -4 19.6 4.7
-3 10 -4 26.8 6.7
-3 10 -4 20.1 5.6
3 -10 4 26.1 4.2
-3 9 -4 211.68 10.8
-3 9 -4 202.88 12.5
-3 9 -4 208.38 12.2
-3 8 -4 26.8 5.8
-3 8 -4 29.5 5.2
-3 8 -4 19 4.1
-3 7 -4 1.5 4.1
-3 7 -4 4.6 3.1
-3 6 -4 166.58 14.2
-3 5 -4 7.6 3.8
-3 4 -4 1061.59 38
-3 3 -4 125.69 32
3 -3 4 113.29 25.5
-3 2 -4 221.08 10.8
3 -2 4 238.08 11.4
-3 1 -4 663.43 25.3
3 -1 4 655.13 25.7
3 0 4 749.73 29
-3 -1 -4 652.53 23.8
-3 -1 -4 670.83 24.6
-3 -1 -4 672.93 26.1
3 1 4 697.83 26.7
3 1 4 646.14 24.5
-3 -2 -4 240.78 10.3
-3 -2 -4 229.28 9.9
-3 -2 -4 245.58 12.4
-3 -2 -4 233.98 11
3 2 4 225.38 10.9
3 2 4 231.18 9.8
3 2 4 245.78 12.8
-3 -3 -4 86.19 8.3
-3 -3 -4 84.59 5.8
-3 -3 -4 92.09 6.3
-3 -3 -4 91.89 7.4
3 3 4 79.79 7.1
3 3 4 97.89 6.3
3 3 4 89.39 8.7
3 3 4 90.79 5.7
-3 -4 -4 1064.89 38.3
-3 -4 -4 1064.19 38.5
-3 -4 -4 1064.49 39.5
-3 -4 -4 1097.19 40.3
3 4 4 1024.7 38.2
3 4 4 1037.6 39.5
3 4 4 1073.59 40.9
3 4 4 1078.69 38.3
-3 -5 -4 -1.5 4.7
-3 -5 -4 3.4 3.9
-3 -5 -4 2.6 4.7
-3 -5 -4 2.4 3.4
3 5 4 9.7 4.8
3 5 4 -0.5 3.3
3 5 4 9.8 4.9
3 5 4 6.2 4.2
-3 -6 -4 172.48 11.6
-3 -6 -4 183.58 10
-3 -6 -4 203.68 12
-3 -6 -4 185.38 10
3 6 4 184.08 12.3
3 6 4 184.38 10.4
3 6 4 181.48 9.9
3 6 4 170.58 11.2
-3 -7 -4 7.7 4.2
-3 -7 -4 12.1 5.3
-3 -7 -4 8.4 5.3
-3 -7 -4 5.5 4
3 7 4 2.9 5.1
3 7 4 3.3 4.6
3 7 4 1.5 3.7
3 7 4 6.6 5.1
-3 -8 -4 25.6 6.1
-3 -8 -4 28.1 5.6
-3 -8 -4 22 6
-3 -8 -4 28.3 7
3 8 4 22.2 5.9
3 8 4 26.9 5.5
-3 -9 -4 205.88 14.5
-3 -9 -4 196.38 11.9
-3 -9 -4 208.38 12.2
3 9 4 208.68 12.2
3 9 4 204.48 12.6
-3 -10 -4 13.8 7.9
-3 -10 -4 25.8 6.7
-3 -10 -4 25.6 5.9
-3 -10 -4 28.8 6.9
3 10 4 18.1 6.7
3 10 4 24.1 6.2
-3 -11 -4 23.8 7.1
-3 -11 -4 29.9 9.1
-3 -11 -4 33.4 6.9
3 11 4 36.3 8
3 11 4 33.7 8.6
3 11 4 34.4 7.1
-3 -12 -4 17.9 6.8
-3 -12 -4 18 6
-3 -12 -4 9.1 8.3
3 12 4 26 7.9
3 12 4 4.9 6.5
3 12 4 24.5 7
-3 -13 -4 323.77 17.9
-3 -13 -4 324.27 17.7
-3 -13 -4 307.87 20.8
3 13 4 316.27 20.1
3 13 4 332.87 18.2
3 13 4 314.37 18.9
-3 -14 -4 104.39 11.5
-3 -14 -4 149.49 16.4
-3 -14 -4 109.49 10.9
3 14 4 130.09 14.9
3 14 4 119.89 13.7
3 14 4 121.69 12.3
-3 -15 -4 5.6 9.3
3 15 4 2.4 6.4
3 15 4 13.7 9.1
3 15 4 11.9 9.6
-3 -16 -4 -2.4 8.5
3 16 4 13.8 9.5
3 16 4 -1.4 9.7
3 16 4 7.3 7.8
-3 -17 -4 93.39 15.8
3 17 4 66.09 13.7
3 17 4 125.49 15.4
3 17 4 104.09 13.3
-3 -18 -4 15.5 11
3 18 4 2.4 8.6
3 18 4 1.4 6.4
3 18 4 18.1 12.2
-3 18 -5 54.49 11.5
-3 18 -5 72.69 9.5
-3 18 -5 71.29 13.8
-3 17 -5 20.3 9.8
-3 17 -5 32.3 7.7
-3 17 -5 30.2 9.5
-3 16 -5 14.1 8.9
-3 16 -5 -1.2 7.5
-3 16 -5 6.6 5.8
-3 15 -5 92.49 12.7
-3 15 -5 78.99 11.8
-3 15 -5 91.69 9.6
-3 14 -5 27.8 7.6
-3 14 -5 3 5.3
-3 14 -5 5.7 7
-3 13 -5 43.3 8.8
-3 13 -5 37.8 8.6
-3 12 -5 44.8 8.2
-3 12 -5 37.6 6.5
-3 12 -5 38 8.6
-3 11 -5 50.69 8.6
-3 11 -5 48 6.3
-3 11 -5 56.69 8.2
-3 10 -5 13.3 5.6
-3 10 -5 13.5 4.5
-3 10 -5 20.8 6.3
-3 9 -5 10 5.6
-3 9 -5 15.2 5
-3 8 -5 256.87 13.5
-3 7 -5 209.28 11.3
-3 6 -5 122.09 8.5
-3 5 -5 3399.06 117.19
-3 4 -5 313.07 13.3
-3 2 -5 28.5 5
-3 1 -5 600.94 24.1
-3 0 -5 -0.9 4
3 0 5 1.5 3.8
-3 -1 -5 611.54 23.1
-3 -1 -5 606.24 25.1
-3 -1 -5 626.64 22.4
3 1 5 600.54 23
3 1 5 646.74 25.8
-3 -2 -5 34.9 3.7
-3 -2 -5 40.2 4.6
-3 -2 -5 33.1 5.7
-3 -2 -5 29.9 4.7
3 2 5 32.5 4.7
3 2 5 28.8 3.3
3 2 5 31.2 6.1
-3 -3 -5 938.71 33.3
-3 -3 -5 945.21 35.9
-3 -3 -5 905.41 33.4
-3 -3 -5 901.11 34.3
3 3 5 909.01 33.2
3 3 5 894.01 34.3
3 3 5 891.71 33.1
3 3 5 975.6 36.6
-3 -4 -5 293.87 14.6
-3 -4 -5 292.37 13.2
-3 -4 -5 312.57 15.8
-3 -4 -5 302.27 13.2
3 4 5 323.47 14.7
3 4 5 306.47 16.4
3 4 5 303.37 13.2
3 4 5 293.57 13.2
-3 -5 -5 3432.96 121.69
-3 -5 -5 3598.74 122.69
-3 -5 -5 3527.55 120.29
-3 -5 -5 3401.56 120.59
3 5 5 3515.55 120.49
3 5 5 3517.05 123.39
3 5 5 3480.75 120.29
3 5 5 3391.36 121.69
-3 -6 -5 120.69 7.9
-3 -6 -5 132.29 10.1
-3 -6 -5 114.89 8.2
-3 -6 -5 115.69 10.2
3 6 5 117.39 8.2
3 6 5 109.39 9.3
3 6 5 122.19 8.4
-3 -7 -5 196.58 11.2
-3 -7 -5 221.28 16.7
-3 -7 -5 193.98 13.1
-3 -7 -5 201.08 10.9
3 7 5 212.48 11.7
3 7 5 202.28 11.3
-3 -8 -5 267.97 14
-3 -8 -5 278.37 16
-3 -8 -5 284.87 16.4
3 8 5 266.67 14
3 8 5 276.07 14.4
-3 -9 -5 15.5 7.1
-3 -9 -5 14.5 5
-3 -9 -5 16.9 6.2
-3 -9 -5 9.9 5.4
3 9 5 8 4.9
3 9 5 18.1 6
3 9 5 15.4 6.4
-3 -10 -5 17.7 5.7
-3 -10 -5 17.3 5.4
-3 -10 -5 11.1 7.9
3 10 5 13.7 8.4
3 10 5 17.8 6.3
3 10 5 28.1 7.5
-3 -11 -5 56.69 8.1
-3 -11 -5 64.59 8.9
-3 -11 -5 73.09 11.6
-3 -11 -5 56.79 8.9
3 11 5 62.99 9.2
3 11 5 49.99 8.3
3 11 5 47.4 9.5
-3 -12 -5 51.79 9
-3 -12 -5 40 7.5
-3 -12 -5 47.7 10.7
3 12 5 43.7 9.6
3 12 5 52.39 9.9
3 12 5 41.9 8.5
-3 -13 -5 38.5 7.9
-3 -13 -5 44.8 8.3
-3 -13 -5 45.1 11.2
3 13 5 40.5 9.4
3 13 5 55.69 10.3
3 13 5 45.4 8.5
-3 -14 -5 -1.9 5.6
-3 -14 -5 6.3 7.1
-3 -14 -5 30.4 10.5
3 14 5 -6 7.8
3 14 5 4.8 7.1
3 14 5 -3.6 7.9
-3 -15 -5 95.29 15.2
3 15 5 95.39 13.1
3 15 5 116.89 15.7
3 15 5 96.39 15
-3 -16 -5 -0.1 11
3 16 5 15 10.6
3 16 5 3.7 8.9
3 16 5 8.4 7.4
-3 -17 -5 64.79 12.6
3 17 5 25.4 13.9
3 17 5 38.1 10.4
3 17 5 56.99 12.5
-3 -18 -5 99.59 16.2
3 18 5 75.19 12.1
3 18 5 88.29 14.7
3 18 5 78.29 10.5
-3 17 -6 14.1 9.4
-3 17 -6 18.2 6.3
-3 17 -6 7.6 8.1
-3 16 -6 117.49 14.4
-3 16 -6 118.09 14
-3 16 -6 123.69 11.2
-3 15 -6 6.8 7.9
-3 15 -6 6.5 7.9
-3 15 -6 5.1 5.6
-3 14 -6 94.19 11.7
-3 14 -6 78.29 11.5
-3 13 -6 22.3 12.5
-3 13 -6 25.8 7.6
-3 13 -6 24.6 7.2
-3 12 -6 61.99 9.6
-3 11 -6 -2.7 6.1
-3 10 -6 97.09 10.2
-3 9 -6 51.89 7.9
-3 8 -6 32.7 6.6
-3 7 -6 -4.6 4.2
-3 6 -6 466.75 19.2
-3 5 -6 0.9 3.9
-3 4 -6 1187.68 42.4
-3 3 -6 217.68 11.7
-3 2 -6 61.79 7.5
-3 1 -6 79.59 8.3
-3 0 -6 225.98 13
-3 -1 -6 71.49 8.5
-3 -1 -6 80.19 6.4
-3 -1 -6 71.69 5
-3 -2 -6 58.79 5.7
-3 -2 -6 59.79 6
-3 -2 -6 53.69 7.4
-3 -2 -6 64.49 5.3
-3 -3 -6 235.78 12.1
-3 -3 -6 226.48 13.7
-3 -3 -6 235.68 10.7
3 3 6 222.68 10.4
-3 -4 -6 1206.08 45.8
-3 -4 -6 1198.88 44.2
-3 -4 -6 1203.08 42.7
-3 -4 -6 1174.08 43
3 4 6 1169.58 42.5
3 4 6 1180.68 42.8
-3 -5 -6 4.9 3.7
-3 -5 -6 0.5 3.3
-3 -5 -6 1.4 4.8
3 5 6 1.2 3.1
3 5 6 2.9 4.1
-3 -6 -6 482.05 19.7
-3 -6 -6 477.75 20.1
-3 -6 -6 477.75 21.8
-3 -6 -6 480.15 22.6
3 6 6 488.15 20
3 6 6 476.65 20
-3 -7 -6 -3.4 5.1
-3 -7 -6 4.2 4.4
-3 -7 -6 2 4.1
-3 -7 -6 2.2 5.4
3 7 6 0.6 4
3 7 6 -0.8 4.5
-3 -8 -6 37.8 6.6
-3 -8 -6 29.8 7.6
-3 -8 -6 35.7 7.6
3 8 6 31.5 7
3 8 6 33.2 6.5
3 8 6 32.5 6
-3 -9 -6 43 7.9
-3 -9 -6 32.2 6.3
-3 -9 -6 42.2 8.3
-3 -9 -6 41.7 7
3 9 6 40.1 7
3 9 6 39 7.6
3 9 6 27.4 7.8
-3 -10 -6 89.29 9.4
-3 -10 -6 103.29 12.7
-3 -10 -6 105.59 12
-3 -10 -6 91.49 9
3 10 6 89.19 11
3 10 6 85.89 9.8
3 10 6 96.39 10.5
-3 -11 -6 0.5 4.7
-3 -11 -6 2.6 5.3
-3 -11 -6 -7.7 6.9
-3 -11 -6 -0.4 6.6
3 11 6 3.6 5.7
3 11 6 2.4 6.7
-3 -12 -6 79.99 12.3
-3 -12 -6 62.69 9.2
-3 -12 -6 55.79 8.5
3 12 6 65.59 10.9
3 12 6 72.79 10.6
3 12 6 61.79 9.6
-3 -13 -6 42.3 8.3
-3 -13 -6 51.49 11.4
-3 -13 -6 33.5 7.6
3 13 6 22.5 7.6
3 13 6 37.4 9.8
3 13 6 29.7 8.8
-3 -14 -6 99.49 14.6
-3 -14 -6 98.99 11.3
3 14 6 91.79 12.5
3 14 6 83.89 13.3
3 14 6 83.59 11.1
-3 -15 -6 2.7 10
3 15 6 18.5 10.6
3 15 6 0.2 8.2
-3 -16 -6 138.59 17.5
3 16 6 121.89 15.2
3 16 6 117.99 17.6
3 16 6 128.49 13.9
-3 -17 -6 30.2 12.5
3 17 6 1.2 9
3 17 6 9 8.6
3 17 6 37.9 11.7
-3 17 -7 56.59 11.4
-3 17 -7 52.39 8.7
-3 17 -7 52.89 12.5
-3 16 -7 41.3 10.6
-3 16 -7 25.6 10
-3 16 -7 33.7 7.4
-3 15 -7 57.29 10.8
-3 14 -7 -1.2 7.4
-3 13 -7 80.29 14.4
-3 12 -7 62.39 10.1
-3 11 -7 272.27 16.4
-3 10 -7 17.3 6.9
-3 9 -7 137.49 10.9
-3 8 -7 90.99 9
-3 7 -7 483.95 20.3
-3 6 -7 7.5 4.6
-3 5 -7 1044.7 38.1
-3 4 -7 527.75 20.4
-3 3 -7 0.3 4.2
-3 2 -7 -3.1 4.4
-3 1 -7 39.4 6.5
-3 0 -7 -2.9 4.4
-3 -1 -7 38.5 6.7
-3 -1 -7 47.2 5.6
-3 -1 -7 60.89 5.3
-3 -2 -7 7.4 4
-3 -2 -7 2.7 4
-3 -2 -7 1 2.8
-3 -2 -7 4.6 5.1
3 2 7 -3.9 3
-3 -3 -7 -4.3 4.8
-3 -3 -7 1.4 3.2
-3 -3 -7 -1.2 3.3
3 3 7 5.1 3
3 3 7 2.7 3.3
-3 -4 -7 528.85 20.6
-3 -4 -7 517.15 22.4
-3 -4 -7 541.55 24.5
-3 -4 -7 500.05 21
3 4 7 512.95 20.5
3 4 7 553.64 22.2
3 4 7 544.15 20.9
-3 -5 -7 1072.69 38.7
-3 -5 -7 1053.59 42.3
-3 -5 -7 1096.19 40.8
-3 -5 -7 1031 39.3
3 5 7 1045 40.3
3 5 7 1031.7 38.5
3 5 7 1081.49 39.1
-3 -6 -7 0.9 5.5
-3 -6 -7 9.5 4.1
-3 -6 -7 -0.9 5.3
-3 -6 -7 1.6 4.4
3 6 7 4.8 4.5
3 6 7 6.3 9.4
3 6 7 2 3.9
-3 -7 -7 488.25 20.6
-3 -7 -7 495.25 21.5
-3 -7 -7 485.65 23.2
-3 -7 -7 521.85 24.5
3 7 7 502.35 21.1
3 7 7 494.75 21.3
-3 -8 -7 100.09 10.1
-3 -8 -7 107.89 12.3
-3 -8 -7 103.19 11.5
-3 -8 -7 97.09 9.2
3 8 7 95.29 9.1
3 8 7 93.99 9.5
3 8 7 92.59 10.5
-3 -9 -7 162.18 14
-3 -9 -7 150.78 10.7
-3 -9 -7 156.08 11.3
-3 -9 -7 156.08 14
3 9 7 166.98 13.4
3 9 7 161.48 11.7
3 9 7 158.78 12
-3 -10 -7 16.4 6.3
-3 -10 -7 29.9 8.1
-3 -10 -7 20 8.5
-3 -10 -7 25.5 6.3
3 10 7 33.9 8.6
3 10 7 26.1 7.6
3 10 7 23 6.7
-3 -11 -7 277.77 18.6
-3 -11 -7 284.27 15.5
-3 -11 -7 310.97 17.7
-3 -11 -7 271.27 19.3
3 11 7 273.17 16.6
3 11 7 281.87 18
3 11 7 278.97 16.5
-3 -12 -7 76.49 12.8
-3 -12 -7 58.29 8.6
-3 -12 -7 60.59 9.1
-3 -12 -7 58.79 10.3
3 12 7 57.59 10.1
3 12 7 70.89 11.8
3 12 7 52.89 9.1
-3 -13 -7 140.99 16.9
-3 -13 -7 93.89 11.5
-3 -13 -7 97.49 10.2
3 13 7 93.49 13.5
3 13 7 103.99 12.8
3 13 7 112.39 12.3
-3 -14 -7 3.6 5.8
-3 -14 -7 11.2 9.5
3 14 7 3.4 8.4
3 14 7 14.7 8.8
3 14 7 10.1 7.6
-3 -15 -7 62.99 14.1
3 15 7 69.29 14.7
3 15 7 49.1 14.5
3 15 7 78.59 12.4
-3 -16 -7 33.4 12.6
3 16 7 48.5 13.6
3 16 7 34.1 10.6
3 16 7 37.3 10
-3 -17 -7 65.19 13.7
3 17 7 42.6 10.8
3 17 7 70.79 12.2
-3 16 -8 83.89 10.6
-3 16 -8 93.19 13.1
-3 15 -8 -1.4 8.1
-3 14 -8 31.9 9.4
-3 13 -8 15.9 7.9
-3 12 -8 58.59 9.6
-3 11 -8 14.3 7.2
-3 10 -8 275.27 15.9
-3 9 -8 8.6 6.1
-3 8 -8 18.8 6.1
-3 7 -8 160.28 10.4
-3 6 -8 336.47 15.3
-3 5 -8 104.79 9.9
-3 4 -8 780.02 31.8
-3 4 -8 810.42 29.5
-3 3 -8 56.19 7.6
-3 2 -8 192.18 12.9
-3 1 -8 28.8 6.2
-3 0 -8 11.8 6
-3 -1 -8 36 4.6
-3 -2 -8 217.48 10.2
-3 -2 -8 209.48 11.3
-3 -2 -8 226.88 14.5
3 2 8 209.58 10.8
-3 -3 -8 98.09 10.5
-3 -3 -8 71.99 6.5
-3 -3 -8 72.79 6.3
-3 -3 -8 81.39 7.9
3 3 8 79.39 6
3 3 8 65.19 6.9
-3 -4 -8 830.72 34
-3 -4 -8 758.42 30.1
-3 -4 -8 783.42 29.4
-3 -4 -8 786.82 31.4
3 4 8 804.52 29.8
3 4 8 786.12 31
-3 -5 -8 95.79 7.6
-3 -5 -8 90.39 9.6
-3 -5 -8 98.39 11.3
-3 -5 -8 88.89 8
3 5 8 91.59 7.5
3 5 8 101.19 10.1
3 5 8 100.49 7.7
-3 -6 -8 346.17 15.9
-3 -6 -8 371.86 17
-3 -6 -8 382.16 20.5
-3 -6 -8 350.36 18.4
3 6 8 374.36 16.7
3 6 8 360.06 21.6
3 6 8 343.57 17.8
-3 -7 -8 172.08 13.5
-3 -7 -8 164.68 11.2
-3 -7 -8 188.28 14.8
-3 -7 -8 163.48 10.3
3 7 8 166.78 10.9
3 7 8 168.38 12.2
3 7 8 170.88 11
-3 -8 -8 11.1 7.1
-3 -8 -8 19.3 5.7
-3 -8 -8 22.3 7.5
-3 -8 -8 24.2 6.3
3 8 8 20.4 6.7
3 8 8 15 5.8
-3 -9 -8 -2.3 6.8
-3 -9 -8 6.2 7.5
-3 -9 -8 -1.6 5.1
-3 -9 -8 -7.7 7.6
3 9 8 6.1 6.1
3 9 8 0.2 6.1
3 9 8 5.2 6.5
-3 -10 -8 282.17 15
-3 -10 -8 299.77 19.2
-3 -10 -8 286.97 17.1
-3 -10 -8 289.67 19.1
3 10 8 292.77 18.6
3 10 8 279.77 16.1
3 10 8 273.17 16.1
-3 -11 -8 5.8 5.2
-3 -11 -8 13.4 8.8
-3 -11 -8 2.8 7.8
-3 -11 -8 7.2 9
3 11 8 8.3 6.2
3 11 8 7.1 7
3 11 8 13.1 8.5
-3 -12 -8 64.79 9.4
-3 -12 -8 59.09 8
-3 -12 -8 58.29 11.4
-3 -12 -8 50.89 10.5
3 12 8 68.79 9.9
3 12 8 62.99 11.8
3 12 8 49.7 9.5
-3 -13 -8 20.5 6.9
-3 -13 -8 16.2 10.8
-3 -13 -8 21.7 6.4
-3 -13 -8 26.8 9.5
3 13 8 36.2 10.1
3 13 8 23.4 8.6
3 13 8 22.9 7.9
-3 -14 -8 43 12.5
-3 -14 -8 33 8.2
3 14 8 30.1 9.2
3 14 8 36.2 11
3 14 8 42.7 9.6
-3 -15 -8 3 10.4
3 15 8 -4.3 8.3
3 15 8 -12.8 9.7
3 15 8 2.2 8.6
-3 -16 -8 114.79 17.5
3 16 8 121.69 15.1
3 16 8 101.19 13.1
-3 -17 -8 38 11.8
3 17 8 44.6 11
3 17 8 56.39 11.5
-3 16 -9 46.7 9
-3 16 -9 43.4 10.8
-3 15 -9 17.5 9.3
-3 15 -9 14.5 7.1
-3 14 -9 9.9 6.8
-3 14 -9 10.2 8.7
-3 13 -9 12 7.7
-3 12 -9 1.3 7
-3 11 -9 98.09 11.3
-3 10 -9 44.7 8.2
-3 9 -9 91.49 9.9
-3 8 -9 996.7 38.3
-3 7 -9 91.99 8.6
-3 6 -9 82.59 7.7
-3 5 -9 1055.79 39
-3 4 -9 219.38 10.5
-3 4 -9 210.18 9.5
-3 4 -9 195.48 13.7
-3 3 -9 610.84 27.3
-3 3 -9 618.94 22.4
-3 2 -9 138.49 11.9
-3 1 -9 198.58 14.8
-3 0 -9 2.8 5.2
-3 -1 -9 221.48 15.4
-3 -2 -9 128.09 9.1
-3 -2 -9 130.39 12.7
-3 -2 -9 139.79 8
3 2 9 127.29 8.5
3 2 9 132.69 7.4
-3 -3 -9 627.04 26.7
-3 -3 -9 666.73 30.1
-3 -3 -9 680.83 25.7
3 3 9 676.53 26.8
-3 -4 -9 218.58 13.1
-3 -4 -9 227.38 15.7
-3 -4 -9 208.88 11.5
-3 -4 -9 224.88 10.9
3 4 9 218.88 12.3
3 4 9 234.48 11.4
-3 -5 -9 1079.69 40.8
-3 -5 -9 1082.39 42.3
-3 -5 -9 1126.99 45
-3 -5 -9 1072.89 39.9
3 5 9 1053.29 41.8
3 5 9 1130.29 40.6
-3 -6 -9 73.39 8.2
-3 -6 -9 64.99 10
-3 -6 -9 73.39 7.3
-3 -6 -9 77.49 9.7
3 6 9 73.09 7.7
3 6 9 70.49 7.8
3 6 9 76.39 9.3
-3 -7 -9 80.19 7.9
-3 -7 -9 103.59 13.2
-3 -7 -9 100.69 9.4
-3 -7 -9 88.89 10.8
3 7 9 96.89 9
3 7 9 102.69 10.7
3 7 9 85.19 8.8
-3 -8 -9 1094.39 43
-3 -8 -9 1045.6 44.1
-3 -8 -9 972.6 39
-3 -8 -9 1029.5 40.5
3 8 9 1025.5 39.4
3 8 9 1022.8 42.1
3 8 9 1086.89 40.5
-3 -9 -9 83.69 12.2
-3 -9 -9 92.59 12.6
-3 -9 -9 83.39 9.6
3 9 9 85.39 9.8
3 9 9 96.49 11.2
3 9 9 99.19 10.2
-3 -10 -9 31.2 9.4
-3 -10 -9 49.9 10.5
-3 -10 -9 30.4 12.5
-3 -10 -9 37.6 6.4
3 10 9 56.09 10.9
3 10 9 43.6 8.6
3 10 9 47.2 8.1
-3 -11 -9 98.79 9.8
-3 -11 -9 104.69 13.9
-3 -11 -9 119.19 14
3 11 9 109.09 11.6
3 11 9 107.09 11.7
3 11 9 124.09 13.8
-3 -12 -9 13.1 5.9
-3 -12 -9 6.1 9
-3 -12 -9 -4.4 8.3
-3 -12 -9 -1.4 5.3
3 12 9 7.5 8.1
3 12 9 4.9 8.4
3 12 9 1.1 6.7
-3 -13 -9 7.3 6.7
-3 -13 -9 11.9 7.9
-3 -13 -9 -8.7 9.4
-3 -13 -9 5 5.7
3 13 9 11 7.4
3 13 9 -4.8 7.2
3 13 9 -10.7 8
-3 -14 -9 1.7 10.1
-3 -14 -9 13.4 8
-3 -14 -9 7.9 9
3 14 9 41.8 10.5
3 14 9 8.5 8.9
3 14 9 13.7 8.5
-3 -15 -9 12.1 19.3
3 15 9 9.6 9.8
3 15 9 24.4 10
-3 -16 -9 50.39 13.1
3 16 9 75.09 12.6
3 16 9 66.19 11.8
-3 -17 -9 7.4 12.2
3 17 9 16.5 9.9
3 17 9 13.1 9.1
-3 16 -10 34.9 10.6
-3 16 -10 41 8.3
-3 15 -10 18.6 9.5
-3 15 -10 28.7 7.1
-3 14 -10 11.3 6.4
-3 14 -10 2.7 7.5
-3 13 -10 54.89 10.2
-3 13 -10 48.9 8
-3 12 -10 28.5 8.7
-3 12 -10 33.1 7
-3 11 -10 -6.1 6.9
-3 11 -10 4.1 5
-3 10 -10 22.4 6.1
-3 10 -10 36.9 7.9
-3 9 -10 315.97 15.2
-3 9 -10 296.87 16.6
-3 8 -10 80.39 7.8
-3 8 -10 59.19 8.3
-3 7 -10 942.91 34.5
-3 7 -10 896.51 35.2
-3 6 -10 65.79 6.6
-3 6 -10 81.09 7.8
-3 5 -10 78.99 7.4
-3 5 -10 86.99 6.4
-3 4 -10 84.99 5.7
-3 4 -10 79.49 7
-3 3 -10 96.59 11.6
-3 2 -10 81.79 10.2
-3 1 -10 129.39 12.5
-3 0 -10 123.29 12.3
-3 -1 -10 118.09 12.7
-3 -2 -10 73.29 7.9
-3 -2 -10 77.59 6.8
-3 -2 -10 85.09 10.9
-3 -3 -10 120.29 8.4
-3 -3 -10 137.79 13.4
-3 -3 -10 114.59 9.9
3 3 10 113.49 8.7
-3 -4 -10 87.99 9.6
-3 -4 -10 106.49 12.4
-3 -4 -10 97.09 7.2
-3 -4 -10 97.59 9.7
3 4 10 93.19 8.5
3 4 10 80.29 7.4
-3 -5 -10 91.79 8.6
-3 -5 -10 95.59 10.4
-3 -5 -10 91.89 7.7
-3 -5 -10 98.99 12.8
3 5 10 92.79 8
3 5 10 88.29 9.2
-3 -6 -10 78.99 10.3
-3 -6 -10 67.59 11.1
-3 -6 -10 71.79 7.4
-3 -6 -10 79.29 8.6
3 6 10 78.19 8
3 6 10 78.39 8.4
3 6 10 70.49 8.6
-3 -7 -10 956.2 39.6
-3 -7 -10 916.21 36
-3 -7 -10 983 42.1
-3 -7 -10 964.6 37.7
3 7 10 985.8 37.4
3 7 10 973.5 39.2
3 7 10 926.71 36.2
-3 -8 -10 62.19 8.5
-3 -8 -10 75.29 7.7
-3 -8 -10 75.69 11.9
-3 -8 -10 70.49 11
3 8 10 63.99 10.2
3 8 10 72.89 8.8
3 8 10 81.89 8.8
-3 -9 -10 349.96 21.6
-3 -9 -10 319.37 17.3
-3 -9 -10 304.97 20
-3 -9 -10 297.37 15.7
3 9 10 304.47 16.6
3 9 10 328.67 19.6
3 9 10 335.67 17.5
-3 -10 -10 26.3 8.9
-3 -10 -10 29.2 10.5
-3 -10 -10 23.9 8.8
-3 -10 -10 38.1 6.4
3 10 10 33 8
3 10 10 24.7 7.4
3 10 10 25.9 9.4
-3 -11 -10 9.6 11
-3 -11 -10 9.3 8.5
-3 -11 -10 4.8 4.8
-3 -11 -10 5.4 8.2
3 11 10 -1.4 5.8
3 11 10 5 7.7
3 11 10 9.5 7.2
-3 -12 -10 32.8 7.8
-3 -12 -10 19.3 10
-3 -12 -10 41.9 11.1
-3 -12 -10 33.4 7.2
3 12 10 48.6 9.4
3 12 10 23 8.4
3 12 10 28 9.4
-3 -13 -10 42.7 7
-3 -13 -10 38.7 12.6
-3 -13 -10 45.1 10.7
-3 -13 -10 60.29 10
3 13 10 47.8 15.9
3 13 10 54.19 10.8
3 13 10 50.99 9.6
-3 -14 -10 -25.5 11.6
-3 -14 -10 3.7 6.4
-3 -14 -10 -4.1 8.5
3 14 10 7 7.9
3 14 10 1.7 7.9
-3 -15 -10 11.5 11.3
3 15 10 37.3 10.8
3 15 10 32.8 10.7
-3 -16 -10 55.09 14.6
3 16 10 38.8 10.3
3 16 10 34.7 10.3
-3 16 -11 14.5 9.9
-3 15 -11 9 8.7
-3 15 -11 14.5 6.8
-3 14 -11 9.5 6.6
-3 14 -11 2.3 8.4
-3 13 -11 2.9 7.9
-3 13 -11 2.4 6.1
-3 12 -11 20.5 6.7
-3 11 -11 83.29 10.6
-3 11 -11 66.19 8.3
-3 10 -11 22.8 7.9
-3 10 -11 40.5 6.7
-3 9 -11 70.69 9.4
-3 9 -11 65.69 7.6
-3 8 -11 431.26 20.3
-3 8 -11 449.36 19.1
-3 7 -11 2.3 4
-3 7 -11 11.3 5.8
-3 6 -11 501.45 20.4
-3 6 -11 525.75 21.5
-3 5 -11 413.26 17.6
-3 5 -11 405.86 16.5
-3 4 -11 24.4 3.7
-3 4 -11 33.7 5.7
-3 4 -11 26 7
-3 3 -11 111.39 13
-3 2 -11 732.43 32.9
-3 1 -11 46.4 9.4
-3 0 -11 3.9 6.8
-3 -1 -11 62.49 9.8
-3 -2 -11 712.33 28.8
-3 -2 -11 770.82 33.9
-3 -2 -11 698.13 27.6
-3 -3 -11 109.69 10.1
-3 -3 -11 122.19 13.7
-3 -3 -11 111.29 8.4
3 3 11 115.59 9.7
3 3 11 113.69 7.8
-3 -4 -11 20.9 8
-3 -4 -11 26 6.8
-3 -4 -11 33 6
3 4 11 22.1 5.3
-3 -5 -11 407.16 21
-3 -5 -11 404.26 19.1
-3 -5 -11 453.45 24.6
3 5 11 426.46 20.1
3 5 11 452.05 19.1
-3 -6 -11 520.85 28.2
-3 -6 -11 541.35 23.4
-3 -6 -11 536.25 25.5
3 6 11 526.35 24.6
3 6 11 556.44 23.2
-3 -7 -11 3.5 7.4
-3 -7 -11 8.6 4.9
-3 -7 -11 0.6 5.5
-3 -7 -11 -0.6 7.4
3 7 11 -3.3 6.1
3 7 11 5.6 5.8
3 7 11 2.4 5.3
-3 -8 -11 495.95 25.1
-3 -8 -11 443.96 22
-3 -8 -11 522.25 27.6
-3 -8 -11 457.85 20.3
3 8 11 460.65 21.1
3 8 11 467.65 21.9
3 8 11 482.75 24.2
-3 -9 -11 55.59 11.4
-3 -9 -11 71.59 7.9
-3 -9 -11 74.69 9.4
-3 -9 -11 66.69 11.6
3 9 11 93.99 11.7
3 9 11 90.99 9.9
3 9 11 59.49 9.1
-3 -10 -11 45.4 10.4
-3 -10 -11 34.1 10.3
-3 -10 -11 45.5 6.8
-3 -10 -11 36.7 10.4
3 10 11 25.1 7.7
3 10 11 51.09 8.7
-3 -11 -11 72.49 13.3
-3 -11 -11 62.79 12.1
-3 -11 -11 81.79 12.9
-3 -11 -11 72.29 8.2
3 11 11 82.59 10.7
3 11 11 73.99 10.2
3 11 11 79.89 12.6
-3 -12 -11 15.6 10.5
-3 -12 -11 38.1 8.1
-3 -12 -11 23.9 9.8
3 12 11 18.2 7.3
3 12 11 30 8.5
3 12 11 32.4 9.7
-3 -13 -11 4.9 10.2
-3 -13 -11 -1.5 6
-3 -13 -11 3.5 5.3
-3 -13 -11 -6.5 10
3 13 11 7.2 7.8
-3 -14 -11 8.7 10
-3 -14 -11 24.6 12.2
-3 -14 -11 -3.3 7
3 14 11 11.4 5
3 14 11 13.8 8.8
3 14 11 18.7 9.6
-3 -15 -11 16.9 10.2
-3 -15 -11 7.4 10.8
3 15 11 15.1 8.6
3 15 11 2 4.8
3 15 11 -6.9 8.6
-3 -16 -11 8.8 11.1
-3 -16 -11 -3.5 10.5
3 16 11 21.3 9.6
3 16 11 6.1 8.9
-3 15 -12 16.3 7.3
-3 15 -12 9.9 9
-3 14 -12 -13.7 6.8
-3 14 -12 -11.3 5.9
-3 13 -12 8.9 8.7
-3 13 -12 14.3 6.8
-3 12 -12 20.9 6.6
-3 12 -12 9.9 8.2
-3 11 -12 16.8 7.9
-3 11 -12 10.1 7.2
-3 10 -12 23.4 7.8
-3 10 -12 14.7 5.8
-3 9 -12 73.29 8
-3 9 -12 85.99 9.7
-3 8 -12 14 5.2
-3 8 -12 2.8 5.8
-3 7 -12 219.28 11.7
-3 7 -12 240.48 13.4
-3 6 -12 45 5.3
-3 6 -12 45.8 6.8
-3 5 -12 0.7 3.2
-3 5 -12 6.8 4.8
-3 4 -12 236.58 17.4
-3 3 -12 10.4 7.2
-3 2 -12 10.8 7.5
-3 1 -12 191.98 16.7
-3 0 -12 261.87 19
-3 -1 -12 187.78 16.5
-3 -2 -12 16.6 5.9
-3 -2 -12 18.9 8.2
-3 -2 -12 20.2 4.8
-3 -3 -12 4.2 7.6
-3 -3 -12 -1.1 5.5
-3 -3 -12 3.8 4.3
3 3 12 1.2 4.5
3 3 12 3 4
-3 -4 -12 246.28 14.9
-3 -4 -12 238.08 18.6
-3 -4 -12 228.78 12.8
3 4 12 226.38 13.3
-3 -5 -12 2.3 4.2
-3 -5 -12 4.2 6.8
-3 -5 -12 2.6 8.4
3 5 12 5.1 4.9
3 5 12 0.7 4.5
-3 -6 -12 46.8 9.2
-3 -6 -12 38.1 10.4
-3 -6 -12 46.3 7.3
3 6 12 58.69 7.6
3 6 12 33 7.3
-3 -7 -12 232.48 16.9
-3 -7 -12 205.38 11.7
-3 -7 -12 245.88 19.6
-3 -7 -12 210.28 13.9
3 7 12 230.78 13.8
3 7 12 224.48 15.3
-3 -8 -12 -2.4 7.5
-3 -8 -12 4.9 5.4
-3 -8 -12 10.7 5.1
-3 -8 -12 7.7 8.6
3 8 12 12.3 6.5
3 8 12 -2.9 6.1
-3 -9 -12 88.49 13.4
-3 -9 -12 102.39 10.7
-3 -9 -12 78.59 13
-3 -9 -12 77.19 8
3 9 12 110.29 10.8
3 9 12 102.39 10.8
3 9 12 90.19 12.4
-3 -10 -12 9.2 9.3
-3 -10 -12 15.8 5.5
-3 -10 -12 37.1 8.1
-3 -10 -12 26.6 10.3
3 10 12 11.9 8
3 10 12 20.3 7.7
3 10 12 8.8 11.5
-3 -11 -12 20.5 5.6
-3 -11 -12 25 16.3
-3 -11 -12 16.5 9.1
3 11 12 6.1 9
3 11 12 15.9 7.9
3 11 12 6.1 7.3
-3 -12 -12 21.3 10.2
-3 -12 -12 30.5 8
-3 -12 -12 5.8 8.7
-3 -12 -12 13.3 9.5
3 12 12 27.7 8.6
3 12 12 4.8 7.5
-3 -13 -12 19.9 10.9
-3 -13 -12 8.5 6.6
-3 -13 -12 6.4 10.7
-3 -13 -12 21.1 6.1
3 13 12 16.7 9.6
3 13 12 29.1 9.3
-3 -14 -12 -1.7 9.6
-3 -14 -12 16.6 11.8
-3 -14 -12 2.6 6.9
3 14 12 3.3 8.7
3 14 12 3.2 8.3
3 14 12 6.1 4.5
-3 -15 -12 23.6 11.7
-3 -15 -12 -1.8 10.2
3 15 12 43.1 10.5
3 15 12 11.6 5.5
3 15 12 15.1 8.4
-3 15 -13 8.6 6.1
-3 15 -13 8.6 9.4
-3 14 -13 24.6 7.5
-3 14 -13 14.9 9.5
-3 13 -13 8.3 8.3
-3 13 -13 -1.2 6
-3 12 -13 46.4 8.4
-3 12 -13 42.9 9.9
-3 11 -13 94.39 9.3
-3 11 -13 84.49 10.7
-3 10 -13 23.3 6
-3 10 -13 24.1 7.7
-3 9 -13 16 5.6
-3 9 -13 31.5 7.5
-3 8 -13 491.05 20.2
-3 8 -13 448.96 21.4
-3 7 -13 24.7 6.6
-3 7 -13 30.5 5.3
-3 6 -13 0.6 5.1
-3 6 -13 0.2 3.7
-3 5 -13 0.6 7.3
-3 5 -13 0.7 3.2
-3 4 -13 240.48 18.2
-3 3 -13 33.7 9.5
-3 2 -13 535.55 28.6
-3 1 -13 44.7 10.3
-3 0 -13 1.8 7.8
-3 -1 -13 50.59 10.8
-3 -2 -13 503.95 21.3
-3 -2 -13 546.05 29.1
-3 -2 -13 516.45 23.1
-3 -3 -13 43 8
-3 -3 -13 63.19 11.5
-3 -3 -13 49.99 6.6
-3 -4 -13 251.77 20
-3 -4 -13 223.88 15.3
-3 -4 -13 231.48 13.2
3 4 13 245.38 12.6
-3 -5 -13 4.4 4.7
-3 -5 -13 0.2 8.4
-3 -5 -13 1.5 6.5
3 5 13 8.4 4.2
-3 -6 -13 2.1 8.6
-3 -6 -13 -10.2 6.6
-3 -6 -13 -0.5 5.1
3 6 13 2.9 5.1
-3 -7 -13 27.7 9.4
-3 -7 -13 43.3 7.8
-3 -7 -13 34.8 10.5
3 7 13 38.8 7.2
-3 -8 -13 492.85 23.1
-3 -8 -13 458.15 20.4
-3 -8 -13 497.55 29
-3 -8 -13 497.25 26.2
3 8 13 468.85 24.8
3 8 13 494.15 22.8
-3 -9 -13 14.6 8.5
-3 -9 -13 4.4 9.1
-3 -9 -13 11.5 4.7
-3 -9 -13 15.9 7.3
3 9 13 12.8 8.4
3 9 13 16.7 7.2
-3 -10 -13 25 5.6
-3 -10 -13 22.8 10.4
-3 -10 -13 20.5 7.5
-3 -10 -13 18.6 9.8
3 10 13 39.1 8.8
3 10 13 16.6 7.7
-3 -11 -13 84.79 14.5
-3 -11 -13 73.09 8.6
-3 -11 -13 78.59 14.2
-3 -11 -13 101.79 12.2
3 11 13 87.29 11.3
3 11 13 105.49 11.3
-3 -12 -13 46.9 12.8
-3 -12 -13 43.8 12.6
-3 -12 -13 45.8 7.2
-3 -12 -13 51.09 9.1
3 12 13 41.3 10
3 12 13 54.19 9.5
-3 -13 -13 -4.3 10
-3 -13 -13 6.8 7.3
-3 -13 -13 15.5 6
-3 -13 -13 7.4 11.3
3 13 13 13.1 9.1
3 13 13 7.3 8
-3 -14 -13 46.6 12.3
-3 -14 -13 21.4 8
-3 -14 -13 23.7 11.2
3 14 13 33.7 9.5
3 14 13 34.9 10.7
-3 -15 -13 35.6 12.9
-3 -15 -13 1.3 9.8
3 15 13 -1.5 8.5
3 15 13 1 6
3 15 13 35.5 10.7
-3 14 -14 5.6 6.8
-3 14 -14 4.6 8.2
-3 13 -14 10.5 8.5
-3 13 -14 17.2 7
-3 12 -14 1.3 6
-3 12 -14 2.3 8.3
-3 11 -14 7.8 8.6
-3 11 -14 10.3 5.9
-3 10 -14 118.29 12
-3 10 -14 103.29 10
-3 9 -14 142.69 12.2
-3 9 -14 157.38 10.6
-3 8 -14 25.7 5.4
-3 8 -14 27.8 7.1
-3 7 -14 164.58 11.5
-3 7 -14 172.18 10
-3 6 -14 398.26 22.6
-3 6 -14 360.16 15.9
-3 5 -14 30.5 9.7
-3 5 -14 40.2 4.7
-3 4 -14 8.9 8.7
-3 3 -14 74.69 12.7
-3 2 -14 9.1 8.1
-3 1 -14 340.57 23.2
-3 0 -14 340.17 22.9
-3 -1 -14 341.77 23.6
-3 -2 -14 4.9 6.4
-3 -2 -14 8.1 8.7
-3 -3 -14 71.19 7.5
-3 -3 -14 56.09 9.3
-3 -3 -14 65.69 12.3
-3 -4 -14 9.7 9.4
-3 -4 -14 16.9 5.6
-3 -4 -14 16.2 7.3
3 4 14 17.9 5.8
-3 -5 -14 46.2 9.2
-3 -5 -14 34.3 7.4
-3 -5 -14 55.39 12.8
-3 -6 -14 420.96 26
-3 -6 -14 341.87 21.3
-3 -6 -14 388.86 19.3
3 6 14 398.66 18.8
-3 -7 -14 162.58 12.9
-3 -7 -14 153.48 15.2
-3 -7 -14 185.98 19
3 7 14 183.68 12.3
3 7 14 166.38 13.9
-3 -8 -14 14.6 11.8
-3 -8 -14 27.7 7.3
-3 -8 -14 21.7 10.3
3 8 14 15.2 6.8
3 8 14 18 7.8
-3 -9 -14 161.18 13.1
-3 -9 -14 152.58 16.5
-3 -9 -14 160.68 18.6
3 9 14 135.49 12.6
-3 -10 -14 105.19 9.5
-3 -10 -14 132.69 15.9
-3 -10 -14 107.69 15.7
-3 -10 -14 115.79 12.3
3 10 14 120.39 12.5
-3 -11 -14 2.9 7.4
-3 -11 -14 -3.6 9.5
-3 -11 -14 1.2 4.9
-3 -11 -14 -4.3 8.7
3 11 14 4.7 8.3
-3 -12 -14 5.5 6.2
-3 -12 -14 6.1 5.9
-3 -12 -14 15.2 11.4
-3 -12 -14 5.4 10.6
3 12 14 -2 8.1
3 12 14 2.3 7.9
-3 -13 -14 12.3 11.3
-3 -13 -14 16.3 8
-3 -13 -14 29.1 12.2
3 13 14 18.6 9.1
3 13 14 1.2 8.5
-3 -14 -14 19.8 11.4
-3 -14 -14 5.4 7.3
-3 -14 -14 5.4 10.9
3 14 14 -3 8.8
3 14 14 6.4 8.3
-3 13 -15 2.5 8.7
-3 13 -15 2.2 6.2
-3 12 -15 6.4 6.1
-3 12 -15 9.5 8
-3 11 -15 56.29 11
-3 11 -15 47.1 7.3
-3 10 -15 2 9
-3 10 -15 6.3 7.5
-3 9 -15 2.8 5.2
-3 9 -15 7.1 7.2
-3 8 -15 91.09 9.8
-3 8 -15 69.99 7.2
-3 7 -15 63.29 8.4
-3 7 -15 56.69 6.3
-3 7 -15 69.79 11.9
-3 6 -15 78.19 11.9
-3 6 -15 66.69 6.5
-3 5 -15 407.96 25.5
-3 4 -15 2.4 8.7
-3 3 -15 43.7 11.1
-3 2 -15 20.5 10.9
-3 1 -15 74.29 13.8
-3 0 -15 -8.9 8.9
-3 -1 -15 90.59 14.2
-3 -2 -15 41 11.8
-3 -3 -15 56.89 7.3
-3 -3 -15 48.5 9
-3 -3 -15 58.49 12.7
-3 -4 -15 5.7 7.5
-3 -4 -15 12 9.8
-3 -4 -15 11.9 5.3
-3 -5 -15 447.16 21.7
-3 -5 -15 465.15 28.9
-3 -5 -15 485.35 24.4
3 5 15 447.26 20.4
-3 -6 -15 66.49 16.7
3 6 15 50.89 6.6
-3 -7 -15 64.19 13.6
-3 -7 -15 78.79 9.8
-3 -7 -15 65.09 11.6
3 7 15 86.09 9.9
-3 -8 -15 70.59 14.3
-3 -8 -15 72.39 12.5
-3 -8 -15 85.69 10.3
3 8 15 79.39 10.2
-3 -9 -15 7.1 7.3
-3 -9 -15 5.4 9.7
-3 -9 -15 9.5 10.6
3 9 15 2.7 6.9
-3 -10 -15 4.9 7.3
-3 -10 -15 9.9 9.2
-3 -10 -15 -0.6 9.9
3 10 15 3.2 7.3
-3 -11 -15 46.2 7.1
-3 -11 -15 64.09 15
-3 -11 -15 46.6 10.3
-3 -11 -15 61.49 13.4
3 11 15 50.99 9.9
-3 -12 -15 21 10.5
-3 -12 -15 0.3 7
-3 -12 -15 11.5 5.6
-3 -12 -15 12.3 9.5
3 12 15 10.3 8.7
-3 -13 -15 10.6 10.5
-3 -13 -15 -5.2 10.7
-3 -13 -15 5 8.3
3 13 15 23.4 10
-3 12 -16 -10.7 8.2
-3 12 -16 5.3 5.6
-3 11 -16 1.4 5.4
-3 11 -16 17.1 7.4
-3 10 -16 59.09 9.6
-3 10 -16 47.9 7.1
-3 9 -16 31.9 6.1
-3 9 -16 35.7 8.2
-3 8 -16 37.4 7.6
-3 8 -16 29.5 5.7
-3 7 -16 5.7 4.4
-3 7 -16 7.9 8.8
-3 6 -16 132.39 15.9
-3 6 -16 95.69 8.3
-3 5 -16 53.59 11.9
-3 4 -16 290.07 23
-3 3 -16 93.49 14.3
-3 2 -16 3.1 7.9
-3 1 -16 6.8 9.2
-3 0 -16 13.6 9.3
-3 -1 -16 4.9 9.6
-3 -2 -16 8 9.9
-3 -3 -16 122.99 15
-3 -3 -16 102.39 9.2
-3 -4 -16 272.67 22.5
-3 -4 -16 303.27 18.1
-3 -4 -16 263.67 15.2
-3 -5 -16 32.3 12.1
-3 -5 -16 54.79 10.5
-3 -5 -16 61.09 8
-3 -6 -16 132.29 14.5
-3 -6 -16 117.99 16.3
-3 -6 -16 115.69 10.7
-3 -7 -16 9.9 9.7
-3 -7 -16 -1.8 8.7
-3 -7 -16 -0.3 5.9
3 7 16 9 6.1
-3 -8 -16 29.1 7.7
-3 -8 -16 37 10.9
-3 -8 -16 45.3 13.5
3 8 16 43.9 8.2
-3 -9 -16 24.1 11.9
-3 -9 -16 25.3 10.6
-3 -9 -16 30.2 7.8
3 9 16 18.7 7.2
-3 -10 -16 69.59 13
-3 -10 -16 51.39 13.4
-3 -10 -16 56.19 9.3
3 10 16 73.19 10.8
-3 -11 -16 8.3 11.5
-3 -11 -16 6 8.7
-3 -11 -16 21.1 8.7
-3 -12 -16 -0.1 8.1
-3 -12 -16 16.3 10.6
-3 -12 -16 -1.4 9.6
3 12 16 5.7 8.5
-3 11 -17 41.5 7.1
-3 11 -17 40 9.4
-3 10 -17 10.4 5.7
-3 10 -17 21.3 8.2
-3 8 -17 7.1 4.9
-3 7 -17 24.9 11
-3 6 -17 1.7 10
-3 5 -17 474.65 29.8
-3 4 -17 4.1 10
-3 3 -17 57.99 13.5
-3 2 -17 6.6 10.8
-3 1 -17 79.99 14.3
-3 -1 -17 59.49 13.2
-3 -2 -17 4.3 10.1
-3 -3 -17 65.39 8.2
-3 -3 -17 72.29 14.9
-3 -3 -17 82.49 10.8
-3 -4 -17 5.9 5.4
-3 -4 -17 16.4 11.2
-3 -4 -17 1.4 7.8
-3 -5 -17 465.25 24.7
-3 -5 -17 457.25 21.8
-3 -5 -17 464.45 30.8
-3 -6 -17 4.1 6.2
-3 -6 -17 3.2 8.2
-3 -6 -17 -3.4 9.5
3 6 17 4.9 6.7
-3 -7 -17 36.3 12.8
-3 -7 -17 17.8 10.2
-3 -7 -17 24.2 7.1
-3 -8 -17 5.6 6.7
-3 -8 -17 -7.6 10.1
-3 -8 -17 -0.8 8.8
3 8 17 18.3 7.5
-3 -9 -17 -2.6 10.3
-3 -9 -17 7.3 7.3
-3 -9 -17 21.1 10.8
3 9 17 8.7 7.6
-3 -10 -17 9.5 11.3
-3 -10 -17 -5.2 7
-3 -10 -17 27.4 11.6
3 10 17 13.6 8.3
-3 -11 -17 50.09 12.4
-3 -11 -17 45.3 12.8
-3 -11 -17 33.4 10.8
-3 10 -18 15.6 6.4
-3 9 -18 11.1 6.3
-3 8 -18 12.8 5.7
-3 8 -18 15.5 11.6
-3 7 -18 51.79 13.7
-3 6 -18 71.49 13.7
-3 5 -18 2.6 10
-3 3 -18 4.7 11.1
-3 2 -18 18.9 11.1
-3 1 -18 8.8 10.2
-3 0 -18 12.2 10
-3 -1 -18 -5.4 10
-3 -2 -18 12.7 10.6
-3 -3 -18 -1 9.2
-3 -4 -18 161.98 15.8
-3 -4 -18 186.28 22.6
-3 -4 -18 163.48 12.4
-3 -5 -18 4.8 10.7
-3 -5 -18 -6.7 8.4
-3 -5 -18 0.9 5.2
-3 -6 -18 63.29 15.6
-3 -6 -18 82.19 13.1
3 6 18 75.49 9
-3 -7 -18 23.1 12.6
-3 -7 -18 32.7 8
-3 -7 -18 52.89 12.1
3 7 18 57.49 10
-3 -8 -18 28 10.8
-3 -8 -18 2.9 7.3
-3 -8 -18 26.1 11.9
-3 -9 -18 5.2 10.9
-3 -9 -18 24.5 8.5
-3 -9 -18 8.6 10.2
3 9 18 -0.7 4.3
-3 -10 -18 21 12.2
-3 -10 -18 6.4 8
-3 -10 -18 24.8 12.2
3 10 18 11.2 6.1
-3 9 -19 16.6 5.9
-3 8 -19 49.9 8.2
-3 7 -19 93.99 17
-3 6 -19 86.59 16.6
-3 5 -19 179.98 22.9
-3 4 -19 30 13.8
-3 3 -19 17.8 12.7
-3 2 -19 40.1 13.9
-3 1 -19 19.9 11.3
-3 0 -19 -1.3 10.2
-3 -1 -19 9 11.6
-3 -2 -19 47.3 14
-3 -3 -19 0.1 10.9
-3 -4 -19 39.8 9.2
-3 -4 -19 25.1 12
-3 -5 -19 146.79 16.1
-3 -5 -19 138.09 20
-3 -5 -19 153.98 12.5
-3 -6 -19 76.69 13.4
-3 -6 -19 67.29 15.7
-3 -6 -19 53.99 9.1
-3 -7 -19 102.49 11.7
-3 -7 -19 100.39 18.2
-3 -7 -19 95.29 13.9
-3 -8 -19 54.49 14.1
-3 -8 -19 40.9 9.6
-3 -8 -19 82.59 13.9
-3 -9 -19 4.6 8
-3 -9 -19 49 16.1
3 9 19 4.3 5.3
-3 8 -20 47.5 13.9
-3 7 -20 43.8 14.1
-3 6 -20 -9.7 10.9
-3 5 -20 17.6 12.3
-3 4 -20 14.8 13.5
-3 3 -20 112.69 18.3
-3 2 -20 12.7 13.1
-3 1 -20 -2.9 12.1
-3 0 -20 11.3 12.1
-3 -1 -20 -0.3 12.3
-3 -2 -20 10.6 11
-3 -3 -20 112.09 19
-3 -4 -20 34.4 10.6
-3 -4 -20 42.1 13.5
-3 -5 -20 -5.1 6.2
-3 -5 -20 14 9.5
-3 -5 -20 -19.3 9.8
-3 -6 -20 11.9 9.8
-3 -6 -20 1.1 7
-3 -6 -20 12.2 12.3
-3 -7 -20 42.3 9.5
-3 -7 -20 51.19 17.5
-3 -8 -20 30.2 10.8
-3 -8 -20 51.19 12
-3 -8 -20 53.09 14.7
-3 6 -21 0.7 13.7
-3 5 -21 24.4 14
-3 4 -21 -6.3 11.7
-3 3 -21 -11.4 11.6
-3 2 -21 34.5 14.5
-3 1 -21 24.7 13.1
-3 0 -21 -5.8 12.5
-3 -1 -21 12.6 12.1
-3 -2 -21 20.1 14
-3 -3 -21 -6.8 11.9
-3 -4 -21 12 10.3
-3 -4 -21 5.6 14.2
-3 -5 -21 3.6 7.3
-3 -5 -21 11.4 13.8
-3 -5 -21 12.4 10.5
-3 -6 -21 -3.9 12.7
-3 -6 -21 1.7 7.4
-3 -6 -21 14 10.6
-3 2 -22 0.8 13
-3 1 -22 21.3 13.1
-3 0 -22 17.2 18.1
-3 -2 -22 15.5 14.9
4 -2 -22 53.29 16.9
4 -1 -22 28.4 15.4
4 2 -22 38.5 20.5
4 -5 -21 41.9 10.1
4 -5 -21 19.8 8.4
4 -5 -21 15 12.8
4 -4 -21 61.49 10.7
4 -3 -21 -3.9 11.4
4 -3 -21 13.1 8.2
4 -3 -21 11 7.9
4 -2 -21 1.7 10.6
4 -1 -21 36.8 14.4
4 2 -21 15.8 5
4 3 -21 6.3 8.7
4 4 -21 60.59 7.4
4 5 -21 36.9 6.7
-4 8 20 -9.4 5.2
4 -8 -20 17.2 9.5
4 -8 -20 1.4 12.4
4 -7 -20 55.89 10.4
4 -7 -20 48.9 19
4 -6 -20 22 9.9
4 -6 -20 10.2 8.1
4 -6 -20 6.7 12.3
4 -5 -20 18.1 12
4 -5 -20 9.7 7.9
4 -5 -20 9.6 8.1
4 -4 -20 1.1 11.4
4 -4 -20 12.4 7.8
4 -4 -20 21.6 9.3
4 -3 -20 76.19 17.3
4 -3 -20 109.49 13.4
4 -3 -20 97.29 11.2
4 3 -20 87.29 7.8
4 4 -20 19.7 9
4 5 -20 1 5.4
4 6 -20 7.8 5.5
4 7 -20 59.59 8
4 8 -20 7.6 6.1
-4 9 19 -1.2 5.3
4 -9 -19 8.1 10.5
4 -8 -19 44 10
4 -8 -19 11 10.8
4 -8 -19 30.6 10.6
4 -7 -19 9 8.7
4 -7 -19 7.7 12.6
4 -7 -19 9.6 7.8
4 -6 -19 9.3 7
4 -6 -19 30.8 10
4 -6 -19 14.3 12
4 -5 -19 153.98 15.9
4 -5 -19 176.68 22.6
4 -5 -19 156.68 13.7
4 -4 -19 1.9 6.4
4 -4 -19 5.1 7.7
4 -3 -19 104.19 11.1
4 -2 -19 29.7 7.6
-4 0 19 26 6.5
4 0 -19 8.6 4.8
4 1 -19 127.89 9.2
4 2 -19 39.1 5.9
4 3 -19 92.39 8.5
4 4 -19 1.7 5
4 5 -19 162.98 15.2
4 6 -19 19.3 5.9
4 7 -19 12.5 5.7
4 8 -19 26.2 6.6
4 9 -19 4.2 6.1
-4 10 18 10.6 5.9
4 -10 -18 -0.5 10.1
4 -10 -18 1.7 9.3
4 -10 -18 -1.7 9.6
-4 9 18 33.8 8
4 -9 -18 38.1 10.8
4 -9 -18 17.8 10.1
4 -9 -18 17.4 12.6
-4 8 18 27.7 8.1
4 -8 -18 30.7 8.5
4 -8 -18 21.5 11.9
4 -8 -18 28.7 9.9
-4 7 18 2.1 6.5
4 -7 -18 22.2 12.1
4 -7 -18 15.9 8
4 -7 -18 6.4 8.7
-4 6 18 31.8 7.5
4 -6 -18 16.2 12.4
4 -6 -18 21.9 8.1
4 -6 -18 24 9.5
-4 5 18 18.4 7.5
4 -5 -18 18.2 7.3
4 -5 -18 13.5 8.4
-4 4 18 233.28 14.6
4 -4 -18 198.48 14.7
4 -3 -18 90.99 9.7
4 -2 -18 98.49 10.1
4 0 -18 259.37 12.5
4 1 -18 14.3 4.6
4 2 -18 77.79 7.6
4 3 -18 78.39 7.3
4 4 -18 216.58 12.1
4 5 -18 6.4 5.2
4 6 -18 43.7 8
4 7 -18 8.9 6.1
4 8 -18 25.2 6.4
4 9 -18 24.3 6.8
4 10 -18 5.1 5.9
-4 11 17 13.1 8.6
4 -11 -17 4.3 10.1
4 -11 -17 22.1 10
4 -11 -17 -6.8 7.8
-4 10 17 15.3 8.4
4 -10 -17 5.5 11
4 -10 -17 19 9.6
-4 9 17 19.6 8
4 -9 -17 16.3 11.5
4 -9 -17 14 9.5
4 -9 -17 21.5 9.7
-4 8 17 25.9 7.8
4 -8 -17 39.9 11.5
4 -8 -17 35 8.5
4 -8 -17 37.3 13.4
-4 7 17 10.7 6.5
4 -7 -17 -0.8 6.1
4 -7 -17 -0.6 10.4
4 -7 -17 5.2 9
-4 6 17 3.4 5.8
4 -6 -17 4.6 7.9
4 -6 -17 0.4 6.2
-4 4 17 53.49 8
4 -4 -17 53.39 8.6
4 -3 -17 52.29 7.5
4 -3 -17 55.69 10.2
-4 2 17 114.59 8.5
4 -2 -17 107.19 9.9
4 -2 -17 121.69 12.7
4 -1 -17 81.69 8.5
-4 0 17 -1.8 4.4
4 0 -17 0.5 4
-4 -1 17 79.39 7.4
4 1 -17 71.59 6.6
4 2 -17 103.39 8.3
4 3 -17 52.39 6.4
4 4 -17 52.29 6.4
4 5 -17 230.58 12.5
4 6 -17 8.3 5.2
4 7 -17 11.8 5.7
4 8 -17 37.6 6.6
4 9 -17 11.6 6.2
4 10 -17 9.9 6.4
4 11 -17 10.5 6.7
-4 12 16 18.7 8
-4 12 16 32.4 9.5
4 -12 -16 23.1 9.3
4 -12 -16 39.2 12.8
4 -12 -16 13.9 12.5
-4 11 16 37.3 6
-4 11 16 42.8 9.3
4 -11 -16 36.7 10.9
4 -11 -16 49 13.8
4 -11 -16 35.8 9.1
-4 10 16 77.39 11.2
4 -10 -16 80.69 17
4 -10 -16 73.89 14.2
-4 9 16 -6.6 6.5
4 -9 -16 4.1 10.6
4 -9 -16 0.5 7.3
4 -9 -16 2 8.9
-4 8 16 -2.2 3.9
-4 8 16 -4.3 5.7
4 -8 -16 -7.3 5.3
4 -8 -16 2.7 10.6
4 -8 -16 14.7 9
-4 7 16 59.19 8.4
-4 7 16 67.29 6.4
4 -7 -16 75.19 9.6
4 -7 -16 59.49 11.6
4 -7 -16 50.79 13.8
-4 6 16 13.7 6
4 -6 -16 10.9 6
-4 5 16 6.8 5.6
4 -5 -16 5 5.7
-4 4 16 232.58 16
4 -4 -16 293.67 18.8
4 -4 -16 282.77 15
-4 3 16 124.69 12.2
-4 3 16 90.59 9.1
-4 3 16 109.59 11.3
4 -3 -16 124.09 10.2
4 -3 -16 101.39 18.9
4 -3 -16 120.79 8.6
4 -2 -16 7.9 4.3
4 -2 -16 4.4 7.3
4 -2 -16 10.6 5.5
4 -1 -16 19.3 5.6
4 -1 -16 11 6.9
-4 0 16 80.29 7.3
4 0 -16 79.79 7.3
-4 -1 16 16.6 4.9
4 1 -16 4.9 4.2
-4 -2 16 12.8 4.5
4 2 -16 18.7 5
4 3 -16 115.89 8.4
4 4 -16 275.47 13.4
4 5 -16 6 4.7
4 6 -16 14.1 5.2
4 7 -16 62.19 7.2
4 8 -16 3.1 5.3
4 9 -16 1.5 5.7
4 10 -16 85.99 9.6
4 11 -16 48.8 8.1
4 12 -16 26.1 10.9
4 12 -16 14.1 6.8
-4 13 15 22.7 8.7
4 -13 -15 -1.5 7.4
4 -13 -15 -2.8 8.9
4 -13 -15 5.2 9.2
-4 12 15 118.29 9.8
-4 12 15 160.88 15
4 -12 -15 136.19 13.5
4 -12 -15 134.99 20.1
4 -12 -15 166.28 18.2
-4 11 15 57.59 10.3
4 -11 -15 53.89 12.5
4 -11 -15 69.29 10.2
4 -11 -15 52.29 13.8
-4 10 15 2 6.9
-4 10 15 2.1 4.7
4 -10 -15 4.3 9.3
4 -10 -15 8.9 9.5
4 -10 -15 11.4 9.2
-4 9 15 10.4 6.9
-4 9 15 5.7 4.3
4 -9 -15 3.4 8.4
4 -9 -15 1.3 9.2
4 -9 -15 10.9 7.3
-4 8 15 173.78 13.4
-4 8 15 144.29 9.1
4 -8 -15 153.68 12.4
4 -8 -15 151.98 16.4
4 -8 -15 159.78 19.6
-4 7 15 -0.3 5.6
4 -7 -15 -4.4 5.4
-4 6 15 -3.7 6
-4 6 15 -3.5 3.8
-4 6 15 2 5.2
4 -6 -15 9.1 5.8
-4 5 15 111.29 10.2
4 -5 -15 92.39 9.7
4 -5 -15 127.89 13.9
-4 4 15 11.5 4
4 -4 -15 25.7 6.3
4 -4 -15 20.3 8
-4 3 15 10.6 4.1
-4 3 15 12.8 5.3
4 -3 -15 10.1 4.5
4 -3 -15 14.4 5.3
4 -3 -15 14.8 7
4 -2 -15 252.17 13.6
4 -2 -15 268.27 12.3
4 -2 -15 254.07 16.4
-4 1 15 6.2 3.8
4 -1 -15 1 5.1
4 -1 -15 3.1 6.6
4 -1 -15 0.6 3.9
-4 0 15 2.7 3.7
4 0 -15 -0.8 4.8
4 0 -15 -2 4
4 1 -15 -2.4 4.1
-4 -2 15 283.67 13.4
4 2 -15 263.37 12.7
4 3 -15 11.4 4.3
4 4 -15 30.2 5.3
4 5 -15 108.19 8.6
4 6 -15 6 4.8
4 7 -15 3.7 4.8
4 8 -15 147.29 13.4
4 9 -15 1.1 5.3
4 10 -15 -5.2 5.6
4 11 -15 66.79 9.1
4 11 -15 85.89 11
4 12 -15 124.09 12.1
4 13 -15 11.4 6.8
4 13 -15 26.4 10.3
-4 14 14 37.6 9.6
4 -14 -14 25.7 10.3
4 -14 -14 17.1 11.1
-4 13 14 377.06 22.5
4 -13 -14 324.57 20.6
4 -13 -14 387.26 25.6
4 -13 -14 336.07 26.5
-4 12 14 54.49 6.5
-4 12 14 60.89 11.7
4 -12 -14 52.69 13
4 -12 -14 42.4 13.8
4 -12 -14 49.6 9.6
-4 11 14 46.4 9.8
4 -11 -14 28.5 12.2
4 -11 -14 45.8 11.7
4 -11 -14 45.2 8.9
-4 10 14 12.8 6.9
-4 10 14 6.7 4.3
4 -10 -14 20.1 10.1
4 -10 -14 -1.5 7.7
4 -10 -14 -3.6 9.8
-4 9 14 1.5 4.2
-4 9 14 4.4 6.3
4 -9 -14 -8 6.1
4 -9 -14 1.8 8.5
4 -9 -14 2.2 7.4
-4 8 14 11.3 7.9
-4 8 14 6 6.2
-4 8 14 -5.9 3.8
4 -8 -14 -1.2 5.9
4 -8 -14 3.8 12.6
-4 7 14 173.78 14.8
-4 7 14 185.18 10
-4 7 14 186.08 13.6
4 -7 -14 192.38 13
-4 6 14 13.6 6.3
-4 6 14 17.2 5
-4 6 14 12.2 7.7
4 -6 -14 11.3 5.5
-4 5 14 107.59 7.4
-4 5 14 113.99 10.4
4 -5 -14 115.99 13.2
4 -5 -14 116.79 10.1
-4 4 14 91.39 7.4
-4 4 14 122.49 9.7
4 -4 -14 125.69 12.9
4 -4 -14 124.59 10
-4 3 14 99.19 7.6
4 -3 -14 117.99 8
4 -3 -14 119.09 12.1
-4 2 14 116.19 9
-4 2 14 79.79 9.2
-4 2 14 93.59 7.3
4 -2 -14 101.69 11.1
4 -2 -14 109.39 8.8
4 -2 -14 92.39 7.5
-4 1 14 198.48 10.5
4 -1 -14 218.98 14.2
4 -1 -14 203.18 11.5
4 -1 -14 208.18 10.5
-4 0 14 0 3.6
4 0 -14 4.9 4.8
4 0 -14 -3.7 5.8
4 0 -14 1.6 3.8
-4 -1 14 218.08 10.9
4 1 -14 209.18 10.7
-4 -2 14 108.69 9.6
4 2 -14 100.99 7.5
-4 -3 14 103.69 8.5
4 3 -14 113.49 8
4 4 -14 113.49 8.3
4 5 -14 111.29 8.6
4 6 -14 14.1 5.1
4 7 -14 173.28 11.1
4 8 -14 2.8 5.4
4 9 -14 7.1 6.3
4 10 -14 8.8 5.9
4 10 -14 15.8 7.3
4 11 -14 29.4 9.5
4 11 -14 33.7 7.4
4 12 -14 35.2 8.2
4 12 -14 57.49 12.7
4 13 -14 308.57 18
4 13 -14 349.07 22.8
4 14 -14 45.9 12.2
4 14 -14 28.9 9.6
-4 15 13 48.1 10
-4 15 13 27 8.7
4 -15 -13 25.1 11.7
4 -15 -13 55.79 13.2
-4 14 13 106.59 14.1
-4 14 13 130.69 13
4 -14 -13 126.49 17.5
4 -14 -13 137.89 17.4
-4 13 13 -4.2 7.5
-4 13 13 7.6 7.1
4 -13 -13 -11 6.2
4 -13 -13 -10.5 8.3
4 -13 -13 8.1 10.1
-4 12 13 129.79 9.2
-4 12 13 135.39 14
4 -12 -13 151.28 16.9
4 -12 -13 116.29 12
4 -12 -13 108.89 16.1
-4 11 13 9.1 7.7
4 -11 -13 12.1 8.3
4 -11 -13 16.2 10.5
4 -11 -13 24.6 7.1
-4 10 13 7 6.6
-4 10 13 -2.7 7.4
-4 10 13 0.8 4.2
4 -10 -13 9.4 9.7
4 -10 -13 2.4 14
4 -10 -13 -0.7 7.1
-4 9 13 79.19 7.2
-4 9 13 80.39 11.6
-4 9 13 87.79 12.4
4 -9 -13 76.19 13.7
4 -9 -13 104.99 12.5
4 -9 -13 84.99 13.4
-4 8 13 294.57 18.3
-4 8 13 286.97 16.9
-4 8 13 290.07 13.3
4 -8 -13 268.97 15.9
-4 7 13 8.2 9.8
-4 7 13 -2.5 5.5
-4 7 13 3 6.2
4 -7 -13 7.9 4.9
-4 6 13 9.4 5.9
-4 6 13 9 4
-4 6 13 13.1 7.1
4 -6 -13 11 5.3
4 -6 -13 5 8
-4 5 13 137.29 10.6
-4 5 13 114.59 11.5
-4 5 13 110.49 7.5
4 -5 -13 124.59 9.8
4 -5 -13 114.09 13.8
-4 4 13 116.69 10.1
4 -4 -13 118.09 9.6
4 -4 -13 129.09 12.9
-4 3 13 46.5 5
-4 3 13 29.5 5.5
4 -3 -13 46.2 5.5
4 -3 -13 34.7 6.2
4 -3 -13 35.9 7.9
-4 2 13 198.68 9.8
-4 2 13 202.98 12.2
-4 2 13 210.78 12.8
4 -2 -13 200.98 13.8
4 -2 -13 196.18 11.3
4 -2 -13 205.58 10.2
-4 1 13 73.89 6.5
-4 1 13 95.69 9.1
4 -1 -13 81.99 6.8
4 -1 -13 100.49 10.3
4 -1 -13 74.49 7.6
-4 0 13 6.8 6.4
4 0 -13 -4.9 5.8
4 0 -13 -6.3 3.3
4 0 -13 -0.1 4.1
-4 -1 13 76.49 7
4 1 -13 77.69 6.7
-4 -2 13 201.18 10.5
4 2 -13 200.08 10
-4 -3 13 34.9 5.6
4 3 -13 40.5 4.9
4 4 -13 115.79 8.3
4 5 -13 133.19 8.9
4 6 -13 4.4 4.4
4 7 -13 2.2 4.9
4 8 -13 262.47 13.9
4 9 -13 74.49 9.4
4 9 -13 78.59 8.1
4 10 -13 4.7 6.9
4 10 -13 9 5.8
4 11 -13 22.5 8
4 11 -13 13.8 5.9
4 12 -13 124.09 14.3
4 12 -13 129.59 11.5
4 13 -13 18.6 9
4 14 -13 116.69 11.7
4 14 -13 141.89 15.6
-4 15 12 33.2 9.1
-4 15 12 32.8 8.9
4 -15 -12 28.3 11
-4 14 12 79.69 10.8
-4 14 12 69.79 11
4 -14 -12 58.69 13.2
4 -14 -12 87.59 14.9
-4 13 12 63.19 7
-4 13 12 78.09 10.4
-4 13 12 57.89 10.9
4 -13 -12 87.69 14.9
4 -13 -12 72.89 14.4
4 -13 -12 44.1 9.5
-4 12 12 27.9 7.6
-4 12 12 16.1 4.8
-4 12 12 16.8 7.1
4 -12 -12 24.8 17.3
4 -12 -12 10.6 6.8
4 -12 -12 6.9 10.4
-4 11 12 74.69 8.2
-4 11 12 62.99 11
-4 11 12 64.59 9.8
4 -11 -12 83.49 10.2
4 -11 -12 83.89 13.7
4 -11 -12 50.69 12.1
-4 10 12 59.49 9.8
-4 10 12 67.99 11.2
-4 10 12 57.19 6.4
4 -10 -12 64.19 12.7
4 -10 -12 53.89 8.9
4 -10 -12 50.59 12
-4 9 12 32.4 7.8
-4 9 12 26.9 5.1
4 -9 -12 21.1 9.8
4 -9 -12 37.9 8.3
4 -9 -12 30.9 9.8
-4 8 12 2 6.3
-4 8 12 5.2 4.1
-4 8 12 -1.6 6
4 -8 -12 -0.9 4.7
-4 7 12 186.28 13.1
-4 7 12 182.68 14.1
-4 7 12 175.98 9.8
4 -7 -12 180.58 12.2
-4 6 12 6.3 3.6
-4 6 12 6.2 5.4
-4 6 12 8.6 6.9
4 -6 -12 0 5.3
4 -6 -12 5.3 6.7
-4 5 12 11.2 5.3
-4 5 12 2.4 6.2
-4 5 12 13.4 6.2
4 -5 -12 4.6 6.8
4 -5 -12 7.7 4.9
-4 4 12 137.09 11.5
-4 4 12 153.28 10.8
-4 4 12 139.49 7.9
4 -4 -12 134.09 12.9
4 -4 -12 143.99 10.1
-4 3 12 88.79 6.4
-4 3 12 97.69 8.7
-4 3 12 96.69 9.6
4 -3 -12 88.69 8
4 -3 -12 109.99 11
4 -3 -12 84.69 7.1
-4 2 12 84.09 6
-4 2 12 75.49 8.6
4 -2 -12 83.59 9.6
4 -2 -12 67.69 6.6
4 -2 -12 77.09 7.4
-4 1 12 57.99 6.3
-4 1 12 54.99 5.6
-4 1 12 58.19 7
4 -1 -12 54.89 7.8
4 -1 -12 52.09 5.9
4 -1 -12 50.49 5.2
-4 0 12 272.97 12.2
4 0 -12 265.87 14.9
4 0 -12 284.27 13.1
4 0 -12 284.17 12.1
-4 -1 12 57.79 5.3
4 1 -12 48.4 6
4 1 -12 52.59 5.2
-4 -2 12 85.29 8.6
4 2 -12 85.39 6.6
-4 -3 12 104.09 7.6
4 3 -12 95.99 7.1
-4 -4 12 134.39 10.1
4 4 -12 153.68 8.6
4 5 -12 3.9 3.9
4 6 -12 2.3 4.2
4 7 -12 181.78 10.8
4 8 -12 7.3 5
4 8 -12 9.4 6.4
4 9 -12 28.8 6.2
4 9 -12 45.2 8.1
4 10 -12 84.39 10
4 11 -12 47.9 7.8
4 11 -12 78.29 10.3
4 12 -12 31.9 6.9
4 12 -12 10.7 8.6
4 13 -12 61.09 8.5
4 13 -12 73.79 11.9
4 14 -12 80.79 12.7
4 14 -12 44.7 8.5
4 15 -12 36.9 10.6
-4 16 11 6.6 8.4
-4 16 11 21.1 9.7
4 -16 -11 29.9 12.1
-4 15 11 74.89 11.1
-4 15 11 67.99 11.9
4 -15 -11 85.29 15.6
-4 14 11 88.29 13.4
-4 14 11 89.39 12
4 -14 -11 97.99 15.5
4 -14 -11 81.49 12.9
-4 13 11 8.6 6.9
-4 13 11 6.2 4.7
-4 13 11 2 7.1
4 -13 -11 -2.5 11.7
4 -13 -11 17 10.1
-4 12 11 55.69 9.8
-4 12 11 48.3 8.6
-4 12 11 46.7 10.5
4 -12 -11 41.7 11.4
4 -12 -11 61.19 9.3
4 -12 -11 58.99 11.9
-4 11 11 68.69 6.9
-4 11 11 69.19 9.9
-4 11 11 83.19 12.3
-4 11 11 74.29 9.1
4 -11 -11 89.69 9.9
4 -11 -11 71.19 13.4
4 -11 -11 73.89 13.1
-4 10 11 10.2 6.7
-4 10 11 0.6 5.5
-4 10 11 0.3 5.4
-4 10 11 3.7 3.5
4 -10 -11 3 7.7
4 -10 -11 -4.4 9.1
4 -10 -11 6 5.8
-4 9 11 71.29 6.8
-4 9 11 66.69 10.7
-4 9 11 66.19 9.7
4 -9 -11 68.59 11.6
4 -9 -11 80.49 11.6
-4 8 11 387.26 17.7
-4 8 11 389.16 21.4
-4 8 11 395.26 20
4 -8 -11 396.16 19.3
-4 7 11 74.69 6.8
-4 7 11 79.79 9.2
-4 7 11 68.59 10.1
4 -7 -11 89.69 11.8
4 -7 -11 81.29 8.7
-4 6 11 99.29 11.2
-4 6 11 128.09 10.5
-4 6 11 118.49 8.7
4 -6 -11 110.99 12.4
4 -6 -11 114.29 9.8
-4 5 11 129.29 10.3
-4 5 11 134.99 11.4
-4 5 11 140.19 7.7
4 -5 -11 125.09 9.8
4 -5 -11 130.19 12.4
-4 4 11 64.49 5.6
-4 4 11 74.99 9.1
-4 4 11 71.89 8
4 -4 -11 79.19 7.6
4 -4 -11 89.99 9.9
-4 3 11 224.18 10.1
-4 3 11 231.98 12.2
-4 3 11 218.08 12.9
4 -3 -11 245.28 10.8
4 -3 -11 231.18 14.3
4 -3 -11 218.18 11.8
-4 2 11 51.59 4.9
-4 2 11 44 10.8
4 -2 -11 49.2 5.8
4 -2 -11 68.49 5.6
4 -2 -11 51.29 7.6
-4 1 11 20.6 5.1
-4 1 11 21.8 4.7
-4 1 11 20.6 3.5
4 -1 -11 21.4 6.1
4 -1 -11 24 4.5
4 -1 -11 27.7 4.2
-4 0 11 -2.2 3.4
-4 0 11 -0.2 2.7
4 0 -11 3.7 3.2
4 0 -11 -0.8 4.7
4 0 -11 -0.6 3.5
-4 -1 11 26.7 4.1
4 1 -11 36.6 6.2
4 1 -11 25.2 3.8
4 1 -11 26.4 4.8
-4 -2 11 51.49 5.1
4 2 -11 58.59 5.3
4 3 -11 214.48 10.3
-4 -4 11 76.69 7
4 4 -11 74.59 6.3
4 5 -11 134.39 8.5
4 6 -11 110.29 8.3
-4 -7 11 72.99 6.8
4 7 -11 72.79 6.9
-4 -8 11 356.26 16.7
4 8 -11 379.56 18.1
4 8 -11 382.56 16.9
-4 -9 11 76.99 8.1
4 9 -11 82.29 8.2
4 9 -11 83.39 9.6
-4 -10 11 6.1 4.8
4 10 -11 9.5 7
4 10 -11 0.2 5
-4 -11 11 71.29 8.4
4 11 -11 69.29 9.7
4 11 -11 65.49 8
-4 -12 11 61.89 8.7
4 12 -11 45.6 7.7
4 12 -11 48.6 9.3
4 13 -11 10.7 6.1
4 13 -11 3 7.5
4 14 -11 87.29 10.2
4 14 -11 87.09 13.1
4 15 -11 50.39 8.7
4 15 -11 67.99 12.4
4 16 -11 25.6 11.6
-4 16 10 30.1 9.1
-4 16 10 55.29 11.3
4 -16 -10 30.1 11.2
-4 15 10 20.6 9
-4 15 10 13.4 8.8
4 -15 -10 32.7 12.7
-4 14 10 -1 9.7
-4 14 10 33.6 12.2
-4 14 10 29.9 9.3
4 -14 -10 37.7 12.2
4 -14 -10 26.3 8.5
-4 13 10 41.8 9.5
-4 13 10 34.9 8.7
-4 13 10 28.7 10
-4 13 10 45.3 6.3
4 -13 -10 34.7 10.4
4 -13 -10 57.19 12.7
-4 12 10 6.4 6.7
-4 12 10 7.4 6.8
4 -12 -10 -0.7 8.4
4 -12 -10 20 6.3
4 -12 -10 7.9 8.9
-4 11 10 41.2 8.1
-4 11 10 61.59 10.3
-4 11 10 45.2 8
-4 11 10 46.5 6.1
4 -11 -10 31.2 7.5
4 -11 -10 44.3 11
4 -11 -10 49.8 11.9
-4 10 10 700.83 33.4
-4 10 10 758.12 32.4
-4 10 10 768.72 30.2
-4 10 10 729.23 28.3
4 -10 -10 705.43 34.7
4 -10 -10 739.13 36.4
4 -10 -10 767.12 32.9
-4 9 10 290.97 18.2
-4 9 10 279.07 14.7
-4 9 10 287.17 13.3
-4 9 10 283.47 16.6
4 -9 -10 289.97 20.6
-4 8 10 32.6 6.9
-4 8 10 40.3 6.1
-4 8 10 32.6 7.6
4 -8 -10 31.5 6.5
-4 7 10 93.49 9.8
-4 7 10 89.89 7.1
-4 7 10 98.99 10.7
4 -7 -10 101.79 12.2
4 -7 -10 80.89 8.6
-4 6 10 44.7 5
-4 6 10 37.8 7.7
-4 6 10 41.8 7
4 -6 -10 40.2 8.3
4 -6 -10 43.9 6.7
-4 5 10 8.8 3.4
-4 5 10 14.1 8.8
-4 5 10 11.7 5.1
4 -5 -10 9.7 4.6
4 -5 -10 7.7 6.1
-4 4 10 13.7 5.5
-4 4 10 17.1 3.3
-4 4 10 31.1 6.1
4 -4 -10 13.8 4.6
4 -4 -10 19.1 6.6
-4 3 10 90.59 7.9
-4 3 10 98.49 8.9
4 -3 -10 92.89 9.6
4 -3 -10 93.89 7.6
4 -3 -10 101.39 7.6
-4 2 10 7 2.9
-4 2 10 3.9 3.9
-4 2 10 11.1 4.9
4 -2 -10 7.4 5.6
4 -2 -10 7 5.9
4 -2 -10 3.2 5.6
-4 1 10 55.79 6.5
-4 1 10 54.79 4.9
4 -1 -10 62.89 6.4
4 -1 -10 56.39 5.8
4 -1 -10 62.99 7.6
-4 0 10 1038.5 39
-4 0 10 1038.4 37.7
-4 0 10 1076.99 38.5
4 0 -10 1101.59 40.1
4 0 -10 1069.49 39.8
4 0 -10 1040.7 38.4
-4 -1 10 57.69 5.3
4 1 -10 61.99 7.1
4 1 -10 57.29 5.3
4 1 -10 58.19 5.7
-4 -2 10 8.1 3.2
4 2 -10 11 3.1
-4 -3 10 91.69 6.9
4 3 -10 89.19 6.3
-4 -4 10 20.3 4.6
4 4 -10 17.4 3.8
4 5 -10 9.6 3.6
-4 -6 10 44.7 5.6
4 6 -10 36.3 6
4 6 -10 41.4 5.2
-4 -7 10 70.29 7.5
4 7 -10 85.99 7.7
4 7 -10 97.19 9.1
-4 -8 10 34.1 6
4 8 -10 27.6 6.6
4 8 -10 29.6 5.6
-4 -9 10 261.27 14.4
4 9 -10 276.17 15.6
4 9 -10 271.17 13.8
-4 -10 10 693.23 28.1
4 10 -10 663.13 27.5
4 10 -10 689.93 29.6
-4 -11 10 33.1 7.2
4 11 -10 45.1 9.4
4 12 -10 7.2 7.6
4 12 -10 6.2 5.9
-4 -13 10 43.9 7.8
4 13 -10 39.6 9.5
4 13 -10 27 6.9
4 14 -10 38.8 7.8
4 14 -10 41.6 11.1
4 15 -10 7.3 9.2
4 15 -10 14.5 6.9
4 16 -10 64.19 13.8
-4 16 9 58.19 11.5
-4 16 9 61.39 11.7
4 -16 -9 68.89 16.8
-4 15 9 119.99 13.8
-4 15 9 131.39 15.5
-4 15 9 132.69 13.7
4 -15 -9 123.89 16.5
-4 14 9 -1 8.5
-4 14 9 1.4 8.8
-4 14 9 2.7 7.1
4 -14 -9 13.7 9.8
4 -14 -9 2.3 5.6
-4 13 9 11.3 7.7
-4 13 9 16.9 8.3
-4 13 9 19.3 7.9
-4 13 9 16.6 5
4 -13 -9 8.1 9.1
4 -13 -9 10 9.8
-4 12 9 2.9 6.7
-4 12 9 -2.2 6.1
-4 12 9 7.5 7.7
4 -12 -9 4.4 5.8
4 -12 -9 -9.1 6.9
-4 11 9 248.28 14.6
-4 11 9 246.98 16.8
-4 11 9 219.68 15.5
-4 11 9 211.08 12
4 -11 -9 216.08 18.4
4 -11 -9 224.38 19
4 -11 -9 251.57 14.7
-4 10 9 -1 5.8
-4 10 9 4.5 4.2
-4 10 9 4.2 7.2
-4 10 9 4.9 5.9
4 -10 -9 -6.5 6.9
4 -10 -9 2.6 7.3
4 -10 -9 5.8 5.1
-4 9 9 473.55 20.9
-4 9 9 489.35 24.3
-4 9 9 486.25 22.8
-4 9 9 468.05 19.4
-4 8 9 79.99 7.2
-4 8 9 98.79 10.3
-4 8 9 101.29 11
-4 8 9 87.59 8.5
4 -8 -9 87.79 9
-4 7 9 4 3.5
-4 7 9 -1.5 4.7
4 -7 -9 -0.8 4.2
4 -7 -9 7.8 6.5
-4 6 9 2.5 4.5
-4 6 9 -0.1 3.2
-4 6 9 3.4 4.7
4 -6 -9 6.1 4.4
4 -6 -9 0.9 6
-4 5 9 94.39 9.2
-4 5 9 100.79 8.6
-4 5 9 97.89 6.3
4 -5 -9 79.39 7.9
4 -5 -9 100.69 10.3
-4 4 9 2.7 4.6
-4 4 9 -4.1 3.8
-4 4 9 0.2 2.7
4 -4 -9 -2.5 3.4
4 -4 -9 1.1 5.2
-4 3 9 5.6 3.9
-4 3 9 5.9 2.7
-4 3 9 6.8 5.6
4 -3 -9 11.1 5.5
4 -3 -9 8.5 3.2
4 -3 -9 3.1 3.6
-4 2 9 123.19 8.1
-4 2 9 131.79 9.2
-4 2 9 118.69 6.5
4 -2 -9 124.69 9.6
4 -2 -9 111.79 7.8
4 -2 -9 134.29 7
-4 1 9 932.11 35.5
-4 1 9 928.01 33.7
4 -1 -9 957.6 36.2
4 -1 -9 976.1 34.7
4 -1 -9 949.31 33.8
-4 0 9 3.4 3.8
-4 0 9 3 1.9
-4 0 9 1 2.6
4 0 -9 0.9 3.1
4 0 -9 3.2 3.9
4 0 -9 -1.9 2.6
-4 -1 9 945.41 33.7
4 1 -9 962.7 33.7
4 1 -9 929.41 34
4 1 -9 912.61 35
-4 -2 9 133.89 7.4
4 2 -9 125.49 7
-4 -3 9 5.2 3.1
4 3 -9 4 3
-4 -4 9 -5 2.7
4 4 -9 -0.7 2.9
4 5 -9 83.69 6.6
4 5 -9 85.39 7.1
-4 -6 9 -0.3 3
4 6 -9 9.4 4.5
4 6 -9 8.5 3.7
-4 -7 9 4.6 4.2
4 7 -9 6.9 5.2
4 7 -9 1.9 3.8
-4 -8 9 91.39 8.1
4 8 -9 91.39 9.7
4 8 -9 94.09 8.2
4 9 -9 448.56 19.3
4 9 -9 435.96 20.8
-4 -10 9 3.2 5.4
4 10 -9 1.9 6.8
4 10 -9 5.8 4.8
-4 -11 9 209.08 13.6
4 11 -9 221.28 15.2
4 11 -9 230.68 13.3
4 12 -9 0.2 7.6
4 12 -9 2.5 5.2
-4 -13 9 26.8 7.3
4 13 -9 9.5 10.2
4 13 -9 15.5 8.7
4 13 -9 9.3 6.5
4 14 -9 25.9 10.4
4 14 -9 10.9 6.6
4 14 -9 11.9 6.2
4 15 -9 144.09 15.9
4 15 -9 120.59 12
4 15 -9 107.69 10.7
4 16 -9 40.3 9
4 16 -9 60.39 12.7
4 16 -9 66.79 12.3
4 16 -9 53.69 8.5
-4 17 8 20.2 9
-4 17 8 18.6 7.6
4 -17 -8 11.1 10.9
-4 16 8 77.59 13.2
-4 16 8 78.09 12.5
-4 16 8 46.6 10.2
4 -16 -8 65.79 13.5
-4 15 8 111.09 12.8
-4 15 8 97.99 12.9
-4 15 8 119.99 14.5
4 -15 -8 95.19 15.9
-4 14 8 57.29 9.9
-4 14 8 28.5 9.9
-4 14 8 46.8 11.7
4 -14 -8 70.19 13.1
4 -14 -8 58.29 8.7
-4 13 8 6.2 6.8
-4 13 8 2.6 6.6
-4 13 8 1.7 6.8
-4 13 8 -0.7 4.3
4 -13 -8 6.8 9
4 -13 -8 0.9 9.4
-4 12 8 6.8 6.4
-4 12 8 21.2 7.5
-4 12 8 15.5 8
4 -12 -8 6.6 8.1
4 -12 -8 11.2 6.1
-4 11 8 183.08 11.2
-4 11 8 212.38 14.8
-4 11 8 215.78 13.9
-4 11 8 217.78 15.7
4 -11 -8 220.58 13.9
4 -11 -8 228.48 18.1
-4 10 8 511.05 23.9
-4 10 8 529.35 22.6
-4 10 8 467.45 20.3
-4 10 8 499.15 24.9
4 -10 -8 518.45 26.8
4 -10 -8 493.45 26.1
4 -10 -8 503.85 26.7
-4 9 8 10 5.6
-4 9 8 10.4 4.1
-4 9 8 7 5.8
4 -9 -8 16.9 8.1
-4 8 8 57.49 7.1
-4 8 8 46.3 12.1
-4 8 8 47.6 8.3
-4 8 8 54.49 5.8
4 -8 -8 42.8 6.7
-4 7 8 40.4 5.7
-4 7 8 38.1 7.4
-4 7 8 36.2 6.6
-4 7 8 45 8
4 -7 -8 34.8 8.2
4 -7 -8 34.4 6
-4 6 8 341.77 16.3
-4 6 8 334.77 13.7
4 -6 -8 315.07 17.6
4 -6 -8 319.47 15.4
-4 5 8 24.6 5.3
-4 5 8 25.8 5.9
-4 5 8 29.7 3.9
4 -5 -8 22.6 4.9
4 -5 -8 24.6 6.8
-4 4 8 240.58 10.3
-4 4 8 241.08 12.3
-4 4 8 232.88 12.9
4 -4 -8 234.78 13.7
4 -4 -8 237.98 11.8
-4 3 8 153.68 7.6
-4 3 8 167.38 9.4
-4 3 8 157.58 10.1
4 -3 -8 154.78 8
4 -3 -8 158.28 8.9
4 -3 -8 157.78 10.7
-4 2 8 513.15 20.9
-4 2 8 492.25 20
-4 2 8 486.55 18.5
4 -2 -8 497.65 19.7
4 -2 -8 516.45 18.8
4 -2 -8 497.25 21.3
-4 1 8 0.9 3.6
-4 1 8 1.3 2.8
-4 1 8 3.7 2.4
4 -1 -8 1.6 3.8
4 -1 -8 0.7 2.8
4 -1 -8 0.4 2.7
-4 0 8 1961.6 68.69
-4 0 8 2023.3 69.89
4 0 -8 1958.4 70.29
4 0 -8 2012.2 69.29
4 0 -8 1986.7 68.69
-4 -1 8 1.9 2.7
-4 -1 8 -0.1 3.1
-4 -1 8 0.1 2.4
4 1 -8 -0.1 2.9
4 1 -8 -0.1 2.4
4 1 -8 -2.6 3.7
-4 -2 8 483.15 18.3
4 2 -8 470.65 18.8
4 2 -8 474.45 18.1
4 2 -8 484.75 19.5
-4 -3 8 149.59 7.9
4 3 -8 152.88 7.7
-4 -4 8 230.08 10.7
4 4 -8 219.28 10.2
-4 -5 8 19.1 3.9
4 5 -8 18.6 4.4
4 5 -8 24.7 4
-4 -6 8 317.97 13.5
4 6 -8 290.87 14.2
4 6 -8 305.87 13.4
-4 -7 8 37.6 5.5
4 7 -8 33.6 6.2
4 7 -8 35.7 4.9
-4 -8 8 50.69 6.4
4 8 -8 45.3 7.2
4 8 -8 40.5 5.7
4 9 -8 14.1 4.7
4 9 -8 3.2 6
-4 -10 8 481.85 20.8
4 10 -8 469.75 20.2
4 10 -8 439.36 19.3
4 10 -8 465.05 22.3
-4 -11 8 200.48 12.4
4 11 -8 179.08 11.2
4 11 -8 194.28 12.2
4 11 -8 193.68 15.2
4 11 -8 192.68 14.4
4 12 -8 12.7 9.3
4 12 -8 27.3 9
4 12 -8 5 7.6
4 12 -8 18.3 9.9
-4 -13 8 1.9 5.4
4 13 -8 8 8.5
4 13 -8 -3.1 5.4
4 13 -8 1.4 5.3
4 14 -8 48.4 8
4 14 -8 42.6 7.8
4 14 -8 51.09 11.1
4 15 -8 85.19 13.2
4 15 -8 98.69 10.3
4 15 -8 92.59 10.1
4 16 -8 65.49 9.6
4 16 -8 85.89 13.3
4 16 -8 85.39 10.1
4 16 -8 71.09 13.3
4 17 -8 18.9 11.3
4 17 -8 4.9 10.9
4 17 -8 13.3 7
4 17 -8 18.4 7.1
-4 17 7 -3.6 10.3
-4 17 7 9.2 7.7
-4 17 7 -1.9 7.6
4 -17 -7 4.5 10.1
-4 16 7 76.49 11
-4 16 7 73.89 12.4
-4 16 7 47.9 12.2
4 -16 -7 82.89 13.3
-4 15 7 196.38 16
-4 15 7 191.58 15.9
-4 15 7 202.48 18.4
4 -15 -7 193.48 19
-4 14 7 41.6 11
-4 14 7 54.19 9.4
-4 14 7 51.09 14.7
4 -14 -7 52.09 11.3
4 -14 -7 62.69 9.2
-4 13 7 3.9 6.5
-4 13 7 3.9 7
-4 13 7 0.2 6.7
-4 13 7 2.1 4.6
4 -13 -7 4.6 8.3
4 -13 -7 -2.8 5.6
-4 12 7 91.59 10.8
-4 12 7 89.99 11
-4 12 7 86.99 10.7
4 -12 -7 90.49 13.3
4 -12 -7 75.09 9.6
-4 11 7 294.87 14.2
-4 11 7 295.07 17.4
-4 11 7 288.27 16.5
-4 11 7 315.57 19.4
4 -11 -7 326.57 16.7
4 -11 -7 308.77 20.5
-4 10 7 2.9 5.8
-4 10 7 -4.3 5.3
-4 10 7 1.3 3.7
-4 10 7 10 6.7
4 -10 -7 0.6 6.8
4 -10 -7 1.3 6.8
4 -10 -7 -0.8 6.1
-4 9 7 -1 5.5
-4 9 7 -0.5 4.8
-4 9 7 6.4 5.2
-4 9 7 0.9 4.1
4 -9 -7 2.7 5
-4 8 7 11.2 5.4
-4 8 7 14.8 5.3
-4 8 7 14.5 3.9
4 -8 -7 13.5 6.9
4 -8 -7 10.8 4.8
-4 7 7 487.25 22.9
-4 7 7 503.75 22.1
-4 7 7 518.05 20.6
-4 7 7 516.95 19.7
4 -7 -7 474.45 21.3
4 -7 -7 528.55 24
-4 6 7 34.8 4.4
-4 6 7 48.4 6.4
-4 6 7 39 5.1
-4 6 7 38 6.8
4 -6 -7 39.2 5.8
4 -6 -7 46 7.7
-4 5 7 111.19 8.3
-4 5 7 112.59 6.6
-4 5 7 105.49 9.2
4 -5 -7 109.59 10
4 -5 -7 111.19 7.9
-4 4 7 3.6 4
-4 4 7 0.6 2.6
-4 4 7 -1.4 3.4
4 -4 -7 1.2 3.2
-4 3 7 185.98 10.1
-4 3 7 195.38 11
-4 3 7 189.08 8.6
4 -3 -7 205.68 11.8
4 -3 -7 195.98 8.9
4 -3 -7 189.78 9.8
-4 2 7 2575.64 90.59
-4 2 7 2646.04 92.49
-4 2 7 2641.34 91.89
4 -2 -7 2669.63 92.99
4 -2 -7 2617.04 91.59
4 -2 -7 2711.63 90.79
-4 1 7 1063.19 39.4
-4 1 7 1066.19 37.8
-4 1 7 1116.49 38.9
4 -1 -7 1064.79 38.6
4 -1 -7 1084.19 38
4 -1 -7 1070.99 39.8
-4 0 7 -1.2 2.1
-4 0 7 0 3.5
4 0 -7 1.4 3.9
4 0 -7 -3.8 2.9
4 0 -7 -1.1 2.5
-4 -1 7 1052.79 38.6
-4 -1 7 1084.69 38.2
4 1 -7 1093.69 38.6
4 1 -7 1071.79 39.4
4 1 -7 1105.59 38.1
-4 -2 7 2720.33 90.29
-4 -2 7 2636.14 90.29
4 2 -7 2623.94 90.69
4 2 -7 2590.84 91.09
4 2 -7 2541.25 89.99
-4 -3 7 193.28 8.9
4 3 -7 177.58 10.8
4 3 -7 182.48 8.6
4 3 -7 185.98 9.9
-4 -4 7 3 2.9
-4 -4 7 2.6 2.9
4 4 -7 4.2 2.7
4 4 -7 0.5 3.4
4 4 -7 3.8 4.2
-4 -5 7 106.79 6.9
4 5 -7 105.39 6.7
4 5 -7 103.69 7.6
-4 -6 7 38.8 5.2
4 6 -7 47.9 6.5
4 6 -7 44.9 4.9
4 6 -7 41.5 4.9
4 6 -7 32.1 5.5
-4 -7 7 475.35 19.6
4 7 -7 466.45 20.3
4 7 -7 473.95 18.8
4 7 -7 477.55 19.2
4 7 -7 481.15 20.8
-4 -8 7 14.1 5.4
4 8 -7 13.2 6
4 8 -7 11 4.1
4 8 -7 21.3 6
4 8 -7 13.4 4.2
-4 -9 7 -4.4 4.8
4 9 -7 -6.7 4
4 9 -7 -5.2 6.1
4 9 -7 4.8 4.2
4 9 -7 8 6.1
-4 -10 7 2.2 5
4 10 -7 4.7 4.6
4 10 -7 6.5 6.2
4 10 -7 -15.3 6.5
4 10 -7 -6.6 4.6
-4 -11 7 298.17 15.5
4 11 -7 287.87 17.6
4 11 -7 306.47 17.2
4 11 -7 249.97 13.9
4 11 -7 288.57 15
4 12 -7 63.99 10.7
4 12 -7 62.79 8
4 12 -7 76.49 8.1
4 12 -7 74.09 10.5
-4 -13 7 5.1 5.7
-4 -13 7 3.4 6.6
4 13 -7 -1.7 5.2
4 13 -7 -2.6 7.7
4 13 -7 -5.7 5.1
4 13 -7 6.1 8.6
4 14 -7 50.39 7.7
4 14 -7 45.9 8
4 14 -7 52.99 11
4 15 -7 186.58 13.7
4 15 -7 176.38 12.6
4 15 -7 195.28 16.6
4 16 -7 63.19 9
4 16 -7 71.69 9.6
4 16 -7 58.59 12.2
4 16 -7 68.59 12.5
4 17 -7 8.2 11.7
4 17 -7 5.9 10.3
-4 17 6 11.1 7.9
-4 17 6 6 8.6
-4 17 6 -6.5 10.3
4 -17 -6 16.2 10
-4 16 6 83.29 12.8
-4 16 6 75.19 13.7
-4 16 6 96.29 12.5
4 -16 -6 79.99 14.5
-4 15 6 12.7 8.6
-4 15 6 28.1 9.6
-4 15 6 12.1 7.6
4 -15 -6 29 10.2
-4 14 6 117.49 14.6
-4 14 6 127.19 17
-4 14 6 127.89 13.1
4 -14 -6 122.49 11.5
4 -14 -6 123.59 15.3
-4 13 6 56.09 9.9
-4 13 6 35.2 8.4
-4 13 6 51.49 9.4
4 -13 -6 55.79 10.2
4 -13 -6 53.99 11.4
-4 12 6 107.69 11.3
-4 12 6 103.89 11.3
-4 12 6 86.19 13.8
4 -12 -6 87.19 13.5
4 -12 -6 90.89 10.2
-4 11 6 122.99 12.2
-4 11 6 116.99 11.5
-4 11 6 125.99 11
4 -11 -6 138.49 14.6
4 -11 -6 109.49 10.4
-4 10 6 14.5 5.9
-4 10 6 14.9 6.2
4 -10 -6 13.2 8.4
4 -10 -6 6.5 5.7
-4 9 6 180.68 14.7
-4 9 6 209.78 14.2
-4 9 6 238.58 12.8
-4 9 6 227.38 13.3
4 -9 -6 207.48 11.4
4 -9 -6 217.58 13
-4 8 6 137.99 9.7
-4 8 6 146.59 11.8
-4 8 6 147.39 10.5
-4 8 6 131.79 8.2
4 -8 -6 153.08 10.2
4 -8 -6 148.19 12.6
-4 7 6 38.2 5.8
-4 7 6 39.2 4.5
-4 7 6 43.6 6.8
-4 7 6 42.9 7.2
4 -7 -6 39.6 6
-4 6 6 322.97 14
-4 6 6 331.97 13.3
-4 6 6 293.17 16.1
-4 6 6 336.37 15.5
4 -6 -6 321.57 14.8
4 -6 -6 318.37 17
-4 5 6 22 5.1
-4 5 6 22.7 3.4
-4 5 6 22.5 4.9
-4 5 6 19.2 3.9
4 -5 -6 17.9 5.9
4 -5 -6 24.8 4.6
-4 4 6 177.18 10.7
-4 4 6 187.78 10.1
-4 4 6 190.88 8.6
4 -4 -6 189.78 11.5
4 -4 -6 182.68 9.7
-4 3 6 406.36 16.8
-4 3 6 409.76 15.4
-4 3 6 389.06 17.5
4 -3 -6 404.46 15.6
4 -3 -6 406.06 16.5
4 -3 -6 400.16 18
-4 2 6 392.56 15.8
-4 2 6 388.56 14.6
-4 2 6 376.16 16.5
4 -2 -6 384.66 17
4 -2 -6 375.36 15.5
4 -2 -6 393.06 14.8
-4 1 6 240.98 10.5
-4 1 6 225.58 11.2
-4 1 6 222.78 9.4
4 -1 -6 235.68 9.7
4 -1 -6 235.18 11.8
-4 0 6 32.3 4.7
-4 0 6 31.6 4
-4 0 6 33.3 3.2
4 0 -6 27.9 3.8
4 0 -6 32.3 5
4 0 -6 38.5 3.6
-4 -1 6 225.48 10.4
-4 -1 6 241.78 9.9
4 1 -6 229.28 10.4
4 1 -6 238.68 11.5
4 1 -6 244.48 9.8
-4 -2 6 390.26 14.9
-4 -2 6 396.56 15
4 2 -6 367.06 14.7
4 2 -6 391.26 15.7
4 2 -6 382.66 15.9
-4 -3 6 399.96 15.4
-4 -3 6 401.86 15.6
4 3 -6 395.16 16.5
4 3 -6 377.16 15.4
4 3 -6 392.56 15.9
4 3 -6 405.36 15.3
-4 -4 6 174.78 8.7
-4 -4 6 170.38 8.6
4 4 -6 184.98 10.1
4 4 -6 171.18 8.5
4 4 -6 169.08 9.1
-4 -5 6 18.5 3.9
-4 -5 6 24.6 4.5
4 5 -6 22.6 3.8
4 5 -6 19.4 4.5
4 5 -6 16.4 4.8
4 5 -6 20.5 3.6
4 5 -6 10.8 5.1
-4 -6 6 324.27 13.9
-4 -6 6 314.97 12.9
4 6 -6 303.37 13.3
4 6 -6 313.17 13
4 6 -6 308.57 14.6
4 6 -6 291.77 14.2
4 6 -6 310.77 14.9
-4 -7 6 40.2 6.4
-4 -7 6 32.5 5.2
4 7 -6 35 6.6
4 7 -6 29.9 4.6
4 7 -6 23.8 5.9
4 7 -6 32.5 4.5
-4 -8 6 130.69 10.1
4 8 -6 133.69 11
4 8 -6 129.99 8.2
4 8 -6 142.59 8.8
4 8 -6 140.39 10.4
-4 -9 6 219.38 10.9
-4 -9 6 226.98 12.2
-4 -9 6 192.38 12.7
4 9 -6 208.48 11.4
4 9 -6 217.18 13.4
4 9 -6 171.68 10.6
4 9 -6 202.58 13.8
-4 -10 6 22.7 5.7
-4 -10 6 14.6 4.9
-4 -10 6 12 6.9
4 10 -6 19.4 6.9
4 10 -6 17.1 7.3
4 10 -6 16.8 4.8
4 10 -6 24.9 5.2
-4 -11 6 109.39 12.5
-4 -11 6 120.19 9.9
4 11 -6 140.09 13.3
4 11 -6 100.99 9.6
4 11 -6 116.99 11.8
4 11 -6 110.19 9.1
-4 -12 6 107.49 15.1
-4 -12 6 71.39 7.7
4 12 -6 82.79 8.5
4 12 -6 90.29 11.3
4 12 -6 80.69 11.2
4 12 -6 83.89 8.8
-4 -13 6 56.19 16
-4 -13 6 54.29 8
-4 -13 6 52.69 6.9
4 13 -6 51.99 7.7
4 13 -6 46.7 7.5
4 13 -6 44.6 10.3
4 13 -6 54.49 10
-4 -14 6 129.59 19.5
4 14 -6 133.09 11.4
4 14 -6 121.09 14.3
4 14 -6 114.19 10.4
-4 -15 6 19.8 9.1
4 15 -6 24.2 6.9
4 15 -6 8.7 9.2
-4 -16 6 72.09 12
4 16 -6 72.59 9.1
4 16 -6 76.89 13.9
4 16 -6 89.39 10.3
4 16 -6 53.99 12
4 17 -6 18.1 7
4 17 -6 -1.6 9.3
4 17 -6 18.2 11.8
-4 18 5 4.2 15.5
-4 18 5 -11.3 10.7
-4 18 5 3.1 7.5
4 -18 -5 6.7 11.3
-4 17 5 31.6 8.7
-4 17 5 50.59 10.8
-4 17 5 11.9 10.5
4 -17 -5 39.4 11.5
-4 16 5 2.3 8.4
-4 16 5 16 9.4
-4 16 5 23.5 8.4
4 -16 -5 8.8 10
-4 15 5 19.5 8.3
-4 15 5 23.9 8.8
-4 15 5 28.1 9
4 -15 -5 22.5 9.7
-4 14 5 619.94 28.9
-4 14 5 615.44 30.8
-4 14 5 597.34 32.9
4 -14 -5 600.84 27.8
4 -14 -5 614.04 31.7
-4 13 5 -2.7 6.1
-4 13 5 -2 5.9
-4 13 5 9.4 7.2
4 -13 -5 4.4 8.9
4 -13 -5 -1.5 6.3
-4 12 5 502.45 22.8
-4 12 5 442.86 24.6
-4 12 5 469.75 23.1
4 -12 -5 493.85 22.8
4 -12 -5 478.25 26.2
-4 11 5 78.19 9.5
-4 11 5 64.89 10
-4 11 5 62.89 9.1
4 -11 -5 74.79 8.7
4 -11 -5 74.59 11.6
-4 10 5 -6.3 5.4
-4 10 5 1.8 4.9
-4 10 5 -3 4.8
4 -10 -5 1.7 6.8
4 -10 -5 8.5 8.2
4 -10 -5 -0.4 4.4
-4 9 5 199.38 12.5
-4 9 5 194.08 13.5
-4 9 5 209.18 12.3
4 -9 -5 193.98 10.9
4 -9 -5 209.28 12
-4 8 5 1.4 4.6
-4 8 5 8.1 5.2
-4 8 5 4.7 4.6
4 -8 -5 12.7 6
4 -8 -5 6.2 3.9
-4 7 5 554.04 23.5
-4 7 5 547.95 24
-4 7 5 543.65 21
-4 7 5 554.14 23.1
4 -7 -5 566.84 24.8
4 -7 -5 538.85 22.6
-4 6 5 78.29 5.7
-4 6 5 95.99 7.7
-4 6 5 85.29 8.6
-4 6 5 85.69 6.8
4 -6 -5 75.59 6.8
4 -6 -5 85.59 9.2
-4 5 5 629.64 23.7
-4 5 5 646.04 25
-4 5 5 640.64 23.3
-4 5 5 627.34 25.8
4 -5 -5 630.34 24.6
4 -5 -5 615.14 26.2
-4 4 5 754.22 26.8
-4 4 5 728.93 28.8
-4 4 5 770.32 26.7
-4 4 5 736.23 28
4 -4 -5 701.53 28.2
4 -4 -5 723.03 29.2
-4 3 5 180.48 9.5
-4 3 5 189.38 8.4
-4 3 5 188.78 10.4
4 -3 -5 198.68 8.7
4 -3 -5 188.58 11
4 -3 -5 184.78 9.3
-4 2 5 588.74 23.2
-4 2 5 637.44 22.3
-4 2 5 613.34 23.9
4 -2 -5 626.34 24.3
4 -2 -5 635.64 22.4
4 -2 -5 600.54 23
-4 1 5 293.57 11.8
-4 1 5 316.97 13.5
-4 1 5 306.07 12.7
4 -1 -5 318.57 12.1
4 -1 -5 315.27 12.7
4 -1 -5 307.67 13.7
-4 0 5 -2.7 3
-4 0 5 -1.5 2.4
-4 0 5 -0.6 1.9
4 0 -5 1.3 2.5
4 0 -5 1.9 2.1
4 0 -5 1.4 3.7
-4 -1 5 309.47 12.4
-4 -1 5 314.57 12.2
-4 -1 5 316.77 12.7
4 1 -5 304.17 13.3
4 1 -5 320.67 12.8
4 1 -5 304.07 12
-4 -2 5 594.54 22
-4 -2 5 622.04 22.1
4 2 -5 579.14 21.8
4 2 -5 625.54 22.9
4 2 -5 600.04 22.7
-4 -3 5 191.48 8.6
-4 -3 5 175.38 8.5
-4 -3 5 188.48 8.3
4 3 -5 177.48 8.9
4 3 -5 196.18 8.9
4 3 -5 179.18 8.4
4 3 -5 194.58 9.7
-4 -4 5 741.93 26.5
-4 -4 5 702.53 26
-4 -4 5 695.93 26.5
4 4 -5 744.53 27.9
4 4 -5 697.03 26.2
4 4 -5 714.73 26.2
4 4 -5 739.33 27.5
4 4 -5 723.63 26.8
-4 -5 5 617.54 22.9
-4 -5 5 601.74 23.6
4 5 -5 635.34 23.3
4 5 -5 664.43 24.6
4 5 -5 609.44 24
4 5 -5 617.84 24.5
4 5 -5 587.64 23.8
-4 -6 5 87.39 5.9
-4 -6 5 81.19 6.8
4 6 -5 93.99 6.4
4 6 -5 90.49 6
4 6 -5 72.39 7.3
4 6 -5 79.49 8
-4 -7 5 508.25 23.5
-4 -7 5 533.85 23.3
-4 -7 5 522.25 21.4
4 7 -5 544.55 20.6
4 7 -5 540.05 22
4 7 -5 510.95 20.7
4 7 -5 540.05 22.5
-4 -8 5 -4.4 7.5
-4 -8 5 4.7 3.5
4 8 -5 3.8 3.6
4 8 -5 -6 4.7
4 8 -5 -7.1 5.3
4 8 -5 1.4 3.3
-4 -9 5 180.18 10.1
-4 -9 5 184.58 11.1
4 9 -5 192.98 13.4
4 9 -5 188.28 10.7
4 9 -5 179.38 10.3
4 9 -5 198.28 12.5
-4 -10 5 2.1 4.4
-4 -10 5 -0.6 4.1
4 10 -5 -1.7 4
4 10 -5 7.1 7.1
4 10 -5 -0.4 5.8
4 10 -5 -2.1 4.1
-4 -11 5 59.89 8.1
4 11 -5 59.79 7.1
4 11 -5 66.89 7.7
4 11 -5 68.69 10.3
4 11 -5 66.19 9.3
4 12 -5 455.65 29.6
4 12 -5 450.75 23
4 12 -5 472.35 20.7
4 12 -5 446.96 20.1
-4 -13 5 -0.7 5.7
-4 -13 5 1.8 3.1
4 13 -5 7.3 8.3
4 13 -5 5.6 7.7
4 13 -5 -2.8 8.8
4 14 -5 587.94 28.6
4 14 -5 558.34 25.1
4 14 -5 577.94 25
-4 -15 5 28.3 13.5
4 15 -5 26.1 7.3
4 15 -5 18.7 8.9
4 15 -5 25.2 7.3
-4 -16 5 21.7 9.9
4 16 -5 24.9 10.4
4 16 -5 6.6 9
4 16 -5 12.2 6.9
4 16 -5 15.4 7.3
4 17 -5 29 8
4 17 -5 7.5 10.9
4 17 -5 33.7 12
4 17 -5 33.5 7.7
4 18 -5 8.9 6.8
4 18 -5 37 18.7
4 18 -5 -5.6 10.4
4 18 -5 2.2 5.7
-4 18 4 61.99 10.7
-4 18 4 72.59 16.4
-4 18 4 31.5 12.5
4 -18 -4 82.49 14.9
-4 17 4 16.2 7.5
-4 17 4 20.4 11
-4 17 4 13.6 8.6
4 -17 -4 17.3 10.2
-4 16 4 24.3 9
-4 16 4 16.2 7.5
-4 16 4 29.6 10.2
4 -16 -4 27.6 10.5
-4 15 4 3.9 6.8
-4 15 4 9.2 7.8
4 -15 -4 14.5 8.7
-4 14 4 0.5 6
-4 14 4 -1.1 8.1
-4 14 4 7.7 7.1
4 -14 -4 -3 5.1
4 -14 -4 3.5 7.7
-4 13 4 768.02 42.7
-4 13 4 723.83 31.7
-4 13 4 718.53 31.5
4 -13 -4 761.42 35.1
4 -13 -4 658.53 37.5
-4 12 4 17.6 6.3
-4 12 4 17.5 7.3
-4 12 4 16 7.3
4 -12 -4 29.9 6.6
-4 11 4 22.4 7.5
-4 11 4 20.1 6.6
-4 11 4 14.3 6.9
4 -11 -4 29.7 8.5
4 -11 -4 25.1 6
-4 10 4 32.8 7.3
-4 10 4 31.8 7.6
-4 10 4 36.5 6.8
4 -10 -4 34.3 8.5
4 -10 -4 31.5 5.9
4 -10 -4 44.4 7.4
-4 9 4 19.3 5.9
-4 9 4 19 6
-4 9 4 13.3 5.4
4 -9 -4 17.3 4.8
4 -9 -4 13.4 4.4
-4 8 4 17.1 5.2
-4 8 4 2.3 5
-4 8 4 8.9 4.7
4 -8 -4 11.1 4.1
-4 7 4 796.72 32.9
-4 7 4 828.12 32
4 -7 -4 821.32 31.6
4 -7 -4 856.41 33.6
-4 6 4 421.66 17
-4 6 4 401.16 18.6
-4 6 4 422.06 17.8
4 -6 -4 392.56 17.2
4 -6 -4 418.16 19.2
-4 5 4 49.7 5.7
-4 5 4 53.89 5.4
-4 5 4 50.59 4.5
-4 5 4 52.99 6.5
4 -5 -4 41.6 5.2
4 -5 -4 57.19 6.9
-4 4 4 182.98 10.7
-4 4 4 203.38 8.7
-4 4 4 196.38 9
-4 4 4 203.48 9.9
4 -4 -4 176.08 9.5
4 -4 -4 188.58 11.3
-4 3 4 1839.92 61.29
-4 3 4 1798.02 61.19
-4 3 4 1722.93 62.79
-4 3 4 1794.72 62.29
4 -3 -4 1762.92 63.19
4 -3 -4 1719.23 61.99
-4 2 4 546.65 20.8
-4 2 4 535.35 21.5
-4 2 4 560.84 20.1
4 -2 -4 536.45 20.7
4 -2 -4 565.14 21.9
4 -2 -4 581.94 20.2
-4 1 4 189.98 8.5
-4 1 4 175.78 9.2
-4 1 4 175.08 7.6
4 -1 -4 190.48 9.6
4 -1 -4 189.78 7.9
4 -1 -4 180.48 8.3
-4 0 4 285.67 11.9
-4 0 4 262.47 10.6
-4 0 4 278.47 11.3
4 0 -4 279.47 10.8
4 0 -4 280.57 11.5
4 0 -4 288.17 12.4
-4 -1 4 184.68 8.5
-4 -1 4 191.28 8.4
-4 -1 4 182.68 7.9
4 1 -4 194.48 8.8
4 1 -4 191.78 9.3
4 1 -4 178.48 7.8
-4 -2 4 563.84 20.1
-4 -2 4 565.94 20.4
-4 -2 4 570.64 20.1
-4 -2 4 514.95 20
4 2 -4 519.15 20.1
4 2 -4 573.94 21
4 2 -4 539.35 19.9
4 2 -4 543.15 20.5
-4 -3 4 1656.13 60.59
-4 -3 4 1756.32 60.59
-4 -3 4 1758.52 60.49
4 3 -4 1860.41 61.59
4 3 -4 1826.62 61.99
4 3 -4 1685.33 60.69
4 3 -4 1768.62 60.59
4 3 -4 1669.43 60.29
-4 -4 4 188.78 8.5
-4 -4 4 188.28 9.2
-4 -4 4 188.38 8.8
4 4 -4 204.08 10.5
4 4 -4 200.18 10.3
4 4 -4 163.98 9.4
4 4 -4 183.78 8.5
4 4 -4 184.28 8.5
-4 -5 4 42.5 4.3
-4 -5 4 35.8 5
4 5 -4 42.2 4.3
4 5 -4 43 5.4
4 5 -4 44.9 4.6
4 5 -4 38.1 6
-4 -6 4 394.96 15.9
-4 -6 4 392.46 16.7
4 6 -4 406.36 17.7
4 6 -4 393.36 15.9
4 6 -4 381.16 17
4 6 -4 408.46 15.9
-4 -7 4 805.52 30.2
-4 -7 4 811.82 29.6
4 7 -4 799.62 29.5
4 7 -4 764.62 30.6
4 7 -4 783.72 31.2
4 7 -4 783.22 29.3
-4 -8 4 9.2 3.9
-4 -8 4 6.1 5
4 8 -4 12.3 3.7
4 8 -4 16.7 4.4
4 8 -4 5.8 4.8
4 8 -4 0.9 5.9
-4 -9 4 11.3 4.2
-4 -9 4 15.8 6.2
-4 -9 4 15.5 5.3
4 9 -4 9.4 4.1
4 9 -4 6.4 5.6
4 9 -4 14.9 4.4
4 9 -4 8.4 9.4
-4 -10 4 33.4 5.6
-4 -10 4 36.9 6.7
-4 -10 4 29.1 7.9
4 10 -4 29.1 5.3
4 10 -4 34.7 5.9
4 10 -4 49.2 8.8
4 10 -4 29.6 7.3
-4 -11 4 28.5 6.4
-4 -11 4 26 8.1
4 11 -4 27.5 8.1
4 11 -4 25.2 5.6
4 11 -4 12.3 8.3
4 11 -4 24.9 5.7
-4 -12 4 27 8.4
-4 -12 4 9.8 4.5
4 12 -4 29.9 6.6
4 12 -4 19.3 5.8
4 12 -4 24.7 8
4 12 -4 20.7 8.8
-4 -13 4 701.23 30.4
-4 -13 4 627.84 30.8
4 13 -4 709.73 29.3
4 13 -4 736.33 32.2
4 13 -4 771.42 33.9
4 13 -4 721.93 29.4
-4 -14 4 19 8.7
4 14 -4 10.3 6
4 14 -4 2.5 5.3
4 14 -4 9.9 8.2
-4 -15 4 15.1 8.4
4 15 -4 8.1 6.1
4 15 -4 11.7 8.7
4 15 -4 8.4 6.4
4 16 -4 34 10.1
4 16 -4 25.8 10.5
4 16 -4 20.6 7.3
4 16 -4 15.2 6.5
-4 -17 4 3.6 5.5
4 17 -4 6.7 10.2
4 17 -4 9.4 7
4 17 -4 -9.7 9.5
4 17 -4 16 7
4 18 -4 53.69 12.7
4 18 -4 68.69 10.1
4 18 -4 67.89 14.8
-4 18 3 81.29 15.1
-4 18 3 67.79 14.8
-4 18 3 89.49 11.9
4 -18 -3 70.99 13.7
-4 17 3 6.4 7.3
-4 17 3 8.4 7.9
-4 17 3 28.9 11.1
4 -17 -3 27.9 10.7
-4 16 3 42.2 9.4
-4 16 3 37.9 11.3
-4 16 3 39.5 10.6
4 -16 -3 49.3 11.8
-4 15 3 21.1 7.5
-4 15 3 29.5 9.4
-4 15 3 13 8.4
4 -15 -3 30.6 9.3
-4 14 3 85.49 12.6
-4 14 3 63.09 9.5
-4 14 3 86.79 12.6
4 -14 -3 89.09 10.2
4 -14 -3 79.39 11.9
-4 13 3 17.8 7.7
-4 13 3 4.2 6.6
-4 13 3 -2 5.5
4 -13 -3 8.5 8.2
-4 12 3 17.9 7.3
-4 12 3 26.9 6.8
-4 12 3 30 8.1
4 -12 -3 12.7 8.6
4 -12 -3 30.9 6.5
-4 11 3 65.79 9.2
-4 11 3 49.5 9
-4 11 3 47.9 8
4 -11 -3 54.69 10.1
4 -11 -3 55.39 7.6
-4 10 3 72.79 8.9
-4 10 3 58.09 7.8
-4 10 3 67.19 9.2
4 -10 -3 65.69 7.7
4 -10 -3 75.59 10.6
-4 9 3 4 5.2
-4 9 3 3.6 4.4
-4 9 3 7 5.4
4 -9 -3 5.1 4.1
-4 8 3 865.01 35
-4 8 3 886.51 33.3
-4 8 3 852.91 33.7
4 -8 -3 879.01 33.3
-4 7 3 623.04 24.9
-4 7 3 586.84 25.1
-4 7 3 601.14 25.8
4 -7 -3 585.74 25.5
4 -7 -3 592.54 23.8
-4 6 3 334.07 15.8
-4 6 3 327.87 14.8
-4 6 3 334.87 14.3
4 -6 -3 331.27 16.2
4 -6 -3 310.27 14.2
-4 5 3 18.9 4
-4 5 3 14.6 3.7
-4 5 3 16.1 4.6
4 -5 -3 14.3 4.9
4 -5 -3 12.5 3.6
-4 4 3 193.48 8.3
-4 4 3 184.48 9.3
-4 4 3 181.18 10.2
-4 4 3 178.08 8.6
4 -4 -3 183.28 10.6
4 -4 -3 181.48 9
-4 3 3 337.87 12.5
-4 3 3 318.67 13.3
-4 3 3 313.37 14
-4 3 3 312.27 12.5
4 -3 -3 312.67 13.1
4 -3 -3 332.67 14.5
-4 2 3 1753.02 62.89
-4 2 3 1833.32 61.69
-4 2 3 1781.92 62.39
4 -2 -3 1777.12 62.29
4 -2 -3 1810.92 61.79
4 -2 -3 1805.82 63.19
-4 1 3 238.78 10.5
-4 1 3 229.58 9.6
-4 1 3 220.98 8.9
4 -1 -3 230.28 10.6
4 -1 -3 218.48 9
4 -1 -3 217.58 9.5
-4 0 3 -0.3 2.3
-4 0 3 1.5 1.7
-4 0 3 0.7 3.1
4 0 -3 0.7 2.6
4 0 -3 2.2 3.5
4 0 -3 1.2 1.9
-4 -1 3 237.68 9.8
-4 -1 3 251.67 10
-4 -1 3 231.48 9.3
-4 -1 3 219.08 9.4
4 1 -3 242.08 10.4
4 1 -3 234.68 10.3
4 1 -3 223.68 9.2
-4 -2 3 1781.22 61.49
-4 -2 3 1654.73 61.59
-4 -2 3 1874.01 62.09
-4 -2 3 1805.82 61.59
4 2 -3 1691.93 61.59
4 2 -3 1929.71 62.99
4 2 -3 1691.53 61.29
4 2 -3 1849.31 62.39
4 2 -3 1789.52 61.79
-4 -3 3 317.37 12.5
-4 -3 3 290.67 12.9
-4 -3 3 351.36 13.6
-4 -3 3 300.07 12.4
4 3 -3 303.87 12.3
4 3 -3 307.87 13.1
4 3 -3 350.26 14.1
4 3 -3 321.67 12.7
4 3 -3 346.37 14
-4 -4 3 195.18 10
-4 -4 3 188.08 8.5
-4 -4 3 169.08 9
-4 -4 3 177.18 8.4
4 4 -3 209.18 10.2
4 4 -3 183.28 9.5
4 4 -3 182.58 8.3
4 4 -3 186.28 8.4
4 4 -3 189.98 10.2
-4 -5 3 14.8 3.2
-4 -5 3 15.1 4.7
-4 -5 3 16.1 4
4 5 -3 16.1 3.1
4 5 -3 8.8 3.1
4 5 -3 12.1 4.2
4 5 -3 11.9 4.1
4 5 -3 7.5 4.7
-4 -6 3 311.67 13.5
-4 -6 3 316.87 14.3
-4 -6 3 352.76 15.1
4 6 -3 297.07 15.7
4 6 -3 328.97 14.3
4 6 -3 335.37 14.7
4 6 -3 306.27 14.3
-4 -7 3 602.94 24.1
-4 -7 3 582.34 23.3
-4 -7 3 587.74 22.7
4 7 -3 582.54 25.3
4 7 -3 588.24 23.7
4 7 -3 579.14 22.5
4 7 -3 574.54 22.5
-4 -8 3 860.41 33.2
-4 -8 3 846.82 31.8
4 8 -3 863.61 31.6
4 8 -3 802.32 33.5
4 8 -3 828.02 31.4
4 8 -3 850.31 32.9
-4 -9 3 11 6.3
-4 -9 3 4.2 4.3
4 9 -3 6 4
4 9 -3 7.4 5.5
4 9 -3 5.4 3.8
4 9 -3 10 6.4
-4 -10 3 76.39 8.1
-4 -10 3 70.19 7.3
-4 -10 3 54.69 9.2
4 10 -3 73.79 9.9
4 10 -3 57.49 7.1
4 10 -3 56.09 6.5
4 10 -3 71.09 9
-4 -11 3 51.59 8
-4 -11 3 52.19 9.7
-4 -11 3 39.9 7.4
4 11 -3 56.09 7.5
4 11 -3 54.79 8.5
4 11 -3 44.6 9.6
4 11 -3 55.49 6.9
-4 -12 3 11.8 4.2
-4 -12 3 20.8 8
4 12 -3 25.5 6.1
4 12 -3 27.4 6.6
4 12 -3 29.9 8.9
4 12 -3 27.2 7.9
-4 -13 3 5.5 3.6
-4 -13 3 -0.1 5.2
-4 -13 3 0.7 7.8
4 13 -3 3.1 5.4
4 13 -3 7.6 8.2
4 13 -3 4.1 7.8
4 13 -3 0.3 5.1
-4 -14 3 81.59 11.8
4 14 -3 87.59 9.6
4 14 -3 89.89 10
4 14 -3 80.39 11.7
-4 -15 3 36.2 10.1
4 15 -3 28 7.1
4 15 -3 45.8 10.4
4 15 -3 40.8 7.9
4 15 -3 27.2 9.7
-4 -16 3 31.6 9.8
4 16 -3 25.6 10.3
4 16 -3 34.1 10.8
4 16 -3 41.8 8.7
4 16 -3 40.4 8.1
-4 -17 3 13.8 7.5
4 17 -3 12.1 7.4
4 17 -3 5.3 10.3
4 17 -3 13 6.9
4 17 -3 16.5 10.4
4 18 -3 44.3 13.9
4 18 -3 68.29 15.7
4 18 -3 71.19 12.5
-4 18 2 13.2 15.6
-4 18 2 9.3 6.9
-4 18 2 -4.8 11.2
4 -18 -2 -8 8.6
-4 17 2 51.99 9.5
-4 17 2 54.09 10.9
-4 17 2 63.69 11.8
4 -17 -2 68.49 12.7
-4 16 2 7.1 8.5
-4 16 2 3.2 6.8
4 -16 -2 4 7.6
-4 15 2 83.39 12.1
-4 15 2 91.69 11.6
-4 15 2 78.89 12.4
4 -15 -2 78.19 12.3
-4 14 2 128.59 14.2
-4 14 2 96.99 14.4
-4 14 2 102.49 12.3
4 -14 -2 126.69 14.4
4 -14 -2 101.29 10.5
-4 13 2 189.38 14.3
-4 13 2 176.38 13.2
-4 13 2 203.08 15.5
4 -13 -2 193.18 16.3
-4 12 2 10.1 6.9
-4 12 2 6.9 5.7
-4 12 2 11.9 7.1
4 -12 -2 2 7.3
4 -12 -2 7.7 5.1
-4 11 2 93.49 9.6
-4 11 2 106.19 10.8
-4 11 2 99.69 10.7
4 -11 -2 81.09 8.6
4 -11 -2 92.39 11.5
-4 10 2 41.6 8.2
-4 10 2 40.1 6.6
-4 10 2 50.69 7.8
4 -10 -2 52.09 6.4
4 -10 -2 35.7 8.5
-4 9 2 100.59 10.1
-4 9 2 93.89 8.5
-4 9 2 80.79 8.5
4 -9 -2 72.59 7.5
4 -9 -2 77.99 10
-4 8 2 187.88 11.2
-4 8 2 195.78 12.3
-4 8 2 190.18 11.2
4 -8 -2 189.08 10.5
-4 7 2 178.08 10.2
-4 7 2 191.08 11.9
-4 7 2 180.08 11.3
4 -7 -2 183.18 9.8
4 -7 -2 185.68 11.6
-4 6 2 19 4.4
-4 6 2 16.5 4
-4 6 2 11.7 4.5
4 -6 -2 21.8 4.1
4 -6 -2 20.7 5
-4 5 2 558.94 23.2
-4 5 2 584.94 22.5
-4 5 2 583.04 22
4 -5 -2 589.64 23.7
4 -5 -2 569.34 22.1
-4 4 2 634.14 23.3
-4 4 2 621.74 24.5
-4 4 2 615.24 23.6
4 -4 -2 632.94 23.5
4 -4 -2 641.74 24.8
-4 3 2 870.41 29.8
-4 3 2 820.92 31
-4 3 2 846.72 30.4
4 -3 -2 865.91 31.5
4 -3 -2 803.42 30.2
-4 2 2 131.29 6
-4 2 2 127.29 6.7
-4 2 2 131.89 7.6
4 -2 -2 129.19 6.5
4 -2 -2 140.59 7.9
4 -2 -2 136.59 6.3
-4 1 2 1922.31 65.49
-4 1 2 1844.32 64.39
-4 1 2 1902.91 64.99
4 -1 -2 1895.61 64.99
4 -1 -2 1907.71 65.59
4 -1 -2 1821.52 64.49
-4 0 2 1470.35 50.99
-4 0 2 1448.85 50.69
-4 0 2 1340.77 50.09
4 0 -2 1422.86 50.09
4 0 -2 1486.95 50.79
4 0 -2 1503.55 51.19
4 0 -2 1547.45 51.69
-4 -1 2 1818.32 65.19
-4 -1 2 1813.12 65.49
-4 -1 2 1962.1 65.99
-4 -1 2 1882.51 65.69
4 1 -2 1824.92 65.19
4 1 -2 2089.89 66.69
4 1 -2 2001.4 66.69
4 1 -2 1858.91 65.79
-4 -2 2 138.29 8.4
-4 -2 2 146.29 7.5
-4 -2 2 128.69 6.9
-4 -2 2 135.59 6.2
-4 -2 2 130.19 6.4
4 2 -2 150.78 6.7
4 2 -2 149.29 7.9
4 2 -2 130.99 6.2
4 2 -2 122.49 7
-4 -3 2 847.12 30.1
-4 -3 2 829.42 30.2
-4 -3 2 917.21 31.3
-4 -3 2 898.51 31.4
-4 -3 2 814.02 30.6
4 3 -2 836.22 30.3
4 3 -2 811.52 30
4 3 -2 792.02 30.6
4 3 -2 915.71 31.4
-4 -4 2 634.54 23.9
-4 -4 2 662.83 24.3
-4 -4 2 641.14 23.2
-4 -4 2 627.14 23.4
-4 -4 2 698.13 24.7
4 4 -2 668.23 24.2
4 4 -2 598.94 23.9
4 4 -2 616.34 23
4 4 -2 612.64 23.2
4 4 -2 598.14 25.9
-4 -5 2 626.64 23.2
-4 -5 2 555.74 21.7
-4 -5 2 604.74 22.6
-4 -5 2 548.55 22.2
4 5 -2 572.64 21.6
4 5 -2 552.44 21.4
4 5 -2 565.34 23.1
4 5 -2 569.44 22.6
4 5 -2 597.64 22.5
-4 -6 2 20.8 4.6
-4 -6 2 13.7 5.1
-4 -6 2 18.3 3.7
4 6 -2 18.5 5.3
4 6 -2 19.1 3.7
4 6 -2 15.9 4.6
4 6 -2 16.9 3.4
-4 -7 2 194.88 9.7
-4 -7 2 177.78 11.2
-4 -7 2 175.18 10
4 7 -2 170.28 9.4
4 7 -2 184.58 9.2
4 7 -2 181.58 10.7
4 7 -2 182.08 11.5
-4 -8 2 187.38 14.7
-4 -8 2 185.58 12.1
4 8 -2 185.98 12.5
4 8 -2 193.08 10.2
4 8 -2 195.68 11.6
4 8 -2 181.58 9.8
-4 -9 2 85.89 7.9
-4 -9 2 84.29 9.8
-4 -9 2 76.59 7.5
4 9 -2 86.69 7.3
4 9 -2 89.59 10.1
4 9 -2 80.29 8.7
4 9 -2 77.19 7.5
-4 -10 2 45.9 6.3
-4 -10 2 32 6.3
-4 -10 2 46.8 8.9
4 10 -2 38.9 5.9
4 10 -2 41.5 6.5
4 10 -2 28.2 8
4 10 -2 39.7 7.6
-4 -11 2 97.49 9.3
-4 -11 2 87.69 9
-4 -11 2 100.89 11.7
4 11 -2 100.29 12
4 11 -2 89.69 8.2
4 11 -2 101.99 10.8
4 11 -2 83.59 9
-4 -12 2 9.6 8.2
-4 -12 2 8.8 5.2
-4 -12 2 -0.2 2.9
4 12 -2 2.9 6.9
4 12 -2 8.7 5.7
4 12 -2 13.2 9
4 12 -2 9.9 5.4
-4 -13 2 196.98 13.2
4 13 -2 193.98 12.7
4 13 -2 194.18 15
4 13 -2 204.88 13.2
-4 -14 2 112.69 12.5
-4 -14 2 111.99 13.3
-4 -14 2 99.19 12.5
4 14 -2 90.19 13
4 14 -2 89.39 10
4 14 -2 99.79 10
-4 -15 2 89.99 12.1
4 15 -2 90.19 10.7
4 15 -2 72.19 12
4 15 -2 71.49 9.1
4 15 -2 69.09 12.1
-4 -16 2 6.5 9.4
4 16 -2 5.2 9.3
4 16 -2 6.2 7
4 16 -2 13.8 6.6
4 16 -2 3.6 8.3
-4 -17 2 73.29 13.2
4 17 -2 49.6 12.6
4 17 -2 54.69 12.8
4 17 -2 60.49 10
4 17 -2 48.1 8.7
-4 -18 2 -5.6 7
4 18 -2 3.4 6.9
4 18 -2 2.8 11.7
-4 18 1 83.99 11.5
-4 18 1 89.39 16.3
-4 18 1 75.19 13.9
-4 17 1 104.69 12.1
-4 17 1 91.89 14.7
-4 17 1 90.39 13
4 -17 -1 97.69 14.6
-4 16 1 -7.7 8.1
-4 16 1 -0.9 6.3
-4 16 1 13.3 8.4
4 -16 -1 17.3 8.7
-4 15 1 57.89 10.8
-4 15 1 67.59 9.9
-4 15 1 95.39 12.8
4 -15 -1 96.79 13.6
-4 14 1 119.19 13.2
-4 14 1 87.69 11.8
4 -14 -1 108.59 13.5
4 -14 -1 96.79 9.5
-4 13 1 31.7 7.1
-4 13 1 27.3 8.2
-4 13 1 7.2 7.2
4 -13 -1 33.1 8.2
4 -13 -1 23.1 8.6
-4 12 1 339.67 19.8
-4 12 1 347.87 18
-4 12 1 334.17 18.9
4 -12 -1 343.47 17.3
4 -12 -1 393.36 21.1
-4 11 1 20.8 6.1
-4 11 1 14.7 6.8
-4 11 1 21.9 7.1
4 -11 -1 12.7 5
4 -11 -1 16 7.3
-4 10 1 96.49 9.5
-4 10 1 77.89 8.4
-4 10 1 81.69 9.8
4 -10 -1 72.89 9.8
4 -10 -1 77.19 7.9
-4 9 1 283.97 15.8
-4 9 1 286.97 14.5
-4 9 1 276.17 14.5
4 -9 -1 291.17 13.9
4 -9 -1 288.67 16.3
-4 8 1 272.77 15
-4 8 1 278.87 13.9
-4 8 1 283.47 13.9
4 -8 -1 289.37 13.3
-4 7 1 79.39 8
-4 7 1 71.09 6.8
-4 7 1 69.59 7.3
4 -7 -1 72.99 6.2
4 -7 -1 87.49 8.3
-4 6 1 522.85 21.5
-4 6 1 509.45 20.4
-4 6 1 530.05 20.6
4 -6 -1 504.05 20.1
4 -6 -1 511.45 21.7
-4 5 1 325.37 13.4
-4 5 1 303.87 14.2
-4 5 1 312.97 13.4
4 -5 -1 291.67 12.9
4 -5 -1 316.87 14.7
-4 4 1 208.78 9.4
-4 4 1 202.58 9.5
-4 4 1 196.08 10.2
4 -4 -1 200.38 9.2
4 -4 -1 212.28 10.7
-4 3 1 48.6 4.4
-4 3 1 55.79 5.5
-4 3 1 44.9 3.8
4 -3 -1 51.09 5.8
4 -3 -1 44.4 4.2
-4 2 1 47.1 5.2
-4 2 1 41.9 4
-4 2 1 39.3 3.5
4 -2 -1 42.1 3.8
4 -2 -1 43.1 4.8
4 -2 -1 41.3 5
-4 1 1 110.29 5.2
-4 1 1 114.39 6.6
-4 1 1 114.09 5.9
4 -1 -1 115.29 7.1
4 -1 -1 106.39 5.8
4 -1 -1 118.89 7.1
4 -1 -1 109.29 5.3
-4 0 1 0.9 2.5
-4 0 1 1.3 3.6
-4 0 1 1.6 2.7
-4 0 1 0.2 1.5
4 0 -1 0.5 3
4 0 -1 2 1.8
4 0 -1 1.3 2.9
4 0 -1 0.6 2.6
-4 -1 1 99.89 4.9
-4 -1 1 105.19 5.6
-4 -1 1 112.59 6.5
-4 -1 1 100.29 6.1
4 1 -1 101.89 5
4 1 -1 114.29 6
4 1 -1 120.79 7.2
4 1 -1 127.99 6.9
-4 -2 1 42.7 4.2
-4 -2 1 57.29 5.4
-4 -2 1 38.9 3.8
-4 -2 1 46.1 5.5
-4 -2 1 37.3 3.4
4 2 -1 48.2 5
4 2 -1 42.3 3.9
4 2 -1 47.6 4.4
4 2 -1 57.39 5.7
4 2 -1 41.9 3.5
-4 -3 1 50.89 3.9
-4 -3 1 58.89 5.8
-4 -3 1 47.7 4.2
-4 -3 1 60.99 6
-4 -3 1 47.5 5
4 3 -1 60.69 6.1
4 3 -1 52.99 5.5
4 3 -1 49.4 3.8
4 3 -1 58.39 5.9
4 3 -1 49.6 4.2
-4 -4 1 211.08 10.2
-4 -4 1 194.78 9.2
-4 -4 1 223.78 10.8
-4 -4 1 197.48 9.9
4 4 -1 199.58 8.7
4 4 -1 211.68 10.2
4 4 -1 213.18 10.5
4 4 -1 197.98 10.6
4 4 -1 207.28 9.2
-4 -5 1 299.37 13.1
-4 -5 1 310.67 14.6
-4 -5 1 311.27 13.8
-4 -5 1 320.37 13.7
4 5 -1 323.17 13.1
4 5 -1 297.07 12.5
4 5 -1 296.87 13.9
4 5 -1 336.37 14.2
4 5 -1 327.17 14.8
-4 -6 1 495.05 20.5
-4 -6 1 485.75 20
-4 -6 1 553.14 21.7
4 6 -1 514.15 21
4 6 -1 512.35 19.5
4 6 -1 523.25 20.8
4 6 -1 514.35 20
4 6 -1 505.05 21.7
-4 -7 1 73.59 8.3
-4 -7 1 75.79 7.1
-4 -7 1 65.29 6.2
4 7 -1 66.49 6.3
4 7 -1 70.89 6
4 7 -1 76.89 8.5
4 7 -1 71.79 7.4
-4 -8 1 302.27 15.5
-4 -8 1 286.97 13.4
-4 -8 1 259.47 15.8
4 8 -1 269.37 12.7
4 8 -1 287.17 13.2
4 8 -1 291.37 14.5
4 8 -1 271.57 15.5
-4 -9 1 300.57 14.1
-4 -9 1 290.17 16.1
-4 -9 1 282.47 14.2
4 9 -1 271.77 16.2
4 9 -1 286.77 13.9
4 9 -1 277.57 13.4
4 9 -1 285.87 15.2
-4 -10 1 70.89 8
-4 -10 1 105.09 11.2
-4 -10 1 84.49 8.6
4 10 -1 82.29 7.9
4 10 -1 85.39 9.8
4 10 -1 83.49 8.3
4 10 -1 73.89 10.4
-4 -11 1 15.3 5.9
-4 -11 1 9.6 5.5
-4 -11 1 16.1 8.7
4 11 -1 12.6 5.6
4 11 -1 27.1 7.5
4 11 -1 8.4 8
4 11 -1 22.1 5.6
-4 -12 1 334.47 17.1
-4 -12 1 329.17 19.7
4 12 -1 348.67 16.5
4 12 -1 325.77 18.7
4 12 -1 319.67 16.7
4 12 -1 327.47 20.4
-4 -13 1 31.3 9.8
-4 -13 1 26 7.7
4 13 -1 21.9 8.4
4 13 -1 28.9 7.2
4 13 -1 22.6 6.3
-4 -14 1 107.09 14.2
-4 -14 1 112.99 10.5
-4 -14 1 98.49 12.7
4 14 -1 122.69 13.3
-4 -15 1 83.99 13
4 15 -1 76.09 12.2
4 15 -1 84.29 10.5
4 15 -1 67.79 12.1
4 15 -1 65.69 9
-4 -16 1 17.4 9.6
4 16 -1 -8.8 8.5
4 16 -1 -1.5 7.1
4 16 -1 -8.3 7.9
4 16 -1 -0.2 6.1
-4 -17 1 108.59 14.9
4 17 -1 102.09 15.1
4 17 -1 92.49 11.4
4 17 -1 118.19 15.7
4 17 -1 92.99 10.4
4 18 -1 85.29 11.6
4 18 -1 64.49 14.8
4 18 -1 63.19 9.5
-4 18 0 41.8 9.5
-4 18 0 2.9 10.5
4 -18 0 22.9 8.1
-4 17 0 48.4 11.1
-4 17 0 27.6 10.5
-4 17 0 20.8 7.6
4 -17 0 31.3 10.8
-4 16 0 80.49 12.7
-4 16 0 89.69 11.3
-4 16 0 101.09 13.3
4 -16 0 72.69 12.1
-4 15 0 14.8 8.2
-4 15 0 25.6 7.6
-4 15 0 30 9
4 -15 0 50.09 9.5
-4 14 0 110.89 13.6
-4 14 0 98.39 11.8
-4 14 0 123.19 13.1
4 -14 0 122.79 10.2
4 -14 0 122.69 14.2
-4 13 0 178.58 14.8
-4 13 0 159.48 13.8
-4 13 0 179.68 12.7
4 -13 0 182.58 12
4 -13 0 190.78 15.4
-4 12 0 5.2 6.3
-4 12 0 6.2 7.3
-4 12 0 -5.1 4.8
4 -12 0 4.4 4.4
-4 11 0 67.69 8.8
-4 11 0 54.09 7.4
-4 11 0 59.79 9.1
4 -11 0 48.4 6.5
4 -11 0 49.99 9.2
-4 10 0 826.72 32.5
-4 10 0 812.62 33.9
-4 10 0 822.12 32.9
4 -10 0 805.12 31.7
4 -10 0 857.01 34.6
-4 9 0 58.99 7.1
-4 9 0 76.09 7.9
-4 9 0 68.99 8.4
4 -9 0 64.49 8.6
4 -9 0 60.29 6.5
-4 8 0 71.09 7.6
-4 8 0 60.49 7.5
-4 8 0 64.39 6.9
4 -8 0 65.79 6.3
-4 7 0 93.39 8.3
-4 7 0 106.79 7.5
-4 7 0 85.99 7.6
4 -7 0 102.89 7
-4 6 0 24.1 4.9
-4 6 0 29.1 4.9
-4 6 0 26.7 4.5
4 -6 0 20 4.8
4 -6 0 28.1 4
-4 5 0 297.37 12.6
-4 5 0 283.37 13.5
-4 5 0 291.57 12.7
4 -5 0 281.67 13.7
4 -5 0 297.37 12.2
-4 4 0 304.47 12.3
-4 4 0 294.67 14.4
-4 4 0 287.77 12.3
4 -4 0 298.37 12.1
4 -4 0 309.27 13.4
-4 3 0 4.5 2.5
-4 3 0 3.9 3.1
4 -3 0 7.7 3.3
4 -3 0 4.6 2.4
-4 2 0 467.55 17.7
-4 2 0 455.65 17.3
-4 2 0 470.15 18.4
-4 2 0 522.65 18.4
4 -2 0 513.15 18.1
4 -2 0 467.75 18.4
4 -2 0 468.35 17.7
-4 1 0 523.45 19.4
-4 1 0 533.45 19.4
-4 1 0 515.25 18.6
-4 1 0 491.25 18.1
4 -1 0 472.95 18.1
4 -1 0 513.65 19.1
4 -1 0 503.05 18.7
4 -1 0 527.55 19.3
-4 0 0 3770.62 123.69
-4 0 0 3707.43 123.59
-4 0 0 3425.56 122.79
-4 0 0 3642.24 123.89
4 0 0 3669.73 123.89
4 0 0 3718.53 123.79
4 0 0 3617.34 123.69
4 0 0 3421.06 122.79
-4 -1 0 532.85 19.5
-4 -1 0 501.65 18.8
-4 -1 0 519.85 19.2
-4 -1 0 473.45 17.8
-4 -1 0 499.95 18.4
4 1 0 536.25 19.5
4 1 0 519.15 19.3
4 1 0 464.35 17.8
4 1 0 507.95 18.5
-4 -2 0 487.95 18.4
-4 -2 0 473.45 17.5
-4 -2 0 469.95 17.9
-4 -2 0 486.75 18.5
-4 -2 0 449.95 16.9
4 2 0 457.15 17.4
4 2 0 499.85 18.6
4 2 0 443.06 17.8
4 2 0 457.95 16.9
4 2 0 514.95 18.7
-4 -3 0 7.6 3.2
-4 -3 0 12.6 3.5
-4 -3 0 6.3 3.9
-4 -3 0 3.7 1.9
-4 -3 0 6.4 2.4
4 3 0 10.1 3.7
4 3 0 6.6 3.5
4 3 0 5 2
4 3 0 16.7 3.8
4 3 0 9.5 2.6
-4 -4 0 301.87 13.9
-4 -4 0 325.27 13.5
-4 -4 0 308.47 13.1
-4 -4 0 294.47 12.6
4 4 0 343.27 14.1
4 4 0 304.27 12
4 4 0 298.67 13.9
4 4 0 307.17 12.6
4 4 0 287.57 13.2
-4 -5 0 299.27 14.2
-4 -5 0 322.97 13.4
-4 -5 0 288.87 12.7
-4 -5 0 281.67 13.2
4 5 0 303.87 13.5
4 5 0 300.77 14
4 5 0 302.67 14.4
4 5 0 287.47 12.6
4 5 0 278.77 11.9
-4 -6 0 29.1 6.3
-4 -6 0 28.8 4.8
-4 -6 0 24.4 4.1
4 6 0 29.2 5.4
4 6 0 22.3 3.4
4 6 0 21.4 4
4 6 0 32.6 6
4 6 0 21.4 4.9
-4 -7 0 111.29 9.1
-4 -7 0 109.49 7.9
-4 -7 0 105.69 7.5
4 7 0 104.69 9.3
4 7 0 88.99 8.4
-4 -8 0 66.59 6.8
-4 -8 0 59.09 8.1
4 8 0 62.29 6.9
4 8 0 56.29 7.1
4 8 0 74.69 9.1
4 8 0 65.89 5.9
-4 -9 0 61.59 9.2
-4 -9 0 65.59 7.1
-4 -9 0 73.59 7.7
4 9 0 68.69 6.3
4 9 0 52.89 7.6
4 9 0 53.29 9.1
4 9 0 72.69 7.4
-4 -10 0 868.51 35.2
-4 -10 0 816.02 33
-4 -10 0 839.12 33.2
4 10 0 851.21 35.6
4 10 0 847.72 34
4 10 0 825.42 32.8
4 10 0 837.62 31.9
-4 -11 0 50.29 9.7
-4 -11 0 46.1 7
-4 -11 0 60.89 8.2
4 11 0 52.49 8
4 11 0 66.29 10.7
4 11 0 62.59 9.4
4 11 0 58.49 7.1
-4 -12 0 -2.1 5.2
-4 -12 0 3.1 7.9
4 12 0 0.6 5.7
4 12 0 -6.3 7.6
4 12 0 2.3 6.9
4 12 0 -5.7 5
-4 -13 0 180.18 15.8
4 13 0 157.78 11.6
4 13 0 146.19 13.8
4 13 0 172.48 12.5
-4 -14 0 108.69 12.5
-4 -14 0 118.29 11.7
-4 -14 0 116.89 14.9
4 14 0 116.89 13.9
4 14 0 101.99 11.5
4 14 0 107.89 10.3
-4 -15 0 28.8 9.9
4 15 0 17.5 6.5
4 15 0 30.4 10.2
4 15 0 18.8 7.1
4 15 0 30.8 10.1
-4 -16 0 128.39 16.2
4 16 0 116.29 12.4
4 16 0 86.69 12.9
4 16 0 94.59 10.3
4 16 0 91.29 14.4
-4 -17 0 42.2 11.5
4 17 0 24 7.4
4 17 0 29.8 7.9
4 17 0 36 10.8
4 17 0 14.9 10.2
-4 -18 0 17.9 11.4
4 18 0 15.9 7.7
4 18 0 13 7.2
4 18 0 2.4 12.8
-4 18 -1 48 13.9
-4 17 -1 110.29 14.8
-4 17 -1 166.18 13.6
-4 17 -1 147.39 16
4 -17 1 116.99 15
-4 16 -1 10.4 6.3
-4 16 -1 10.5 8
-4 16 -1 9.2 9.1
4 -16 1 8.3 8.2
-4 15 -1 126.79 14.6
-4 15 -1 107.69 13.2
-4 15 -1 133.39 11.8
4 -15 1 114.79 13.6
-4 14 -1 10.5 6
-4 14 -1 16.3 8
-4 14 -1 9.8 7.6
4 -14 1 5.7 6.9
4 -14 1 -0.7 5.3
-4 13 -1 5.5 7.4
-4 13 -1 1.4 5.2
-4 13 -1 11 7
4 -13 1 -2.2 6.7
4 -13 1 -3.5 2.1
-4 12 -1 13.8 5.7
-4 12 -1 15 7.4
-4 12 -1 12.4 6.8
4 -12 1 9.9 6.7
-4 11 -1 944.41 36.7
-4 11 -1 916.61 37.4
-4 11 -1 950.7 38.5
4 -11 1 905.31 35.8
4 -11 1 996.6 38.9
-4 10 -1 143.19 11.3
-4 10 -1 147.29 10.2
-4 10 -1 151.68 11.9
4 -10 1 148.29 12.3
4 -10 1 155.68 9.2
-4 9 -1 362.76 16.9
-4 9 -1 340.57 17.4
-4 9 -1 360.46 16.2
4 -9 1 333.57 15.3
4 -9 1 373.16 18
-4 8 -1 13.7 4
-4 8 -1 6.1 4.8
-4 8 -1 13.8 4.9
4 -8 1 14.8 5.4
-4 7 -1 115.49 7.6
-4 7 -1 109.89 8.2
-4 7 -1 108.09 8.8
4 -7 1 117.69 7.1
-4 6 -1 619.94 23.3
-4 6 -1 600.94 24.1
-4 6 -1 609.84 23.6
4 -6 1 621.44 24.3
4 -6 1 587.44 22.7
-4 5 -1 707.93 26.2
-4 5 -1 713.33 26
-4 5 -1 683.63 26.6
4 -5 1 698.03 25.6
4 -5 1 696.93 26.8
-4 4 -1 31.8 4
-4 4 -1 25.4 4.1
-4 4 -1 34.1 3.6
4 -4 1 32.2 3.3
4 -4 1 24.4 4.2
-4 3 -1 235.58 10.3
-4 3 -1 237.18 9.6
4 -3 1 238.88 9.5
4 -3 1 219.08 10.4
-4 2 -1 7.7 2.9
-4 2 -1 10.8 2.2
-4 2 -1 7.6 3.1
4 -2 1 8.5 3.1
4 -2 1 7.3 2.4
4 -2 1 12.3 2.8
-4 1 -1 1778.12 61.09
-4 1 -1 1677.63 60.29
-4 1 -1 1812.42 61.29
-4 1 -1 1761.22 60.89
4 -1 1 1784.52 61.09
4 -1 1 1795.52 61.39
4 -1 1 1760.52 61.19
-4 0 -1 -1.7 2.1
-4 0 -1 2.1 3.2
-4 0 -1 -1.7 2.7
-4 0 -1 0.4 1.5
4 0 1 -0.3 1.4
4 0 1 0.2 3.1
4 0 1 0.2 2.6
4 0 1 3 2.8
-4 -1 -1 1793.72 59.99
-4 -1 -1 1777.62 60.59
-4 -1 -1 1800.32 60.49
-4 -1 -1 1627.74 59.09
4 1 1 1776.62 60.79
4 1 1 1621.64 59.09
4 1 1 1799.02 60.59
4 1 1 1691.73 59.79
-4 -2 -1 6.4 3.3
-4 -2 -1 4.1 2.3
-4 -2 -1 9.8 3.5
-4 -2 -1 8 3.8
-4 -2 -1 6.4 1.6
4 2 1 5.1 3.2
4 2 1 8.1 3.5
4 2 1 4.6 2.3
4 2 1 5.7 1.7
4 2 1 3.9 3.7
-4 -3 -1 211.78 9
-4 -3 -1 232.98 10.4
-4 -3 -1 242.48 11.3
-4 -3 -1 230.18 9.8
-4 -3 -1 247.08 11.2
4 3 1 227.58 10.5
4 3 1 229.98 9.8
4 3 1 221.78 9
4 3 1 243.78 11.6
4 3 1 228.98 11.2
-4 -4 -1 29.5 4.4
-4 -4 -1 26.9 5.3
-4 -4 -1 39 4.9
-4 -4 -1 30.7 3.9
4 4 1 30.9 4.7
4 4 1 27.3 3
4 4 1 34.7 5.2
4 4 1 34 4.1
4 4 1 28.1 5.4
-4 -5 -1 756.52 27.7
-4 -5 -1 706.63 27
-4 -5 -1 734.13 27.4
-4 -5 -1 747.73 28.4
4 5 1 695.73 26
4 5 1 727.63 27.6
4 5 1 703.83 26.9
4 5 1 740.13 28.3
4 5 1 704.23 28.3
-4 -6 -1 644.34 25.6
-4 -6 -1 607.74 24.3
-4 -6 -1 680.23 24.6
-4 -6 -1 598.24 24
4 6 1 610.24 23
4 6 1 611.04 25.2
4 6 1 639.84 24.7
4 6 1 607.54 25.6
4 6 1 603.24 23.9
-4 -7 -1 123.59 8.3
-4 -7 -1 113.89 8
-4 -7 -1 113.49 9.7
-4 -7 -1 135.39 8.8
4 7 1 115.29 8.9
4 7 1 116.69 7.9
4 7 1 115.49 9.6
4 7 1 109.09 10
-4 -8 -1 22.5 6.7
-4 -8 -1 17.6 4.4
-4 -8 -1 21.9 5.1
4 8 1 13.8 6.1
4 8 1 21.6 5.7
4 8 1 14.5 4.6
4 8 1 16.5 5.4
-4 -9 -1 356.86 16.7
-4 -9 -1 356.76 18.7
-4 -9 -1 356.46 16.7
4 9 1 348.67 16.4
4 9 1 372.06 17.8
4 9 1 361.26 19.2
-4 -10 -1 165.08 13.3
-4 -10 -1 149.79 10.3
4 10 1 151.88 10.5
4 10 1 149.39 11.9
4 10 1 157.78 13.3
-4 -11 -1 965.7 39.5
-4 -11 -1 958.5 37.3
-4 -11 -1 896.61 36.9
4 11 1 937.51 36.9
4 11 1 960.2 38.1
4 11 1 938.91 39.9
-4 -12 -1 18.2 7
-4 -12 -1 15.2 8.7
4 12 1 4.7 7.2
4 12 1 17.5 6.6
-4 -13 -1 5.8 6.2
-4 -13 -1 2.8 2.8
-4 -13 -1 -4.6 8.3
4 13 1 3.8 5.6
4 13 1 -5 5.7
4 13 1 3.9 7.5
-4 -14 -1 4.4 6.1
-4 -14 -1 7 6.3
-4 -14 -1 7.2 9.2
4 14 1 13.8 8.6
4 14 1 -5.9 5.4
4 14 1 4.5 6.7
4 14 1 11.6 8.3
-4 -15 -1 152.58 19.3
4 15 1 137.19 12.6
4 15 1 108.69 13.6
4 15 1 140.09 11.9
-4 -16 -1 12.1 10.3
4 16 1 9 7.2
4 16 1 8 9.4
4 16 1 4.9 6.3
4 16 1 -0.6 8.4
-4 -17 -1 125.59 17.4
4 17 1 148.99 13.5
4 17 1 159.58 16.9
4 17 1 146.79 16.9
4 17 1 149.09 13.9
-4 -18 -1 7 11.2
4 18 1 12.3 12
4 18 1 4 6.4
4 18 1 12.2 7.9
-4 18 -2 -13 10.4
-4 17 -2 4.5 8.6
-4 17 -2 23.9 10.8
-4 17 -2 9.6 6.2
4 -17 2 7.2 5.1
-4 16 -2 122.99 15.3
-4 16 -2 119.19 12.1
-4 16 -2 124.99 13.8
4 -16 2 117.19 13.4
-4 15 -2 56.39 8.9
-4 15 -2 60.99 10.5
-4 15 -2 70.69 11.5
4 -15 2 76.39 11.2
-4 14 -2 -6.4 4.8
-4 14 -2 -6.1 7.5
-4 14 -2 3.7 7.6
4 -14 2 5.9 7.3
-4 13 -2 31.5 8.6
-4 13 -2 35.8 8.9
-4 13 -2 37.3 7
4 -13 2 27.8 8.3
-4 12 -2 61.89 9.6
-4 12 -2 53.79 8.7
-4 12 -2 67.19 8
4 -12 2 53.49 9.3
-4 11 -2 132.99 11.2
-4 11 -2 118.49 9.7
-4 11 -2 141.49 12
4 -11 2 120.49 11.1
-4 10 -2 712.93 28.1
-4 10 -2 722.23 37
-4 10 -2 711.83 29.1
4 -10 2 679.73 27.3
-4 9 -2 2.6 5
-4 9 -2 1.5 3.7
-4 9 -2 6.1 5.1
4 -9 2 2.9 3.3
4 -9 2 1.4 2.5
-4 8 -2 272.37 13
-4 8 -2 275.87 13.9
-4 8 -2 271.47 14.2
4 -8 2 278.77 12.8
-4 7 -2 108.79 7.1
-4 7 -2 94.99 7.9
-4 7 -2 87.89 7.8
4 -7 2 102.49 6.4
-4 6 -2 1.8 3.5
-4 6 -2 1.8 4.5
-4 6 -2 4.8 3.6
4 -6 2 -1.5 2.5
-4 5 -2 56.59 5.9
-4 5 -2 67.89 6
-4 5 -2 55.09 5
4 -5 2 57.89 4.5
-4 4 -2 901.91 32
-4 4 -2 882.21 32.6
4 -4 2 920.61 31.8
-4 3 -2 675.73 24.2
-4 3 -2 687.13 24.8
4 -3 2 676.03 24.2
-4 2 -2 1126.99 39.3
-4 2 -2 1102.89 39.2
-4 2 -2 1094.69 38.7
4 -2 2 1138.69 39
4 -2 2 1115.99 39.6
-4 1 -2 4.3 2.4
-4 1 -2 6.3 2.6
-4 1 -2 4.1 1.5
-4 1 -2 3.9 3.3
4 -1 2 0.1 3.1
4 -1 2 -1.6 2.8
-4 0 -2 382.66 14.8
-4 0 -2 377.56 15.5
-4 0 -2 374.36 14.1
4 0 2 385.56 15.8
4 0 2 390.76 14.3
4 0 2 382.76 14.9
-4 -1 -2 3.3 3.4
-4 -1 -2 8.8 3.5
-4 -1 -2 3.4 2.1
4 1 2 6.2 3.3
4 1 2 3.1 2.1
4 1 2 3.7 3.6
-4 -2 -2 1086.09 39
-4 -2 -2 1038.3 38.1
-4 -2 -2 1131.19 39.5
-4 -2 -2 1063.29 38.5
4 2 2 1083.29 38.1
4 2 2 1040.4 37.2
4 2 2 1089.09 39.1
4 2 2 1155.48 40
-4 -3 -2 693.73 26.1
-4 -3 -2 647.94 24.8
-4 -3 -2 684.53 25.2
-4 -3 -2 704.93 26.1
4 3 2 698.43 26
4 3 2 682.83 24.8
4 3 2 700.33 26.7
4 3 2 664.43 25.2
4 3 2 646.64 23.8
-4 -4 -2 954.9 35.2
-4 -4 -2 948.41 34.3
-4 -4 -2 919.31 34
-4 -4 -2 998.5 35.2
4 4 2 932.61 35.2
4 4 2 908.61 33.8
4 4 2 890.01 32.8
4 4 2 982.3 35.8
4 4 2 926.21 34.3
-4 -5 -2 69.49 7.4
-4 -5 -2 47.6 5.6
-4 -5 -2 74.69 6.6
-4 -5 -2 61.99 7.4
4 5 2 59.79 5.7
4 5 2 60.39 7.1
4 5 2 55.49 4.6
4 5 2 63.59 7.3
4 5 2 62.89 6.7
-4 -6 -2 2.4 4.3
-4 -6 -2 1.3 5.1
-4 -6 -2 -0.3 3.1
-4 -6 -2 5.2 3.8
4 6 2 1.3 4.3
4 6 2 1.2 3.4
4 6 2 -1 4.5
4 6 2 1.8 4.6
-4 -7 -2 105.69 9.6
-4 -7 -2 97.29 7.8
-4 -7 -2 96.89 7.5
-4 -7 -2 115.19 9
4 7 2 112.19 7.8
4 7 2 105.89 9.9
4 7 2 103.49 8.6
4 7 2 102.59 9.5
-4 -8 -2 266.37 15.2
-4 -8 -2 287.77 14.3
-4 -8 -2 263.57 13.4
4 8 2 250.27 15.3
4 8 2 276.17 14.2
4 8 2 262.97 15.1
4 8 2 267.77 13.3
-4 -9 -2 -0.6 4.5
-4 -9 -2 5.3 6.3
-4 -9 -2 7.9 5.1
4 9 2 0.5 4.3
4 9 2 3.3 6.2
4 9 2 -0.7 5.1
-4 -10 -2 707.03 29.2
-4 -10 -2 703.33 31.3
-4 -10 -2 716.03 29.7
4 10 2 724.73 31.9
4 10 2 729.13 29.1
4 10 2 724.43 30.1
-4 -11 -2 122.49 10.5
-4 -11 -2 137.89 14.2
-4 -11 -2 129.59 10.5
4 11 2 125.99 10.8
4 11 2 133.19 12.2
4 11 2 118.09 13.1
-4 -12 -2 75.19 9.3
-4 -12 -2 67.29 8.7
-4 -12 -2 54.79 10.8
4 12 2 50.09 11.2
4 12 2 56.79 8.4
-4 -13 -2 45.7 8.2
-4 -13 -2 51.69 8.6
4 13 2 34.6 8.2
4 13 2 36.2 9.1
-4 -14 -2 7.4 9.2
-4 -14 -2 8.4 6.2
-4 -14 -2 10.1 6.4
4 14 2 3.6 6.2
4 14 2 -2 5.4
4 14 2 -8.3 8.4
4 14 2 -1.2 8
-4 -15 -2 68.49 12.6
4 15 2 72.69 9.3
4 15 2 68.69 12.1
4 15 2 80.09 11.1
4 15 2 87.89 12.6
-4 -16 -2 138.09 16.7
4 16 2 156.38 17.7
4 16 2 133.59 12.7
4 16 2 140.09 15.8
4 16 2 119.19 13.2
-4 -17 -2 24.3 11.2
4 17 2 15.8 6.8
4 17 2 2.2 6.6
4 17 2 13 9.5
4 17 2 3.9 10.9
-4 -18 -2 43.1 13.3
4 18 2 5.6 8
4 18 2 6.6 7
4 18 2 -18.6 11
-4 18 -3 4.8 6.3
-4 18 -3 12.8 8.9
-4 18 -3 20.5 10.4
-4 17 -3 12.1 6.5
-4 17 -3 8.7 8.8
-4 17 -3 25 10.9
4 -17 3 6.3 5.7
-4 16 -3 30.6 9.7
-4 16 -3 14.1 9.2
-4 16 -3 13.6 6.3
4 -16 3 33.4 9.3
-4 15 -3 61.69 8.9
-4 15 -3 63.69 11.2
-4 15 -3 54.19 10.3
4 -15 3 63.69 13.3
-4 14 -3 37.2 9
-4 14 -3 51.99 7.9
-4 14 -3 42.4 9.2
4 -14 3 47.2 13.1
-4 13 -3 5.4 10.3
-4 13 -3 2.5 5.4
-4 13 -3 10.8 7
4 -13 3 4.2 10.2
4 -13 3 -2.4 2.3
-4 12 -3 112.79 9.9
-4 12 -3 121.79 12
-4 12 -3 121.99 11.9
4 -12 3 130.19 14.8
-4 11 -3 655.73 26.4
-4 11 -3 658.63 27.8
-4 11 -3 646.44 28.2
4 -11 3 572.74 25.1
4 -11 3 700.93 28.9
-4 10 -3 3.6 4.2
-4 10 -3 8.9 6.2
-4 10 -3 4.1 5.3
4 -10 3 9.2 3.6
4 -10 3 8.8 5.7
-4 9 -3 110.69 9.7
-4 9 -3 112.59 8.1
-4 9 -3 101.89 9.6
4 -9 3 116.79 9.6
4 -9 3 95.09 10.1
-4 8 -3 8.8 4.6
-4 8 -3 22.8 5.6
-4 8 -3 16.9 4.1
4 -8 3 12 5
4 -8 3 21.4 3.9
-4 7 -3 21.7 4.5
-4 7 -3 11.9 4.8
-4 7 -3 17.9 3.7
-4 6 -3 344.27 16.3
-4 6 -3 344.77 14.9
-4 6 -3 342.47 14.5
-4 5 -3 964.5 34.7
-4 5 -3 943.91 33.8
-4 5 -3 936.31 34.5
-4 4 -3 20.5 33.7
4 -4 3 -5.2 28.6
-4 3 -3 37.6 32.5
4 -3 3 13.2 25.6
-4 2 -3 66.79 5.6
-4 1 -3 1089.59 39.5
-4 1 -3 1113.39 38.2
4 -1 3 1096.49 39.9
-4 0 -3 3 3.5
-4 0 -3 0.1 3
-4 0 -3 -0.4 1.8
4 0 3 -2.1 3.5
4 0 3 1.5 2.9
-4 -1 -3 1101.79 38.8
-4 -1 -3 1058.59 37.9
-4 -1 -3 1105.59 39.7
4 1 3 1087.39 37.9
4 1 3 1088.29 40.1
4 1 3 1077.29 38.8
-4 -2 -3 59.39 6.9
-4 -2 -3 55.79 6.1
-4 -2 -3 60.59 5.7
-4 -2 -3 59.39 5.4
4 2 3 54.19 6.1
4 2 3 50.79 4.3
4 2 3 59.39 6
-4 -3 -3 13.3 4.4
-4 -3 -3 8.5 3.6
-4 -3 -3 12.9 4.6
-4 -3 -3 7.6 2.8
4 3 3 17.9 3.8
4 3 3 7.6 4.4
4 3 3 7.6 2.8
4 3 3 2.3 3.9
-4 -4 -3 2 4.3
-4 -4 -3 6.3 3.1
-4 -4 -3 1.1 4.1
-4 -4 -3 7.1 3.8
4 4 3 5.3 3.9
4 4 3 -0.6 3
4 4 3 5.5 4.6
4 4 3 5.3 2
4 4 3 -0.9 4.3
-4 -5 -3 963.1 36.8
-4 -5 -3 940.21 35.5
-4 -5 -3 992.8 36.8
-4 -5 -3 979.5 35.7
4 5 3 1000 35.4
4 5 3 951.6 37.5
4 5 3 953.9 35.7
4 5 3 958.1 37
-4 -6 -3 376.56 16.9
-4 -6 -3 348.17 15.7
-4 -6 -3 344.77 15.6
-4 -6 -3 372.06 17.2
4 6 3 347.87 17.2
4 6 3 345.37 17.4
4 6 3 353.26 15.4
4 6 3 376.66 17.7
-4 -7 -3 16.2 5.3
-4 -7 -3 22.1 4.8
-4 -7 -3 13.4 4.4
-4 -7 -3 11.2 5.7
4 7 3 18.5 5.7
4 7 3 13.9 4.3
4 7 3 20.9 6.4
4 7 3 17 5.1
-4 -8 -3 23.3 6.8
-4 -8 -3 28.3 6.1
-4 -8 -3 18.4 5.3
-4 -8 -3 16.8 5.8
4 8 3 18.7 5.5
4 8 3 17.9 5.7
4 8 3 20.7 5.8
4 8 3 14.9 6.8
-4 -9 -3 122.09 11.7
-4 -9 -3 117.39 9.5
-4 -9 -3 125.49 9.3
4 9 3 115.79 11.8
4 9 3 119.49 11.5
4 9 3 106.09 9.2
4 9 3 100.29 9.9
-4 -10 -3 5.8 5.3
-4 -10 -3 3.5 7.3
-4 -10 -3 14.3 5.3
4 10 3 11.3 6
4 10 3 16.1 6.7
4 10 3 2 5
4 10 3 7 7.1
-4 -11 -3 703.03 37.6
-4 -11 -3 663.13 28.7
-4 -11 -3 658.23 28.4
4 11 3 714.83 28.7
4 11 3 657.03 29.2
-4 -12 -3 125.69 11.6
-4 -12 -3 156.38 15.6
-4 -12 -3 135.99 10.9
4 12 3 126.99 11.3
4 12 3 134.39 12.9
-4 -13 -3 1.5 8.8
-4 -13 -3 6.5 6.1
-4 -13 -3 8.1 6.5
4 13 3 7.6 7.9
4 13 3 -7.3 6.7
4 13 3 -0.3 5.7
-4 -14 -3 39.5 11.1
-4 -14 -3 56.19 8.9
-4 -14 -3 36 11.1
4 14 3 42.8 10.5
4 14 3 47.2 9.1
4 14 3 43.1 10.2
-4 -15 -3 96.29 14
4 15 3 49.8 8.2
4 15 3 68.89 12.2
4 15 3 64.09 12
4 15 3 61.99 10.1
-4 -16 -3 25.5 11.4
4 16 3 24.3 7.7
4 16 3 40.5 10.1
4 16 3 30 9.3
4 16 3 17.1 10.4
-4 -17 -3 18 12.1
4 17 3 1.9 6.7
4 17 3 41.8 12.2
4 17 3 -2.9 9.5
4 17 3 8.8 7.9
-4 -18 -3 12.3 12.1
4 18 3 2.3 7.3
4 18 3 13 7.9
4 18 3 20.4 13.5
-4 18 -4 18.5 11.1
-4 18 -4 18.9 10.5
-4 18 -4 27.7 7.1
-4 17 -4 15.5 6
-4 17 -4 9.9 8.4
-4 17 -4 25.8 10.9
4 -17 4 23.5 6.5
-4 16 -4 103.29 11
-4 16 -4 107.29 13.9
-4 16 -4 119.49 21.5
4 -16 4 126.49 13.2
-4 15 -4 65.99 11.1
-4 15 -4 59.29 8.5
-4 15 -4 57.99 10.6
-4 14 -4 60.79 10.4
-4 14 -4 70.69 10.6
-4 14 -4 43.4 7.6
4 -14 4 60.29 9.4
-4 13 -4 135.79 12.9
-4 13 -4 130.19 11.1
-4 13 -4 137.79 12.7
4 -13 4 111.59 9.2
4 -13 4 141.59 13.6
-4 12 -4 83.29 8.7
-4 12 -4 100.79 11.1
-4 12 -4 82.89 10.3
-4 11 -4 146.69 11.8
-4 11 -4 109.99 9.2
-4 11 -4 123.89 11.1
4 -11 4 111.49 8.1
4 -11 4 133.09 12.2
-4 10 -4 344.77 17
-4 10 -4 339.97 15.5
-4 10 -4 328.87 17.1
4 -10 4 323.87 14.4
-4 9 -4 21.8 6.1
-4 9 -4 15.1 5.1
-4 9 -4 18.5 4.5
-4 8 -4 11.5 4.4
-4 8 -4 0.5 3.2
-4 8 -4 7.4 5.1
-4 7 -4 113.09 8.7
-4 7 -4 132.19 7.4
-4 6 -4 1165.88 42.5
-4 5 -4 308.97 13.6
-4 4 -4 -12.4 32.7
4 -4 4 37.5 28.7
-4 3 -4 390.06 59.49
4 -3 4 452.15 49.1
-4 2 -4 32.3 4.5
4 -2 4 35.6 5
-4 1 -4 681.53 26.4
4 -1 4 702.53 27
-4 0 -4 263.67 11
-4 0 -4 251.37 12.6
-4 0 -4 262.17 10.1
4 0 4 253.37 13
4 0 4 256.47 10.9
-4 -1 -4 693.33 25.6
-4 -1 -4 695.73 24.7
-4 -1 -4 686.43 26.9
4 1 4 692.33 27.5
4 1 4 674.23 25.5
-4 -2 -4 37.4 3.9
-4 -2 -4 50.19 5.1
-4 -2 -4 43.1 5.5
-4 -2 -4 33.2 5.4
4 2 4 31.2 5.8
4 2 4 30.9 4.8
4 2 4 37 4
-4 -3 -4 437.96 17.8
-4 -3 -4 421.86 16.8
-4 -3 -4 399.26 16.4
-4 -3 -4 432.16 18.8
4 3 4 415.56 16.8
4 3 4 415.36 16.4
4 3 4 419.76 19.3
4 3 4 415.46 17.7
-4 -4 -4 10.8 4.1
-4 -4 -4 10 3.4
-4 -4 -4 5.3 4.7
-4 -4 -4 15.5 5.1
4 4 4 16 4.4
4 4 4 7.4 4.7
4 4 4 7.4 3.4
4 4 4 11.8 5.2
-4 -5 -4 289.97 13.4
-4 -5 -4 297.57 15.4
-4 -5 -4 303.77 15
-4 -5 -4 299.87 13.6
4 5 4 297.67 16.3
4 5 4 305.87 13.7
4 5 4 292.87 14.9
4 5 4 278.37 13
-4 -6 -4 1184.78 44.4
-4 -6 -4 1153.58 43
-4 -6 -4 1181.98 44.4
-4 -6 -4 1164.68 43
4 6 4 1191.68 42.8
4 6 4 1186.88 45.6
4 6 4 1145.29 44.5
-4 -7 -4 138.79 10.7
-4 -7 -4 119.99 10.6
-4 -7 -4 114.39 8.5
-4 -7 -4 120.79 8.6
4 7 4 109.39 10.7
4 7 4 115.49 10.3
4 7 4 130.09 9.2
4 7 4 108.29 8.3
-4 -8 -4 8.9 5.3
-4 -8 -4 1.1 4.4
-4 -8 -4 4.6 4.5
-4 -8 -4 4.9 5.8
4 8 4 10.1 6.6
4 8 4 4.4 5.2
4 8 4 6.6 5.5
4 8 4 -0.1 4.3
-4 -9 -4 15.3 5.6
-4 -9 -4 21.4 6.2
-4 -9 -4 11.8 5.2
-4 -9 -4 1.1 7.5
4 9 4 18.5 5.3
4 9 4 18.6 7.1
4 9 4 8 5.8
4 9 4 11 6.2
-4 -10 -4 347.37 17.7
-4 -10 -4 338.77 20
-4 -10 -4 367.26 17.2
4 10 4 354.86 18.1
4 10 4 342.77 17.4
-4 -11 -4 116.19 10.9
-4 -11 -4 115.89 10.4
-4 -11 -4 136.09 14.2
4 11 4 117.29 10.8
4 11 4 119.69 11.8
-4 -12 -4 113.69 11.6
-4 -12 -4 95.69 10.3
-4 -12 -4 84.59 12.6
4 12 4 77.19 10.8
4 12 4 110.49 11
4 12 4 107.49 12
-4 -13 -4 144.29 11.8
-4 -13 -4 135.29 15.4
-4 -13 -4 157.48 12.8
4 13 4 155.58 13.9
4 13 4 111.39 20.8
4 13 4 165.08 12.9
-4 -14 -4 59.99 13
-4 -14 -4 48.3 9
4 14 4 62.99 11.2
4 14 4 60.29 10
4 14 4 56.49 11.4
-4 -15 -4 75.59 14
4 15 4 70.39 10.8
4 15 4 62.49 12.3
4 15 4 81.39 13.1
-4 -16 -4 134.69 17.3
4 16 4 117.49 11.7
4 16 4 125.29 15.2
4 16 4 104.79 15.1
4 16 4 123.69 13.8
-4 -17 -4 31.2 12.2
4 17 4 26.3 11.3
4 17 4 14.8 9.1
4 17 4 9.7 7.5
4 17 4 10.8 16.5
-4 -18 -4 44.8 14.5
4 18 4 13.3 6.9
4 18 4 35.6 11.5
4 18 4 -2.5 11.8
4 18 4 21.6 9.1
-4 18 -5 -17.2 11.6
-4 18 -5 11.9 8.7
-4 18 -5 10.3 6.1
-4 17 -5 2.8 9
-4 17 -5 -1.1 5.4
-4 17 -5 8.6 8.8
-4 16 -5 -2.4 7.4
-4 16 -5 -3 5
-4 16 -5 2.4 8.5
-4 15 -5 49.3 10.4
-4 15 -5 51.19 8.1
-4 15 -5 42.9 9.7
-4 14 -5 313.97 16.6
-4 14 -5 337.07 19.4
-4 14 -5 295.27 19.1
-4 13 -5 -6.7 8.8
-4 13 -5 -9.5 5.8
-4 12 -5 259.77 16.4
-4 12 -5 267.17 16.1
-4 12 -5 250.57 13.8
-4 11 -5 71.09 8.9
-4 11 -5 65.49 9.3
-4 11 -5 62.89 7.2
-4 10 -5 2.6 4.8
-4 10 -5 0.6 5.9
-4 10 -5 -0.8 4
-4 9 -5 127.89 10.6
-4 9 -5 137.29 8.5
-4 8 -5 71.69 7.9
-4 7 -5 226.98 12
-4 6 -5 25.3 5.2
-4 5 -5 295.47 13.3
-4 4 -5 341.57 56.69
4 -4 5 323.07 41.5
-4 3 -5 27.9 40.9
4 -3 5 50.99 23.9
-4 2 -5 713.13 27.4
4 -2 5 717.13 28.4
-4 1 -5 995.1 38.7
4 -1 5 1093.09 39.7
-4 0 -5 4.2 4.2
4 0 5 -0.4 3.9
-4 -1 -5 1013 37
-4 -1 -5 1032.8 38.9
-4 -1 -5 1008.9 36.2
4 1 5 1012.8 37
4 1 5 1070.69 39.8
-4 -2 -5 728.03 29.1
-4 -2 -5 731.63 27.5
-4 -2 -5 710.13 26.4
-4 -2 -5 744.13 26.8
4 2 5 726.13 29.8
4 2 5 719.13 26.2
4 2 5 706.63 27.4
-4 -3 -5 22.9 4.6
-4 -3 -5 14.9 3.7
-4 -3 -5 15.8 5.1
-4 -3 -5 18.2 5.5
4 3 5 10.9 4.6
4 3 5 14.9 5.2
4 3 5 21.5 3.5
-4 -4 -5 300.67 13.6
-4 -4 -5 312.97 15.1
-4 -4 -5 334.87 16.3
-4 -4 -5 303.77 13.8
4 4 5 318.87 16.9
4 4 5 301.07 14.9
4 4 5 316.57 13.4
4 4 5 307.57 13.7
-4 -5 -5 284.87 13.2
-4 -5 -5 299.57 15.6
-4 -5 -5 295.57 13.2
-4 -5 -5 266.97 14.5
4 5 5 268.27 12.8
4 5 5 272.67 14.4
4 5 5 288.07 13.3
4 5 5 298.27 16.4
-4 -6 -5 26.1 8
-4 -6 -5 30.8 6.9
-4 -6 -5 31.3 5.5
-4 -6 -5 34.2 5.3
4 6 5 25.7 4.8
4 6 5 23.2 6.3
4 6 5 33 6
4 6 5 29.9 6.3
-4 -7 -5 223.98 12.3
-4 -7 -5 240.68 14.4
-4 -7 -5 226.08 12.1
-4 -7 -5 223.88 15.9
4 7 5 231.18 15.3
4 7 5 252.47 12.9
4 7 5 242.98 12.4
4 7 5 204.98 13.9
-4 -8 -5 79.39 8.1
-4 -8 -5 61.99 7.7
-4 -8 -5 57.09 8.3
-4 -8 -5 78.39 9.9
4 8 5 57.89 8.9
4 8 5 74.49 8.2
4 8 5 58.29 7.2
4 8 5 52.19 8.7
-4 -9 -5 154.88 10.9
-4 -9 -5 127.99 12.9
-4 -9 -5 152.78 12.4
4 9 5 144.89 11.4
4 9 5 136.09 10.5
-4 -10 -5 -0.2 7.4
-4 -10 -5 2.4 5
-4 -10 -5 1.2 6.2
-4 -10 -5 1.2 5.1
4 10 5 -5.3 6
4 10 5 -2.2 5.1
-4 -11 -5 75.69 12
-4 -11 -5 86.79 9.8
-4 -11 -5 80.29 10.2
-4 -11 -5 69.49 8.9
4 11 5 70.69 10
4 11 5 59.89 10
4 11 5 64.89 8.9
-4 -12 -5 264.97 15.5
-4 -12 -5 252.97 16.2
-4 -12 -5 267.07 19.1
4 12 5 252.97 21.7
4 12 5 280.97 16.3
4 12 5 282.47 17.2
-4 -13 -5 4.8 6.1
-4 -13 -5 1.4 5.9
-4 -13 -5 -9.8 8.1
4 13 5 -2.1 6.8
4 13 5 -7.3 6.1
4 13 5 -4.5 7.5
-4 -14 -5 325.27 19
-4 -14 -5 330.67 22.2
4 14 5 328.67 20.4
4 14 5 323.17 22
4 14 5 317.37 18.9
-4 -15 -5 30.6 11.9
4 15 5 46.1 10.9
4 15 5 43.5 11.3
-4 -16 -5 -7.1 9.7
4 16 5 6.8 6.7
4 16 5 3.7 8.2
4 16 5 4 8.9
4 16 5 6 10.9
-4 -17 -5 15.6 12.2
4 17 5 8.1 10.4
4 17 5 -2.8 6.7
4 17 5 7.2 8.6
4 17 5 -0.9 7.6
-4 -18 -5 27.5 13.8
4 18 5 18.2 7.2
4 18 5 20.9 8.8
4 18 5 1.4 8.9
-4 17 -6 98.19 13.8
-4 17 -6 111.69 11
-4 16 -6 17.9 9.7
-4 16 -6 9.5 6
-4 16 -6 24.9 9.4
-4 15 -6 12.9 8.8
-4 15 -6 20.7 6.5
-4 15 -6 31.7 9.3
-4 14 -6 6.9 5.8
-4 14 -6 6 7.5
-4 14 -6 -3.2 7.6
-4 13 -6 340.97 16.7
-4 13 -6 338.07 22.3
-4 13 -6 356.06 19.2
-4 12 -6 -1.6 5.6
-4 12 -6 4.7 7.1
-4 11 -6 187.68 13.6
-4 10 -6 97.39 10.3
-4 9 -6 -0.3 5.4
-4 8 -6 33.4 6.4
-4 7 -6 273.67 13.7
-4 6 -6 166.38 10
-4 5 -6 148.79 10
-4 2 -6 93.29 8.4
-4 1 -6 349.37 16.8
4 -1 6 367.76 17.6
-4 0 -6 558.14 23.7
4 0 6 556.54 24.4
-4 -1 -6 354.76 17.4
-4 -1 -6 363.86 14.1
-4 -1 -6 351.76 15
4 1 6 373.26 18.2
4 1 6 347.47 14.9
-4 -2 -6 73.39 6.6
-4 -2 -6 69.89 7.1
-4 -2 -6 82.49 5.8
-4 -2 -6 97.89 9.3
4 2 6 68.29 6.8
4 2 6 86.99 9.7
-4 -3 -6 337.67 15.5
-4 -3 -6 325.37 14.4
-4 -3 -6 339.67 15.5
-4 -3 -6 340.77 17.3
4 3 6 329.47 17.8
4 3 6 349.27 14
4 3 6 320.77 15.2
-4 -4 -6 399.96 16.6
-4 -4 -6 409.26 16.6
-4 -4 -6 368.36 24.7
-4 -4 -6 410.46 18.2
4 4 6 398.16 16.3
4 4 6 379.96 16.4
4 4 6 408.66 20.3
4 4 6 374.26 17.8
-4 -5 -6 147.09 8.9
-4 -5 -6 138.99 8.9
-4 -5 -6 142.49 11.7
-4 -5 -6 149.39 11
4 5 6 149.29 9.1
4 5 6 160.68 12.4
4 5 6 146.19 10.5
4 5 6 148.79 8.8
-4 -6 -6 196.18 13.1
-4 -6 -6 172.78 12.2
-4 -6 -6 180.58 10.6
-4 -6 -6 174.38 10.4
4 6 6 178.98 12.3
4 6 6 180.78 13.8
4 6 6 177.68 10.6
4 6 6 177.28 10.3
-4 -7 -6 288.37 14
-4 -7 -6 289.57 16.3
-4 -7 -6 293.17 16.8
-4 -7 -6 273.47 14.2
4 7 6 281.87 14.1
4 7 6 294.37 14.5
-4 -8 -6 28.1 6.2
-4 -8 -6 34.1 8
-4 -8 -6 35 6.3
-4 -8 -6 32.2 7.7
4 8 6 34.5 6.9
4 8 6 40.7 6.6
-4 -9 -6 -3.1 7.4
-4 -9 -6 12.3 5.5
-4 -9 -6 -0.4 6.7
-4 -9 -6 14 6.9
4 9 6 0.3 5.1
4 9 6 9.4 5.8
-4 -10 -6 90.39 9.1
-4 -10 -6 92.49 10.9
-4 -10 -6 99.39 12.4
-4 -10 -6 89.19 10
4 10 6 109.69 11
4 10 6 83.59 10.5
4 10 6 94.19 10
-4 -11 -6 183.78 16.3
-4 -11 -6 222.88 13.7
-4 -11 -6 177.68 12.7
-4 -11 -6 195.08 15.5
4 11 6 193.08 14.8
4 11 6 175.08 13.2
4 11 6 189.28 14.1
-4 -12 -6 -3.8 5.7
-4 -12 -6 2.7 6
-4 -12 -6 9 9.5
-4 -12 -6 4.9 7.5
4 12 6 6.8 7.7
4 12 6 6.4 6.5
4 12 6 8.9 7.6
-4 -13 -6 338.87 18.7
-4 -13 -6 348.87 23.3
-4 -13 -6 360.96 19.7
4 13 6 378.76 20
4 13 6 363.96 20.4
4 13 6 347.97 22.3
-4 -14 -6 20.5 7.7
-4 -14 -6 11.4 10.1
4 14 6 7.7 7.7
4 14 6 34.2 9.7
4 14 6 -3.1 8.4
-4 -15 -6 23.6 11.5
4 15 6 13.5 15.3
4 15 6 20.1 9.8
4 15 6 18.5 10.5
-4 -16 -6 37.5 12.3
4 16 6 9.6 9.8
4 16 6 24.1 9.2
4 16 6 20.3 9.2
4 16 6 23.9 7.3
-4 -17 -6 136.29 18.2
4 17 6 138.69 24.6
4 17 6 113.99 12.2
4 17 6 141.49 15.1
4 17 6 110.99 14.4
-4 17 -7 1.6 10
-4 17 -7 0.9 8.2
-4 16 -7 4.1 9
-4 16 -7 1.1 8.2
-4 15 -7 17.2 8.8
-4 14 -7 149.49 15.2
-4 13 -7 12.9 8.1
-4 12 -7 402.36 21
-4 11 -7 94.29 10.8
-4 10 -7 8.5 6.4
-4 9 -7 3.9 5.7
-4 8 -7 149.79 10.7
-4 7 -7 81.09 8.1
-4 6 -7 8.1 4.5
-4 5 -7 99.69 7.7
-4 3 -7 50.19 6.5
-4 2 -7 1066.79 40.7
-4 1 -7 193.48 12.3
-4 0 -7 -0.5 4.7
-4 -1 -7 174.08 9.6
-4 -1 -7 180.38 12.5
-4 -1 -7 185.18 8.6
-4 -2 -7 1112.19 40.9
-4 -2 -7 1173.28 43.7
-4 -2 -7 1129.19 41
-4 -2 -7 1160.48 46.4
-4 -3 -7 60.99 5.9
-4 -3 -7 54.59 7.9
-4 -3 -7 65.19 6.3
-4 -3 -7 62.89 7
4 3 7 52.59 5.5
-4 -4 -7 1302.27 48.2
-4 -4 -7 1343.07 48
-4 -4 -7 1357.06 49.5
-4 -4 -7 1337.27 51.29
4 4 7 1334.37 47.9
-4 -5 -7 104.69 9.9
-4 -5 -7 93.09 7.9
-4 -5 -7 105.79 7.8
-4 -5 -7 107.79 11
4 5 7 98.69 8
4 5 7 106.39 7.7
-4 -6 -7 4.6 5.8
-4 -6 -7 0.2 4.4
-4 -6 -7 5.8 4.5
-4 -6 -7 -3.7 5.5
4 6 7 0.6 3.9
4 6 7 6.3 4.9
-4 -7 -7 73.29 7.5
-4 -7 -7 72.29 9.5
-4 -7 -7 76.69 10.1
-4 -7 -7 75.19 8.2
4 7 7 66.99 7.5
4 7 7 82.79 8.4
-4 -8 -7 157.88 10.8
-4 -8 -7 158.58 11.2
-4 -8 -7 183.28 14.3
-4 -8 -7 173.38 13.9
4 8 7 173.28 12.9
4 8 7 182.38 11.6
4 8 7 175.98 11.8
-4 -9 -7 3.6 7
-4 -9 -7 4.9 4.9
-4 -9 -7 16.1 5.8
-4 -9 -7 10.6 7.1
4 9 7 4.4 6.2
4 9 7 -0.6 5.1
-4 -10 -7 -1.4 5.4
-4 -10 -7 10.5 7.2
-4 -10 -7 6.5 8.1
-4 -10 -7 7.6 4.7
[truncated: 1,720,057 more chars]
