# Supplementary material for: Organophosphides: A New Class of Luminophore Ligands for Copper(I) Carbene Based TADF Emitters and Photocatalysts
Source: Angew Chem Int Ed Engl. 2026 Feb 25;65(13):e18530. doi: 10.1002/anie.202518530 (PMC13007583; doi:10.1002/anie.202518530)
Supplement: Supplementary file 4 — Supporting File 4: anie71068‐sup‐0004‐Data.zip. [file ANIE-65-e18530-s001.zip › PCRX1037_PCRB1037_a-finalcif.cif]

data_pcrx1037_pcrb1037_a
_audit_contact_author_name        'Paul C. Ruer'
_audit_contact_author_phone       '+49 231 755 3971'
_audit_contact_author_email       paul.ruer@tu-dortmund.de
_audit_contact_author_address
;Inorganic Chemistry II
Faculty of Chemistry and Chemical Biology
TU Dortmund University
Otto-Hahn-Str. 6
44227 Dortmund
Germany
;
_audit_creation_method
;FinalCif V151 by Daniel Kratzert, Freiburg 2025, 
https://dkratzert.de/finalcif.html
;
_publ_contact_author_id_orcid     0000-0002-2969-9359
_publ_section_references
;
Dolomanov, O.V., Bourhis, L.J., Gildea, R.J, Howard, J.A.K. & Puschmann, H.
 (2009), J. Appl. Cryst. 42, 339-341.

Sheldrick, G.M. (2015). Acta Cryst. C71, 3-8.
;
_shelx_SHELXL_version_number      '2019/3'
_chemical_name_systematic         ?
_chemical_name_common             ?
_chemical_formula_sum             'C38 H53 Cu N P'
_chemical_formula_moiety          'C38 H53 Cu N P'
_chemical_formula_weight          618.32
_chemical_melting_point           ?
_space_group_crystal_system       'monoclinic'
_space_group_IT_number            14
_space_group_name_H-M_alt         'P 1 21/c 1'
_space_group_name_Hall            '-P 2ybc'
_shelx_space_group_comment
;
The symmetry employed for this shelxl refinement is uniquely defined
by the following loop, which should always be used as a source of
symmetry information in preference to the above space-group names.
They are only intended as comments.
;

loop_
_space_group_symop_operation_xyz
'x, y, z'
'-x, y+1/2, -z+1/2'
'-x, -y, -z'
'x, -y-1/2, z-1/2'

_cell_length_a                    16.6746(7)
_cell_length_b                    13.1698(5)
_cell_length_c                    16.0654(6)
_cell_angle_alpha                 90
_cell_angle_beta                  93.351(2)
_cell_angle_gamma                 90
_cell_volume                      3521.9(2)
_cell_formula_units_Z             4
_cell_measurement_temperature     150.00
_cell_measurement_reflns_used     9010
_cell_measurement_theta_min       2.65
_cell_measurement_theta_max       66.61
_exptl_crystal_description        block
_exptl_crystal_colour             ?
_exptl_crystal_recrystallization_method
;vapor diffusion of pentane into a THF solution of the compound at -30 \%C inside
 an argon-filled glove-box
;
_exptl_crystal_density_meas       ?
_exptl_crystal_density_method     ?
_exptl_crystal_density_diffrn     1.166
_exptl_crystal_F_000              1328
_exptl_crystal_size_max           0.103
_exptl_crystal_size_mid           0.082
_exptl_crystal_size_min           0.057
_exptl_absorpt_coefficient_mu     1.473
_exptl_absorpt_correction_type    none
_exptl_absorpt_correction_T_min   0.6148
_exptl_absorpt_correction_T_max   0.7528
_exptl_absorpt_process_details
;
SADABS-2016/2 (Bruker,2016/2) was used for absorption correction.
wR2(int) was 0.1156 before and 0.0872 after correction.
The Ratio of minimum to maximum transmission is 0.8167.
The \l/2 correction factor is Not present.
;
_exptl_absorpt_special_details    ?
_shelx_estimated_absorpt_T_min    ?
_shelx_estimated_absorpt_T_max    ?
_exptl_transmission_factor_min    ?
_exptl_transmission_factor_max    ?
_exptl_special_details            ?
_diffrn_ambient_temperature       150.00
_diffrn_radiation_type            CuK\a
_diffrn_radiation_wavelength      1.54178
_diffrn_radiation_monochromator   'mirror optics'
_diffrn_measurement_ambient_temperature_device_make ?
_diffrn_radiation_probe           x-ray
_diffrn_source                    'microfocus sealed X-ray tube'
_diffrn_source_type               'Incoatec I\ms 3.0'
_diffrn_source_voltage            50.0
_diffrn_source_current            1.1
_diffrn_detector                  HPAD
_diffrn_detector_type             'Bruker PHOTON II'
_diffrn_detector_area_resol_mean  7.41
_diffrn_measurement_device        'four-circle diffractometer'
_diffrn_measurement_device_type   'Bruker D8 VENTURE dual wavelength Mo/Cu'
_diffrn_measurement_method        '\w and \f scans'
_diffrn_measurement_specimen_support 'MiTeGen micromount'
_diffrn_reflns_number             59778
_diffrn_reflns_av_unetI/netI      0.0387
_diffrn_reflns_av_R_equivalents   0.0834
_diffrn_reflns_theta_min          2.654
_diffrn_reflns_theta_max          66.923
_diffrn_reflns_theta_full         66.923
_diffrn_reflns_limit_h_min        -19
_diffrn_reflns_limit_h_max        19
_diffrn_reflns_limit_k_min        -15
_diffrn_reflns_limit_k_max        14
_diffrn_reflns_limit_l_min        -19
_diffrn_reflns_limit_l_max        19
_diffrn_standards_number          0
_diffrn_measured_fraction_theta_max 0.996
_diffrn_measured_fraction_theta_full 0.996
_diffrn_reflns_Laue_measured_fraction_max 0.996
_diffrn_reflns_Laue_measured_fraction_full 0.996
_diffrn_reflns_point_group_measured_fraction_max 0.996
_diffrn_reflns_point_group_measured_fraction_full 0.996
_reflns_number_total              6243
_reflns_number_gt                 5112
_reflns_threshold_expression      'I > 2\s(I)'
_reflns_Friedel_coverage          0.000
_reflns_Friedel_fraction_max      .
_reflns_Friedel_fraction_full     .
_reflns_special_details
;
 Reflections were merged by SHELXL according to the crystal
 class for the calculation of statistics and refinement.
 
 _reflns_Friedel_fraction is defined as the number of unique
 Friedel pairs measured divided by the number that would be
 possible theoretically, ignoring centric projections and
 systematic absences.
;
_computing_data_collection        'Bruker BIS V6.2.16/2021-10-22 and APEX4 2022.1-1'
_computing_cell_refinement        'SAINT V8.40B (?, 2016)'
_computing_data_reduction         'SAINT V8.40B (?, 2016)'
_computing_structure_solution     'SHELXT 2018/2 (Sheldrick, 2018)'
_computing_structure_refinement   'SHELXL 2019/3 (Sheldrick, 2015)'
_computing_molecular_graphics     'Olex2 1.5 (Dolomanov et al., 2009)'
_computing_publication_material   'Olex2 1.5 (Dolomanov et al., 2009)'
_refine_special_details           ?
_refine_ls_structure_factor_coef  Fsqd
_refine_ls_matrix_type            full
_refine_ls_weighting_scheme       calc
_refine_ls_weighting_details      'w=1/[\s^2^(Fo^2^)+(0.0709P)^2^+3.7708P] where P=(Fo^2^+2Fc^2^)/3'
_atom_sites_solution_primary      direct
_atom_sites_solution_secondary    ?
_atom_sites_solution_hydrogens    geom
_refine_ls_hydrogen_treatment     constr
_refine_ls_number_reflns          6243
_refine_ls_number_parameters      384
_refine_ls_number_restraints      0
_refine_ls_R_factor_all           0.0637
_refine_ls_R_factor_gt            0.0500
_refine_ls_wR_factor_ref          0.1383
_refine_ls_wR_factor_gt           0.1257
_refine_ls_goodness_of_fit_ref    1.034
_refine_ls_restrained_S_all       1.034
_refine_ls_shift/su_max           0.001
_refine_ls_shift/su_mean          0.000
_refine_diff_density_max          0.670
_refine_diff_density_min          -0.727
_refine_diff_density_rms          0.074
_refine_ls_extinction_method      none
_refine_ls_extinction_coef        .

loop_
_atom_type_symbol
_atom_type_description
_atom_type_scat_dispersion_real
_atom_type_scat_dispersion_imag
_atom_type_scat_source
'C'  'C'  0.0181  0.0091 'International Tables Vol C Tables 4.2.6.8 and 6.1.1.4'
'H'  'H'  0.0000  0.0000 'International Tables Vol C Tables 4.2.6.8 and 6.1.1.4'
'N'  'N'  0.0311  0.0180 'International Tables Vol C Tables 4.2.6.8 and 6.1.1.4'
'P'  'P'  0.2955  0.4335 'International Tables Vol C Tables 4.2.6.8 and 6.1.1.4'
'Cu' 'Cu' -1.9646 0.5888 'International Tables Vol C Tables 4.2.6.8 and 6.1.1.4'

_geom_special_details
;
 All esds (except the esd in the dihedral angle between two l.s. planes)
 are estimated using the full covariance matrix.  The cell esds are taken
 into account individually in the estimation of esds in distances, angles
 and torsion angles; correlations between esds in cell parameters are only
 used when they are defined by crystal symmetry.  An approximate (isotropic)
 treatment of cell esds is used for estimating esds involving l.s. planes.
;
_audit_creation_date              2025-08-20
_diffrn_source_power              0.05500000000000001
_olex2_refinement_description
;
1. Fixed Uiso
 At 1.2 times of:
  All C(H) groups, All C(H,H) groups
 At 1.5 times of:
  All C(H,H,H) groups
2.a Ternary CH refined with riding coordinates:
 C00K(H00K), C00S(H00W)
2.b Secondary CH2 refined with riding coordinates:
 C00F(H00F,H00G)
2.c Aromatic/amide H refined with riding coordinates:
 C00D(H00D), C00E(H00E), C00N(H00O), C00R(H00V), C00V(H00Z), C011(H011),
 C012(H012)
2.d Idealised Me refined as rotating group:
 C00C(H00A,H00B,H00C), C00L(H00H,H00I,H00J), C00M(H00L,H00M,H00N), C00P(H00P,
 H00Q,H00R), C00Q(H00S,H00T,H00U), C00T(H00X,H00Y,H), C00W(H00,HA,HB), C00X(H1,
 HC,HD), C00Y(H2,HE,HF), C00Z(H3,HG,HH), C010(H01A,H01B,H01C), C013(H01D,H01E,
 H01F), C014(H01G,H01H,H01I), C015(H01J,H01K,H01L)
;

loop_
_atom_site_label
_atom_site_type_symbol
_atom_site_fract_x
_atom_site_fract_y
_atom_site_fract_z
_atom_site_U_iso_or_equiv
_atom_site_adp_type
_atom_site_occupancy
_atom_site_site_symmetry_order
_atom_site_calc_flag
_atom_site_refinement_flags_posn
_atom_site_refinement_flags_adp
_atom_site_refinement_flags_occupancy
_atom_site_disorder_assembly
_atom_site_disorder_group
Cu01 Cu 0.70779(2)  0.59830(3)  0.53664(2)  0.02734(14) Uani 1 1 d    . . . . .
P002 P  0.72605(4)  0.48477(5)  0.43999(4)  0.02969(18) Uani 1 1 d    . . . . .
N003 N  0.76697(13) 0.71419(16) 0.67771(12) 0.0243(4)   Uani 1 1 d    . . . . .
C004 C  0.71143(16) 0.70505(19) 0.61760(15) 0.0254(5)   Uani 1 1 d    . . . . .
C005 C  0.70920(17) 0.2766(2)   0.49521(16) 0.0311(6)   Uani 1 1 d    . . . . .
C006 C  0.83711(17) 0.6492(2)   0.68607(16) 0.0314(6)   Uani 1 1 d    . . . . .
C007 C  0.83922(17) 0.3573(2)   0.51748(18) 0.0323(6)   Uani 1 1 d    . . . . .
C008 C  0.75839(17) 0.3634(2)   0.48669(16) 0.0283(6)   Uani 1 1 d    . . . . .
C009 C  0.75440(16) 0.7988(2)   0.74108(16) 0.0280(6)   Uani 1 1 d    . . . . .
C00A C  0.65205(16) 0.7911(2)   0.62473(16) 0.0299(6)   Uani 1 1 d    . . . . .
C00B C  0.64965(18) 0.4594(2)   0.35653(16) 0.0319(6)   Uani 1 1 d    . . . . .
C00C C  0.83125(18) 0.8579(2)   0.76372(19) 0.0367(7)   Uani 1 1 d    . . . . .
H00A H  0.872992    0.810981    0.785595    0.055       Uiso 1 1 calc R U . . .
H00B H  0.820740    0.908765    0.806219    0.055       Uiso 1 1 calc R U . . .
H00C H  0.849404    0.891790    0.713899    0.055       Uiso 1 1 calc R U . . .
C00D C  0.7427(2)   0.1881(2)   0.52944(17) 0.0371(7)   Uani 1 1 d    . . . . .
H00D H  0.709462    0.129900    0.533670    0.045       Uiso 1 1 calc R U . . .
C00E C  0.86931(19) 0.2679(2)   0.55297(19) 0.0390(7)   Uani 1 1 d    . . . . .
H00E H  0.923522    0.266059    0.574679    0.047       Uiso 1 1 calc R U . . .
C00F C  0.69083(17) 0.8618(2)   0.69198(18) 0.0325(6)   Uani 1 1 d    . . . . .
H00F H  0.715928    0.920996    0.665818    0.039       Uiso 1 1 calc R U . . .
H00G H  0.649912    0.886705    0.729286    0.039       Uiso 1 1 calc R U . . .
C00G C  0.57528(18) 0.5098(2)   0.34994(17) 0.0355(6)   Uani 1 1 d    . . . . .
C00H C  0.8228(2)   0.1817(2)   0.55762(18) 0.0398(7)   Uani 1 1 d    . . . . .
C00I C  0.90675(17) 0.6820(2)   0.64903(17) 0.0349(6)   Uani 1 1 d    . . . . .
C00J C  0.6701(2)   0.3940(2)   0.29010(17) 0.0383(7)   Uani 1 1 d    . . . . .
C00K C  0.90726(17) 0.7718(2)   0.58937(19) 0.0362(6)   Uani 1 1 d    . . . . .
H00K H  0.859350    0.814765    0.599380    0.043       Uiso 1 1 calc R U . . .
C00L C  0.62131(19) 0.2765(3)   0.4703(2)   0.0418(7)   Uani 1 1 d    . . . . .
H00H H  0.597490    0.340975    0.486709    0.063       Uiso 1 1 calc R U . . .
H00I H  0.595154    0.220310    0.498085    0.063       Uiso 1 1 calc R U . . .
H00J H  0.613720    0.268210    0.409707    0.063       Uiso 1 1 calc R U . . .
C00M C  0.7247(2)   0.7527(2)   0.82073(17) 0.0386(7)   Uani 1 1 d    . . . . .
H00L H  0.673731    0.717358    0.807945    0.058       Uiso 1 1 calc R U . . .
H00M H  0.716648    0.806724    0.861329    0.058       Uiso 1 1 calc R U . . .
H00N H  0.764628    0.704331    0.844095    0.058       Uiso 1 1 calc R U . . .
C00N C  0.6153(2)   0.3809(3)   0.22194(18) 0.0483(9)   Uani 1 1 d    . . . . .
H00O H  0.628962    0.336610    0.178303    0.058       Uiso 1 1 calc R U . . .
C00O C  0.8333(2)   0.5571(3)   0.73034(18) 0.0441(8)   Uani 1 1 d    . . . . .
C00P C  0.89893(19) 0.7346(2)   0.49900(19) 0.0403(7)   Uani 1 1 d    . . . . .
H00P H  0.944456    0.690487    0.487925    0.060       Uiso 1 1 calc R U . . .
H00Q H  0.898285    0.793000    0.461205    0.060       Uiso 1 1 calc R U . . .
H00R H  0.848732    0.696367    0.490004    0.060       Uiso 1 1 calc R U . . .
C00Q C  0.89368(19) 0.4483(2)   0.5139(2)   0.0430(7)   Uani 1 1 d    . . . . .
H00S H  0.895201    0.471446    0.456011    0.065       Uiso 1 1 calc R U . . .
H00T H  0.947982    0.429540    0.535055    0.065       Uiso 1 1 calc R U . . .
H00U H  0.873303    0.502977    0.548170    0.065       Uiso 1 1 calc R U . . .
C00R C  0.9759(2)   0.6243(3)   0.6630(2)   0.0497(8)   Uani 1 1 d    . . . . .
H00V H  1.024492    0.645426    0.640259    0.060       Uiso 1 1 calc R U . . .
C00S C  0.7560(2)   0.5127(3)   0.7607(2)   0.0479(8)   Uani 1 1 d    . . . . .
H00W H  0.713675    0.566471    0.755278    0.058       Uiso 1 1 calc R U . . .
C00T C  0.7497(2)   0.3417(2)   0.28974(19) 0.0481(8)   Uani 1 1 d    . . . . .
H00X H  0.792418    0.389543    0.307438    0.072       Uiso 1 1 calc R U . . .
H00Y H  0.758445    0.317468    0.233315    0.072       Uiso 1 1 calc R U . . .
H    H  0.750480    0.283969    0.328229    0.072       Uiso 1 1 calc R U . . .
C00U C  0.5423(2)   0.4295(3)   0.21549(19) 0.0515(9)   Uani 1 1 d    . . . . .
C00V C  0.5232(2)   0.4939(3)   0.27949(19) 0.0465(8)   Uani 1 1 d    . . . . .
H00Z H  0.473093    0.528438    0.275521    0.056       Uiso 1 1 calc R U . . .
C00W C  0.54927(19) 0.5822(3)   0.4157(2)   0.0433(7)   Uani 1 1 d    . . . . .
H00  H  0.557255    0.550521    0.470753    0.065       Uiso 1 1 calc R U . . .
HA   H  0.492319    0.598838    0.404950    0.065       Uiso 1 1 calc R U . . .
HB   H  0.581329    0.644515    0.414217    0.065       Uiso 1 1 calc R U . . .
C00X C  0.7285(3)   0.4235(3)   0.7052(2)   0.0566(10)  Uani 1 1 d    . . . . .
H1   H  0.715063    0.447918    0.648512    0.085       Uiso 1 1 calc R U . . .
HC   H  0.680945    0.392064    0.727539    0.085       Uiso 1 1 calc R U . . .
HD   H  0.771728    0.373200    0.704141    0.085       Uiso 1 1 calc R U . . .
C00Y C  0.57167(19) 0.7468(3)   0.6489(3)   0.0546(9)   Uani 1 1 d    . . . . .
H2   H  0.551089    0.699992    0.605337    0.082       Uiso 1 1 calc R U . . .
HE   H  0.533031    0.802045    0.654975    0.082       Uiso 1 1 calc R U . . .
HF   H  0.579474    0.710229    0.701861    0.082       Uiso 1 1 calc R U . . .
C00Z C  0.9819(2)   0.8383(3)   0.6027(3)   0.0598(10)  Uani 1 1 d    . . . . .
H3   H  0.988612    0.857930    0.661549    0.090       Uiso 1 1 calc R U . . .
HG   H  0.975730    0.899319    0.568066    0.090       Uiso 1 1 calc R U . . .
HH   H  1.029258    0.800240    0.587121    0.090       Uiso 1 1 calc R U . . .
C010 C  0.6416(3)   0.8455(3)   0.5403(2)   0.0551(10)  Uani 1 1 d    . . . . .
H01A H  0.693572    0.871914    0.524774    0.083       Uiso 1 1 calc R U . . .
H01B H  0.603609    0.901834    0.544463    0.083       Uiso 1 1 calc R U . . .
H01C H  0.620799    0.797491    0.497660    0.083       Uiso 1 1 calc R U . . .
C011 C  0.9746(3)   0.5355(4)   0.7103(3)   0.0662(12)  Uani 1 1 d    . . . . .
H011 H  1.022566    0.497707    0.721110    0.079       Uiso 1 1 calc R U . . .
C012 C  0.9049(3)   0.5030(3)   0.7409(2)   0.0633(11)  Uani 1 1 d    . . . . .
H012 H  0.904973    0.440710    0.770813    0.076       Uiso 1 1 calc R U . . .
C013 C  0.8576(3)   0.0835(3)   0.5927(3)   0.0576(10)  Uani 1 1 d    . . . . .
H01D H  0.817733    0.049604    0.625581    0.086       Uiso 1 1 calc R U . . .
H01E H  0.905816    0.098202    0.628445    0.086       Uiso 1 1 calc R U . . .
H01F H  0.871669    0.039119    0.546842    0.086       Uiso 1 1 calc R U . . .
C014 C  0.7641(3)   0.4795(3)   0.8522(2)   0.0715(13)  Uani 1 1 d    . . . . .
H01G H  0.804028    0.425015    0.858736    0.107       Uiso 1 1 calc R U . . .
H01H H  0.712133    0.454828    0.869266    0.107       Uiso 1 1 calc R U . . .
H01I H  0.781417    0.537418    0.887087    0.107       Uiso 1 1 calc R U . . .
C015 C  0.4847(3)   0.4157(4)   0.1394(2)   0.0768(15)  Uani 1 1 d    . . . . .
H01J H  0.509202    0.442900    0.090036    0.115       Uiso 1 1 calc R U . . .
H01K H  0.434580    0.451992    0.147872    0.115       Uiso 1 1 calc R U . . .
H01L H  0.473353    0.343264    0.131127    0.115       Uiso 1 1 calc R U . . .

loop_
_atom_site_aniso_label
_atom_site_aniso_U_11
_atom_site_aniso_U_22
_atom_site_aniso_U_33
_atom_site_aniso_U_23
_atom_site_aniso_U_13
_atom_site_aniso_U_12
Cu01 0.0364(2)  0.0235(2)  0.0216(2)  -0.00416(14) -0.00223(15) 0.00050(15)
P002 0.0427(4)  0.0232(3)  0.0232(3)  -0.0042(3)   0.0018(3)    -0.0017(3)
N003 0.0308(11) 0.0228(11) 0.0191(10) -0.0021(8)   -0.0013(8)   0.0016(9)
C004 0.0313(13) 0.0232(13) 0.0215(12) 0.0039(10)   -0.0011(10)  -0.0024(10)
C005 0.0411(15) 0.0310(14) 0.0220(12) -0.0005(11)  0.0092(11)   -0.0035(12)
C006 0.0345(15) 0.0368(15) 0.0222(13) -0.0049(11)  -0.0062(11)  0.0091(12)
C007 0.0373(15) 0.0261(14) 0.0345(15) -0.0059(11)  0.0094(11)   0.0005(11)
C008 0.0388(15) 0.0233(13) 0.0238(13) -0.0048(10)  0.0089(11)   -0.0004(11)
C009 0.0314(14) 0.0292(14) 0.0231(12) -0.0071(10)  -0.0005(10)  0.0024(11)
C00A 0.0308(14) 0.0302(14) 0.0279(13) -0.0063(11)  -0.0037(11)  0.0047(11)
C00B 0.0493(17) 0.0268(14) 0.0201(12) 0.0001(10)   0.0049(11)   -0.0111(12)
C00C 0.0370(15) 0.0372(16) 0.0356(15) -0.0138(12)  -0.0006(12)  -0.0020(13)
C00D 0.0543(18) 0.0286(15) 0.0293(14) 0.0035(11)   0.0094(13)   -0.0062(13)
C00E 0.0396(16) 0.0391(17) 0.0388(16) -0.0008(13)  0.0058(12)   0.0072(13)
C00F 0.0360(15) 0.0270(14) 0.0340(15) -0.0051(11)  -0.0019(11)  0.0044(11)
C00G 0.0403(16) 0.0437(17) 0.0225(13) 0.0036(12)   0.0024(11)   -0.0137(13)
C00H 0.0546(19) 0.0342(16) 0.0316(15) 0.0032(12)   0.0115(13)   0.0066(14)
C00I 0.0323(14) 0.0400(16) 0.0313(14) -0.0131(12)  -0.0068(11)  0.0044(12)
C00J 0.064(2)   0.0293(15) 0.0222(13) -0.0011(11)  0.0093(13)   -0.0138(14)
C00K 0.0311(15) 0.0341(15) 0.0440(16) -0.0106(13)  0.0062(12)   -0.0028(12)
C00L 0.0453(18) 0.0411(17) 0.0393(16) 0.0088(13)   0.0043(13)   -0.0117(14)
C00M 0.0541(18) 0.0396(16) 0.0224(13) -0.0083(12)  0.0057(12)   -0.0030(14)
C00N 0.080(3)   0.0434(18) 0.0217(14) -0.0067(13)  0.0056(15)   -0.0274(18)
C00O 0.059(2)   0.0441(18) 0.0290(15) 0.0043(13)   -0.0023(13)  0.0179(15)
C00P 0.0428(17) 0.0395(17) 0.0387(16) -0.0004(13)  0.0027(13)   -0.0043(13)
C00Q 0.0366(16) 0.0324(16) 0.060(2)   -0.0039(14)  0.0042(14)   -0.0003(13)
C00R 0.0357(17) 0.067(2)   0.0449(18) -0.0125(17)  -0.0073(14)  0.0141(16)
C00S 0.072(2)   0.0375(17) 0.0348(16) 0.0114(13)   0.0104(15)   0.0135(16)
C00T 0.083(3)   0.0334(16) 0.0298(15) -0.0065(12)  0.0152(15)   0.0042(16)
C00U 0.065(2)   0.064(2)   0.0244(15) -0.0001(14)  -0.0031(14)  -0.0370(19)
C00V 0.0436(18) 0.063(2)   0.0322(16) 0.0062(15)   0.0004(13)   -0.0193(16)
C00W 0.0364(16) 0.057(2)   0.0369(16) -0.0028(14)  0.0034(13)   0.0033(14)
C00X 0.088(3)   0.0331(17) 0.051(2)   0.0086(15)   0.0204(19)   0.0060(17)
C00Y 0.0314(16) 0.061(2)   0.071(2)   -0.0279(19)  0.0019(15)   -0.0023(15)
C00Z 0.0434(19) 0.061(2)   0.077(3)   -0.030(2)    0.0144(17)   -0.0151(17)
C010 0.081(3)   0.0457(19) 0.0361(17) 0.0001(14)   -0.0155(17)  0.0262(18)
C011 0.058(2)   0.082(3)   0.057(2)   0.004(2)     -0.0112(19)  0.040(2)
C012 0.075(3)   0.065(2)   0.049(2)   0.0197(18)   0.0013(19)   0.038(2)
C013 0.068(2)   0.0401(19) 0.066(2)   0.0162(17)   0.0127(19)   0.0112(17)
C014 0.117(4)   0.060(2)   0.039(2)   0.0224(17)   0.015(2)     0.021(2)
C015 0.080(3)   0.112(4)   0.0365(19) -0.004(2)    -0.0118(19)  -0.051(3)

loop_
_geom_bond_atom_site_label_1
_geom_bond_atom_site_label_2
_geom_bond_distance
_geom_bond_site_symmetry_2
_geom_bond_publ_flag
Cu01 P002 2.1897(7) . ?
Cu01 C004 1.914(3)  . ?
P002 C008 1.834(3)  . ?
P002 C00B 1.826(3)  . ?
N003 C004 1.304(3)  . ?
N003 C006 1.449(3)  . ?
N003 C009 1.532(3)  . ?
C004 C00A 1.513(4)  . ?
C005 C008 1.418(4)  . ?
C005 C00D 1.392(4)  . ?
C005 C00L 1.497(4)  . ?
C006 C00I 1.404(4)  . ?
C006 C00O 1.409(4)  . ?
C007 C008 1.411(4)  . ?
C007 C00E 1.389(4)  . ?
C007 C00Q 1.506(4)  . ?
C009 C00C 1.525(4)  . ?
C009 C00F 1.529(4)  . ?
C009 C00M 1.525(4)  . ?
C00A C00F 1.540(4)  . ?
C00A C00Y 1.532(4)  . ?
C00A C010 1.536(4)  . ?
C00B C00G 1.405(4)  . ?
C00B C00J 1.428(4)  . ?
C00C H00A 0.9800    . ?
C00C H00B 0.9800    . ?
C00C H00C 0.9800    . ?
C00D H00D 0.9500    . ?
C00D C00H 1.388(5)  . ?
C00E H00E 0.9500    . ?
C00E C00H 1.380(5)  . ?
C00F H00F 0.9900    . ?
C00F H00G 0.9900    . ?
C00G C00V 1.402(4)  . ?
C00G C00W 1.506(4)  . ?
C00H C013 1.512(4)  . ?
C00I C00K 1.522(4)  . ?
C00I C00R 1.388(4)  . ?
C00J C00N 1.395(5)  . ?
C00J C00T 1.496(5)  . ?
C00K H00K 1.0000    . ?
C00K C00P 1.531(4)  . ?
C00K C00Z 1.527(4)  . ?
C00L H00H 0.9800    . ?
C00L H00I 0.9800    . ?
C00L H00J 0.9800    . ?
C00M H00L 0.9800    . ?
C00M H00M 0.9800    . ?
C00M H00N 0.9800    . ?
C00N H00O 0.9500    . ?
C00N C00U 1.373(6)  . ?
C00O C00S 1.521(5)  . ?
C00O C012 1.392(5)  . ?
C00P H00P 0.9800    . ?
C00P H00Q 0.9800    . ?
C00P H00R 0.9800    . ?
C00Q H00S 0.9800    . ?
C00Q H00T 0.9800    . ?
C00Q H00U 0.9800    . ?
C00R H00V 0.9500    . ?
C00R C011 1.395(6)  . ?
C00S H00W 1.0000    . ?
C00S C00X 1.529(5)  . ?
C00S C014 1.532(5)  . ?
C00T H00X 0.9800    . ?
C00T H00Y 0.9800    . ?
C00T H    0.9800    . ?
C00U C00V 1.384(5)  . ?
C00U C015 1.521(5)  . ?
C00V H00Z 0.9500    . ?
C00W H00  0.9800    . ?
C00W HA   0.9800    . ?
C00W HB   0.9800    . ?
C00X H1   0.9800    . ?
C00X HC   0.9800    . ?
C00X HD   0.9800    . ?
C00Y H2   0.9800    . ?
C00Y HE   0.9800    . ?
C00Y HF   0.9800    . ?
C00Z H3   0.9800    . ?
C00Z HG   0.9800    . ?
C00Z HH   0.9800    . ?
C010 H01A 0.9800    . ?
C010 H01B 0.9800    . ?
C010 H01C 0.9800    . ?
C011 H011 0.9500    . ?
C011 C012 1.357(6)  . ?
C012 H012 0.9500    . ?
C013 H01D 0.9800    . ?
C013 H01E 0.9800    . ?
C013 H01F 0.9800    . ?
C014 H01G 0.9800    . ?
C014 H01H 0.9800    . ?
C014 H01I 0.9800    . ?
C015 H01J 0.9800    . ?
C015 H01K 0.9800    . ?
C015 H01L 0.9800    . ?

loop_
_geom_angle_atom_site_label_1
_geom_angle_atom_site_label_2
_geom_angle_atom_site_label_3
_geom_angle
_geom_angle_site_symmetry_1
_geom_angle_site_symmetry_3
_geom_angle_publ_flag
C004 Cu01 P002 169.53(8)  . . ?
C008 P002 Cu01 110.79(8)  . . ?
C00B P002 Cu01 121.73(10) . . ?
C00B P002 C008 108.47(13) . . ?
C004 N003 C006 123.3(2)   . . ?
C004 N003 C009 116.1(2)   . . ?
C006 N003 C009 120.60(19) . . ?
N003 C004 Cu01 124.34(19) . . ?
N003 C004 C00A 108.3(2)   . . ?
C00A C004 Cu01 127.33(18) . . ?
C008 C005 C00L 122.5(3)   . . ?
C00D C005 C008 119.5(3)   . . ?
C00D C005 C00L 118.0(3)   . . ?
C00I C006 N003 117.5(2)   . . ?
C00I C006 C00O 122.8(3)   . . ?
C00O C006 N003 119.7(3)   . . ?
C008 C007 C00Q 120.5(3)   . . ?
C00E C007 C008 120.4(3)   . . ?
C00E C007 C00Q 119.1(3)   . . ?
C005 C008 P002 125.8(2)   . . ?
C007 C008 P002 116.4(2)   . . ?
C007 C008 C005 117.8(2)   . . ?
C00C C009 N003 112.6(2)   . . ?
C00C C009 C00F 113.2(2)   . . ?
C00F C009 N003 99.77(19)  . . ?
C00M C009 N003 109.4(2)   . . ?
C00M C009 C00C 108.2(2)   . . ?
C00M C009 C00F 113.6(2)   . . ?
C004 C00A C00F 104.8(2)   . . ?
C004 C00A C00Y 108.7(2)   . . ?
C004 C00A C010 108.9(2)   . . ?
C00Y C00A C00F 112.9(2)   . . ?
C00Y C00A C010 110.2(3)   . . ?
C010 C00A C00F 111.0(3)   . . ?
C00G C00B P002 122.9(2)   . . ?
C00G C00B C00J 118.4(3)   . . ?
C00J C00B P002 118.2(2)   . . ?
C009 C00C H00A 109.5      . . ?
C009 C00C H00B 109.5      . . ?
C009 C00C H00C 109.5      . . ?
H00A C00C H00B 109.5      . . ?
H00A C00C H00C 109.5      . . ?
H00B C00C H00C 109.5      . . ?
C005 C00D H00D 118.8      . . ?
C00H C00D C005 122.4(3)   . . ?
C00H C00D H00D 118.8      . . ?
C007 C00E H00E 119.0      . . ?
C00H C00E C007 122.0(3)   . . ?
C00H C00E H00E 119.0      . . ?
C009 C00F C00A 106.5(2)   . . ?
C009 C00F H00F 110.4      . . ?
C009 C00F H00G 110.4      . . ?
C00A C00F H00F 110.4      . . ?
C00A C00F H00G 110.4      . . ?
H00F C00F H00G 108.6      . . ?
C00B C00G C00W 122.4(2)   . . ?
C00V C00G C00B 119.5(3)   . . ?
C00V C00G C00W 118.1(3)   . . ?
C00D C00H C013 120.9(3)   . . ?
C00E C00H C00D 117.8(3)   . . ?
C00E C00H C013 121.3(3)   . . ?
C006 C00I C00K 122.8(2)   . . ?
C00R C00I C006 117.5(3)   . . ?
C00R C00I C00K 119.5(3)   . . ?
C00B C00J C00T 122.0(3)   . . ?
C00N C00J C00B 119.2(3)   . . ?
C00N C00J C00T 118.7(3)   . . ?
C00I C00K H00K 107.7      . . ?
C00I C00K C00P 110.2(2)   . . ?
C00I C00K C00Z 113.1(3)   . . ?
C00P C00K H00K 107.7      . . ?
C00Z C00K H00K 107.7      . . ?
C00Z C00K C00P 110.2(3)   . . ?
C005 C00L H00H 109.5      . . ?
C005 C00L H00I 109.5      . . ?
C005 C00L H00J 109.5      . . ?
H00H C00L H00I 109.5      . . ?
H00H C00L H00J 109.5      . . ?
H00I C00L H00J 109.5      . . ?
C009 C00M H00L 109.5      . . ?
C009 C00M H00M 109.5      . . ?
C009 C00M H00N 109.5      . . ?
H00L C00M H00M 109.5      . . ?
H00L C00M H00N 109.5      . . ?
H00M C00M H00N 109.5      . . ?
C00J C00N H00O 118.7      . . ?
C00U C00N C00J 122.5(3)   . . ?
C00U C00N H00O 118.7      . . ?
C006 C00O C00S 123.8(3)   . . ?
C012 C00O C006 116.0(3)   . . ?
C012 C00O C00S 120.0(3)   . . ?
C00K C00P H00P 109.5      . . ?
C00K C00P H00Q 109.5      . . ?
C00K C00P H00R 109.5      . . ?
H00P C00P H00Q 109.5      . . ?
H00P C00P H00R 109.5      . . ?
H00Q C00P H00R 109.5      . . ?
C007 C00Q H00S 109.5      . . ?
C007 C00Q H00T 109.5      . . ?
C007 C00Q H00U 109.5      . . ?
H00S C00Q H00T 109.5      . . ?
H00S C00Q H00U 109.5      . . ?
H00T C00Q H00U 109.5      . . ?
C00I C00R H00V 119.8      . . ?
C00I C00R C011 120.5(3)   . . ?
C011 C00R H00V 119.8      . . ?
C00O C00S H00W 107.9      . . ?
C00O C00S C00X 109.9(3)   . . ?
C00O C00S C014 112.8(3)   . . ?
C00X C00S H00W 107.9      . . ?
C00X C00S C014 110.2(3)   . . ?
C014 C00S H00W 107.9      . . ?
C00J C00T H00X 109.5      . . ?
C00J C00T H00Y 109.5      . . ?
C00J C00T H    109.5      . . ?
H00X C00T H00Y 109.5      . . ?
H00X C00T H    109.5      . . ?
H00Y C00T H    109.5      . . ?
C00N C00U C00V 118.1(3)   . . ?
C00N C00U C015 121.3(4)   . . ?
C00V C00U C015 120.5(4)   . . ?
C00G C00V H00Z 118.9      . . ?
C00U C00V C00G 122.1(4)   . . ?
C00U C00V H00Z 118.9      . . ?
C00G C00W H00  109.5      . . ?
C00G C00W HA   109.5      . . ?
C00G C00W HB   109.5      . . ?
H00  C00W HA   109.5      . . ?
H00  C00W HB   109.5      . . ?
HA   C00W HB   109.5      . . ?
C00S C00X H1   109.5      . . ?
C00S C00X HC   109.5      . . ?
C00S C00X HD   109.5      . . ?
H1   C00X HC   109.5      . . ?
H1   C00X HD   109.5      . . ?
HC   C00X HD   109.5      . . ?
C00A C00Y H2   109.5      . . ?
C00A C00Y HE   109.5      . . ?
C00A C00Y HF   109.5      . . ?
H2   C00Y HE   109.5      . . ?
H2   C00Y HF   109.5      . . ?
HE   C00Y HF   109.5      . . ?
C00K C00Z H3   109.5      . . ?
C00K C00Z HG   109.5      . . ?
C00K C00Z HH   109.5      . . ?
H3   C00Z HG   109.5      . . ?
H3   C00Z HH   109.5      . . ?
HG   C00Z HH   109.5      . . ?
C00A C010 H01A 109.5      . . ?
C00A C010 H01B 109.5      . . ?
C00A C010 H01C 109.5      . . ?
H01A C010 H01B 109.5      . . ?
H01A C010 H01C 109.5      . . ?
H01B C010 H01C 109.5      . . ?
C00R C011 H011 119.9      . . ?
C012 C011 C00R 120.2(3)   . . ?
C012 C011 H011 119.9      . . ?
C00O C012 H012 118.7      . . ?
C011 C012 C00O 122.7(4)   . . ?
C011 C012 H012 118.7      . . ?
C00H C013 H01D 109.5      . . ?
C00H C013 H01E 109.5      . . ?
C00H C013 H01F 109.5      . . ?
H01D C013 H01E 109.5      . . ?
H01D C013 H01F 109.5      . . ?
H01E C013 H01F 109.5      . . ?
C00S C014 H01G 109.5      . . ?
C00S C014 H01H 109.5      . . ?
C00S C014 H01I 109.5      . . ?
H01G C014 H01H 109.5      . . ?
H01G C014 H01I 109.5      . . ?
H01H C014 H01I 109.5      . . ?
C00U C015 H01J 109.5      . . ?
C00U C015 H01K 109.5      . . ?
C00U C015 H01L 109.5      . . ?
H01J C015 H01K 109.5      . . ?
H01J C015 H01L 109.5      . . ?
H01K C015 H01L 109.5      . . ?

loop_
_geom_torsion_atom_site_label_1
_geom_torsion_atom_site_label_2
_geom_torsion_atom_site_label_3
_geom_torsion_atom_site_label_4
_geom_torsion
_geom_torsion_site_symmetry_1
_geom_torsion_site_symmetry_2
_geom_torsion_site_symmetry_3
_geom_torsion_site_symmetry_4
_geom_torsion_publ_flag
Cu01 P002 C008 C005 102.9(2)    . . . . ?
Cu01 P002 C008 C007 -76.3(2)    . . . . ?
Cu01 P002 C00B C00G -0.7(3)     . . . . ?
Cu01 P002 C00B C00J 172.05(17)  . . . . ?
Cu01 C004 C00A C00F -172.02(19) . . . . ?
Cu01 C004 C00A C00Y 66.9(3)     . . . . ?
Cu01 C004 C00A C010 -53.1(3)    . . . . ?
P002 C00B C00G C00V 173.4(2)    . . . . ?
P002 C00B C00G C00W -5.7(4)     . . . . ?
P002 C00B C00J C00N -174.2(2)   . . . . ?
P002 C00B C00J C00T 3.6(4)      . . . . ?
N003 C004 C00A C00F 8.8(3)      . . . . ?
N003 C004 C00A C00Y -112.3(3)   . . . . ?
N003 C004 C00A C010 127.7(3)    . . . . ?
N003 C006 C00I C00K -10.6(4)    . . . . ?
N003 C006 C00I C00R 174.6(2)    . . . . ?
N003 C006 C00O C00S 8.9(4)      . . . . ?
N003 C006 C00O C012 -175.3(3)   . . . . ?
N003 C009 C00F C00A 20.3(3)     . . . . ?
C004 N003 C006 C00I 92.4(3)     . . . . ?
C004 N003 C006 C00O -87.8(3)    . . . . ?
C004 N003 C009 C00C -136.9(2)   . . . . ?
C004 N003 C009 C00F -16.6(3)    . . . . ?
C004 N003 C009 C00M 102.8(3)    . . . . ?
C004 C00A C00F C009 -18.9(3)    . . . . ?
C005 C00D C00H C00E 1.8(4)      . . . . ?
C005 C00D C00H C013 -178.6(3)   . . . . ?
C006 N003 C004 Cu01 5.7(4)      . . . . ?
C006 N003 C004 C00A -175.0(2)   . . . . ?
C006 N003 C009 C00C 43.3(3)     . . . . ?
C006 N003 C009 C00F 163.6(2)    . . . . ?
C006 N003 C009 C00M -77.0(3)    . . . . ?
C006 C00I C00K C00P -96.2(3)    . . . . ?
C006 C00I C00K C00Z 140.0(3)    . . . . ?
C006 C00I C00R C011 1.8(5)      . . . . ?
C006 C00O C00S C00X 104.8(4)    . . . . ?
C006 C00O C00S C014 -131.8(3)   . . . . ?
C006 C00O C012 C011 -0.5(6)     . . . . ?
C007 C00E C00H C00D -3.3(4)     . . . . ?
C007 C00E C00H C013 177.0(3)    . . . . ?
C008 P002 C00B C00G 129.6(2)    . . . . ?
C008 P002 C00B C00J -57.7(2)    . . . . ?
C008 C005 C00D C00H 1.4(4)      . . . . ?
C008 C007 C00E C00H 1.7(4)      . . . . ?
C009 N003 C004 Cu01 -174.06(17) . . . . ?
C009 N003 C004 C00A 5.2(3)      . . . . ?
C009 N003 C006 C00I -87.9(3)    . . . . ?
C009 N003 C006 C00O 92.0(3)     . . . . ?
C00B P002 C008 C005 -33.1(3)    . . . . ?
C00B P002 C008 C007 147.7(2)    . . . . ?
C00B C00G C00V C00U 0.2(5)      . . . . ?
C00B C00J C00N C00U 0.8(5)      . . . . ?
C00C C009 C00F C00A 140.2(2)    . . . . ?
C00D C005 C008 P002 177.8(2)    . . . . ?
C00D C005 C008 C007 -3.0(4)     . . . . ?
C00E C007 C008 P002 -179.2(2)   . . . . ?
C00E C007 C008 C005 1.5(4)      . . . . ?
C00G C00B C00J C00N -1.1(4)     . . . . ?
C00G C00B C00J C00T 176.7(3)    . . . . ?
C00I C006 C00O C00S -171.2(3)   . . . . ?
C00I C006 C00O C012 4.6(5)      . . . . ?
C00I C00R C011 C012 2.1(6)      . . . . ?
C00J C00B C00G C00V 0.7(4)      . . . . ?
C00J C00B C00G C00W -178.4(3)   . . . . ?
C00J C00N C00U C00V 0.0(5)      . . . . ?
C00J C00N C00U C015 178.5(3)    . . . . ?
C00K C00I C00R C011 -173.1(3)   . . . . ?
C00L C005 C008 P002 -3.5(4)     . . . . ?
C00L C005 C008 C007 175.7(3)    . . . . ?
C00L C005 C00D C00H -177.3(3)   . . . . ?
C00M C009 C00F C00A -95.9(3)    . . . . ?
C00N C00U C00V C00G -0.5(5)     . . . . ?
C00O C006 C00I C00K 169.5(3)    . . . . ?
C00O C006 C00I C00R -5.3(4)     . . . . ?
C00Q C007 C008 P002 2.0(3)      . . . . ?
C00Q C007 C008 C005 -177.3(3)   . . . . ?
C00Q C007 C00E C00H -179.5(3)   . . . . ?
C00R C00I C00K C00P 78.5(3)     . . . . ?
C00R C00I C00K C00Z -45.3(4)    . . . . ?
C00R C011 C012 C00O -2.8(7)     . . . . ?
C00S C00O C012 C011 175.5(4)    . . . . ?
C00T C00J C00N C00U -177.1(3)   . . . . ?
C00W C00G C00V C00U 179.3(3)    . . . . ?
C00Y C00A C00F C009 99.3(3)     . . . . ?
C010 C00A C00F C009 -136.3(3)   . . . . ?
C012 C00O C00S C00X -70.9(4)    . . . . ?
C012 C00O C00S C014 52.6(4)     . . . . ?
C015 C00U C00V C00G -179.0(3)   . . . . ?

_olex2_submission_special_instructions 'No special instructions were received'
_diffrn_ambient_temperature_device 'Oxford Cryostream 800'
_shelx_res_file
;
TITL PCRX1037_PCRB1037_a.res in P2(1)/c
    pcrx1037_pcrb1037_a.res
    created by SHELXL-2019/3 at 15:06:56 on 20-Aug-2025
REM Old TITL PCRX1037_PCRB1037 in P2(1)/c
REM SHELXT solution in P2(1)/c: R1 0.142, Rweak 0.006, Alpha 0.049
REM <I/s> 0.406 for 305 systematic absences, Orientation as input
REM Formula found by SHELXT: C38 N P Cu
CELL 1.54178 16.6746 13.1698 16.0654 90 93.351 90
ZERR 4 0.0007 0.0005 0.0006 0 0.002 0
LATT 1
SYMM -X,0.5+Y,0.5-Z
SFAC C H N P Cu
UNIT 152 212 4 4 4

L.S. 12
PLAN  13
TEMP -123.15
CONF
BOND
fmap 2
MORE -1
BOND $H
list 4
ACTA
REM <olex2.extras>
REM <HklSrc "%.\\PCRX1037_PCRB1037_a.hkl">
REM </olex2.extras>

WGHT    0.070900    3.770800
FVAR       0.33799
CU01  5    0.707787    0.598304    0.536639    11.00000    0.03642    0.02348 =
         0.02165   -0.00416   -0.00223    0.00050
P002  4    0.726052    0.484773    0.439987    11.00000    0.04265    0.02324 =
         0.02316   -0.00416    0.00179   -0.00173
N003  3    0.766975    0.714189    0.677710    11.00000    0.03078    0.02277 =
         0.01908   -0.00214   -0.00127    0.00164
C004  1    0.711433    0.705047    0.617600    11.00000    0.03129    0.02317 =
         0.02148    0.00394   -0.00110   -0.00237
C005  1    0.709203    0.276577    0.495205    11.00000    0.04108    0.03104 =
         0.02202   -0.00052    0.00920   -0.00346
C006  1    0.837110    0.649167    0.686070    11.00000    0.03445    0.03681 =
         0.02217   -0.00492   -0.00616    0.00906
C007  1    0.839222    0.357308    0.517477    11.00000    0.03729    0.02611 =
         0.03449   -0.00591    0.00940    0.00055
C008  1    0.758392    0.363390    0.486695    11.00000    0.03880    0.02329 =
         0.02378   -0.00485    0.00892   -0.00044
C009  1    0.754402    0.798757    0.741083    11.00000    0.03143    0.02915 =
         0.02312   -0.00711   -0.00055    0.00238
C00A  1    0.652052    0.791059    0.624734    11.00000    0.03082    0.03024 =
         0.02793   -0.00626   -0.00369    0.00466
C00B  1    0.649652    0.459378    0.356533    11.00000    0.04926    0.02675 =
         0.02006    0.00011    0.00486   -0.01107
C00C  1    0.831250    0.857853    0.763721    11.00000    0.03698    0.03725 =
         0.03562   -0.01380   -0.00063   -0.00198
AFIX 137
H00A  2    0.872992    0.810981    0.785595    11.00000   -1.50000
H00B  2    0.820740    0.908765    0.806219    11.00000   -1.50000
H00C  2    0.849404    0.891790    0.713899    11.00000   -1.50000
AFIX   0
C00D  1    0.742671    0.188067    0.529438    11.00000    0.05425    0.02856 =
         0.02928    0.00352    0.00940   -0.00615
AFIX  43
H00D  2    0.709462    0.129900    0.533670    11.00000   -1.20000
AFIX   0
C00E  1    0.869311    0.267886    0.552970    11.00000    0.03957    0.03908 =
         0.03879   -0.00080    0.00575    0.00722
AFIX  43
H00E  2    0.923522    0.266059    0.574679    11.00000   -1.20000
AFIX   0
C00F  1    0.690830    0.861801    0.691980    11.00000    0.03602    0.02699 =
         0.03402   -0.00508   -0.00191    0.00438
AFIX  23
H00F  2    0.715928    0.920996    0.665818    11.00000   -1.20000
H00G  2    0.649912    0.886705    0.729286    11.00000   -1.20000
AFIX   0
C00G  1    0.575282    0.509758    0.349937    11.00000    0.04028    0.04371 =
         0.02248    0.00358    0.00240   -0.01373
C00H  1    0.822799    0.181673    0.557621    11.00000    0.05461    0.03418 =
         0.03163    0.00321    0.01146    0.00662
C00I  1    0.906746    0.682010    0.649027    11.00000    0.03231    0.04004 =
         0.03131   -0.01312   -0.00675    0.00437
C00J  1    0.670061    0.394000    0.290098    11.00000    0.06412    0.02934 =
         0.02225   -0.00114    0.00927   -0.01381
C00K  1    0.907261    0.771751    0.589373    11.00000    0.03106    0.03407 =
         0.04402   -0.01062    0.00622   -0.00283
AFIX  13
H00K  2    0.859350    0.814765    0.599380    11.00000   -1.20000
AFIX   0
C00L  1    0.621306    0.276512    0.470275    11.00000    0.04532    0.04114 =
         0.03926    0.00883    0.00428   -0.01171
AFIX 137
H00H  2    0.597490    0.340975    0.486709    11.00000   -1.50000
H00I  2    0.595154    0.220310    0.498085    11.00000   -1.50000
H00J  2    0.613720    0.268210    0.409707    11.00000   -1.50000
AFIX   0
C00M  1    0.724699    0.752677    0.820726    11.00000    0.05414    0.03961 =
         0.02241   -0.00834    0.00571   -0.00303
AFIX 137
H00L  2    0.673731    0.717358    0.807945    11.00000   -1.50000
H00M  2    0.716648    0.806724    0.861329    11.00000   -1.50000
H00N  2    0.764628    0.704331    0.844095    11.00000   -1.50000
AFIX   0
C00N  1    0.615275    0.380896    0.221943    11.00000    0.08020    0.04342 =
         0.02170   -0.00666    0.00563   -0.02735
AFIX  43
H00O  2    0.628962    0.336610    0.178303    11.00000   -1.20000
AFIX   0
C00O  1    0.833322    0.557107    0.730340    11.00000    0.05852    0.04413 =
         0.02898    0.00429   -0.00230    0.01793
C00P  1    0.898934    0.734555    0.498995    11.00000    0.04281    0.03945 =
         0.03869   -0.00045    0.00266   -0.00425
AFIX 137
H00P  2    0.944456    0.690487    0.487925    11.00000   -1.50000
H00Q  2    0.898285    0.793000    0.461205    11.00000   -1.50000
H00R  2    0.848732    0.696367    0.490004    11.00000   -1.50000
AFIX   0
C00Q  1    0.893685    0.448263    0.513862    11.00000    0.03658    0.03239 =
         0.06020   -0.00391    0.00423   -0.00030
AFIX 137
H00S  2    0.895201    0.471446    0.456011    11.00000   -1.50000
H00T  2    0.947982    0.429540    0.535055    11.00000   -1.50000
H00U  2    0.873303    0.502977    0.548170    11.00000   -1.50000
AFIX   0
C00R  1    0.975898    0.624302    0.663034    11.00000    0.03571    0.06723 =
         0.04489   -0.01254   -0.00733    0.01411
AFIX  43
H00V  2    1.024492    0.645426    0.640259    11.00000   -1.20000
AFIX   0
C00S  1    0.756014    0.512712    0.760661    11.00000    0.07237    0.03750 =
         0.03481    0.01138    0.01043    0.01348
AFIX  13
H00W  2    0.713675    0.566471    0.755278    11.00000   -1.20000
AFIX   0
C00T  1    0.749724    0.341736    0.289739    11.00000    0.08264    0.03338 =
         0.02980   -0.00654    0.01520    0.00421
AFIX 137
H00X  2    0.792418    0.389543    0.307438    11.00000   -1.50000
H00Y  2    0.758445    0.317468    0.233315    11.00000   -1.50000
H     2    0.750480    0.283969    0.328229    11.00000   -1.50000
AFIX   0
C00U  1    0.542348    0.429519    0.215495    11.00000    0.06521    0.06416 =
         0.02435   -0.00006   -0.00310   -0.03698
C00V  1    0.523185    0.493891    0.279485    11.00000    0.04361    0.06340 =
         0.03222    0.00616    0.00035   -0.01935
AFIX  43
H00Z  2    0.473093    0.528438    0.275521    11.00000   -1.20000
AFIX   0
C00W  1    0.549274    0.582241    0.415711    11.00000    0.03637    0.05685 =
         0.03693   -0.00278    0.00339    0.00328
AFIX 137
H00   2    0.557255    0.550521    0.470753    11.00000   -1.50000
HA    2    0.492319    0.598838    0.404950    11.00000   -1.50000
HB    2    0.581329    0.644515    0.414217    11.00000   -1.50000
AFIX   0
C00X  1    0.728465    0.423463    0.705239    11.00000    0.08814    0.03306 =
         0.05061    0.00862    0.02035    0.00600
AFIX 137
H1    2    0.715063    0.447918    0.648512    11.00000   -1.50000
HC    2    0.680945    0.392064    0.727539    11.00000   -1.50000
HD    2    0.771728    0.373200    0.704141    11.00000   -1.50000
AFIX   0
C00Y  1    0.571671    0.746849    0.648904    11.00000    0.03142    0.06072 =
         0.07142   -0.02787    0.00192   -0.00234
AFIX 137
H2    2    0.551089    0.699992    0.605337    11.00000   -1.50000
HE    2    0.533031    0.802045    0.654975    11.00000   -1.50000
HF    2    0.579474    0.710229    0.701861    11.00000   -1.50000
AFIX   0
C00Z  1    0.981897    0.838265    0.602722    11.00000    0.04340    0.06079 =
         0.07653   -0.02983    0.01438   -0.01511
AFIX 137
H3    2    0.988612    0.857930    0.661549    11.00000   -1.50000
HG    2    0.975730    0.899319    0.568066    11.00000   -1.50000
HH    2    1.029258    0.800240    0.587121    11.00000   -1.50000
AFIX   0
C010  1    0.641559    0.845499    0.540267    11.00000    0.08141    0.04570 =
         0.03611    0.00013   -0.01546    0.02619
AFIX 137
H01A  2    0.693572    0.871914    0.524774    11.00000   -1.50000
H01B  2    0.603609    0.901834    0.544463    11.00000   -1.50000
H01C  2    0.620799    0.797491    0.497660    11.00000   -1.50000
AFIX   0
C011  1    0.974557    0.535505    0.710317    11.00000    0.05793    0.08156 =
         0.05736    0.00439   -0.01124    0.04031
AFIX  43
H011  2    1.022566    0.497707    0.721110    11.00000   -1.20000
AFIX   0
C012  1    0.904893    0.502964    0.740936    11.00000    0.07532    0.06541 =
         0.04876    0.01973    0.00134    0.03778
AFIX  43
H012  2    0.904973    0.440710    0.770813    11.00000   -1.20000
AFIX   0
C013  1    0.857563    0.083513    0.592710    11.00000    0.06786    0.04011 =
         0.06587    0.01615    0.01273    0.01121
AFIX 137
H01D  2    0.817733    0.049604    0.625581    11.00000   -1.50000
H01E  2    0.905816    0.098202    0.628445    11.00000   -1.50000
H01F  2    0.871669    0.039119    0.546842    11.00000   -1.50000
AFIX   0
C014  1    0.764130    0.479500    0.852186    11.00000    0.11722    0.05970 =
         0.03889    0.02239    0.01484    0.02059
AFIX 137
H01G  2    0.804028    0.425015    0.858736    11.00000   -1.50000
H01H  2    0.712133    0.454828    0.869266    11.00000   -1.50000
H01I  2    0.781417    0.537418    0.887087    11.00000   -1.50000
AFIX   0
C015  1    0.484747    0.415688    0.139360    11.00000    0.08025    0.11199 =
         0.03648   -0.00356   -0.01182   -0.05078
AFIX 137
H01J  2    0.509202    0.442900    0.090036    11.00000   -1.50000
H01K  2    0.434580    0.451992    0.147872    11.00000   -1.50000
H01L  2    0.473353    0.343264    0.131127    11.00000   -1.50000
AFIX   0
HKLF 4


REM  PCRX1037_PCRB1037_a.res in P2(1)/c
REM wR2 = 0.1383, GooF = S = 1.034, Restrained GooF = 1.034 for all data
REM R1 = 0.0500 for 5112 Fo > 4sig(Fo) and 0.0637 for all 6243 data
REM 384 parameters refined using 0 restraints

END

WGHT      0.0709      3.7690

REM Highest difference peak  0.670,  deepest hole -0.727,  1-sigma level  0.074
Q1    1   0.6422  0.5828  0.5307  11.00000  0.05    0.67
Q2    1   0.7760  0.6054  0.5409  11.00000  0.05    0.61
Q3    1   0.7661  0.5607  0.5452  11.00000  0.05    0.57
Q4    1   0.7233  0.6848  0.5316  11.00000  0.05    0.49
Q5    1   0.7090  0.5045  0.5342  11.00000  0.05    0.48
Q6    1   0.6858  0.6795  0.5455  11.00000  0.05    0.45
Q7    1   0.7422  0.4374  0.4888  11.00000  0.05    0.40
Q8    1   0.7945  0.4861  0.4462  11.00000  0.05    0.37
Q9    1   0.7822  0.1897  0.5470  11.00000  0.05    0.36
Q10   1   0.7382  0.2424  0.4910  11.00000  0.05    0.35
Q11   1   0.6643  0.4767  0.4329  11.00000  0.05    0.34
Q12   1   0.7997  0.3611  0.5067  11.00000  0.05    0.33
Q13   1   0.6914  0.3630  0.4891  11.00000  0.05    0.33
;
_shelx_res_checksum               1033
_shelx_hkl_file
;
   0   0   1    0.10    1.00
   0   0  -1   -0.50    1.00
   0   0   2   73.59    7.50
   0   0  -2   73.69    7.50
   0   0   3   -3.40    4.00
   0   0  -3    0.10    4.00
   0   0  -4 3835.82  218.08
   0   0   4 4095.49  218.18
   0   0   5   -3.00    5.20
   0   0  -5   -0.50    2.30
   0   0  -5   -6.40    4.10
   0   0   6  268.37   16.80
   0   0  -6  276.77   16.90
   0   0   6  335.77   36.40
   0   0  -6  263.67   24.90
   0   0   7    2.10    6.90
   0   0  -7   -0.60    1.70
   0   0   7   -1.30    3.30
   0   0   8    2.60    3.60
   0   0  -8    1.10    3.00
   0   0   8    3.70    2.80
   0   0  -9    1.20    3.10
   0   0   9   -3.60    3.40
   0   0   9   -3.40    2.50
   0   0 -10  494.05   28.00
   0   0  10  493.55   29.10
   0   0 -10  508.55   29.40
   0   0  10  427.86   29.90
   0   0 -10  493.65   28.20
   0   0  10  477.85   28.30
   0   0  11    4.00    3.20
   0   0 -11    6.00    2.90
   0   0  11    4.80    4.20
   0   0 -11    1.30    2.90
   0   0  11   -1.10    2.70
   0   0  11    4.20    2.50
   0   0  11   -2.00    3.10
   0   0 -11   -2.90    3.70
   0   0 -11   -3.10    7.80
   0   0 -12  330.37   22.00
   0   0  12  320.97   19.70
   0   0 -12  390.46   35.30
   0   0  12  284.17   22.30
   0   0  12  342.37   20.50
   0   0  12  352.56   21.00
   0   0 -13   -6.00    4.00
   0   0 -13    3.40   15.40
   0   0 -13   -2.00    3.40
   0   0  13    7.80    5.30
   0   0  13    1.90    4.20
   0   0 -13   -6.20    3.30
   0   0  13    1.60    3.40
   0   0  14    7.30    4.60
   0   0  14    8.90    4.10
   0   0  14    3.80    4.70
   0   0 -14    3.20    4.70
   0   0 -14    1.70    3.90
   0   0 -14  -28.00   26.40
   0   0 -14   -1.30    3.70
   0   0  15   -2.10    4.30
   0   0  15    1.90    6.90
   0   0 -15   -1.20    5.30
   0   0 -16   54.19    6.10
   0   0  16   55.99    7.60
   0   0  16   66.39    8.30
   0   0 -16   57.89    9.10
   0   0  16   52.89    6.80
   0   0 -16   61.49    7.00
   0   0  17   -2.90    4.10
   0   0 -17   -3.10    2.80
   0   0  17    6.40    4.60
   0   0 -17   -7.60    3.30
   0   0  18    2.70    4.30
   0   0  18   -1.10    3.70
   0   0 -18   -3.70    3.50
   0   0  19    2.60    3.70
   0   0 -19   -1.50    3.10
   0   0  19   -0.70    2.60
   0  -1   0   -0.60    0.70
   0   1   1 4250.97  237.48
   0  -1  -1 4552.04  236.88
   0   1   2 3220.38  167.88
   0   1  -2 2942.71  167.08
   0  -1  -2 3072.09  167.68
   0   1   3  568.34   34.00
   0   1  -3  531.75   33.10
   0  -1  -3  484.05   33.30
   0   1   4  130.09    9.20
   0   1  -4  141.89   13.90
   0   1   4  117.89   14.20
   0   1  -4  136.79    8.90
   0  -1  -4  135.89   13.80
   0   1  -5 2373.16  133.79
   0   1   5 2511.05  134.19
   0   1  -5 2293.07  126.69
   0  -1  -5 2286.47  133.99
   0  -1  -5 2287.77  126.69
   0   1   6    3.70    5.80
   0   1  -6   -0.80    1.50
   0   1  -6  -11.30    5.70
   0   1   6    1.00    2.60
   0  -1  -6    2.60    2.30
   0   1   7  213.28   14.90
   0   1   7  232.18   23.60
   0  -1  -7  218.18   14.60
   0   1   8  318.77   29.80
   0   1  -8  287.37   18.90
   0   1   8  298.27   18.30
   0   1   8  320.47   19.40
   0  -1  -8  322.27   19.10
   0  -1   8  276.27   18.00
   0   1  -9  135.49   10.50
   0   1   9  112.79   10.80
   0  -1   9  129.09    9.40
   0  -1  -9  139.89   10.50
   0   1  10  126.99   10.00
   0   1  10  127.69    9.60
   0   1  10  131.19   11.30
   0   1  10  139.49   10.80
   0   1  10  119.29    9.30
   0   1 -10  133.29   11.10
   0  -1  10  131.99    9.80
   0  -1 -10  127.69    9.20
   0  -1 -10  153.58   18.50
   0  -1 -10  140.39   10.80
   0  -1 -10  126.89    9.10
   0  -1  10  121.29    8.90
   0  -1  10  136.99   10.00
   0  -1  10  132.89    9.50
   0   1 -11  255.37   16.00
   0   1  11  241.38   15.70
   0   1  11  267.17   16.30
   0   1  11  244.98   16.50
   0   1 -11  280.57   18.20
   0   1 -11  233.98   15.70
   0   1  11  242.28   15.40
   0   1  11  247.08   17.60
   0  -1 -11  238.48   15.60
   0  -1  11  256.77   16.40
   0  -1  11  266.67   16.20
   0  -1  11  218.18   18.10
   0  -1 -11  243.38   15.50
   0  -1  11  272.97   16.90
   0  -1 -11  288.07   17.60
   0  -1 -11  247.28   26.20
   0  -1  11  246.28   15.40
   0   1 -12   97.29   10.70
   0   1  12   98.19    8.90
   0   1  12   94.09    9.10
   0   1  12  107.09   11.70
   0   1 -12   84.79   17.70
   0   1  12   90.99    8.60
   0  -1 -12  120.69   20.80
   0  -1 -12  115.39   10.50
   0  -1  12   98.89    9.10
   0   1 -13   21.00    4.80
   0   1 -13   13.50    5.80
   0   1 -13   19.20    4.90
   0   1 -13    7.30   22.80
   0   1  13   15.50    4.90
   0   1  13    9.20    5.70
   0   1  13   24.40    4.50
   0  -1 -13   25.20    4.60
   0  -1  13   23.90    4.20
   0  -1 -13   22.30    5.70
   0  -1  13   21.60    5.10
   0  -1 -13   27.60    4.80
   0  -1  13   14.40    6.00
   0   1  14    2.70    3.90
   0   1 -14   -5.20    3.40
   0   1 -14    5.80   24.10
   0   1 -14   -1.40    3.70
   0   1  14    4.80    4.40
   0   1  14    6.10    4.70
   0   1 -14    4.00    5.20
   0  -1  14   -0.80    4.80
   0  -1 -14    6.70    5.30
   0  -1 -14   -0.70    3.60
   0  -1  14    4.20    3.60
   0  -1 -14   -0.80    3.60
   0  -1  14    2.10    4.10
   0  -1  14    4.40    4.70
   0   1 -15    3.70    5.60
   0   1  15    8.40    5.80
   0   1  15    7.00    4.80
   0  -1 -15    2.10    4.90
   0  -1  15    8.60    3.90
   0  -1  15    7.20    5.20
   0  -1  15    4.70    4.80
   0  -1 -15   -5.50    8.10
   0  -1  15    1.30    4.50
   0   1 -16    6.50    3.90
   0   1  16   10.00    5.00
   0   1  16    8.30    4.90
   0   1 -16    9.70    5.10
   0   1  16    8.80    4.00
   0   1 -16   -0.10    3.70
   0  -1 -16    3.30    3.90
   0  -1 -16    3.20    3.30
   0  -1  16    8.20    4.60
   0  -1  16   11.40    4.60
   0  -1  16    7.50    4.80
   0   1  17    3.00    4.50
   0   1  17   -0.70    3.80
   0   1 -17   18.90    9.70
   0   1 -17   -2.20    3.50
   0   1 -17   -3.00    3.30
   0   1  17    9.40    4.90
   0  -1 -17   -4.70    3.30
   0  -1  17    5.00    4.40
   0  -1  17    2.10    4.50
   0   1 -18    9.80    5.50
   0   1  18    7.00    4.00
   0   1 -18   13.50    2.90
   0   1  18   17.60    4.80
   0  -1 -18    7.70    3.60
   0  -1  18   14.50    4.40
   0  -1  18   13.00    4.50
   0   1  19    6.10    3.80
   0   1 -19    5.10    3.00
   0   1  19    0.70    2.90
   0  -1 -19    9.60    3.40
   0  -1  19    5.90    3.70
   0  -1  19    3.10    2.50
   0   2   0   13.30    3.30
   0   2   1 1493.85   81.89
   0   2   1 1400.06   79.29
   0  -2  -1 1543.05   82.09
   0   2   2 1290.47   75.09
   0  -2  -2 1366.46   77.19
   0   2   3  103.39   11.80
   0   2  -3  107.69   10.70
   0  -2  -3   99.09   11.70
   0  -2  -3   94.29    6.90
   0   2   4  242.88   20.80
   0   2   4  270.47   15.70
   0   2  -4  238.58   20.00
   0  -2  -4  216.18   19.90
   0   2   5  174.48   18.80
   0   2  -5  177.48   17.50
   0   2   5  183.38   11.90
   0   2  -5  185.78   11.50
   0  -2  -5  176.28   18.50
   0   2  -6 1050.39   53.39
   0   2   6  910.81   61.89
   0   2  -6  827.52   63.89
   0   2   6  991.10   53.49
   0   2  -7 1580.64   78.79
   0   2   7 1370.76   88.39
   0  -2  -7 1374.36   77.49
   0  -2  -7 1318.37   80.69
   0   2   8   56.49    7.30
   0   2  -8   56.39    6.80
   0   2   8   46.50    6.00
   0   2   8   52.79   13.40
   0  -2  -8   48.70    9.00
   0  -2   8   50.19    5.50
   0  -2  -8   58.49    7.40
   0   2  -9  386.26   22.90
   0   2   9  413.06   23.30
   0   2   9  360.56   21.90
   0   2   9  357.56   35.40
   0   2   9  326.37   21.10
   0   2   9  357.76   21.20
   0  -2   9  360.96   21.40
   0  -2  -9  384.76   27.90
   0  -2   9  367.46   22.10
   0  -2   9  349.96   21.60
   0  -2  -9  377.06   22.40
   0  -2  -9  348.67   21.20
   0   2 -10  486.85   27.40
   0   2  10  425.56   25.30
   0   2  10  438.66   25.90
   0   2  10  418.26   26.00
   0   2  10  408.76   25.20
   0   2  10  455.05   27.50
   0  -2  10  416.96   25.80
   0  -2  10  450.15   26.20
   0  -2 -10  415.06   25.20
   0  -2 -10  458.45   26.70
   0  -2  10  465.95   25.60
   0  -2  10  445.56   27.60
   0  -2 -10  414.66   24.90
   0  -2 -10  460.55   33.40
   0   2 -11  120.39    9.30
   0   2  11  119.99    9.30
   0   2 -11  113.09   11.20
   0   2  11  121.99    9.80
   0   2 -11  110.09    9.00
   0   2  11  122.09    9.20
   0   2  11  113.49    9.90
   0   2  11  131.99   11.80
   0  -2  11  116.29    9.60
   0  -2  11  119.39    8.50
   0  -2 -11  124.39    9.10
   0  -2 -11  112.09    8.70
   0  -2  11  127.69   11.90
   0  -2  11  118.79    9.20
   0  -2  11  132.29   10.30
   0  -2 -11  133.69   10.50
   0   2  12  104.39   11.90
   0   2 -12  118.79   11.70
   0   2  12  117.89    9.20
   0   2  12  118.69   10.40
   0   2  12  109.39   10.10
   0  -2  12  123.69    9.50
   0  -2  12  122.39   10.40
   0  -2 -12  119.99   10.80
   0  -2  12  107.49   10.00
   0  -2  12  108.89    8.40
   0  -2  12   94.79   13.20
   0  -2 -12  113.79    9.00
   0   2 -13   12.20   17.60
   0   2  13   25.40    4.50
   0   2  13   27.80    5.90
   0   2  13   37.60    6.10
   0   2  13   28.40    5.10
   0   2 -13   37.40    5.50
   0   2 -13   38.30    7.90
   0   2 -13   32.70    5.40
   0  -2 -13   38.20    5.50
   0  -2  13   38.60    5.90
   0  -2  13   30.00    6.60
   0  -2  13   39.80    4.60
   0  -2 -13   39.10    4.80
   0  -2  13   32.30    6.70
   0  -2  13   35.90    6.90
   0   2 -14  140.39   13.00
   0   2  14  112.89    9.40
   0   2 -14  133.29   10.40
   0   2  14  139.89   10.90
   0   2 -14  131.79   11.20
   0   2  14  136.29   11.50
   0   2  14  131.39   11.70
   0   2 -14  175.58   55.79
   0  -2 -14  137.59   10.60
   0  -2 -14  121.89    9.60
   0  -2  14  134.29   11.80
   0  -2  14  148.49   11.30
   0  -2  14  108.59   13.50
   0  -2  14  111.89   10.60
   0   2 -15   -2.40    3.60
   0   2  15    1.30    4.10
   0   2  15    0.20    4.40
   0   2  15    4.20    4.90
   0   2 -15   -2.80    4.30
   0   2 -15    1.60    5.10
   0  -2  15    2.00    5.10
   0  -2  15   -0.10    4.20
   0  -2 -15    6.70    3.90
   0  -2  15    4.50    4.10
   0  -2 -15    4.90    2.90
   0  -2  15    3.90    4.30
   0   2  16   42.90    7.10
   0   2 -16   48.60    6.10
   0   2  16   40.50    5.60
   0   2 -16   46.00    7.90
   0   2 -16   58.69    6.40
   0   2  16   52.09    7.40
   0  -2  16   57.79    8.80
   0  -2  16   46.70    6.80
   0  -2  16   39.70    5.70
   0  -2 -16   40.40    5.70
   0   2  17  111.39   10.30
   0   2 -17  114.89   11.50
   0   2  17  124.29    9.20
   0   2 -17  115.59    9.60
   0   2  17  126.69   10.40
   0   2 -17   99.69    9.10
   0  -2  17  108.49   10.30
   0  -2 -17  114.99    9.50
   0  -2  17  123.19   10.00
   0   2  18    1.70    4.20
   0   2 -18   -4.30    2.50
   0   2  18   -1.80    2.80
   0   2  18   -2.30    3.60
   0   2 -18   -4.80    3.30
   0  -2  18    2.30    4.00
   0  -2 -18   -2.80    3.20
   0  -2  18    5.70    4.90
   0   3   0   -2.10    2.70
   0   3   1  103.49   10.50
   0   3   1   98.59    7.30
   0   3   2   92.49   10.80
   0  -3  -2   82.79   10.90
   0   3   3   21.60    3.00
   0   3   3    9.50    5.10
   0  -3  -3   15.50    5.80
   0   3   4  250.97   14.60
   0   3   4  238.68   20.90
   0   3  -4  214.28   19.40
   0  -3  -4  233.28   21.60
   0   3   5  403.66   31.10
   0   3  -5  373.96   22.70
   0  -3  -5  392.76   31.60
   0  -3  -5  421.96   23.40
   0   3   6 1709.93  117.29
   0   3  -6 2008.70  105.79
   0  -3  -6 2067.39  107.09
   0   3   7  662.43   40.30
   0   3   7  749.92   41.30
   0   3  -7  767.82   40.80
   0   3   7  692.73   51.49
   0  -3  -7  706.63   42.40
   0   3   8 1130.09   60.19
   0   3   8 1088.69   73.19
   0   3   8 1060.99   59.19
   0  -3   8  993.10   58.69
   0   3   9   54.89    7.60
   0   3  -9   53.19    7.20
   0   3   9   56.29    6.40
   0   3   9   51.69    5.70
   0  -3   9   52.49    5.90
   0  -3   9   70.09    8.00
   0  -3  -9   57.19    9.70
   0  -3   9   48.00    6.20
   0  -3  -9   59.89    5.40
   0  -3   9   66.09    5.60
   0  -3  -9   55.59    6.60
   0   3 -10   18.80    3.90
   0   3  10   20.60    3.90
   0   3 -10   16.90    5.20
   0   3  10   14.10    5.10
   0   3  10   17.90    4.30
   0   3  10   13.90   11.70
   0   3  10   19.50    3.70
   0   3  10   23.70    4.30
   0   3 -10   17.90    5.90
   0  -3  10   15.10    4.00
   0  -3 -10   20.50    8.80
   0  -3  10   15.90    4.90
   0  -3  10   17.20    3.70
   0  -3  10   20.40    4.80
   0  -3  10   21.20    3.70
   0  -3 -10   14.80    3.30
   0   3 -11  188.88   12.00
   0   3  11  152.88   12.10
   0   3  11  147.89   15.10
   0   3 -11  178.98   13.90
   0   3  11  168.38   12.40
   0   3  11  170.28   12.80
   0   3 -11  160.98   11.90
   0  -3  11  190.58   12.30
   0  -3 -11  180.88   11.00
   0  -3  11  186.18   13.10
   0  -3  11  167.28   14.70
   0  -3  11  155.88   12.40
   0   3 -12   -0.40    3.20
   0   3  12    4.40    4.30
   0   3  12   -0.80    3.40
   0   3 -12    2.50    3.60
   0   3  12    6.40    3.70
   0   3 -12   -0.70    4.30
   0   3  12   -0.50    5.30
   0  -3  12   -0.10    4.20
   0  -3  12    3.20    3.50
   0  -3  12   -5.40    2.50
   0  -3 -12   -1.60    3.00
   0  -3  12    1.80    3.70
   0  -3  12   -0.10    5.00
   0   3 -13   14.00    4.40
   0   3  13   19.30    4.50
   0   3  13   15.00    7.50
   0   3 -13   54.39   19.50
   0   3  13   15.90    4.90
   0   3  13   11.00    4.80
   0   3  13   17.30    4.60
   0   3 -13   17.30    4.40
   0   3 -13   16.20    6.30
   0  -3 -13   19.10    4.40
   0  -3  13   22.10    5.70
   0  -3  13   10.10    5.80
   0  -3  13   18.40    5.10
   0  -3  13   13.00    4.90
   0  -3  13   13.60    4.80
   0   3  14   75.09    9.10
   0   3 -14   78.29    9.30
   0   3  14   85.59    9.00
   0   3  14   87.29    8.30
   0   3  14   75.29    9.50
   0   3 -14   72.19    8.30
   0   3 -14   70.19   11.10
   0   3 -14   44.30   25.90
   0  -3  14   78.49    9.30
   0  -3  14   88.69   10.00
   0  -3  14   90.59    8.80
   0  -3  14   80.39   11.80
   0  -3 -14   92.29    8.40
   0  -3  14   68.79    8.70
   0   3  15   33.90    5.50
   0   3 -15   33.90    7.10
   0   3 -15   33.40    5.80
   0   3  15   37.70    6.50
   0   3  15   30.20    6.20
   0   3 -15   35.00    5.50
   0  -3 -15   40.70    5.50
   0  -3  15   34.50    6.10
   0  -3  15   29.60    6.00
   0  -3  15   36.50    6.60
   0  -3  15   20.20    6.50
   0   3 -16   78.19    8.50
   0   3  16   83.89    8.00
   0   3 -16   86.49   10.00
   0   3  16   78.69    8.80
   0   3  16   73.49   12.00
   0   3 -16   79.39    8.30
   0  -3 -16   87.39    8.00
   0  -3  16   59.69    7.60
   0  -3  16   64.19    8.20
   0  -3  16  101.89    9.00
   0  -3  16   67.39   10.60
   0   3 -17   21.80    4.50
   0   3 -17   20.90    4.10
   0   3 -17   16.80    5.90
   0   3  17   22.90    4.20
   0   3  17   24.30    5.70
   0   3  17   26.30    5.40
   0  -3  17   22.00    4.90
   0  -3  17   20.90    4.80
   0  -3  17   15.10    3.60
   0   3  18   55.19    6.90
   0   3  18   67.49    7.90
   0   3  18   70.49    6.20
   0   3 -18   64.69    6.40
   0   3 -18   74.49    6.90
   0  -3  18   69.69    7.10
   0  -3 -18   75.49    6.30
   0   4   0   10.30    4.10
   0   4   1  257.17   19.20
   0   4   1  242.28   15.90
   0   4   2   25.40    6.00
   0  -4  -2   19.60    6.20
   0   4   3   16.70    6.00
   0  -4  -3    8.90    5.90
   0   4  -4  359.36   29.90
   0   4   4  463.95   24.60
   0   4   4  438.16   31.90
   0  -4  -4  413.16   33.50
   0   4   5  827.02   45.60
   0   4  -5  800.12   54.09
   0   4  -5  808.42   44.80
   0   4   5  816.82   54.39
   0   4  -6   59.39    7.30
   0   4   6   52.19    6.70
   0   4   6   52.29   12.00
   0   4   7  105.79    9.40
   0   4  -7  108.09    8.30
   0   4   7   89.89   15.90
   0   4   7  104.29    8.60
   0  -4   7   95.89    7.70
   0   4   8   47.90    6.10
   0   4   8   54.19    7.30
   0   4  -8   53.29    6.60
   0   4   8   51.79   14.10
   0  -4  -8   51.49    6.90
   0  -4   8   51.79    5.40
   0  -4   8   58.09    6.30
   0  -4   8   50.49    8.30
   0   4   9  141.09   10.20
   0   4   9  119.59   22.00
   0   4   9  147.99   11.00
   0   4   9  145.99   10.20
   0   4   9  141.49   12.40
   0   4  -9  174.58   12.10
   0  -4   9  148.89   11.10
   0  -4   9  129.99   10.30
   0  -4   9  129.29    9.60
   0  -4  -9  163.98   10.10
   0  -4   9  148.99   12.40
   0  -4   9  142.89   10.80
   0  -4  -9  122.99   11.50
   0   4  10   83.59    8.70
   0   4 -10   98.09    7.60
   0   4  10   76.29   22.60
   0   4  10   92.49    8.30
   0   4 -10  115.99   10.00
   0   4 -10   91.29    7.60
   0   4  10   80.99    8.00
   0  -4  10   87.49    8.10
   0  -4  10   84.29    8.90
   0  -4  10   93.39    7.50
   0  -4 -10   95.89    7.30
   0  -4  10   90.29   10.60
   0   4 -11    2.00    3.80
   0   4 -11    0.50    3.80
   0   4  11    2.00    5.30
   0   4  11    2.40    3.10
   0   4  11    1.40    3.80
   0  -4  11   -2.90    3.90
   0  -4  11   -0.80    3.60
   0  -4  11   -0.90    2.80
   0  -4  11    2.90    3.30
   0  -4 -11   -2.60    2.30
   0   4  12  239.98   18.20
   0   4  12  247.48   16.20
   0   4  12  263.77   19.20
   0   4  12  235.88   16.30
   0   4 -12  237.38   15.90
   0   4 -12  252.47   18.20
   0   4  12  248.88   16.10
   0   4 -12  265.57   15.80
   0  -4 -12  237.58   15.30
   0  -4  12  283.27   16.20
   0  -4  12  246.38   19.40
   0  -4  12  217.58   16.20
   0  -4  12  209.18   16.80
   0  -4  12  229.88   16.50
   0  -4  12  227.48   16.90
   0   4  13   47.10    8.70
   0   4 -13   51.89    6.50
   0   4 -13   47.20    8.30
   0   4  13   49.99    7.40
   0   4 -13   65.29   23.30
   0   4 -13   54.79    6.60
   0   4  13   35.50    6.40
   0   4  13   64.29    8.10
   0   4  13   42.10    6.10
   0  -4  13   45.60    7.80
   0  -4  13   43.60    6.80
   0  -4  13   50.19    7.30
   0  -4  13   48.90    6.70
   0  -4  13   44.10    7.40
   0  -4 -13   55.49    6.30
   0  -4  13   32.00    7.40
   0   4  14  174.68   13.90
   0   4  14  184.68   12.80
   0   4  14  170.68   14.30
   0   4 -14  165.08   12.50
   0   4  14  194.38   13.10
   0   4 -14  162.88   15.20
   0   4  14  172.38   17.50
   0   4 -14  194.48   13.50
   0  -4  14  181.78   13.20
   0  -4 -14  179.18   12.40
   0  -4  14  158.88   13.40
   0  -4  14  166.08   13.60
   0  -4  14  165.38   15.90
   0  -4  14  178.88   14.60
   0   4  15   12.50    5.40
   0   4  15   16.20    4.20
   0   4 -15   15.00    4.20
   0   4 -15   15.30    4.30
   0   4  15   16.10    4.90
   0   4 -15   15.40    6.40
   0   4  15   16.50    5.20
   0  -4  15   19.60    5.10
   0  -4 -15   14.90    3.90
   0  -4  15    9.10    5.40
   0  -4  15   12.80    5.20
   0  -4  15   12.00    4.80
   0   4  16  299.97   17.80
   0   4 -16  306.47   20.50
   0   4 -16  313.77   17.90
   0   4  16  263.27   18.50
   0   4  16  254.67   18.50
   0   4 -16  259.87   17.70
   0  -4  16  270.67   20.50
   0  -4 -16  302.87   17.30
   0  -4  16  240.38   17.90
   0  -4  16  286.67   18.00
   0   4  17   36.60    5.70
   0   4 -17   28.00    4.50
   0   4 -17   45.50    7.00
   0   4  17   30.40    5.40
   0  -4  17   22.60    4.10
   0   4 -18   86.99    7.00
   0   4 -18   54.59    6.50
   0   4  18   81.69    6.40
   0   4  18   63.39    7.60
   0   4  18   55.19    7.00
   0  -4  18   77.29    6.40
   0   5   0   -3.60    3.60
   0   5  -1   70.09   10.40
   0   5   1   70.79    8.30
   0   5   1   76.69   11.20
   0   5   2   29.30    7.10
   0   5   3  643.14   36.30
   0   5   3  694.43   44.50
   0  -5  -3  629.14   45.40
   0   5   4  149.19   18.60
   0   5  -5   10.70    2.20
   0   5   5   14.10    4.00
   0   5   5    5.20    7.70
   0   5   6   31.90    5.40
   0   5   6   29.70   10.70
   0   5  -6   25.50    3.60
   0   5   7   12.20    8.80
   0   5   7   -0.30    3.50
   0   5  -7    0.00    2.30
   0  -5   7    0.40    2.40
   0  -5   7    1.10    2.90
   0   5   8   11.90    4.00
   0   5   8   15.10    3.50
   0   5  -8   13.40    3.80
   0   5   8   15.30    5.00
   0   5   8   17.70    3.70
   0  -5   8   11.10    4.40
   0  -5   8   13.30    3.90
   0  -5   8   18.60    3.20
   0  -5   8   11.90    3.60
   0   5   9    6.50    3.30
   0   5  -9   -0.20    3.50
   0   5   9    9.80    3.20
   0   5   9    1.20    3.40
   0   5   9  -25.30   12.50
   0  -5   9    2.40    2.50
   0  -5   9    1.10    2.80
   0  -5   9   -1.30    2.90
   0  -5  -9    6.00    2.20
   0  -5  -9    1.50    4.80
   0  -5  -9    6.60    2.10
   0  -5   9    7.30    4.00
   0  -5   9    4.70    4.20
   0   5  10   39.90    7.80
   0   5  10   19.10   17.50
   0   5 -10   38.80    5.30
   0   5  10   35.10    6.10
   0   5  10   35.20    5.40
   0   5 -10   44.00    4.80
   0   5  10   24.20    6.70
   0   5 -10   44.70    7.00
   0  -5 -10   39.70    4.90
   0  -5  10   42.40    6.70
   0  -5  10   35.10    6.20
   0  -5  10   45.20    7.70
   0  -5  10   29.40    5.20
   0  -5  10   30.40    5.40
   0  -5  10   26.00    8.60
   0   5  11   70.99    7.90
   0   5 -11   66.79    6.90
   0   5  11   78.89    8.50
   0   5 -11   77.59    9.30
   0   5  11   70.29    9.80
   0   5  11   72.69    8.60
   0   5  11   74.79    8.80
   0  -5  11   65.69   10.70
   0  -5  11   64.39    7.10
   0  -5  11   65.79   10.50
   0  -5  11   69.99    8.20
   0  -5  11   86.49    9.00
   0  -5  11   62.49    8.70
   0   5  12  122.69   11.00
   0   5 -12  143.79   13.10
   0   5  12  144.99   14.20
   0   5 -12  112.69   26.10
   0   5  12  133.89   12.00
   0   5  12  150.88   11.60
   0   5 -12  144.09   10.50
   0   5 -12  141.79   10.80
   0   5  12  143.59   11.40
   0  -5  12  120.09   14.50
   0  -5  12  158.68   10.70
   0  -5  12  126.09   11.10
   0  -5  12  136.29   12.00
   0  -5 -12  147.39   10.10
   0  -5  12  124.89   12.40
   0  -5  12  128.29   11.40
   0   5 -13  275.87   19.90
   0   5  13  249.18   18.10
   0   5 -13  339.17   44.40
   0   5 -13  278.47   17.70
   0   5  13  296.37   21.10
   0   5 -13  272.67   17.20
   0   5  13  275.97   17.70
   0   5  13  300.77   17.80
   0   5  13  229.78   18.20
   0  -5 -13  291.07   16.90
   0  -5  13  276.57   17.50
   0  -5  13  232.88   17.70
   0  -5  13  242.08   18.50
   0  -5  13  274.07   19.10
   0  -5  13  248.78   20.80
   0  -5  13  267.37   18.00
   0   5  14    6.30    7.20
   0   5  14    2.00    4.10
   0   5 -14   -2.70    4.30
   0   5  14    0.80    4.30
   0   5  14    1.60    4.00
   0   5 -14   -6.90    3.80
   0   5  14    2.10    4.20
   0   5 -14    1.90    3.40
   0  -5  14    3.40    3.90
   0  -5  14    7.00    4.40
   0  -5 -14    1.20    3.30
   0  -5  14    3.40    5.00
   0  -5  14    3.30    4.80
   0  -5  14    9.80    5.70
   0  -5  14   -1.40    3.40
   0   5 -15  274.57   17.00
   0   5 -15  300.37   17.50
   0   5 -15  251.07   19.40
   0   5  15  266.57   16.60
   0   5  15  227.78   18.40
   0   5  15  289.97   18.40
   0   5  15  268.67   17.30
   0  -5  15  239.28   18.30
   0  -5  15  281.77   17.20
   0  -5  15  238.08   18.00
   0  -5 -15  284.17   16.30
   0  -5  15  242.78   19.60
   0  -5  15  262.27   17.30
   0   5  16    4.60    3.90
   0   5 -16    7.60    4.20
   0   5  16    9.20    4.50
   0   5 -16    6.70    3.40
   0   5  16    5.60    4.90
   0   5 -16    4.70    6.40
   0   5  16    6.40    3.20
   0  -5 -16   15.80    3.80
   0  -5  16   14.10    4.40
   0  -5  16    5.20    5.40
   0  -5  16    7.90    4.90
   0   5  17  121.49    9.80
   0   5 -17  132.09   10.70
   0   5 -17  124.69   11.10
   0   5  17  120.49   10.30
   0  -5  17  113.29    8.70
   0   5  18    0.00    3.20
   0   5 -18    0.90    2.40
   0   5  18    1.70    3.40
   0   5  18    3.50    2.80
   0   5 -18    0.30    3.40
   0  -5  18    1.80    2.60
   0   6   0   26.90    7.10
   0   6  -1   32.90    7.80
   0   6   1   44.60    8.90
   0   6   2  348.17   28.80
   0   6  -2  384.96   29.00
   0   6   3    8.50    2.70
   0   6   3    9.30    6.10
   0   6   4    7.90    3.20
   0   6   4    5.30    7.30
   0   6   5   -4.10    2.70
   0   6  -5    0.40    1.40
   0   6   5    5.00    8.40
   0   6   6   90.69    8.40
   0   6  -6   68.09    6.30
   0   6   6   46.60   14.80
   0  -6   6   81.69    7.70
   0  -6   6   85.49    7.40
   0  -6   6   94.19    9.00
   0  -6   6   82.79    8.00
   0   6   7    6.90    4.30
   0   6   7   16.40   11.20
   0   6  -7    8.10    2.90
   0  -6   7    8.60    3.90
   0  -6  -7   10.50    2.90
   0  -6  -7   10.20    4.00
   0  -6  -7    7.20    5.60
   0  -6   7   10.50    3.50
   0  -6   7   10.70    4.30
   0   6   8    2.60    3.50
   0   6   8    6.60    7.70
   0   6   8    6.20    3.10
   0   6   8    3.40   18.10
   0   6   8    5.80    3.20
   0   6  -8   -0.50    2.90
   0  -6  -8    6.70    3.60
   0  -6   8    3.20    3.70
   0  -6  -8    6.40    3.30
   0  -6   8    4.10    3.50
   0  -6  -8    5.10    4.70
   0  -6   8    6.00    3.30
   0  -6   8    8.60    4.70
   0   6   9   44.50    7.60
   0   6   9    9.20   20.30
   0   6   9   40.80    5.20
   0   6   9   35.60    6.00
   0   6   9   35.00    5.40
   0   6  -9   39.50    6.30
   0  -6  -9   32.60    6.00
   0  -6   9   42.80    4.80
   0  -6   9   42.30    8.30
   0  -6   9   49.60    8.90
   0  -6  -9   50.49   12.30
   0  -6   9   45.60    8.70
   0   6  10   37.90    5.80
   0   6  10   36.40    6.40
   0   6  10   38.30    5.50
   0   6 -10   54.69    5.30
   0   6 -10   37.20    6.40
   0   6 -10   51.49    5.70
   0   6  10   26.70   24.50
   0   6  10   43.00    8.40
   0  -6  10   42.30    7.70
   0  -6  10   40.60    7.20
   0  -6 -10   38.30    6.10
   0  -6  10   44.30    7.10
   0  -6 -10   40.10    5.00
   0  -6  10   42.30    5.10
   0  -6 -10   36.30    8.00
   0   6  11   55.59    9.20
   0   6 -11   46.30    7.70
   0   6  11   76.59    8.70
   0   6  11   59.69    7.40
   0   6 -11   50.09    6.20
   0   6 -11   56.69    6.10
   0   6  11   63.39    9.90
   0  -6  11   55.69    7.60
   0  -6  11   48.00    8.40
   0  -6  11   63.09    6.50
   0  -6  11   44.00    8.60
   0  -6  11   66.99    8.70
   0   6 -12   88.59   25.40
   0   6  12   38.50    6.90
   0   6  12   54.59    7.00
   0   6  12   44.50    9.20
   0   6 -12   50.69    6.30
   0   6 -12   49.20    8.20
   0   6  12   64.49   10.00
   0   6 -12   58.29    6.60
   0  -6  12   54.09    6.50
   0  -6  12   54.89    8.00
   0  -6  12   61.19    9.20
   0  -6  12   68.29    9.00
   0  -6  12   42.40    8.50
   0   6 -13   11.20    5.80
   0   6  13    4.10    4.70
   0   6  13   10.40    6.30
   0   6  13    7.40    6.50
   0   6  13    7.40    5.20
   0  -6  13   13.80    6.10
   0  -6  13    6.80    6.70
   0  -6  13   14.60    6.80
   0  -6  13   18.70    8.30
   0   6 -14   90.29    9.30
   0   6  14   82.89    9.40
   0   6 -14   91.99    8.10
   0   6  14   77.79    8.80
   0   6 -14  102.09   10.60
   0   6  14   80.99    9.00
   0   6  14   90.69    9.50
   0   6  14   88.69   11.80
   0  -6  14   92.89   10.00
   0  -6  14   73.39    8.40
   0  -6  14   76.19    9.60
   0  -6  14   86.19    8.20
   0  -6  14   73.09   11.90
   0   6 -15    9.90    3.90
   0   6  15   11.40    5.40
   0   6  15  -11.90    8.90
   0   6 -15   12.30    3.60
   0   6  15   19.60    4.80
   0   6  15   16.20    4.20
   0   6 -15   16.50    5.40
   0   6  15   21.90    5.60
   0  -6  15   12.60    5.30
   0  -6  15   18.90    5.90
   0  -6  15   13.60    5.40
   0  -6  15   14.10    4.00
   0  -6  15   15.80    5.30
   0   6  16   90.39    8.00
   0   6 -16  116.09   10.90
   0   6 -16  110.59    8.90
   0   6  16  111.29    9.60
   0   6  16  102.19    9.20
   0   6 -16  122.49    8.50
   0  -6  16   98.09    7.30
   0  -6  16   97.29    9.40
   0  -6  16  107.79   12.50
   0   6  17   13.70    3.80
   0   6  17    6.60    4.10
   0   6 -17   12.50    5.30
   0   6 -17    2.20    2.90
   0   6 -17    6.90    2.80
   0   6  17    6.40    4.70
   0  -6  17    5.60    3.10
   0   7   0    3.80    5.80
   0   7   1    4.40    4.00
   0   7   1    8.40    7.40
   0   7  -1    2.90    6.20
   0   7  -2   18.40    7.60
   0   7   2   16.60    7.70
   0   7   3   70.89   12.60
   0   7   3   64.49    6.90
   0   7  -3   77.69   12.90
   0   7   4  282.17   29.00
   0   7   4  286.07   17.70
   0  -7   4  285.17   18.70
   0  -7   4  275.97   17.90
   0  -7   4  299.47   17.70
   0  -7   4  283.67   19.30
   0  -7  -4  261.97   17.30
   0  -7  -4  304.47   18.80
   0   7   5   67.69    7.20
   0   7   5   57.29   13.90
   0  -7  -5   63.59    7.20
   0  -7   5   64.39    5.90
   0  -7   5   57.39    6.10
   0  -7  -5   53.39    5.90
   0  -7  -5   61.19    6.80
   0   7   6  309.27   19.80
   0   7  -6  300.17   17.90
   0   7   6  342.67   35.40
   0  -7  -6  308.47   19.70
   0  -7   6  286.67   19.60
   0  -7   6  303.97   18.30
   0  -7  -6  291.47   18.30
   0  -7   6  281.47   20.60
   0  -7   6  288.37   18.60
   0  -7  -6  333.57   19.50
   0  -7   6  286.17   19.00
   0   7   7   39.10    6.80
   0   7  -7   43.70    5.30
   0   7   7   55.59    7.70
   0  -7  -7   37.60    6.20
   0  -7  -7   32.90    4.90
   0  -7   7   35.80    6.60
   0  -7   7   37.00    5.70
   0  -7   7   39.00    6.90
   0  -7   7   37.20    5.50
   0  -7  -7   36.30    6.20
   0   7   8  416.16   25.30
   0   7   8  290.07   42.20
   0   7   8  367.46   23.70
   0   7   8  430.36   22.90
   0   7   8  354.46   22.40
   0   7  -8  417.26   24.70
   0  -7   8  364.16   24.50
   0  -7  -8  401.56   24.40
   0  -7   8  342.17   21.50
   0  -7  -8  399.46   29.00
   0  -7   8  389.26   25.70
   0  -7  -8  335.77   22.50
   0  -7   8  394.46   24.10
   0   7   9   -0.70    5.00
   0   7   9    5.00    4.20
   0   7   9  -32.00   25.90
   0   7  -9    1.40    3.60
   0  -7   9    1.40    3.60
   0  -7  -9    5.90    5.70
   0  -7   9   -1.50    4.00
   0  -7   9    4.60    2.50
   0  -7  -9    1.50    4.80
   0  -7   9   -1.40    4.10
   0  -7  -9    2.10    2.50
   0  -7   9    0.40    4.90
   0   7  10  178.88   12.00
   0   7  10  189.28   12.40
   0   7 -10  145.09   12.70
   0  -7  10  154.08   15.40
   0  -7  10  149.19   12.90
   0  -7  10  156.58   13.80
   0  -7 -10  155.88   12.60
   0  -7  10  151.68   10.60
   0  -7  10  175.18   13.10
   0  -7 -10  162.48   14.20
   0  -7 -10  141.79   11.10
   0   7  11    2.90    4.00
   0   7 -11   28.40   21.30
   0   7 -11    4.10    4.20
   0   7 -11    7.20    3.10
   0   7  11    3.60    6.40
   0   7  11    2.30    4.20
   0   7 -11   11.60    2.80
   0   7  11    6.40    4.70
   0  -7  11    7.60    4.50
   0  -7  11    8.80    6.00
   0  -7 -11    5.90    2.90
   0  -7  11   -2.00    3.10
   0  -7  11   -1.20    5.30
   0  -7 -11    4.10    4.80
   0  -7  11   11.30    5.50
   0   7 -12  140.39   13.40
   0   7 -12  139.59   10.90
   0   7  12  166.88   12.60
   0   7 -12  141.39   10.20
   0   7  12  134.19   12.30
   0   7  12  161.08   11.70
   0   7  12  157.58   15.40
   0  -7  12  141.19   12.30
   0  -7  12  132.19   13.20
   0  -7  12  141.39   10.10
   0  -7  12  122.89   15.30
   0  -7  12  146.99   12.40
   0   7 -13  102.49    9.70
   0   7  13  137.79   13.80
   0   7 -13  112.99    8.80
   0   7  13  132.49   10.10
   0   7  13  106.89   10.90
   0   7 -13  103.59   11.20
   0  -7  13  110.89   10.90
   0  -7  13   92.09    8.00
   0  -7  13  107.99   13.70
   0  -7  13  109.99   11.20
   0  -7  13  114.49   11.90
   0   7  14   22.20    8.00
   0   7  14   19.90    4.60
   0   7 -14   19.20    4.30
   0   7  14   16.00    5.60
   0   7 -14   31.10    6.20
   0   7  14   30.90    5.10
   0  -7  14    7.70    3.40
   0  -7  14   16.40    6.10
   0  -7  14   18.60    5.30
   0  -7  14   17.80    5.60
   0  -7  14    9.20    5.50
   0   7  15   38.30    5.90
   0   7  15   25.50    4.40
   0   7  15   28.80    8.80
   0   7 -15   35.90    5.00
   0   7 -15   28.50    4.10
   0   7 -15   32.50    7.60
   0  -7  15   36.40    6.60
   0  -7  15   27.20    5.30
   0  -7  15   21.10    4.60
   0  -7  15   23.60    5.70
   0  -7  15   28.40    6.00
   0   7  16    2.30    3.40
   0   7  16    3.70    2.90
   0   7 -16    5.70    2.80
   0   7  16   -2.10    3.40
   0   7 -16    0.40    3.10
   0   7 -16   -1.70    3.70
   0  -7  16    1.70    3.60
   0  -7  16   -0.80    3.10
   0  -7  16    4.10    4.40
   0   7  17   13.90    3.40
   0   7  17    6.00    3.00
   0   7 -17    3.80    2.10
   0   7 -17    2.50    2.70
   0  -7  17    0.10    3.60
   0  -7  17    5.00    2.80
   0  -7  17    3.00    2.80
   0   8   0  239.78   20.00
   0   8   0  226.98   24.70
   0  -8   0  279.07   17.60
   0  -8   0  261.67   16.30
   0  -8   0  254.17   16.00
   0   8   1   -0.20    7.80
   0   8   1    1.50    1.60
   0   8  -1    2.70    7.90
   0  -8   1   -2.10    2.50
   0  -8   1    0.20    2.90
   0  -8  -1   -1.20    3.50
   0  -8  -1    1.60    2.80
   0  -8   1    2.30    3.50
   0  -8  -1    2.90    2.40
   0   8   2    8.80    2.40
   0   8   2    7.60    8.60
   0   8  -2   -5.80    7.60
   0  -8   2    5.40    3.00
   0  -8   2    7.00    3.10
   0  -8   2   10.50    4.30
   0  -8  -2    3.50    3.30
   0  -8   2   10.10    3.10
   0  -8  -2    6.20    3.40
   0  -8   2    9.60    2.70
   0  -8   2    7.30    3.50
   0  -8  -2   11.30    3.30
   0  -8   2    7.00    2.90
   0   8   3  107.49    8.10
   0   8   3  109.69   17.40
   0   8  -3   98.39   15.90
   0  -8  -3   98.49    8.10
   0  -8   3   97.69    8.00
   0  -8   3  113.59   11.20
   0  -8   3   94.89    7.60
   0  -8   3   96.09    8.60
   0  -8   3   96.39    9.60
   0  -8  -3  102.79    9.30
   0  -8   3  103.39    9.00
   0  -8  -3  117.29   12.50
   0   8   4  107.69    8.80
   0   8  -4   68.09   14.30
   0   8   4   83.09   16.80
   0  -8   4   87.99    7.40
   0  -8   4  100.49   10.10
   0  -8  -4  106.89    9.30
   0  -8   4   86.89    8.00
   0  -8  -4  111.09    8.40
   0  -8   4   93.89    8.50
   0  -8   4  117.69   10.10
   0  -8   4   96.99    8.60
   0  -8   4  110.49    8.40
   0   8   5   29.90    5.50
   0   8  -5   12.00   12.60
   0   8   5   10.60   15.20
   0   8  -5   36.80    3.80
   0  -8   5   46.50    6.00
   0  -8  -5   40.60    6.30
   0  -8   5   28.60    6.00
   0  -8  -5   39.10    5.20
   0  -8   5   45.80    5.50
   0  -8  -5   36.10    6.10
   0  -8   5   36.40    4.90
   0  -8   5   29.60    5.10
   0  -8   5   37.50    6.80
   0   8   6    9.60    4.70
   0   8  -6   12.10    3.00
   0  -8  -6   18.00    5.20
   0  -8   6   13.10    4.00
   0  -8  -6   11.30    4.40
   0  -8   6   23.30    5.70
   0  -8   6   14.00    3.90
   0  -8  -6   11.50    3.70
   0  -8   6    9.10    5.90
   0  -8   6   15.70    6.00
   0   8   7  346.47   49.10
   0   8   7  353.16   20.50
   0   8   7  385.46   20.70
   0   8   7  346.97   22.80
   0  -8  -7  325.87   22.20
   0  -8   7  297.87   20.90
   0  -8   7  329.77   24.60
   0  -8  -7  339.57   22.00
   0  -8   7  334.77   21.00
   0  -8  -7  325.97   20.70
   0   8   8    3.40   33.60
   0   8   8   42.00    6.70
   0   8   8   48.40    6.50
   0   8  -8   47.30    6.30
   0   8   8   43.40    7.80
   0  -8  -8   48.30    6.10
   0  -8  -8   55.39    8.30
   0  -8   8   53.89    7.30
   0  -8   8   47.50    6.40
   0  -8   8   69.09    9.50
   0  -8   8   43.10    6.90
   0  -8   8   48.40    8.00
   0  -8  -8   50.39    7.40
   0   8   9  272.17   20.00
   0   8   9  294.47   17.30
   0   8  -9  234.58   17.60
   0   8   9  307.57   17.30
   0  -8  -9  281.87   19.40
   0  -8  -9  240.98   16.90
   0  -8   9  247.28   17.90
   0  -8   9  283.17   18.80
   0  -8   9  239.98   19.80
   0  -8   9  243.38   17.40
   0  -8  -9  268.67   18.80
   0  -8   9  265.07   19.50
   0   8  10   22.10    5.80
   0   8  10   22.30    7.50
   0   8 -10   42.80   23.70
   0   8  10   19.80    4.90
   0   8 -10   20.20    5.00
   0   8  10   18.70    4.70
   0   8 -10   30.30    6.00
   0  -8  10   22.70    6.60
   0  -8  10   30.80    6.50
   0  -8 -10   23.70    5.70
   0  -8 -10   25.60    4.70
   0  -8  10   24.30    7.40
   0  -8 -10   21.50    7.50
   0  -8  10   17.60    5.00
   0  -8  10   23.30    7.20
   0   8 -11  183.08   14.40
   0   8 -11  207.68   18.40
   0   8  11  226.28   21.10
   0   8  11  216.38   15.50
   0   8  11  222.88   14.60
   0  -8 -11  192.08   13.70
   0  -8  11  217.58   15.00
   0  -8  11  221.98   17.20
   0  -8  11  210.08   15.90
   0  -8  11  212.38   19.00
   0  -8  11  220.08   15.80
   0   8  12   10.00    6.80
   0   8 -12   16.50    5.30
   0   8  12   11.00    5.00
   0   8  12    8.20    4.20
   0   8  12    9.60    4.90
   0  -8  12    4.30    4.20
   0  -8  12   10.70    5.40
   0  -8 -12    6.70    2.60
   0  -8  12    7.10    6.10
   0  -8  12   -0.80    5.50
   0  -8  12    6.60    4.80
   0   8  13  114.89   10.00
   0   8  13  109.09    9.20
   0   8  13   92.79   12.10
   0   8 -13  109.09    9.30
   0   8 -13  121.09   10.50
   0  -8  13   89.39   10.60
   0  -8  13   83.79    8.80
   0  -8  13  102.39   10.60
   0  -8  13   87.39   10.30
   0  -8  13   74.39   13.20
   0   8 -14   -2.10    4.90
   0   8 -14    0.60    2.10
   0   8  14    3.00    3.80
   0   8  14    1.60    4.00
   0   8 -14   -2.70    3.00
   0   8  14    0.60    5.80
   0   8  14    3.70    3.90
   0  -8  14    6.20    5.50
   0  -8  14    2.40    4.20
   0  -8  14    1.70    4.70
   0  -8  14   -0.80    3.70
   0  -8  14    3.40    4.50
   0   8 -15    0.40    3.00
   0   8  15  -25.30   10.40
   0   8  15    1.70    5.40
   0   8  15    8.60    5.00
   0   8  15   -1.00    3.50
   0   8 -15    6.90    4.10
   0  -8  15    0.30    4.00
   0  -8  15   -2.70    3.50
   0  -8  15    1.10    4.10
   0  -8  15    4.90    4.50
   0  -8  15   -3.70    4.10
   0   8  16    7.50    3.40
   0   8 -16    2.00    3.90
   0   8 -16    3.50    2.80
   0   8 -16    6.90    2.40
   0   8  16    3.50    3.30
   0   8  16    2.10    2.60
   0  -8  16    3.20    3.50
   0  -8  16    9.20    4.30
   0  -8  16    1.70    2.80
   0   9   0   -3.50   11.50
   0  -9   0   -1.10    4.30
   0  -9   0    6.20    3.00
   0  -9   0    3.00    3.50
   0  -9   0    5.20    3.90
   0  -9   0    0.30    2.80
   0   9   1  622.34   36.40
   0   9  -1  640.94   43.70
   0   9   1  656.43   50.69
   0  -9   1  613.34   37.80
   0  -9   1  635.14   39.20
   0  -9  -1  651.63   39.90
   0  -9  -1  600.24   37.30
   0  -9  -1  696.73   38.80
   0  -9   1  649.43   37.50
   0  -9   1  604.04   38.70
   0  -9  -1  669.83   37.80
   0  -9   1  696.13   37.50
   0  -9   1  691.73   37.90
   0  -9  -1  673.23   37.60
   0  -9  -1  642.74   37.90
   0  -9   1  668.63   39.40
   0  -9  -1  737.63   39.60
   0   9  -2   28.80   13.10
   0   9   2   47.10   15.50
   0  -9  -2   55.89    6.40
   0  -9   2   52.89    7.70
   0  -9  -2   41.10    8.60
   0  -9  -2   61.09    7.30
   0  -9   2   64.69    7.40
   0  -9   2   67.29    6.30
   0  -9  -2   56.49    6.80
   0  -9   2   68.09    6.90
   0  -9  -2   49.80    6.00
   0  -9   2   54.29    6.50
   0  -9   2   65.89    6.50
   0   9  -3  281.27   27.80
   0   9   3  250.17   36.00
   0   9   3  251.87   17.00
   0   9  -3  274.57   33.40
   0  -9   3  300.87   17.40
   0  -9   3  257.07   18.90
   0  -9   3  258.67   18.80
   0  -9  -3  281.97   17.90
   0  -9  -3  255.37   17.20
   0  -9   3  228.68   17.80
   0  -9   3  269.87   17.80
   0  -9  -3  275.67   17.10
   0  -9   3  283.97   17.30
   0  -9   3  285.67   16.80
   0   9   4    9.00   17.40
   0   9   4    2.10    4.40
   0   9  -4  -53.39   23.90
   0  -9   4   -2.70    4.80
   0  -9   4    4.20    3.50
   0  -9  -4   -1.40    6.70
   0  -9   4    0.10    5.20
   0  -9  -4   -1.90    3.70
   0  -9   4    2.80    3.90
   0  -9   4    1.70    2.40
   0  -9  -4   -0.70    3.10
   0   9   5   76.19    8.20
   0   9   5   58.59   23.20
   0   9  -5   55.29    5.00
   0  -9   5   70.89    7.30
   0  -9  -5   43.50    9.20
   0  -9   5   52.69    9.00
   0  -9  -5   60.49    8.00
   0  -9   5   57.59   10.20
   0  -9  -5   53.59    7.60
   0  -9   5   52.19    6.60
   0  -9   5   55.69    6.90
   0  -9  -5   58.49    9.70
   0  -9   5   55.59    5.70
   0   9   6    7.90    2.90
   0   9   6   -0.20    4.30
   0   9   6  -44.10   24.60
   0   9   6   -2.80    2.90
   0  -9  -6   -1.60    4.50
   0  -9   6   -3.90    3.30
   0  -9   6   -3.10    3.50
   0  -9   6    2.60    3.10
   0  -9   6   -5.20    4.00
   0  -9   6    3.00    5.20
   0  -9   6    2.50    3.00
   0  -9  -6   -2.90    4.00
   0  -9  -6   -2.80    2.90
   0  -9   6   -2.90    3.00
   0   9   7    3.20   32.50
   0   9   7   19.90    5.10
   0   9   7   21.10    6.00
   0   9   7   21.50    4.70
   0  -9   7   14.40    4.90
   0  -9  -7   16.30    4.30
   0  -9   7   11.20    5.90
   0  -9   7   19.00    4.90
   0  -9   7   13.80    4.70
   0  -9  -7   17.60    6.20
   0  -9   7   17.50    6.30
   0  -9  -7   12.80    5.30
   0   9   8   37.40    5.00
   0   9   8   44.70    5.70
   0   9   8   36.60    7.50
   0   9  -8   40.80    5.70
   0   9   8   32.00    6.20
   0   9  -8   58.09   18.90
   0  -9   8   46.00    7.30
   0  -9   8   48.90    8.30
   0  -9   8   46.90    7.10
   0  -9   8   32.20    7.30
   0  -9  -8   41.70    5.90
   0  -9  -8   45.10    8.30
   0  -9  -8   48.70    7.80
   0  -9   8   46.10    6.60
   0   9   9  172.08   13.70
   0   9   9  195.48   13.20
   0   9   9  192.88   15.90
   0   9  -9  190.58   13.20
   0   9  -9  170.38   31.80
   0   9   9  185.38   12.60
   0  -9   9  183.38   13.40
   0  -9   9  156.78   16.10
   0  -9  -9  176.18   15.40
   0  -9   9  175.68   14.30
   0  -9   9  172.18   13.90
   0  -9   9  180.18   15.50
   0  -9  -9  145.99   12.40
   0  -9  -9  167.48   14.30
   0   9 -10  154.68   11.60
   0   9  10  133.39   12.00
   0   9  10  134.79   11.20
   0   9  10  164.88   14.70
   0  -9 -10  133.69   13.30
   0  -9  10  120.39   11.10
   0  -9  10  112.89   14.30
   0  -9  10  132.89   11.80
   0  -9 -10  137.59   13.10
   0  -9  10  134.89   12.30
   0  -9  10  108.09   12.70
   0   9  11   18.00    5.40
   0   9  11   24.90    5.10
   0   9  11   34.60    8.70
   0   9 -11   30.70    5.80
   0   9  11   28.40    5.00
   0  -9 -11   22.30    6.00
   0  -9  11   40.20    6.80
   0  -9  11   23.90    5.70
   0  -9  11   32.30    7.70
   0  -9  11   21.30    6.70
   0  -9 -11   26.60    4.60
   0  -9  11   34.60    6.50
   0   9  12   25.90    8.50
   0   9 -12   22.10    5.30
   0   9  12   32.80    5.40
   0   9  12   38.60    8.20
   0  -9  12   21.70    6.60
   0  -9  12   24.00    5.90
   0  -9  12   11.70    4.80
   0  -9  12   10.90    6.20
   0  -9 -12   18.80    3.40
   0  -9  12   16.10    5.60
   0   9 -13   63.49    8.20
   0   9  13   84.59    8.70
   0   9  13   82.19    8.30
   0   9  13   85.99    8.10
   0  -9  13   76.09    9.70
   0  -9  13   77.49    8.20
   0  -9  13   91.69    9.30
   0  -9  13   78.99   11.80
   0  -9  13   71.49    8.40
   0   9  14   11.20    3.90
   0   9 -14    6.60    3.80
   0   9  14    5.80    4.10
   0   9 -14   11.10    3.40
   0   9  14    7.50    6.40
   0   9  14   17.90    6.60
   0  -9  14   15.40    6.10
   0  -9  14   10.40    4.40
   0  -9  14    9.10    5.00
   0  -9  14    7.00    5.50
   0  -9  14    8.70    4.80
   0   9 -15    9.80    2.80
   0   9  15   23.00    4.20
   0   9  15    9.00    3.30
   0   9 -15    6.20    4.30
   0  -9  15   13.70    4.40
   0  -9  15   12.80    4.70
   0  -9  15    9.10    4.30
   0  -9  15    4.10    3.10
   0  10   0  312.47   19.90
   0 -10   0  339.77   24.80
   0 -10   0  360.06   23.30
   0 -10   0  323.47   21.80
   0 -10   0  390.96   22.30
   0 -10   0  384.06   25.60
   0 -10  -1   16.80    4.40
   0 -10   1   16.30    4.70
   0 -10   1   14.80    6.30
   0 -10   1   12.10    5.80
   0 -10   1   20.30    6.10
   0 -10  -1   11.50    4.70
   0 -10   1   11.50    5.70
   0 -10  -1   13.70    4.20
   0 -10  -1    9.60    9.10
   0 -10  -2  123.49   10.10
   0 -10  -2  114.39    9.80
   0 -10   2  133.19   10.20
   0 -10   2  112.09   11.50
   0 -10  -2  135.99   11.60
   0 -10   2  127.79   12.30
   0 -10   2  135.79   11.90
   0  10  -3   25.50   13.40
   0 -10   3    1.70    3.60
   0 -10  -3    3.60    4.80
   0 -10  -3    3.30    3.40
   0 -10  -3    8.50    3.80
   0 -10  -3    7.80    4.40
   0 -10   3    2.30    4.20
   0 -10   3   -1.30    4.50
   0 -10   3    1.00    3.70
   0 -10   3   -0.20    3.20
   0  10  -4   -6.20   13.40
   0 -10   4   13.00    6.40
   0 -10   4    8.90    5.00
   0 -10  -4   17.90    5.60
   0 -10  -4    8.90   11.00
   0 -10   4    7.60    3.30
   0 -10   4   11.40    4.60
   0 -10  -4   13.90    4.30
   0 -10   4   11.40    4.40
   0 -10   4   13.70    4.50
   0 -10   4   11.40    4.50
   0 -10  -4   13.30    5.20
   0 -10  -4   17.50    4.50
   0  10   5   15.60    5.50
   0 -10   5   20.80    6.40
   0 -10  -5   19.00    4.80
   0 -10   5   20.40    3.90
   0 -10   5   16.40    6.50
   0 -10  -5   18.60    5.70
   0 -10   5   26.30    5.40
   0 -10   5   16.10    4.90
   0 -10  -5   20.30    6.30
   0 -10  -5   24.90    5.00
   0 -10   5   22.20    5.60
   0 -10   5   18.90    5.20
   0  10  -6   68.79    5.90
   0  10  -6   33.80   19.40
   0  10   6   60.49    7.40
   0  10   6   71.19    9.60
   0 -10   6   75.79    9.00
   0 -10   6   76.89    8.30
   0 -10   6   60.39    7.40
   0 -10   6   60.09   10.80
   0 -10   6   57.99    7.70
   0 -10  -6   61.89    8.60
   0 -10   6   73.99   10.10
   0 -10  -6   61.39    7.90
   0 -10  -6   72.99    9.00
   0  10   7   14.40    5.90
   0  10   7   15.60    4.10
   0  10   7   18.30    3.60
   0  10  -7   16.70    3.30
   0  10  -7   20.40   31.40
   0  10   7    8.60    4.50
   0 -10   7   11.40    2.80
   0 -10   7    9.60    5.00
   0 -10  -7   11.40    4.30
   0 -10   7   13.50    4.80
   0 -10  -7   11.40    6.40
   0 -10   7    4.30    4.40
   0 -10  -7   11.70    5.40
   0 -10   7    9.40    6.10
   0  10   8   32.40    4.90
   0  10   8   17.90    4.90
   0 -10   8    8.80    6.20
   0 -10  -8   14.20    4.50
   0 -10   8   21.50    5.70
   0 -10  -8   19.60    7.10
   0 -10   8    5.00    4.80
   0 -10   8   19.00    5.50
   0 -10  -8   22.40    6.20
   0  10   9   16.30    6.80
   0  10   9   11.30    3.50
   0  10   9   11.90    4.00
   0  10   9    5.70    4.40
   0  10  -9   10.70    3.60
   0 -10   9    2.60    7.50
   0 -10   9    2.40    4.60
   0 -10   9   -3.50    6.80
   0 -10  -9    8.20    4.90
   0 -10  -9   10.20    4.10
   0 -10   9   10.10    5.20
   0 -10  -9   10.00    6.90
   0 -10   9    4.30    4.90
   0  10 -10  174.38   13.80
   0  10  10  224.78   14.30
   0  10  10  210.48   14.30
   0  10  10  235.38   17.60
   0 -10  10  192.18   16.40
   0 -10  10  186.88   14.70
   0 -10 -10  186.78   13.50
   0 -10  10  175.88   14.10
   0 -10 -10  236.08   16.50
   0 -10 -10  200.38   15.30
   0 -10  10  191.08   15.70
   0  10 -11    1.90    3.00
   0  10  11    9.50    4.30
   0  10  11   -0.80    3.70
   0  10  11   17.30    6.40
   0 -10 -11    3.20    4.30
   0 -10 -11    0.60    2.70
   0 -10  11    5.80    4.80
   0 -10  11   -3.10    5.10
   0 -10  11    2.60    4.50
   0 -10  11   -6.00    4.80
   0 -10  11    2.30    4.30
   0  10 -12   95.19    9.10
   0  10  12  102.29    8.60
   0  10  12  103.49    9.60
   0  10  12  105.29    9.00
   0 -10  12  101.49   10.90
   0 -10  12  117.89   11.00
   0 -10  12  107.89    9.60
   0 -10  12  114.69   10.00
   0 -10  12   99.69   13.10
   0 -10 -12   96.09    7.70
   0  10  13    2.90    5.50
   0  10 -13    8.40    2.60
   0  10  13    1.50    5.50
   0  10 -13    5.20    3.40
   0  10  13   -0.60    3.10
   0  10  13    1.80    3.10
   0 -10  13    1.60    3.90
   0 -10  13    3.70    5.00
   0 -10  13    5.00    6.00
   0 -10  13    1.40    3.70
   0 -10  13   -0.40    5.00
   0  10  14   56.99    7.60
   0  10 -14   34.10    5.40
   0  10  14   49.60    6.00
   0  10 -14   51.89    6.50
   0 -10 -14   45.70    4.60
   0 -10  14   44.50    5.90
   0 -10  14   55.89    7.10
   0 -10  14   51.09    5.90
   0 -10  14   46.00    6.80
   0 -10  14   59.59    8.80
   0  11   0    4.40    2.70
   0 -11   0   -4.50    6.40
   0 -11   0   -3.60    4.00
   0 -11   0    1.00    3.50
   0 -11   0   -3.50    3.00
   0 -11   0   -2.40    3.50
   0 -11   0   -2.20    4.20
   0 -11   1    5.80    4.10
   0 -11   1   14.90    5.00
   0 -11   1    9.90    4.10
   0 -11  -1    9.80    4.00
   0 -11  -1    7.40    4.90
   0 -11   1    6.20    3.60
   0 -11  -1    3.80    3.60
   0 -11  -1   11.40    4.30
   0 -11   1   12.00    4.80
   0 -11  -1    1.80    7.40
   0 -11   1    4.00    4.70
   0 -11  -1   12.50    4.90
   0 -11   1    7.40    6.50
   0  11   2  183.58   12.90
   0 -11   2  177.38   14.00
   0 -11   2  190.08   13.60
   0 -11  -2  171.68   12.70
   0 -11   2  164.18   14.10
   0 -11  -2  191.98   14.90
   0 -11   2  178.88   12.90
   0 -11  -2  192.68   13.40
   0 -11  -2  181.48   14.00
   0 -11  -2  138.09   17.10
   0 -11   2  185.88   13.10
   0 -11   2  183.78   16.00
   0 -11   2  173.68   16.10
   0  11   3    1.10    3.50
   0 -11  -3   -4.90    7.10
   0 -11  -3    0.70    4.30
   0 -11  -3   -6.30    4.90
   0 -11   3    3.30    4.20
   0 -11  -3    2.50    3.50
   0 -11   3    1.10    3.10
   0 -11   3    0.10    6.20
   0 -11   3   -1.10    3.60
   0 -11   3   -2.20    4.70
   0 -11   3   -1.60    4.20
   0 -11   3   -0.70    4.30
   0 -11  -3   -1.10    3.40
   0  11   4   73.79    9.00
   0 -11   4   76.49    7.50
   0 -11   4   72.29   11.70
   0 -11  -4   71.29    8.10
   0 -11  -4   74.99    8.50
   0 -11  -4   92.29   10.20
   0 -11   4   80.39    8.20
   0 -11   4   77.49    9.50
   0 -11   4   70.29    8.90
   0 -11  -4   83.29    9.80
   0 -11   4   81.19   10.90
   0 -11   4   68.39    8.60
   0  11   5   40.60    6.80
   0 -11  -5   23.30    4.90
   0 -11   5   15.90    5.00
   0 -11  -5   33.00    5.70
   0 -11   5   22.90    6.00
   0 -11   5   19.60    7.40
   0 -11   5   24.40    6.90
   0 -11   5   22.40    5.40
   0 -11   5   22.10    4.40
   0 -11   5   13.60    5.30
   0 -11  -5   33.30    7.00
   0 -11  -5   19.10    6.00
   0  11   6   84.29    8.90
   0  11   6   95.79    8.30
   0 -11   6   82.89    9.20
   0 -11  -6   85.89    8.90
   0 -11  -6   82.79    9.90
   0 -11  -6   84.69    8.70
   0 -11   6   83.29    8.70
   0 -11  -6   93.39   10.80
   0 -11   6   95.69   11.80
   0 -11   6   82.49   11.90
   0 -11   6  101.09   10.70
   0  11   7  102.39    9.80
   0  11  -7  111.19    8.60
   0  11   7  109.09   11.70
   0  11   7   95.69    9.00
   0 -11  -7  116.29   10.30
   0 -11  -7  107.09   10.90
   0 -11  -7  105.19   11.00
   0 -11   7  132.19   13.90
   0 -11   7  133.89   17.30
   0 -11   7  114.69   10.50
   0 -11   7  111.29   11.20
   0 -11  -7  115.19   13.20
   0 -11   7   98.69   17.70
   0  11   8   57.89    8.40
   0  11  -8   42.10    5.40
   0 -11   8   39.20    6.40
   0 -11   8   46.20    7.00
   0 -11  -8   48.60    6.50
   0 -11   8   46.70    8.90
   0 -11  -8   41.40    6.10
   0 -11  -8   34.20    6.70
   0 -11  -8   52.49    8.30
   0 -11   8   35.80    6.90
   0  11  -9   99.59    8.60
   0  11   9  112.79    9.60
   0  11   9  120.29    9.30
   0  11   9  121.39    8.70
   0 -11   9   81.89   12.40
   0 -11  -9   90.79   10.10
   0 -11   9  107.09   11.10
   0 -11  -9   83.79    9.20
   0 -11  -9   94.29    8.60
   0 -11   9   86.09    9.30
   0 -11   9   91.19   11.50
   0 -11   9  103.29    9.80
   0 -11  -9  115.09   11.20
   0  11  10    1.50    3.20
   0  11  10   -3.60    3.10
   0  11 -10   -0.20    3.70
   0  11  10    0.70    5.00
   0  11  10    4.90    3.60
   0 -11  10   -4.70    4.70
   0 -11  10    4.00    4.80
   0 -11 -10    0.10    3.10
   0 -11  10    2.10    5.50
   0 -11 -10   -1.00    3.80
   0 -11  10    1.10    4.00
   0 -11  10    7.40    4.70
   0 -11 -10    1.50    3.20
   0  11 -11   72.39    7.00
   0  11  11   69.69    7.60
   0  11  11   75.39    6.80
   0  11  11   52.59    8.20
   0  11  11   56.69    7.20
   0 -11  11   68.99    8.40
   0 -11  11   62.89   10.70
   0 -11  11   64.69    9.00
   0 -11  11   61.19    7.20
   0 -11 -11   50.69    5.80
   0 -11  11   77.19    9.20
   0 -11 -11   55.89    6.00
   0  11  12    5.50    2.90
   0  11  12    2.40    3.10
   0  11  12    5.30    3.50
   0  11 -12    1.30    4.80
   0  11  12    3.50    5.00
   0 -11  12   -0.80    4.80
   0 -11  12   -2.80    5.60
   0 -11  12   -1.90    3.60
   0 -11 -12   -0.70    2.50
   0 -11  12    5.00    6.70
   0 -11 -12    5.30    2.90
   0 -11  12    0.70    3.50
   0  11  13   61.79    6.80
   0  11 -13   69.79    5.00
   0  11  13   65.09   12.20
   0  11  13   53.69    5.90
   0 -11  13   53.09    6.10
   0 -11  13   67.69    9.10
   0 -11  13   55.39    7.80
   0 -11  13   55.09    6.00
   0 -11  13   48.50    7.40
   0 -12   0   36.40    7.20
   0 -12   0   41.90   10.00
   0 -12   0   36.30    6.50
   0 -12   0   39.40    6.20
   0 -12   0   30.20    5.80
   0 -12   0   34.60    5.70
   0 -12  -1   57.29   11.40
   0 -12   1   90.59    9.40
   0 -12   1   94.19    8.80
   0 -12   1   79.29    9.00
   0 -12   1   94.29   10.20
   0 -12  -1   94.49    9.70
   0 -12   1   84.59    8.40
   0 -12  -1   73.39    8.30
   0 -12  -1   75.79    9.60
   0 -12   1   69.29   11.60
   0 -12  -1   86.29    8.60
   0  12   2   30.30    6.40
   0 -12  -2   28.10    5.40
   0 -12   2   21.80    8.20
   0 -12  -2   28.30    5.60
   0 -12   2   31.00    5.10
   0 -12   2   22.80    5.30
   0 -12  -2   27.80    6.60
   0 -12  -2   23.70    6.40
   0 -12   2   31.50    6.70
   0 -12   2   31.50    6.20
   0 -12   2   26.10    6.00
   0 -12   2   37.40    7.70
   0  12   3  276.17   18.20
   0 -12   3  293.77   20.20
   0 -12  -3  268.07   20.60
   0 -12   3  260.97   20.80
   0 -12  -3  218.78   17.30
   0 -12   3  257.77   17.90
   0 -12  -3  244.48   21.50
   0 -12   3  274.97   26.60
   0  12   4   16.00    5.00
   0  12   4   11.40    3.80
   0 -12   4    0.60    4.10
   0 -12  -4    2.60    3.80
   0 -12   4   -2.60    6.60
   0 -12   4    5.20    4.70
   0 -12  -4   13.40    6.00
   0 -12   4    1.90    3.50
   0 -12   4    1.70    4.90
   0 -12  -4    4.40    4.80
   0 -12   4    1.60    5.30
   0 -12   4    3.00    3.90
   0 -12  -4    5.00    4.00
   0  12   5  429.26   28.00
   0  12   5  402.46   26.20
   0 -12  -5  391.16   28.20
   0 -12   5  471.15   29.60
   0 -12  -5  447.16   26.90
   0 -12  -5  431.16   26.40
   0 -12   5  460.65   30.20
   0 -12   5  449.06   26.80
   0 -12   5  498.85   28.70
   0 -12   5  437.96   26.20
   0 -12  -5  465.85   28.00
   0 -12   5  443.36   27.30
   0  12   6   18.50    5.70
   0  12   6   37.80    7.30
   0 -12  -6   33.70    5.60
   0 -12  -6   34.40    5.20
   0 -12  -6   35.70    7.10
   0 -12   6   35.60    6.80
   0 -12   6   30.20    6.20
   0 -12   6   32.60    8.50
   0 -12   6   24.10    6.60
   0 -12   6   40.80    6.40
   0 -12  -6   39.40    7.70
   0  12   7  149.99   13.60
   0  12   7  148.39   11.10
   0  12   7  146.79   11.40
   0 -12   7  151.48   15.00
   0 -12   7  146.69   12.40
   0 -12   7  151.08   12.10
   0 -12   7  178.08   13.90
   0 -12  -7  149.88   11.70
   0 -12  -7  148.59   11.20
   0 -12  -7  165.08   13.30
   0 -12   7  172.78   16.10
   0 -12  -7  171.08   13.70
   0  12   8   83.19   10.60
   0  12   8   89.79    8.30
   0  12   8   72.29    7.90
   0  12  -8   90.29    9.60
   0 -12   8  102.99   11.90
   0 -12   8  102.69    9.20
   0 -12   8   97.69   10.80
   0 -12  -8   91.29    8.40
   0 -12   8  102.99   12.00
   0 -12  -8   88.89   10.20
   0 -12  -8   90.19    8.30
   0 -12   8  104.69    9.20
   0 -12  -8   75.19    9.30
   0  12  -9   23.80    4.50
   0  12   9   55.59   10.70
   0  12   9   30.20    4.00
   0  12   9   36.70    5.10
   0 -12   9   38.90    6.90
   0 -12  -9   40.90    6.50
   0 -12   9   42.00    8.40
   0 -12  -9   46.50    5.70
   0 -12   9   27.10    5.50
   0 -12  -9   39.10    4.90
   0 -12   9   36.30    5.90
   0 -12   9   23.50    6.30
   0 -12  -9   36.40    7.10
   0  12  10   20.20    4.00
   0  12  10   17.60    3.80
   0  12  10   16.00    3.10
   0  12  10   11.50    4.90
   0 -12 -10   17.70    3.50
   0 -12 -10   22.10    4.00
   0 -12  10   11.20    6.30
   0 -12  10   22.30    4.60
   0 -12  10   27.50    6.00
   0 -12  10   14.10    5.90
   0 -12  10   18.50    6.50
   0  12  11   15.40    3.90
   0  12  11    1.70    4.30
   0  12  11   13.80    3.60
   0 -12  11    7.10    3.60
   0 -12  11   13.40    5.80
   0 -12  11    3.00    4.80
   0 -12  11    6.40    3.40
   0 -12 -11    7.30    2.60
   0 -12  11    1.30    4.50
   0  12  12   12.80    3.30
   0  12  12   15.80    2.90
   0 -12  12   18.50    5.00
   0 -12  12   11.10    3.10
   0 -12  12   11.60    4.90
   0 -12  12    8.60    3.20
   0 -12  12    8.30    4.60
   0 -13   1   12.10    4.10
   0 -13  -1   11.00    8.50
   0 -13   1    9.50    4.90
   0 -13  -1   16.50    5.60
   0 -13  -1   18.20    6.00
   0 -13   1    9.90    8.20
   0 -13  -1   12.10    3.90
   0 -13  -1   21.70    4.90
   0 -13   1   18.70    4.40
   0 -13   1   11.60    5.10
   0 -13   1   16.20    5.40
   0  13   2   16.40    4.50
   0 -13   2   11.80    5.00
   0 -13   2   14.50    4.10
   0 -13   2   11.30    4.20
   0 -13  -2   20.10    5.70
   0 -13  -2   13.90    4.40
   0 -13   2   13.10    7.70
   0 -13  -2   16.30    5.60
   0 -13  -2   14.80    4.00
   0 -13  -2    5.10    6.50
   0 -13   2   14.60    5.30
   0 -13   2   12.20    5.10
   0 -13   2   17.50    5.00
   0  13   3   20.20    4.90
   0 -13   3   19.20    4.10
   0 -13   3    6.80    3.80
   0 -13   3    8.30    4.90
   0 -13   3   20.70    8.20
   0 -13   3    8.10    4.90
   0 -13  -3   13.80    4.50
   0 -13  -3   11.10    3.70
   0 -13   3    8.70    4.40
   0 -13   3    3.80    4.90
   0 -13  -3    9.80    5.60
   0 -13  -3    8.40    4.80
   0  13   4  190.18   15.10
   0 -13  -4  212.28   14.00
   0 -13   4  204.88   14.00
   0 -13   4  191.38   14.00
   0 -13   4  210.68   15.00
   0 -13  -4  215.98   15.80
   0 -13  -4  233.68   15.10
   0 -13   4  209.58   16.10
   0 -13   4  230.78   17.00
   0 -13   4  219.98   18.50
   0  13   5   39.70    7.10
   0 -13   5   39.50    6.10
   0 -13   5   39.00    5.90
   0 -13  -5   50.19    7.50
   0 -13   5   48.40    7.30
   0 -13   5   39.90    6.10
   0 -13  -5   47.80    7.20
   0 -13  -5   28.00    5.00
   0 -13   5   47.20    9.40
   0 -13   5   27.80    6.30
   0 -13   5   40.40    5.70
   0  13   6  174.88   18.90
   0  13   6  145.89   11.30
   0 -13  -6  161.68   12.30
   0 -13   6  191.98   14.40
   0 -13  -6  171.28   12.00
   0 -13   6  174.08   12.80
   0 -13   6  178.78   12.60
   0 -13   6  173.88   16.00
   0 -13  -6  150.58   13.40
   0 -13   6  195.58   15.20
   0  13   7   23.20    5.60
   0  13   7   16.70    3.60
   0 -13   7   20.10    5.80
   0 -13  -7   22.60    4.40
   0 -13   7   11.10    4.30
   0 -13  -7    8.60    4.30
   0 -13   7   20.10    4.80
   0 -13  -7   18.70    6.30
   0 -13   7    9.10    5.10
   0 -13   7   16.60    7.30
   0  13   8   70.79    6.80
   0  13   8   54.09    7.90
   0 -13   8   75.49   13.60
   0 -13   8   68.29    7.10
   0 -13   8   54.19    9.80
   0 -13   8   60.89    6.70
   0 -13   8   65.29   10.10
   0 -13  -8   65.09    7.50
   0  13   9   -0.80    2.70
   0  13   9   -0.70    3.70
   0 -13   9    0.40    4.50
   0 -13  -9   -0.10    3.30
   0 -13   9    6.50    3.50
   0 -13  -9   -0.60    2.70
   0 -13   9   -5.30    4.30
   0 -13   9   -0.40    5.50
   0 -13   9   -2.00    3.10
   0  13  10   22.00    3.70
   0  13  10   15.30    4.80
   0 -13  10   19.40    6.30
   0 -13  10   12.90    3.50
   0 -13  10   18.50    5.20
   0 -13  10   12.30    3.10
   0 -13  10   19.30    6.40
   0 -13 -10   18.00    3.30
   0 -14   0   -2.00    8.40
   0 -14   0   11.10    4.80
   0 -14   0    4.20    4.00
   0 -14   0    0.90    2.90
   0 -14   0   13.00    4.10
   0 -14  -1    6.60    5.60
   0 -14   1    5.00    3.40
   0 -14  -1    4.60    3.20
   0 -14   1    0.20    3.10
   0 -14  -1    4.60    4.10
   0 -14  -1    8.40    4.80
   0 -14   1   -1.00    3.50
   0 -14   1   12.00    4.80
   0 -14  -1    3.80    3.50
   0 -14  -2   20.10    3.90
   0 -14  -2   26.80    4.70
   0 -14   2   19.50    6.00
   0 -14   2   28.00    4.50
   0 -14   2   30.90    4.30
   0 -14  -2   28.30    5.70
   0 -14   2   31.20   10.30
   0 -14   2   34.40    5.80
   0 -14  -2   17.20    5.20
   0 -14   2   36.00    6.00
   0  14   3    9.40    4.20
   0 -14   3    9.10    3.60
   0 -14   3   14.10    9.20
   0 -14  -3    7.80    4.50
   0 -14   3   10.10    5.30
   0 -14  -3   10.40    4.80
   0 -14  -3   10.20    3.80
   0 -14  -3   22.60    5.50
   0 -14   3    8.10    4.30
   0 -14   3    3.50    3.20
   0 -14   3    5.10    3.30
   0  14   4   21.40    4.60
   0 -14   4    2.70    4.40
   0 -14   4    4.10    3.20
   0 -14   4    5.70    3.30
   0 -14  -4   12.20    3.80
   0 -14   4   12.40    8.00
   0 -14  -4   12.90    4.40
   0 -14   4   11.80    5.40
   0 -14   4    5.00    2.80
   0 -14   4   10.50    3.70
   0 -14  -4   18.80    6.40
   0 -14  -5  124.49   10.40
   0 -14  -5  118.89   10.50
   0 -14   5  146.29   11.70
   0 -14   5  113.29    9.10
   0 -14   5  142.49   11.70
   0 -14   5  136.69   13.20
   0 -14   5  133.59   10.10
   0  14   6   22.40    4.70
   0 -14   6   13.10    4.00
   0 -14  -6    8.20    3.10
   0 -14  -6   10.70    4.10
   0 -14   6   15.20    5.20
   0 -14   6   16.10    7.10
   0 -14  -6   12.80    4.90
   0 -14   6    5.30    4.00
   0  14   7   31.10    6.10
   0 -14   7   42.50    7.60
   0 -14  -7   44.40    5.20
   0 -14   7   35.40    7.50
   0 -14  -7   41.30    6.00
   0 -14  -7   38.60    5.50
   0 -14   7   32.60    4.90
   0 -14   7   59.19    8.50
   0  14   8   10.90    2.90
   0 -14   8    7.90    4.40
   0 -14  -8    5.50    3.00
   0 -14   8    2.30    3.20
   0 -14   8   11.50    4.20
   0 -14  -8    7.80    2.80
   0 -14   8    6.20    5.60
   0 -15   0    2.00    2.90
   0 -15   0    1.20    3.00
   0 -15   0   -2.30    3.70
   0 -15  -1   35.90    5.30
   0 -15   1   36.50    5.70
   0 -15   1   32.90    6.50
   0 -15   1   38.20    5.30
   0 -15  -1   41.80    6.10
   0 -15   1   42.20    5.30
   0 -15   2   20.70    3.50
   0 -15   2   19.20    4.30
   0 -15  -2   30.40    4.80
   0 -15   2   24.00    8.40
   0 -15   3   12.00    8.10
   0 -15   3   15.40    3.30
   0 -15   3   19.40    3.30
   0 -15  -3   19.10    3.60
   0 -15   3   27.20    4.70
   0 -15  -3   12.00    3.70
   0 -15  -3   14.70    3.80
   0 -15   4   18.70    3.10
   0 -15   4   18.70    6.70
   0 -15  -4   15.40    3.70
   0 -15  -5   32.80    4.30
   0 -15   5   24.50    3.90
   0 -15   5   39.10    9.00
   0 -15   5   34.80    6.10
   1   0 -19    0.40    3.10
  -1   0  19   -2.20    2.90
  -1   0  19    5.70    3.60
   1   0 -18   99.39   10.30
  -1   0  18   80.29    9.60
  -1   0  18   74.89    8.00
  -1   0  17    6.90    4.40
  -1   0  17   -3.30    3.60
   1   0 -17   -2.00    2.80
   1   0 -17   -5.20    3.50
  -1   0  17   10.20    4.60
   1   0 -16  400.46   24.60
  -1   0  16  427.76   25.60
   1   0 -16  405.16   24.10
   1   0 -16  434.56   27.40
  -1   0  16  408.86   23.90
  -1   0  16  392.56   25.70
  -1   0  15   -3.30    4.10
   1   0 -15    3.50    4.90
  -1   0  15   -1.00    7.90
   1   0 -15   -4.40    4.80
  -1   0  14   12.50    5.20
  -1   0  14   25.60    5.70
  -1   0  14   23.40    5.00
   1   0 -14   14.50    4.60
   1   0 -14   46.80   27.10
   1   0 -14   19.00    6.40
  -1   0  13    0.20    5.50
   1   0 -13    9.20   17.30
  -1   0  13   -4.10    3.30
  -1   0  13   -0.10    3.90
   1   0 -13   -7.10    3.30
   1   0 -13   -1.00    4.20
   1   0 -13   -2.30    3.40
  -1   0  12   11.00    4.20
   1   0 -12   11.30    4.20
   1   0 -12   21.50   12.30
   1   0 -12    8.60    4.70
  -1   0  12   14.80    3.70
  -1   0  12   11.80    4.20
  -1   0  11   -5.20    2.50
  -1   0  11   -5.30    2.80
   1   0 -11   -1.20    8.10
   1   0 -11   -1.90    3.80
  -1   0  11    7.90    3.00
  -1   0  11   -0.40    3.80
   1   0 -11    1.50    3.00
   1   0 -11   -2.30    2.70
  -1   0  11    6.20    3.60
  -1   0  10  182.68   12.50
  -1   0  10  202.08   13.20
   1   0 -10  178.98   14.00
   1   0 -10  195.88   22.50
   1   0 -10  206.58   14.30
  -1   0   9    0.80    3.60
   1   0  -9   -1.90    6.00
  -1   0   9    2.50    2.80
   1   0  -9    4.10    3.40
  -1   0   8  243.08   15.80
  -1   0   8  234.38   15.10
   1   0  -8  252.77   16.20
  -1   0   7   -0.20    1.60
  -1   0   7   -0.70    5.50
  -1   0   6 1878.21  104.89
   1   0  -6 1983.30  105.09
   1   0  -5    0.80    2.30
   1   0  -5    1.70    4.10
   1   0  -4  192.88   17.20
   1   0  -4  195.18   12.10
   1   0  -3    0.80    4.10
   1   0  -2  961.20   54.59
  -1   0   1   -0.20    1.30
   1   0  -1    0.10    1.50
   1   0   0  105.69    6.60
  -1   0   0   90.89    6.50
   1   0   1   -1.00    1.20
  -1   0  -1   -0.70    1.40
  -1   0  -1    0.90    1.50
   1   0   2 2323.67  124.19
  -1   0  -2 2207.28  123.99
  -1   0  -3    0.40    3.70
   1   0   3   -1.40    4.50
   1   0   4 1345.27   71.89
  -1   0  -4 1158.58   65.89
  -1   0  -4 1145.19   70.79
  -1   0  -5    0.70    4.20
   1   0   5   -1.80    5.40
  -1   0  -5   -2.10    2.30
   1   0   6  773.42   45.10
  -1   0  -6  774.12   53.49
  -1   0  -6  867.81   45.20
   1   0   7    7.70    7.30
   1   0   7    1.60    4.30
  -1   0  -8  326.27   19.70
   1   0   8  292.97   18.90
   1   0   8  362.46   31.40
   1   0   8  319.07   19.90
   1   0   9    1.20    3.50
  -1   0  -9   -3.10    2.90
   1   0  10  813.12   45.60
   1   0  10  769.12   45.90
  -1   0 -10  846.72   45.30
  -1   0 -10  798.22   45.00
   1   0  10  781.12   47.60
  -1   0 -10  871.01   46.80
   1   0  10  801.32   45.70
   1   0  11    0.30    2.60
   1   0  11    3.10    3.40
  -1   0 -11    0.30    3.50
   1   0  11    0.10    3.00
  -1   0 -11   -2.20    2.60
  -1   0 -11    0.00    2.80
   1   0  12 1322.87   77.59
   1   0  12 1376.36   74.69
   1   0  12 1336.97   75.69
  -1   0 -12 1448.16   77.19
  -1   0 -12 1336.07   89.09
  -1   0 -13   -1.80    3.50
   1   0  13    1.10    3.20
   1   0  13    2.90    5.10
   1   0  13    2.20    7.40
   1   0  13   -2.00    3.60
  -1   0 -13    7.00   17.20
  -1   0 -13   -2.50    3.20
  -1   0 -13    1.00    4.50
   1   0  14   14.50    5.30
  -1   0 -14   13.80    4.20
  -1   0 -14  -12.50   27.10
   1   0  14   18.00    5.20
  -1   0 -14   11.80    4.20
   1   0  14   19.20    4.60
  -1   0 -14   19.30    6.50
   1   0  15    2.50    4.50
   1   0  15    3.00    4.80
  -1   0 -15    5.00    5.50
   1   0  15    1.80    4.00
  -1   0 -15   -6.00    4.10
   1   0  16   31.50    4.70
   1   0  16   22.20    5.70
  -1   0 -16   22.30    4.80
  -1   0 -16   22.70   12.80
   1   0  16   20.40    5.80
   1   0  17   -3.20    3.70
  -1   0 -17   -2.70    3.40
   1   0  17    1.20    4.50
   1   0  17   -6.70    3.60
  -1   0 -17   -1.10    3.50
  -1   0 -18    8.50    4.00
   1   0  18   16.20    4.50
   1   0  18   16.20    4.70
   1   0  19    6.80    3.80
  -1   0 -19   -0.40    3.30
  -1   1  19   66.49    6.80
   1   1 -19   67.59    6.30
  -1   1  19   68.09    6.70
  -1  -1  19   49.40    6.10
   1  -1 -19   65.69    6.20
  -1  -1  19   85.19    7.40
  -1   1  18   24.20    4.90
   1   1 -18   32.90    3.70
   1   1 -18   17.90    4.90
  -1   1  18   30.80    5.40
  -1  -1  18   27.80    4.80
  -1  -1  18   20.60    5.30
   1  -1 -18   24.70    4.30
  -1   1  17   90.99    9.10
  -1   1  17   74.99    9.40
   1   1 -17   80.39    8.20
   1   1 -17   70.29    7.90
  -1   1  17   87.99    9.00
   1  -1 -17   87.39    6.30
   1  -1 -17   80.19    8.10
  -1  -1  17   74.69    8.90
  -1  -1  17   91.59    8.70
  -1   1  16    8.80    4.90
   1   1 -16    3.50    5.40
  -1   1  16   11.90    5.20
   1   1 -16   13.30    4.50
  -1   1  16   12.60    4.30
   1   1 -16    5.40    4.00
   1  -1 -16    7.50    3.50
  -1  -1  16    7.90    4.70
  -1  -1  16    4.20    4.80
   1  -1 -16    9.20    4.20
  -1  -1  16    5.40    3.40
  -1   1  15   34.80   10.10
   1   1 -15   27.40    7.20
  -1   1  15   25.30    6.00
  -1  -1  15   22.60    5.90
  -1   1  14  223.18   15.90
   1   1 -14  237.38   15.60
   1   1 -14  214.88   15.40
  -1   1  14  230.98   15.30
  -1   1  14  222.88   16.40
   1   1 -14  237.78   17.70
   1   1 -14  195.28   35.60
  -1  -1  14  258.97   16.20
   1  -1 -14  209.18   15.10
   1  -1 -14  215.78   15.00
  -1  -1  14  228.28   16.20
  -1  -1  14  205.18   17.70
   1  -1 -14  249.58   17.60
  -1  -1  14  234.98   14.80
   1   1 -13  156.88   13.70
  -1   1  13  135.79   10.70
  -1   1  13  138.39   11.30
   1   1 -13  133.69   10.80
   1   1 -13  142.89   11.20
  -1  -1  13  128.29   10.30
  -1  -1  13  162.48   13.20
   1  -1 -13  134.19   12.50
   1  -1 -13  134.19   10.60
   1  -1 -13  118.49   10.40
  -1  -1  13  150.28   12.40
  -1  -1  13  151.88   11.20
  -1   1  12    9.40    3.30
   1   1 -12   11.80   12.40
   1   1 -12    0.90    4.50
  -1   1  12    5.50    3.80
  -1   1  12   11.30    4.40
  -1   1  12   18.00    4.70
   1  -1 -12   10.90   12.80
  -1  -1  12   13.40    4.30
   1  -1 -12    7.10    4.50
   1   1 -11  152.68   10.80
  -1   1  11  155.58   11.10
  -1   1  11  128.79   12.30
  -1   1  11  142.29   10.20
   1   1 -11  138.49   10.60
  -1   1  11  164.48   11.60
  -1   1  11  155.48   10.40
   1   1 -11  182.78   24.60
   1   1 -11  149.69   12.70
  -1  -1  11  143.29   10.00
  -1  -1  11  134.39   12.60
  -1  -1  11  145.39   11.10
  -1  -1  11  150.28   10.60
   1  -1 -11  180.38   21.30
  -1  -1  11  157.58   11.60
   1  -1 -11  141.79   10.40
   1  -1 -11  153.48   12.30
   1  -1 -11  134.29   10.20
  -1   1  10  486.65   28.60
   1   1 -10  477.15   38.30
  -1   1  10  487.05   27.50
  -1   1  10  425.06   26.40
  -1   1  10  457.25   27.60
   1   1 -10  527.65   29.00
  -1   1  10  450.65   26.70
  -1  -1  10  501.05   27.20
  -1  -1  10  439.16   26.40
  -1  -1  10  473.05   27.80
   1  -1 -10  417.66   26.50
   1  -1 -10  487.65   36.20
   1  -1 -10  484.25   28.50
   1  -1 -10  457.25   26.80
   1   1  -9  311.67   19.40
  -1   1   9  298.57   18.40
  -1  -1   9  291.67   18.10
   1  -1  -9  298.37   25.20
   1  -1  -9  288.27   19.10
   1   1  -8  297.37   19.40
  -1   1   8  296.37   18.80
  -1   1   8  344.57   20.00
  -1  -1   8  306.47   18.60
   1  -1  -8  306.17   19.30
   1  -1  -8  298.37   24.70
  -1   1   7   38.10    5.90
  -1   1   7   21.10    9.40
   1  -1  -7   30.50    5.20
  -1  -1   7   22.80    4.10
   1  -1  -7   26.50    7.90
  -1   1   6  192.48   20.50
  -1   1   6  168.08   11.50
   1  -1  -6  168.88   11.60
   1   1  -5  905.81   48.20
   1   1  -5  843.12   55.19
  -1   1   5  917.31   54.99
   1  -1  -5  849.52   48.30
   1  -1  -5  829.62   54.99
  -1   1   4 2604.24  136.59
   1   1  -4 2528.85  130.79
   1   1  -4 2387.66  136.49
  -1   1   4 2328.57  130.79
   1  -1  -4 2412.46  136.59
   1  -1  -4 2309.27  132.79
   1   1  -3   50.89    7.50
  -1   1   3   57.59    8.10
   1  -1  -3   52.89    8.00
   1  -1  -3   51.59    7.20
  -1   1   2  578.34   35.00
   1  -1  -2  584.74   35.10
   1  -1  -2  609.04   33.50
  -1   1   1   28.00    3.60
  -1   1   1   24.50    3.60
   1  -1  -1   23.70    3.20
   1  -1  -1   30.10    3.70
  -1   1   0 1080.29   58.89
   1   1   0 1062.49   58.49
   1  -1   0 1149.98   58.99
  -1  -1   0 1002.50   58.49
   1   1   1   85.39    7.50
   1   1   1   80.29    5.50
  -1   1  -1   72.59    5.60
  -1  -1  -1   80.09    5.60
   1  -1   1   69.29    5.60
  -1  -1  -1   82.89    7.50
   1   1   2 1537.85   82.49
  -1   1  -2 1445.46   80.99
   1  -1   2 1422.96   80.99
  -1  -1  -2 1459.85   82.29
  -1  -1  -2 1459.85   79.79
  -1   1  -3  587.74   36.70
   1   1   3  592.44   37.70
  -1  -1  -3  579.44   37.70
   1  -1   3  651.53   37.30
  -1   1  -4   -2.10    3.50
  -1   1  -4   -0.90    2.10
   1   1   4    0.80    5.00
   1   1   4   -2.00    2.60
  -1  -1  -4   -3.40    4.00
   1  -1   4    2.70    4.50
   1   1   5  848.82   53.29
  -1   1  -5  812.02   45.50
   1   1   5  798.12   45.70
  -1   1  -5  805.82   51.99
   1  -1   5  933.41   52.69
  -1  -1  -5  775.02   45.50
   1   1   6  390.96   22.80
  -1   1  -6  358.46   30.30
   1   1   6  395.36   31.20
  -1  -1  -6  385.36   22.50
   1   1   7  163.68   21.30
   1   1   7  166.48   12.00
  -1  -1  -7  176.18   12.10
   1   1   8  187.08   24.50
   1   1   8  201.18   13.20
  -1   1  -8  205.08   13.80
  -1  -1  -8  212.88   13.90
   1  -1   8  199.48   13.00
   1   1   9  996.10   53.99
   1   1   9  952.40   53.49
  -1   1  -9  997.90   53.89
   1   1   9 1040.50   69.59
  -1  -1  -9  961.40   53.39
   1  -1   9  926.61   53.49
  -1  -1  -9  878.41   53.79
   1  -1   9  897.91   54.19
  -1  -1  -9  931.01   52.69
   1   1  10    2.10    4.10
  -1   1 -10   -4.30    2.90
   1   1  10    1.40    2.50
   1   1  10   -0.30    2.90
  -1   1 -10    2.00    2.70
  -1   1 -10   -0.40    2.70
   1  -1  10   -4.30    2.90
  -1  -1 -10    1.30    2.40
   1  -1  10    2.10    2.70
   1  -1  10    2.80    2.40
  -1  -1 -10    1.90    2.50
   1  -1  10   -4.90    3.40
   1  -1  10   -2.00    2.40
   1   1  11  107.39   10.60
   1   1  11  106.79    8.30
  -1   1 -11   98.19    8.70
   1   1  11  104.39    8.40
   1   1  11  102.99   10.50
  -1   1 -11  103.39    8.40
   1   1  11  116.49    9.10
  -1   1 -11  109.49   10.20
   1   1  11  106.79    9.00
   1  -1  11  108.89    8.20
   1  -1  11  106.49    9.30
  -1  -1 -11  122.69   18.90
   1  -1  11  105.59    9.00
  -1  -1 -11  114.29   10.00
  -1  -1 -11  109.49    8.50
  -1  -1 -11  102.79    8.30
   1  -1  11  112.39    9.00
  -1   1 -12   -2.40    3.70
   1   1  12    4.80    4.80
   1   1  12    0.40    3.50
  -1  -1 -12   -1.10    3.10
  -1  -1 -12   -6.30   12.40
   1  -1  12    3.00    3.00
   1  -1  12    2.40    4.70
   1  -1  12    2.40    3.70
  -1   1 -13  233.18   15.80
   1   1  13  227.08   14.80
  -1   1 -13  270.67   18.60
   1   1  13  259.17   16.90
   1   1  13  251.27   15.70
  -1   1 -13  165.98   29.00
   1   1  13  243.38   16.80
   1  -1  13  246.08   19.40
   1  -1  13  233.88   16.60
  -1  -1 -13  253.67   18.10
  -1  -1 -13  231.98   15.40
   1  -1  13  245.68   15.40
  -1  -1 -13  241.98   15.70
   1  -1  13  263.67   20.60
  -1   1 -14  547.85   34.00
  -1   1 -14  550.74   34.00
  -1   1 -14  551.34   80.59
  -1   1 -14  660.33   37.00
   1   1  14  587.14   35.20
   1   1  14  566.14   35.10
   1   1  14  620.44   34.00
  -1  -1 -14  614.04   33.80
  -1  -1 -14  626.14   34.20
   1  -1  14  577.94   33.60
   1  -1  14  580.54   35.00
   1  -1  14  603.04   35.30
   1  -1  14  633.24   37.80
  -1  -1 -14  528.25   35.70
  -1   1 -15   -1.20    3.90
   1   1  15    5.90    4.90
  -1   1 -15   -3.90    6.40
   1   1  15    4.50    4.70
   1   1  15    3.50    4.60
  -1   1 -15    6.80    5.70
  -1  -1 -15    3.80    3.90
  -1  -1 -15    9.70    8.60
   1  -1  15    6.40    4.50
   1  -1  15    7.20    4.80
  -1  -1 -15   -0.90    5.50
   1  -1  15    6.50    5.10
   1   1  16    2.30    4.40
  -1   1 -16   -6.90    3.30
   1   1  16    3.70    4.50
  -1   1 -16   -1.70    3.60
  -1   1 -16    8.20    5.40
   1   1  16   -1.80    3.60
   1  -1  16   -4.30    3.90
  -1  -1 -16   -2.50    3.90
   1  -1  16   -3.00    2.30
   1  -1  16   -0.20    4.30
  -1  -1 -16   -1.90    3.10
  -1   1 -17   -2.90    3.20
  -1   1 -17   -4.20    3.50
  -1   1 -17   -2.80    7.60
   1   1  17    0.50    4.50
   1   1  17    2.70    4.30
   1   1  17   -7.00    5.00
  -1  -1 -17   -6.00    3.20
   1  -1  17    1.20    4.20
   1  -1  17    3.60    4.50
  -1   1 -18   11.60    2.90
   1   1  18   23.00    5.00
   1   1  18   13.40    4.40
  -1   1 -18   15.00    4.00
  -1  -1 -18    7.20    3.70
   1  -1  18   22.80    5.00
   1  -1  18   15.00    4.50
  -1   2  18   19.10    4.90
   1   2 -18   10.60    3.80
   1   2 -18    9.40    3.10
  -1   2  18   16.50    3.20
  -1   2  18   15.10    4.40
  -1  -2  18   13.00    5.10
   1  -2 -18    6.50    3.40
  -1  -2  18   20.60    4.80
  -1   2  17    0.40    3.40
   1   2 -17   -3.90    3.40
   1   2 -17   -2.30    5.00
  -1   2  17    5.20    4.40
   1   2 -17   -1.20    3.50
  -1   2  17    6.70    4.70
   1  -2 -17   -4.50    3.60
  -1  -2  17    0.00    3.80
  -1  -2  17   -0.60    2.80
  -1  -2  17    2.90    4.10
   1   2 -16   -3.80    3.80
   1   2 -16   -3.70    3.90
  -1   2  16    2.40    4.60
   1   2 -16   11.90    5.70
  -1   2  16    4.30    4.90
  -1   2  16    7.00    4.20
  -1  -2  16    2.20    4.40
   1  -2 -16   -0.10    3.60
  -1  -2  16    7.60    3.90
  -1  -2  16    5.70    6.50
  -1   2  15  418.86   27.40
   1   2 -15  469.35   29.40
  -1   2  15  410.86   26.60
  -1   2  15  488.45   27.70
   1   2 -15  494.15   26.80
  -1  -2  15  396.36   28.80
   1  -2 -15  463.85   25.70
   1  -2 -15  442.96   27.00
  -1  -2  15  387.26   26.90
  -1  -2  15  469.25   27.50
   1   2 -14  236.68   16.20
  -1   2  14  244.98   16.10
   1   2 -14  229.08   16.30
  -1   2  14  231.98   17.10
  -1   2  14  250.17   16.90
   1   2 -14  271.57   19.20
  -1   2  14  210.78   14.80
  -1  -2  14  280.07   18.00
   1  -2 -14  238.38   15.10
  -1  -2  14  243.08   17.00
  -1  -2  14  267.07   16.60
   1  -2 -14  255.47   16.30
  -1  -2  14  201.38   18.20
   1   2 -13   77.79   10.60
  -1   2  13   83.59    9.60
  -1   2  13   79.29    8.10
  -1   2  13   89.79    8.90
   1   2 -13   66.29   21.90
  -1   2  13   87.79    8.60
   1   2 -13   91.19    8.70
   1   2 -13   73.99    8.90
   1  -2 -13   75.09    7.70
  -1  -2  13   76.19    7.10
  -1  -2  13   96.09    9.90
  -1  -2  13  101.19    8.60
   1  -2 -13   81.69    8.40
  -1   2  12  299.17   18.70
  -1   2  12  270.97   21.10
  -1   2  12  291.97   19.70
  -1   2  12  300.17   19.10
   1   2 -12  304.37   21.20
  -1   2  12  292.77   21.10
   1  -2 -12  289.47   33.10
  -1  -2  12  296.97   19.30
  -1  -2  12  335.77   20.10
   1  -2 -12  275.57   18.90
  -1  -2  12  328.17   19.10
  -1  -2  12  286.37   17.80
   1  -2 -12  343.77   21.00
  -1   2  11  532.75   33.10
   1   2 -11  555.94   32.40
   1   2 -11  627.84   48.20
  -1   2  11  548.55   32.10
  -1   2  11  582.54   34.60
  -1   2  11  571.54   32.40
   1   2 -11  611.54   34.80
   1   2 -11  540.85   32.30
  -1   2  11  555.04   32.80
   1  -2 -11  596.44   33.90
  -1  -2  11  586.74   33.50
   1  -2 -11  541.45   41.80
  -1  -2  11  612.44   32.70
  -1  -2  11  527.25   34.20
  -1  -2  11  542.45   32.80
   1  -2 -11  585.34   32.40
   1  -2 -11  552.94   32.00
  -1  -2  11  551.64   31.70
   1   2 -10   53.49    7.50
  -1   2  10   39.50    7.00
  -1   2  10   45.90    5.20
  -1   2  10   44.30    5.80
  -1   2  10   33.90    5.50
  -1   2  10   33.60    4.50
   1  -2 -10   45.50    6.40
  -1  -2  10   52.39    7.10
   1  -2 -10   38.80    5.00
  -1  -2  10   45.80    5.30
  -1  -2  10   42.70    5.30
  -1  -2  10   43.50    5.80
   1  -2 -10   31.90    4.60
   1  -2 -10   42.00   11.10
  -1   2   9  691.43   42.60
   1   2  -9  871.41   44.90
  -1   2   9  725.73   43.60
  -1   2   9  838.32   45.00
  -1   2   9  759.92   43.00
  -1  -2   9  775.92   43.80
   1  -2  -9  807.72   44.20
  -1  -2   9  757.52   43.30
  -1  -2   9  804.12   43.20
   1  -2  -9  698.83   42.80
   1  -2  -9  796.72   49.90
  -1   2   8  103.29   17.60
   1   2  -8  106.99    9.50
  -1   2   8  105.49    9.70
  -1   2   8  105.69    8.80
   1  -2  -8  119.69    9.20
   1  -2  -8  103.79   13.30
  -1  -2   8  101.89    8.20
   1   2  -7    0.70    3.30
  -1   2   7    2.00    6.80
   1  -2  -7    0.30    4.30
  -1  -2   7    2.50    1.90
   1  -2  -7    1.40    2.70
  -1   2   6  146.29   10.40
  -1   2   6  144.09   17.70
   1   2  -6  143.79    9.80
   1  -2  -6  134.29    9.70
   1  -2  -6  124.79   12.30
  -1   2   5  726.93   39.90
   1   2  -5  758.02   39.60
  -1   2   5  678.83   46.30
   1  -2  -5  664.23   41.50
  -1   2   4  579.34   36.80
   1   2  -4  494.15   36.20
   1  -2  -4  567.74   37.20
   1  -2  -4  560.84   32.40
  -1   2   3  162.18   15.30
   1  -2  -3  182.88   12.20
   1  -2  -3  184.58   15.60
  -1   2   2 1281.97   72.29
  -1   2   2 1252.77   70.09
   1  -2  -2 1280.47   70.19
   1  -2  -2 1332.07   72.69
  -1   2   1  134.19   10.00
  -1   2   1  143.59    9.50
   1  -2  -1  125.89    9.50
   1  -2  -1  135.79   10.20
   1   2   0  347.17   20.30
  -1   2   0  339.47   19.60
  -1   2   0  337.07   21.00
   1   2   1  405.36   22.20
   1   2   1  379.86   25.40
  -1  -2  -1  390.46   26.00
   1   2   2 2337.27  128.09
  -1   2  -2 2150.48  125.79
  -1  -2  -2 2415.66  128.69
  -1  -2  -2 2331.97  123.89
  -1   2  -3   19.10    4.80
   1   2   3   15.30    5.90
  -1  -2  -3   25.90    3.40
  -1  -2  -3   27.40    6.20
   1   2   4   -0.90    4.60
  -1   2  -4   -1.20    4.00
  -1   2  -4    1.50    1.90
   1   2   4   -0.30    2.50
  -1  -2  -4    2.90    2.70
  -1  -2  -4    1.60    5.10
  -1   2  -5   18.20    6.30
   1   2   5   18.20    6.90
  -1   2  -5   20.30    3.30
   1   2   5   20.10    3.60
  -1  -2  -5   16.30    7.20
   1   2   6  308.37   27.70
   1   2   6  310.77   19.00
  -1   2  -6  310.07   18.70
  -1   2  -6  312.27   27.10
  -1  -2  -6  316.57   20.70
   1   2   7    2.70    7.60
   1   2   7    8.20    3.50
  -1   2  -7    8.70    3.50
  -1  -2  -7    7.00    3.10
   1   2   8   12.90    8.50
   1   2   8   10.60    3.50
  -1   2  -8   13.50    3.80
   1   2   8    9.70    4.40
   1  -2   8   11.40    3.20
  -1  -2  -8   12.80    4.30
  -1   2  -9   32.70    5.50
   1   2   9   39.40    4.90
   1   2   9   45.70    6.60
   1   2   9   35.00    5.00
   1   2   9   38.70    4.70
   1   2   9   33.10   10.90
   1  -2   9   34.50    4.90
  -1  -2  -9   46.90    5.00
   1  -2   9   37.70    4.50
   1  -2   9   41.70    5.30
  -1  -2  -9   47.50    6.00
  -1  -2  -9   39.60    4.70
   1   2  10  152.78   10.80
   1   2  10  140.29   10.30
  -1   2 -10  129.39    9.90
   1   2  10  167.78   12.50
   1   2  10  110.79   21.90
  -1   2 -10  155.68   11.80
   1   2  10  144.39   10.20
  -1  -2 -10  141.99   11.30
   1  -2  10  132.19    9.50
  -1  -2 -10  136.79    9.60
   1  -2  10  144.29   10.60
  -1  -2 -10  153.28   18.60
  -1  -2 -10  145.49    9.90
   1  -2  10  150.08   10.30
   1  -2  10  152.28   10.80
  -1   2 -11   12.40    3.50
   1   2  11   20.30    4.30
   1   2  11   12.60    3.70
  -1   2 -11   15.40    3.70
   1   2  11   14.80    3.80
   1   2  11   21.70    5.90
  -1   2 -11   20.70    5.50
   1   2  11   13.90    5.30
   1  -2  11   11.50    3.20
   1  -2  11   20.30    5.20
   1  -2  11   17.90    4.20
  -1  -2 -11    8.30    3.30
   1  -2  11   19.50    5.50
   1  -2  11   11.40    4.00
  -1  -2 -11   16.20    3.30
  -1  -2 -11   17.60    5.10
   1   2  12  265.37   19.90
   1   2  12  265.77   18.00
  -1   2 -12  280.67   19.60
   1   2  12  267.27   17.20
  -1   2 -12  258.87   17.20
  -1   2 -12  229.18   18.90
  -1  -2 -12  263.67   17.00
   1  -2  12  309.17   17.30
   1  -2  12  301.17   18.40
   1  -2  12  257.57   17.90
  -1  -2 -12  292.17   18.90
   1  -2  12  278.47   17.70
   1  -2  12  259.67   19.60
   1   2  13  195.28   13.80
   1   2  13  185.98   12.30
  -1   2 -13  199.08   15.10
   1   2  13  183.78   13.50
   1   2  13  181.98   12.80
  -1   2 -13  181.08   13.10
  -1   2 -13  167.68   12.50
   1  -2  13  188.18   13.90
   1  -2  13  172.18   13.10
  -1  -2 -13  176.28   12.30
   1  -2  13  168.38   15.90
   1  -2  13  168.58   13.50
   1  -2  13  153.58   11.60
  -1  -2 -13  168.88   11.90
  -1   2 -14   -1.10    3.50
  -1   2 -14   -1.80    3.70
   1   2  14    3.50    3.30
  -1   2 -14    4.80   25.70
   1   2  14    8.10    4.70
  -1   2 -14    4.90    5.40
   1   2  14   -0.20    4.40
   1   2  14    6.20    4.30
   1  -2  14    1.50    4.40
  -1  -2 -14   -5.30    3.10
   1  -2  14    3.20    2.30
   1  -2  14   -1.60    5.30
  -1  -2 -14    2.10    3.70
   1  -2  14    2.80    3.50
   1  -2  14    9.40    4.70
   1   2  15  202.88   15.70
   1   2  15  217.08   14.70
  -1   2 -15  216.98   14.60
   1   2  15  213.48   15.70
  -1   2 -15  249.48   17.60
  -1   2 -15  213.08   14.80
  -1  -2 -15  215.28   14.60
  -1  -2 -15  204.18   13.20
   1  -2  15  211.68   15.50
   1  -2  15  216.98   18.00
   1  -2  15  209.58   15.40
  -1   2 -16   12.60    4.30
  -1   2 -16   20.20    6.60
   1   2  16   19.30    6.70
   1   2  16   13.40    4.40
   1   2  16   17.40    5.40
  -1  -2 -16   22.50    4.80
   1  -2  16   23.50    5.30
   1  -2  16   11.80    7.80
  -1   2 -17   21.90    4.80
   1   2  17   25.30    5.30
   1   2  17   23.00    5.60
   1   2  17   26.90    5.40
  -1   2 -17   24.90    4.20
  -1   2 -17   45.60    7.40
   1  -2  17   28.90    5.50
  -1  -2 -17   23.80    4.60
   1  -2  17   25.00    5.40
  -1   2 -18   39.10    5.10
  -1   2 -18   30.20    4.00
   1   2  18   37.40    4.80
   1   2  18   41.20    6.00
   1   2  18   30.00    5.20
   1  -2  18   41.30    6.90
  -1  -2 -18   48.70    5.30
   1  -2  18   38.00    5.80
   1   3 -18   30.90    4.60
  -1   3  18   24.40    4.90
   1   3 -18   26.40    3.90
  -1   3  18   21.90    3.70
  -1   3  18   19.80    4.90
  -1  -3  18   35.40    5.20
   1  -3 -18   33.50    4.10
  -1   3  17    3.80    3.90
  -1   3  17    6.40    4.60
   1   3 -17   -5.70    3.30
  -1   3  17    0.80    4.00
   1   3 -17    2.50    5.20
   1   3 -17   -2.30    3.60
   1  -3 -17    1.00    3.40
  -1  -3  17    0.00    3.00
  -1  -3  17   -1.70    3.70
  -1  -3  17    3.50    4.10
  -1   3  16   43.80   10.60
   1   3 -16   68.79    7.10
  -1   3  16   69.09    8.10
   1   3 -16   54.69    8.20
  -1   3  16   71.59    8.40
   1   3 -16   67.59    7.30
  -1  -3  16   45.60    6.90
  -1  -3  16   86.89    8.30
   1  -3 -16   62.39    7.10
  -1  -3  16   63.69    7.90
  -1   3  15   64.19    8.40
  -1   3  15   73.79    8.80
   1   3 -15   70.89    7.70
   1   3 -15   71.89    9.70
  -1   3  15   76.89    8.70
   1   3 -15   73.29    8.00
  -1  -3  15   54.79    8.20
  -1  -3  15   81.99    8.50
   1  -3 -15   69.69    8.10
  -1  -3  15   74.29    8.70
  -1   3  14  209.68   16.50
  -1   3  14  237.98   15.70
   1   3 -14  238.48   15.60
  -1   3  14  235.28   15.10
  -1   3  14  236.38   16.20
   1   3 -14  241.68   19.00
   1   3 -14  277.47   42.30
   1   3 -14  252.07   16.10
   1  -3 -14  232.58   15.30
  -1  -3  14  204.48   16.10
  -1  -3  14  197.98   18.20
  -1  -3  14  237.78   17.10
  -1  -3  14  226.08   16.00
   1   3 -13  128.49   12.80
  -1   3  13  119.29   10.40
  -1   3  13  103.39   11.10
  -1   3  13  118.39   10.50
   1   3 -13  130.39   10.20
   1   3 -13  121.99   10.80
  -1   3  13  122.39   10.40
   1   3 -13  163.08   29.70
  -1   3  13  110.09   13.00
   1  -3 -13  140.49    8.90
  -1  -3  13  130.89   11.00
   1  -3 -13  111.79    9.90
  -1  -3  13  107.89   13.30
  -1  -3  13  121.49   11.20
  -1   3  12  396.66   26.30
  -1   3  12  404.46   27.70
  -1   3  12  449.76   25.40
   1   3 -12  377.36   42.30
   1   3 -12  455.25   28.00
  -1   3  12  440.86   25.40
   1   3 -12  432.06   26.30
   1   3 -12  389.36   25.30
   1  -3 -12  453.65   24.50
   1  -3 -12  421.76   25.10
  -1  -3  12  394.16   25.80
  -1  -3  12  480.35   25.70
  -1  -3  12  411.66   26.50
   1   3 -11    5.50    4.50
   1   3 -11    6.30    3.20
   1   3 -11    5.30    3.30
  -1   3  11    5.40    3.50
  -1   3  11    5.70    4.20
   1   3 -11    6.00   11.70
  -1   3  11    8.00    3.70
   1  -3 -11   10.50    2.90
  -1  -3  11    4.60    3.90
  -1  -3  11    6.80    3.60
  -1  -3  11    9.00    4.30
   1  -3 -11   -3.10   13.40
  -1  -3  11    6.00    2.80
  -1  -3  11    8.90    3.90
  -1   3  10  276.27   17.50
   1   3 -10  294.97   19.40
  -1   3  10  271.87   18.40
  -1   3  10  312.37   20.20
   1   3 -10  296.07   19.50
  -1   3  10  266.87   18.00
  -1   3  10  281.87   17.60
  -1  -3  10  284.97   19.80
   1  -3 -10  298.47   17.50
  -1  -3  10  287.87   17.60
  -1  -3  10  261.17   18.30
  -1  -3  10  284.37   17.90
   1  -3 -10  313.67   17.40
  -1   3   9    4.20   10.20
   1   3  -9   -0.60    3.20
  -1   3   9   -1.40    2.50
  -1   3   9    1.10    2.80
  -1   3   9    3.70    4.20
  -1  -3   9   -0.50    2.40
  -1  -3   9   -1.50    3.30
   1  -3  -9   -1.70    5.80
  -1  -3   9    2.50    2.40
   1  -3  -9   -2.10    3.00
   1  -3  -9    1.80    3.00
   1  -3  -9    0.20    2.00
  -1   3   8  177.08   12.80
  -1   3   8  166.28   23.70
  -1   3   8  160.88   11.80
   1   3  -8  182.28   12.50
  -1  -3   8  153.98   11.00
   1  -3  -8  177.58   15.50
   1  -3  -8  172.78   11.80
   1   3  -7   45.60    5.90
  -1   3   7   51.69    5.80
  -1   3   7   62.19    7.20
  -1   3   7   57.69   12.30
   1  -3  -7   45.20    7.60
   1  -3  -7   50.29    5.70
   1   3  -6   50.39    5.70
  -1   3   6   43.50   10.90
   1  -3  -6   57.09    8.10
   1   3  -5  815.72   59.49
  -1   3   5 1019.50   60.19
   1   3  -5  996.90   51.69
   1  -3  -5  923.11   60.59
   1  -3  -5  926.81   52.89
  -1   3   4  303.07   24.00
  -1   3   4  296.77   17.80
   1  -3  -4  314.07   24.50
   1  -3  -4  303.17   18.10
  -1   3   3 2875.51  148.09
   1  -3  -3 2591.84  147.99
   1  -3  -3 2789.62  153.38
  -1   3   2 3453.45  191.88
  -1   3   2 3600.94  194.88
   1  -3  -2 3659.23  195.38
  -1   3   1 1196.08   65.69
  -1   3   1 1144.39   66.69
   1  -3  -1 1230.58   67.29
  -1   3   0  138.39   12.20
  -1   3   0  171.38   11.60
   1   3   0  167.08   14.80
   1   3   1  386.86   25.40
   1   3   1  349.27   20.90
   1   3   2  405.76   27.80
  -1  -3  -2  396.16   28.00
  -1   3  -3  274.37   20.80
   1   3   3  332.87   24.00
   1   3   3  301.27   17.40
  -1  -3  -3  307.57   24.40
   1   3   4 2035.70  114.89
  -1   3  -4 1879.51  107.19
  -1   3  -4 2041.20  112.89
   1   3   4 2022.30  107.79
  -1   3  -5   29.10    7.70
   1   3   5   29.80    8.50
  -1   3  -5   36.30    4.10
  -1  -3  -5   26.80    3.50
  -1  -3  -5   35.30    4.30
  -1   3  -6   15.10    5.50
   1   3   6   15.40    3.60
   1   3   6   10.90    7.80
  -1   3  -6    5.60    8.70
   1  -3   6    4.00    2.80
  -1  -3  -6    8.60    4.80
  -1  -3  -6   12.60    4.20
  -1   3  -7  913.81   49.10
   1   3   7  845.42   48.60
   1   3   7  962.50   49.80
   1   3   7  866.51   60.79
  -1  -3  -7  899.11   50.79
  -1  -3  -7  811.72   52.29
   1  -3   7  817.92   48.40
  -1   3  -8   -3.60    2.70
   1   3   8   -3.60    3.40
   1   3   8   -1.40    7.90
   1   3   8    4.00    3.10
   1  -3   8    2.20    2.50
  -1  -3  -8    4.70    3.00
   1   3   9  188.78   28.60
  -1   3  -9  265.17   16.10
   1   3   9  241.08   16.40
  -1  -3  -9  227.08   14.10
   1  -3   9  214.08   14.80
  -1  -3  -9  257.37   19.90
   1  -3   9  233.68   16.60
   1  -3   9  225.98   15.20
  -1  -3  -9  230.78   15.30
   1  -3   9  217.88   14.80
  -1   3 -10  348.67   21.20
   1   3  10  388.06   21.50
   1   3  10  369.66   22.20
  -1   3 -10  321.97   21.10
   1   3  10  385.26   21.60
   1   3  10  383.46   23.70
   1   3  10  308.67   40.10
   1  -3  10  390.56   24.10
   1  -3  10  347.57   22.00
   1  -3  10  328.27   21.70
   1  -3  10  345.87   21.40
  -1  -3 -10  361.76   21.10
   1   3  11  117.89   26.00
   1   3  11  151.68   11.80
   1   3  11  154.18   14.00
   1   3  11  151.48   11.50
   1   3  11  141.49   10.90
  -1   3 -11  160.58   12.80
   1   3  11  148.09   11.20
  -1   3 -11  157.38   10.90
  -1  -3 -11  144.79    9.80
   1  -3  11  153.78   11.60
   1  -3  11  157.18   15.40
   1  -3  11  152.08   11.10
   1  -3  11  151.88   11.60
  -1  -3 -11  169.28   11.00
   1  -3  11  129.39   11.10
   1   3  12   18.40    4.40
  -1   3 -12   21.30    4.30
  -1   3 -12   20.10    6.30
   1   3  12   25.70    5.00
   1   3  12   18.30    4.90
  -1   3 -12   17.80    4.30
   1   3  12   14.80    5.10
   1   3  12   30.70    7.40
   1  -3  12   18.80    6.30
  -1  -3 -12   20.00    4.00
   1  -3  12   28.90    5.70
  -1  -3 -12   25.90    3.70
   1  -3  12    7.40    5.70
   1  -3  12   18.50    4.90
   1  -3  12   20.70    5.10
   1   3  13   -0.10    3.90
  -1   3 -13   -1.00    3.30
   1   3  13    0.10    6.00
   1   3  13    3.30    3.80
  -1   3 -13   -1.50    4.40
   1   3  13    0.60    4.20
  -1   3 -13   -1.40    4.00
   1   3  13   -0.40    4.00
  -1  -3 -13   -2.50    3.10
   1  -3  13    3.00    5.30
   1  -3  13    5.20    4.90
   1  -3  13    3.90    4.30
  -1  -3 -13    7.40    2.80
   1  -3  13    0.20    4.00
  -1   3 -14  405.16   73.89
  -1   3 -14  284.37   18.30
   1   3  14  247.98   18.00
   1   3  14  283.67   17.60
   1   3  14  282.07   18.40
   1   3  14  263.87   16.80
  -1   3 -14  270.97   17.20
   1  -3  14  245.38   18.20
  -1  -3 -14  266.17   17.10
   1  -3  14  262.37   20.50
   1  -3  14  236.08   17.70
   1  -3  14  281.67   18.00
  -1   3 -15   13.40    6.00
   1   3  15   14.30    4.50
  -1   3 -15   12.90    4.30
   1   3  15   14.30    5.20
   1   3  15   17.90    5.40
   1   3  15    8.00    3.30
  -1   3 -15   11.30    4.40
   1  -3  15   15.80    4.80
   1  -3  15   18.00    5.60
   1  -3  15   17.60    5.20
   1  -3  15   14.60    6.50
  -1  -3 -15   26.60    5.10
  -1   3 -16  149.49   13.00
   1   3  16  138.59   11.60
   1   3  16  146.39   10.70
   1   3  16  126.99   12.10
  -1   3 -16  123.79   10.40
  -1   3 -16  129.29   10.40
   1  -3  16  111.59   10.80
   1  -3  16  133.79   11.10
   1  -3  16  110.99   10.60
  -1  -3 -16  144.09   10.40
   1   3  17    0.10    4.10
   1   3  17   -2.30    3.50
  -1   3 -17    1.30    3.30
   1   3  17    1.50    4.70
  -1   3 -17    9.10    5.10
  -1   3 -17   -3.40    3.30
  -1  -3 -17    0.40    4.10
   1  -3  17    8.10    4.50
   1  -3  17   -0.70    3.40
   1   3  18   66.69    6.00
  -1   3 -18   48.00    6.10
   1   3  18   72.29    8.30
   1   3  18   67.79    7.40
  -1   3 -18   45.80    5.90
   1  -3  18   57.29    6.40
  -1   4  18   17.60    4.50
  -1   4  18   15.40    4.70
  -1   4  18   16.70    3.30
   1   4 -18   13.50    3.20
  -1  -4  18   17.50    3.70
   1  -4 -18   24.40    3.40
   1   4 -17   29.80    4.70
  -1   4  17   19.50    5.00
  -1   4  17   51.19    7.60
  -1  -4  17   26.80    4.70
  -1  -4  17   50.09    7.00
   1  -4 -17   30.00    3.90
  -1   4  16   29.70    6.00
   1   4 -16   27.60    4.70
  -1   4  16   34.20    5.50
   1   4 -16   27.40    4.90
  -1   4  16   24.20    5.60
   1   4 -16   38.10    7.40
   1  -4 -16   33.10    4.80
  -1  -4  16   24.90    5.60
  -1  -4  16   25.60    5.10
  -1   4  15   69.99    8.50
  -1   4  15   76.89    9.20
  -1   4  15   80.29    8.60
   1   4 -15   72.59    9.10
  -1   4  15   66.09    7.40
   1   4 -15   88.19   10.90
   1   4 -15   82.29    8.30
  -1  -4  15   74.19    9.80
   1  -4 -15   84.29    7.80
  -1  -4  15   72.29    8.50
  -1  -4  15   57.19    7.50
  -1  -4  15   57.89   10.30
  -1  -4  15   91.09    8.60
  -1   4  14   41.30    6.40
   1   4 -14   44.00    8.50
   1   4 -14   49.40    6.30
   1   4 -14   52.29    6.40
  -1   4  14   54.59   10.20
  -1   4  14   56.69    7.40
  -1   4  14   43.10    7.20
  -1   4  14   49.50    6.50
  -1  -4  14   34.70    7.60
  -1  -4  14   43.90    6.80
  -1  -4  14   46.70    7.70
  -1  -4  14   46.60    6.50
   1  -4 -14   38.30    5.40
  -1  -4  14   50.89    7.90
  -1   4  13   11.90    4.50
   1   4 -13   -2.30   20.10
   1   4 -13    9.20    4.30
   1   4 -13   16.00    4.30
  -1   4  13   14.50    7.40
  -1   4  13   11.80    4.50
  -1   4  13   24.00    5.20
  -1   4  13   11.60    5.10
   1   4 -13    7.70    5.50
  -1  -4  13    9.90    3.80
  -1  -4  13   14.60    6.00
  -1  -4  13    8.30    5.60
  -1  -4  13    9.90    5.70
  -1  -4  13   10.80    4.80
  -1  -4  13   13.70    4.70
   1  -4 -13    7.80    3.60
  -1   4  12   34.50    5.70
   1   4 -12   31.40    5.10
  -1   4  12   33.10    8.00
  -1   4  12   31.30    5.30
   1   4 -12   20.40   15.70
   1   4 -12   27.40    4.80
  -1   4  12   23.80    5.00
   1   4 -12   28.10    6.90
  -1   4  12   23.40    7.60
  -1  -4  12   28.90    5.30
  -1  -4  12   20.10    6.20
  -1  -4  12   22.40    5.00
   1  -4 -12   22.80    4.20
  -1  -4  12   28.50    5.10
  -1  -4  12   41.90    6.60
   1   4 -11   56.19    7.90
  -1   4  11   39.60    6.30
  -1   4  11   47.70    8.20
   1   4 -11   43.50    7.40
  -1   4  11   44.90    6.00
   1  -4 -11   47.60    5.40
  -1  -4  11   34.40    6.90
  -1  -4  11   54.39    5.90
  -1  -4  11   38.00    5.60
  -1  -4  11   41.40    5.60
  -1   4  10   41.60    6.40
   1   4 -10   50.89    5.60
  -1   4  10   49.90    5.70
   1   4 -10   59.59    5.80
  -1   4  10   50.79    6.20
   1   4 -10   46.00    6.90
   1  -4 -10   47.80    5.30
  -1  -4  10   47.60    5.90
  -1  -4  10   41.70    6.90
  -1  -4  10   42.80    5.70
  -1  -4  10   45.50    5.30
  -1  -4  10   58.29    7.20
  -1   4   9   38.20    7.00
   1   4  -9   34.30    5.80
  -1   4   9   35.30    4.80
  -1   4   9   26.50    4.10
  -1   4   9   32.70    5.40
  -1   4   9   39.30   13.50
   1  -4  -9   28.90    4.50
  -1  -4   9   27.40    4.50
  -1  -4   9   33.60    4.70
  -1  -4   9   39.50    7.20
   1  -4  -9   43.30    6.70
  -1  -4   9   42.90    6.00
  -1  -4   9   39.50    4.30
  -1   4   8  524.85   29.10
  -1   4   8  499.45   28.10
  -1   4   8  471.35   41.60
  -1  -4   8  454.35   27.20
   1  -4  -8  449.76   28.20
  -1  -4   8  438.06   27.60
  -1   4   7  168.78   22.10
   1   4  -7  175.58   11.70
  -1   4   7  162.38   12.70
  -1   4   6  320.87   28.90
  -1   4   6  331.57   20.60
   1   4  -5   86.09    6.50
  -1   4   5   84.69    8.00
  -1   4   5  108.89   15.60
  -1   4   4 1563.94   84.79
  -1   4   4 1572.74   91.59
   1  -4  -4 1528.85   95.89
  -1   4   3  526.75   30.40
  -1   4   3  572.54   36.30
   1  -4  -3  545.15   37.10
  -1   4   2 1502.25   81.19
  -1   4   2 1449.06   84.69
   1  -4  -2 1514.95   85.69
  -1   4   1   63.79    7.70
  -1   4   1   50.49    6.80
  -1   4   0    0.30    2.60
  -1   4   0   -6.10    3.80
   1   4   0   -2.80    4.10
  -1   4  -1  177.08   13.10
   1   4   1  139.79   10.40
   1   4   1  157.38   15.40
   1   4   2  434.46   30.60
   1   4   3  262.47   15.00
   1   4   3  269.47   22.30
  -1   4  -3  221.68   18.60
   1   4   4   -1.60    2.30
  -1   4  -4   -1.40    4.40
  -1   4  -4    2.70    1.70
  -1  -4  -4   -7.50    6.50
   1   4   5   31.10    9.50
  -1   4  -5   38.80    4.60
   1   4   5   43.30    5.80
  -1   4  -6 1827.92   97.89
   1   4   6 1722.53   98.39
   1   4   6 1735.43  100.49
   1   4   6 1940.11  110.69
  -1   4  -7  113.79    9.30
   1   4   7  120.69   10.30
   1   4   7  130.59    9.40
   1   4   7  138.99   20.40
   1  -4   7  124.99    8.90
   1   4   8  862.61   63.49
   1   4   8  856.61   48.70
   1   4   8  847.62   47.70
  -1   4  -8  924.61   48.20
   1   4   8  880.31   48.60
   1  -4   8  898.51   49.30
   1  -4   8  772.42   47.90
   1  -4   8  781.52   47.20
   1  -4   8  808.82   47.50
   1   4   9  217.88   13.90
   1   4   9  222.68   16.10
   1   4   9  197.68   13.60
   1   4   9  309.27   51.89
   1   4   9  205.38   14.40
   1  -4   9  210.58   14.50
   1  -4   9  221.38   13.70
   1  -4   9  225.28   16.40
   1  -4   9  220.28   15.20
   1  -4   9  215.38   14.50
   1  -4   9  218.48   14.20
  -1   4 -10    1.40    3.50
  -1   4 -10    3.60    2.60
  -1   4 -10    2.40    2.40
   1   4  10    2.70    3.40
   1   4  10   11.50   16.90
   1   4  10   -3.60    4.40
   1   4  10    3.60    3.40
   1   4  10   -3.20    3.00
   1  -4  10    0.30    3.60
  -1  -4 -10   -2.10    2.10
   1  -4  10   -0.60    2.70
   1  -4  10    3.50    3.30
   1  -4  10    2.10    3.80
   1  -4  10    6.10    3.80
   1  -4  10   -3.90    2.70
   1   4  11   49.70    8.20
  -1   4 -11   45.60    6.10
  -1   4 -11   43.90    7.10
   1   4  11    4.00   22.30
   1   4  11   39.10    6.30
   1   4  11   51.19    6.50
   1  -4  11   50.09    7.40
   1  -4  11   48.00    6.50
   1  -4  11   45.50    6.70
   1  -4  11   41.50    8.10
   1   4  12   27.50    5.10
   1   4  12   19.00    4.70
  -1   4 -12   20.30    4.10
  -1   4 -12   18.80    4.60
  -1   4 -12   22.60    5.90
   1   4  12   26.50    7.80
   1   4  12   14.20    4.30
  -1  -4 -12   25.40    4.10
   1  -4  12   22.50    5.10
   1  -4  12   21.00    5.90
   1  -4  12   20.00    6.30
   1  -4  12   23.20    5.80
   1  -4  12   24.60    5.20
   1  -4  12   20.30    4.60
   1   4  13  139.09   11.60
   1   4  13  137.49   10.70
  -1   4 -13  130.49   10.80
   1   4  13  146.69   13.80
   1   4  13  124.59   11.20
  -1   4 -13  129.09   10.40
   1   4  13  140.59   11.00
  -1   4 -13  127.69   12.70
   1  -4  13  154.98   15.20
   1  -4  13  132.79   11.90
   1  -4  13  127.39   10.70
   1  -4  13  105.49   10.50
  -1  -4 -13  136.69   10.20
   1  -4  13  114.49   11.40
   1  -4  13  132.39   11.40
   1   4  14   15.10    7.50
   1   4  14    7.60    6.60
  -1   4 -14    2.60    5.10
  -1   4 -14   -2.50    6.40
   1   4  14    5.20    4.70
   1   4  14    1.40    4.70
   1   4  14   -8.30    7.20
   1  -4  14    9.50    6.00
   1  -4  14    4.20    4.90
   1  -4  14   15.80    5.20
  -1  -4 -14   11.70    6.70
   1  -4  14    6.70    5.80
   1  -4  14   15.90    7.00
  -1   4 -15   99.49   11.00
  -1   4 -15   98.59    9.10
   1   4  15   95.39    8.50
   1   4  15   95.19    9.50
  -1   4 -15   87.39    9.40
   1   4  15   90.29    9.70
   1   4  15   93.99    9.90
  -1  -4 -15  102.09    8.30
   1  -4  15   83.19    9.30
   1  -4  15  108.49    9.60
   1  -4  15   91.09   12.50
   1  -4  15   83.69    8.90
  -1   4 -16    9.80    4.10
   1   4  16   12.10    4.70
  -1   4 -16    9.20    4.00
  -1   4 -16   12.20    5.30
   1   4  16   13.20    4.20
   1  -4  16   16.10    4.80
   1  -4  16   11.90    4.20
   1  -4  16    8.20    5.70
   1   4  17   45.70    6.60
  -1   4 -17   42.40    7.50
   1   4  17   31.00    5.30
   1   4  17   56.19    6.90
  -1  -4 -17   53.09    5.60
   1  -4  17   56.59    8.30
   1   4  18    7.60    3.50
   1   4  18    8.10    4.00
  -1   4 -18    6.70    2.80
   1   4  18   10.60    3.00
  -1   4 -18    1.60    2.50
   1  -4  18    7.60    3.40
   1   5 -18   -4.70    2.50
  -1   5  18   -0.30    3.00
   1   5 -18    3.20    2.70
  -1   5  18    3.50    3.40
  -1   5  18   -2.80    2.80
  -1  -5  18   -0.60    2.40
  -1   5  17   31.10    5.40
   1   5 -17   17.00    4.40
  -1   5  17   35.80    5.40
   1   5 -17   38.20    6.70
   1   5 -17   26.50    4.00
  -1  -5  17   31.90    4.30
  -1  -5  17   19.30    4.30
  -1   5  16    3.60    4.40
  -1   5  16    6.70    4.30
  -1   5  16    8.10    4.90
   1   5 -16   -1.30    5.50
  -1   5  16    7.00    4.50
   1   5 -16   -0.80    3.80
   1   5 -16   -1.20    3.20
  -1  -5  16    5.50    3.80
  -1  -5  16    3.10    6.20
   1  -5 -16    6.70    4.10
  -1  -5  16    3.70    4.50
  -1   5  15   49.70    7.30
   1   5 -15   61.29    8.90
  -1   5  15   52.19    7.20
   1   5 -15   64.19    7.00
  -1   5  15   63.49    7.90
  -1   5  15   35.70    6.80
   1  -5 -15   60.09    6.20
  -1  -5  15   37.30    7.20
  -1  -5  15   46.60    6.70
  -1  -5  15   57.79    6.80
   1   5 -14   -1.70    3.30
  -1   5  14   11.10    4.50
  -1   5  14    9.00    7.10
  -1   5  14    3.20    5.00
  -1   5  14    3.10    4.40
  -1   5  14   -1.30    3.90
   1   5 -14    5.60    5.50
   1   5 -14    3.50    3.90
  -1  -5  14    6.20    4.30
  -1  -5  14    6.60    3.90
  -1  -5  14    3.70    4.90
   1  -5 -14    2.50    3.30
  -1  -5  14    1.50    3.70
  -1  -5  14    0.80    5.00
  -1  -5  14    9.60    5.90
  -1   5  13  123.29   13.70
  -1   5  13  100.39   10.00
   1   5 -13  118.79   10.50
   1   5 -13  118.29   29.50
   1   5 -13  131.09   12.50
  -1   5  13  121.89   10.50
  -1   5  13  123.69   10.90
   1   5 -13  121.89    9.40
  -1   5  13   95.69   10.90
  -1  -5  13  103.69   10.20
  -1  -5  13  100.09   14.00
  -1  -5  13  111.99   11.30
  -1  -5  13  110.29   11.60
  -1  -5  13  141.69   10.10
  -1  -5  13   97.29   10.00
   1  -5 -13  117.29    9.10
  -1   5  12   10.30    4.40
  -1   5  12    7.40    4.30
   1   5 -12   10.20    3.70
  -1   5  12    6.90    6.50
   1   5 -12    9.70   15.20
   1   5 -12    7.60    3.40
  -1   5  12    9.40    5.00
   1   5 -12    3.80    4.80
  -1   5  12    6.60    3.70
  -1  -5  12    1.00    5.10
  -1  -5  12   18.10    5.40
  -1  -5  12    6.30    3.80
  -1  -5  12    4.00    5.10
   1  -5 -12    8.90    3.40
  -1  -5  12    3.20    3.80
  -1   5  11   30.20    6.10
   1   5 -11   29.70    6.40
   1   5 -11   35.40    4.90
  -1   5  11   22.20    5.80
  -1   5  11   32.30    7.40
  -1  -5  11   30.70    4.90
  -1  -5  11   39.00    6.90
  -1  -5  11   29.40    5.40
  -1  -5  11   25.10    6.40
   1   5 -10  101.19    7.50
  -1   5  10   82.59    8.50
  -1   5  10   72.89    8.00
  -1   5  10   83.49    9.20
   1   5 -10   90.79    9.70
   1   5 -10   93.99    7.50
  -1   5  10   77.29   10.80
  -1   5  10   95.19    8.50
  -1  -5  10   76.49    8.00
  -1  -5  10   89.39    8.90
   1  -5 -10   71.19    6.60
  -1  -5  10   80.09    8.10
   1  -5 -10   95.99   10.80
   1  -5 -10   90.19    7.10
  -1  -5  10   91.99    8.50
  -1  -5  10   96.69   13.60
  -1   5   9  336.27   18.90
  -1   5   9  311.07   36.80
  -1   5   9  319.97   19.80
  -1   5   9  323.07   18.60
   1  -5  -9  319.17   18.40
  -1  -5   9  298.37   19.40
   1  -5  -9  282.37   20.10
  -1  -5   9  277.37   19.10
  -1  -5   9  289.07   17.90
  -1  -5   9  288.87   21.00
   1   5  -8    2.00    3.10
  -1   5   8    9.40    3.50
  -1   5   8    1.30    4.10
  -1   5   8    3.40    3.70
  -1   5   8    1.20   10.10
  -1   5   8    8.90    3.20
  -1  -5   8    6.30    3.70
   1  -5  -8    6.80    4.40
  -1  -5   8   11.20    2.40
  -1  -5   8    6.20    4.20
  -1  -5   8    4.00    3.10
   1  -5  -8    6.20    3.10
  -1  -5   8    9.10    3.00
  -1   5   7  670.73   52.39
  -1   5   7  734.73   40.80
  -1  -5   7  674.13   39.10
  -1  -5   7  739.93   41.60
  -1  -5   7  670.13   39.60
   1  -5  -7  685.03   40.30
  -1   5   6  113.09   17.20
  -1   5   6  118.79    9.60
   1   5  -6  108.79    8.20
   1   5  -5 1306.87   72.19
  -1   5   5 1292.27   82.29
  -1   5   5 1382.46   73.39
  -1   5   4   21.80    7.60
   1  -5  -4    4.20    9.10
  -1   5   3 1894.61  106.79
  -1   5   3 1849.42   99.89
   1  -5  -3 1789.42  108.09
  -1   5   2  261.07   19.80
  -1   5   2  223.18   13.70
  -1   5   2  237.88   14.90
   1   5  -1   -1.50    4.30
  -1   5   1    1.50    3.90
  -1   5   1   -1.10    3.10
   1   5   0   12.60    5.70
  -1   5   0   15.90    4.60
   1   5   1   10.00    3.00
  -1   5  -1   11.80    4.40
   1   5   1   11.40    6.00
   1   5   2    8.40    5.90
   1   5   3  308.27   17.90
  -1   5  -4  101.09   13.70
   1   5   4   91.09   14.40
   1   5   4  105.09    8.30
  -1   5  -5 1545.85   80.59
   1   5   5 1501.85   81.49
  -1   5  -5 1356.86   88.89
   1   5   5 1507.95   92.69
   1   5   6   52.79    7.10
   1   5   6   57.89   13.70
  -1   5  -6   56.79    6.20
   1  -5   6   53.19    5.40
   1   5   7  679.83   39.40
  -1   5  -7  677.73   39.40
   1   5   7  736.43   40.50
   1   5   7  740.13   54.79
   1  -5   7  703.43   41.10
   1  -5   7  681.53   40.50
   1  -5   7  675.43   40.20
   1  -5   7  694.23   39.20
   1   5   8  316.87   17.90
   1   5   8  286.07   19.10
  -1   5  -8  305.77   18.20
   1   5   8  248.18   18.20
   1   5   8  304.17   32.90
   1  -5   8  258.27   16.70
   1  -5   8  296.57   19.50
   1  -5   8  264.87   18.40
   1  -5   8  266.27   17.40
   1   5   9  358.26   27.10
  -1   5  -9  321.17   21.70
   1   5   9  373.76   21.90
  -1   5  -9  362.46   21.40
   1   5   9  387.36   21.90
   1   5   9  354.36   22.50
   1   5   9  419.16   43.40
   1  -5   9  384.26   23.60
   1  -5   9  368.06   22.60
   1  -5   9  348.27   22.70
   1  -5   9  394.86   24.80
   1  -5   9  368.06   21.60
  -1  -5  -9  359.76   21.10
  -1  -5  -9  374.66   23.40
   1  -5   9  384.46   22.40
  -1  -5  -9  347.37   22.80
   1   5  10   11.40   19.30
   1   5  10   10.70    5.80
   1   5  10   14.10    4.40
  -1   5 -10    9.80    4.60
   1   5  10   11.40    3.80
  -1   5 -10   13.30    3.40
   1   5  10   14.70    4.10
   1   5  10   10.40    4.50
  -1   5 -10   17.90    3.20
   1  -5  10   12.30    5.30
   1  -5  10   18.70    6.70
  -1  -5 -10   15.60    3.10
   1  -5  10   20.60    4.80
   1  -5  10   17.70    5.30
   1  -5  10   11.00    4.10
   1   5  11    2.90    4.10
   1   5  11    2.60    3.80
  -1   5 -11    1.60    4.60
   1   5  11    9.20    6.30
   1   5  11   11.00    4.50
   1  -5  11   12.30    4.50
   1  -5  11   15.40    5.20
   1  -5  11    4.10    4.70
  -1  -5 -11    5.70    4.00
   1  -5  11    6.60    4.20
   1  -5  11    0.50    5.00
   1  -5  11    4.30    3.50
   1   5  12    5.90    6.30
   1   5  12    2.40    4.00
  -1   5 -12    4.10    3.60
   1   5  12    2.70    3.80
  -1   5 -12    5.20    3.20
   1   5  12    5.30    3.90
   1   5  12   11.50    5.10
  -1   5 -12    5.80    4.60
   1  -5  12    5.80    4.00
   1  -5  12   -1.30    4.50
  -1  -5 -12    4.60    3.00
   1  -5  12    1.70    5.40
   1  -5  12    4.40    4.10
   1  -5  12    8.00    5.10
   1  -5  12    5.80    3.90
   1   5  13   -0.10    4.40
   1   5  13    9.60    4.20
   1   5  13    9.50    4.40
  -1   5 -13   -0.70    3.10
  -1   5 -13   31.50   21.90
  -1   5 -13   -0.10    3.80
   1   5  13   -0.30    3.80
   1   5  13    7.70    6.50
   1  -5  13   -4.10    4.50
   1  -5  13    5.20    4.20
   1  -5  13   -1.40    4.50
   1  -5  13    4.80    4.00
   1  -5  13    4.10    4.20
   1  -5  13    7.90    6.00
   1   5  14    8.10    4.70
  -1   5 -14    1.40    3.90
   1   5  14   10.40    4.30
  -1   5 -14   -0.40    3.30
  -1   5 -14    1.80    5.20
   1   5  14   -0.20    4.00
   1   5  14    6.00    4.60
   1   5  14    5.10    7.10
   1  -5  14   12.20    5.90
   1  -5  14    6.80    4.30
   1  -5  14    5.40    5.30
   1  -5  14    5.90    4.90
   1  -5  14    0.70    4.00
   1  -5  14    1.70    3.90
  -1  -5 -14    2.70    3.40
  -1   5 -15    7.40    3.70
   1   5  15   15.60    7.40
  -1   5 -15    9.70    4.50
   1   5  15   16.60    5.40
  -1   5 -15   16.20    5.30
   1   5  15   16.40    4.20
   1   5  15   29.40    5.00
   1  -5  15   13.80    5.70
   1  -5  15   15.90    4.90
   1  -5  15   13.60    5.00
  -1   5 -16    3.00    3.60
  -1   5 -16    7.50    3.60
   1   5  16    5.80    3.50
  -1   5 -16    5.20    4.90
   1   5  16    8.00    3.90
   1   5  16    5.50    4.20
   1   5  16    3.90    4.50
   1  -5  16    2.80    5.40
  -1  -5 -16   10.50    2.70
   1  -5  16   10.00    4.20
   1  -5  16   13.50    4.30
   1   5  17    7.50    4.30
   1   5  17    4.50    3.90
  -1   5 -17    7.20    2.90
  -1   5 -17   -1.50    2.90
  -1   5 -17   -3.30    4.20
   1   5  17    8.80    3.40
   1  -5  17   11.40    2.90
  -1   5 -18    2.20    2.50
   1   5  18    2.20    2.80
   1   5  18   -5.30    3.50
  -1   5 -18   -2.10    2.90
   1   5  18    3.20    3.20
   1  -5  18    0.20    2.40
   1   6 -17   -2.80    4.70
  -1   6  17    3.60    4.10
   1   6 -17   -4.90    2.80
  -1   6  17   -5.30    3.60
   1   6 -17    5.00    2.80
  -1   6  17    6.40    3.30
  -1  -6  17   -1.40    2.80
  -1  -6  17    0.50    3.10
  -1  -6  17   -3.30    5.10
   1   6 -16   51.69    7.50
  -1   6  16   41.90    6.30
  -1   6  16   43.80    5.50
  -1   6  16   49.00    6.30
   1   6 -16   30.80    4.70
  -1  -6  16   26.90    6.00
  -1  -6  16   41.80    4.60
  -1  -6  16   34.70    7.50
  -1   6  15   18.60    4.30
   1   6 -15   20.80    4.00
  -1   6  15   16.50    4.50
   1   6 -15   21.50    4.90
   1   6 -15   17.20    5.20
  -1   6  15    4.90    9.60
  -1   6  15   22.50    6.20
  -1   6  15   10.30    4.70
  -1  -6  15   20.70    4.20
  -1  -6  15   16.50    6.10
  -1  -6  15   11.20    5.20
  -1  -6  15   18.50    5.70
  -1  -6  15   13.10    5.50
  -1   6  14   25.50    5.40
  -1   6  14   20.60    7.40
   1   6 -14   22.20    6.50
  -1   6  14   21.10    5.90
  -1   6  14   29.70    5.20
   1   6 -14   25.50    4.30
  -1   6  14   37.70    5.80
   1   6 -14   25.50    5.40
  -1  -6  14   21.50    6.40
  -1  -6  14   19.40    5.00
  -1  -6  14   26.10    4.80
  -1  -6  14   15.30    6.00
  -1  -6  14   18.80    6.50
  -1   6  13   -2.50    4.60
  -1   6  13   11.70    6.80
  -1   6  13   -3.00    4.10
  -1   6  13    5.30    5.00
   1   6 -13   -5.00    4.30
  -1  -6  13   -1.90    6.10
  -1  -6  13    1.00    4.00
  -1  -6  13   10.00    5.70
   1  -6 -13    2.70    3.30
  -1  -6  13    0.00    6.90
  -1   6  12  161.48   12.40
  -1   6  12  147.49   11.90
   1   6 -12  148.79   10.90
   1   6 -12  153.28   13.50
  -1   6  12  153.68   15.10
  -1   6  12  149.79   13.50
   1   6 -12  148.79   11.60
  -1   6  12  138.89   12.90
  -1  -6  12  157.18   12.50
  -1  -6  12  165.58   13.80
  -1  -6  12  151.98   13.20
  -1  -6  12  156.48   11.00
  -1  -6  12  129.19   15.20
   1  -6 -12  163.78   10.50
  -1   6  11  191.78   13.50
  -1   6  11  174.98   14.50
   1   6 -11  203.78   13.10
   1   6 -11  250.37   34.80
  -1   6  11  191.18   16.90
  -1   6  11  197.98   13.70
   1   6 -11  209.68   15.40
   1  -6 -11  187.78   12.00
   1  -6 -11  175.28   12.40
  -1  -6  11  162.38   13.80
  -1  -6  11  171.68   16.90
  -1  -6  11  193.98   12.60
  -1  -6  11  169.68   15.00
  -1  -6  11  199.98   14.80
  -1   6  10    5.10   24.00
  -1   6  10   31.90    7.20
   1   6 -10   39.50    7.00
  -1   6  10   46.70    6.90
   1   6 -10   50.39    5.80
  -1   6  10   46.50    5.90
  -1   6  10   32.70    7.50
   1  -6 -10   38.50    8.10
   1  -6 -10   36.40    6.70
  -1  -6  10   41.60    6.60
  -1  -6  10   38.00    6.10
  -1  -6  10   40.60    4.90
   1  -6 -10   48.00    4.70
  -1  -6  10   38.60    7.70
  -1  -6  10   32.80    6.90
  -1   6   9  104.79    8.50
   1   6  -9   80.69    8.90
  -1   6   9   80.09   10.00
  -1   6   9   85.89   10.50
  -1   6   9   57.99   19.40
  -1   6   9   84.39    9.10
   1  -6  -9   93.29    8.70
  -1  -6   9   82.89    6.70
   1  -6  -9   78.19    8.00
   1  -6  -9   72.69    7.00
  -1  -6   9  104.69   13.30
  -1  -6   9   87.69    9.20
  -1  -6   9   89.59    9.60
  -1   6   8   64.89    6.10
  -1   6   8   58.49    6.50
  -1   6   8   31.60   16.60
   1   6  -8   52.59    6.60
   1  -6  -8   67.69    8.20
  -1  -6   8   49.60    6.60
  -1  -6   8   50.09    7.60
   1  -6  -8   57.39    6.70
  -1  -6   8   51.69    6.30
  -1  -6   8   57.49    6.70
  -1  -6   8   45.60    6.80
  -1   6   7   -7.90    4.10
  -1   6   7    6.10   10.10
  -1   6   7    2.20    3.90
  -1   6   7    3.70    3.00
   1   6  -7    2.20    2.30
   1  -6  -7    2.50    2.80
   1  -6  -7   -4.50    3.60
  -1  -6   7   -3.70    3.20
  -1  -6   7   -0.50    2.80
  -1  -6   7   -3.60    2.90
  -1  -6   7    1.60    3.80
  -1   6   6  355.26   33.40
   1   6  -6  365.16   21.00
  -1   6   6  372.56   22.10
  -1  -6   6  331.07   22.50
  -1  -6   6  323.27   21.10
   1  -6  -6  335.87   21.60
  -1  -6   6  388.36   21.90
  -1  -6   6  313.47   20.90
  -1   6   5   67.99   13.10
   1   6  -5   77.49    5.60
  -1   6   5   76.49    7.60
  -1   6   4  328.97   29.60
  -1   6   4  370.86   21.60
  -1   6   3  527.85   37.50
   1   6  -2  143.89   17.70
  -1   6   2  130.49    8.60
  -1   6   2  131.39    9.20
  -1   6   2  134.89   15.00
   1   6  -1   68.39   11.60
  -1   6   1   74.39    9.60
  -1   6   1   93.99   11.90
   1   6   0  246.48   22.30
   1   6   0  200.58   17.80
  -1   6   0  230.98   18.40
   1   6   1  236.38   28.80
   1   6   1  158.58   16.70
   1   6   1  170.98   12.80
  -1   6  -1  193.28   16.30
   1   6   2  511.75   37.00
   1   6   2  484.75   27.80
  -1   6  -2  492.55   33.10
   1   6   3   28.50    9.90
   1   6   3   53.69    6.00
   1   6   4  329.87   19.70
  -1   6  -4  308.97   18.50
   1   6   4  363.16   31.20
   1   6   5   -0.90    7.60
   1   6   5    0.20    2.90
  -1   6  -6  241.88   15.30
   1   6   6  272.07   17.10
   1   6   6  284.67   30.90
   1  -6   6  218.28   16.00
   1  -6   6  261.27   17.00
   1  -6   6  257.27   17.70
   1   6   7   29.70   20.50
   1   6   7   63.59    8.80
  -1   6  -7   63.99    6.20
   1   6   7   46.20    6.90
   1   6   7   57.89    6.60
  -1  -6  -7   63.39    5.50
   1  -6   7   58.49    8.00
  -1  -6  -7   59.39   10.70
  -1  -6  -7   61.39    6.80
   1  -6   7   49.30    6.30
   1  -6   7   57.39    7.00
   1   6   8   26.90    4.10
   1   6   8   29.30    4.40
   1   6   8   26.10   14.70
  -1   6  -8   30.60    5.10
   1   6   8   26.20    4.90
   1   6   8   30.20    6.30
  -1  -6  -8   29.30    5.80
   1  -6   8   29.00    5.30
   1  -6   8   24.10    5.60
   1  -6   8   34.10    6.20
   1  -6   8   32.00    4.10
   1  -6   8   33.00    5.10
  -1   6  -9    2.90    3.50
   1   6   9   -0.40   18.30
   1   6   9    5.30    3.40
   1   6   9    6.30    5.20
   1   6   9    4.90    4.00
  -1  -6  -9   10.00    2.80
   1  -6   9    9.30    4.90
   1  -6   9    4.30    4.40
  -1  -6  -9    6.50    5.70
  -1  -6  -9    7.40    4.10
   1  -6   9    3.70    2.80
  -1   6 -10  131.19    9.20
   1   6  10  121.59   12.80
   1   6  10  127.39   32.30
   1   6  10  126.19   10.70
   1   6  10  142.99   10.60
  -1   6 -10  127.19   11.10
   1   6  10  125.79   10.10
  -1  -6 -10  120.69   10.80
   1  -6  10  121.09   11.50
  -1  -6 -10  135.89    8.70
   1  -6  10  124.89   10.80
   1  -6  10  118.49   13.30
   1  -6  10  114.99   10.50
  -1  -6 -10  116.69    8.80
   1   6  11  107.99    9.60
  -1   6 -11  107.79   10.70
   1   6  11   95.69   10.30
  -1   6 -11  116.19    9.10
   1   6  11   89.49   12.10
  -1   6 -11   91.39    8.10
   1  -6  11   94.49   10.50
   1  -6  11  110.49   10.30
   1  -6  11   83.89   12.50
   1  -6  11  113.39   10.30
   1  -6  11  100.69    8.50
  -1  -6 -11  103.39    7.80
  -1   6 -12   36.40    5.30
   1   6  12   28.70    5.90
  -1   6 -12   30.30    7.00
   1   6  12   38.90    8.40
  -1   6 -12   39.10    5.10
   1   6  12   36.20    5.70
   1   6  12   25.60    5.90
   1   6  12   27.20    5.30
   1  -6  12   42.10    5.90
   1  -6  12   30.00    5.90
   1  -6  12   38.40    7.00
   1  -6  12   31.90    7.40
   1  -6  12   30.20    8.30
   1   6  13   14.10    6.80
   1   6  13   14.00    5.10
  -1   6 -13    9.80    5.40
   1   6  13    7.50    6.30
  -1   6 -13   13.00    6.20
   1  -6  13   16.30    9.80
   1  -6  13    9.90    6.10
   1   6  14    6.70    4.10
  -1   6 -14   -2.10    4.00
   1   6  14    5.60    3.90
   1   6  14    2.90    4.40
  -1   6 -14   -1.40    3.70
   1   6  14   -2.80    6.10
   1   6  14    3.20    4.00
  -1   6 -14   -0.70    2.90
   1  -6  14    9.30    3.80
   1  -6  14    2.20    4.90
  -1  -6 -14   12.10    3.50
   1  -6  14    2.20    4.30
   1  -6  14    1.90    4.60
   1  -6  14   11.40    6.10
  -1   6 -15    1.70    3.80
   1   6  15   10.40    4.40
   1   6  15   -6.30    9.80
   1   6  15   10.40    4.90
  -1   6 -15    5.70    4.70
   1   6  15    9.50    4.30
   1   6  15    5.70    3.80
  -1   6 -15   11.50    3.50
   1  -6  15   12.80    5.60
   1  -6  15    5.70    3.50
   1  -6  15    3.10    7.60
   1  -6  15    5.10    4.30
  -1   6 -16   -0.40    4.20
  -1   6 -16   -1.70    3.60
   1   6  16   -3.20    3.60
  -1   6 -16    7.70    3.10
   1   6  16   10.20    4.60
   1   6  16    1.30    3.00
   1  -6  16    7.80    5.40
   1  -6  16    0.00    3.30
   1  -6  16    2.10    2.40
   1   6  17    1.10    3.40
   1   6  17   -1.90    3.10
  -1   6 -17   -2.80    4.00
  -1   6 -17   -6.30    2.30
   1   6  17   -2.40    3.70
  -1   6 -17   -0.70    2.50
   1  -6  17    0.10    2.80
   1  -6  17   -3.10    2.40
   1   7 -17   41.70    5.20
  -1   7  17   38.10    4.90
  -1   7  17   51.59    5.40
   1   7 -17   43.20    4.50
  -1  -7  17   35.70    5.50
  -1  -7  17   32.50    4.20
  -1   7  16    5.00    3.60
   1   7 -16    1.20    3.40
  -1   7  16    9.00    3.00
   1   7 -16    7.10    4.20
  -1   7  16   12.70    4.10
   1   7 -16   14.30    3.10
  -1  -7  16   -3.60    4.40
  -1  -7  16   11.40    4.70
  -1  -7  16    6.90    4.10
  -1  -7  16    3.50    3.20
   1   7 -15   89.79   12.20
  -1   7  15   77.79    8.80
   1   7 -15   81.69    8.90
  -1   7  15  103.19    8.60
  -1   7  15   93.49    8.50
   1   7 -15  105.09    7.80
  -1  -7  15   74.79    8.10
  -1  -7  15   93.99    9.80
  -1  -7  15   97.99    9.90
  -1  -7  15   87.59    9.50
  -1  -7  15  102.09   11.70
   1   7 -14   56.59    6.30
  -1   7  14   50.89    9.70
   1   7 -14   45.10    7.30
  -1   7  14   46.50    8.70
  -1   7  14   66.79    8.40
   1   7 -14   60.09    6.10
  -1   7  14   42.00    6.10
  -1  -7  14   50.89    8.40
  -1  -7  14   41.30    6.90
  -1  -7  14   42.80    8.30
  -1  -7  14   52.59    7.90
   1   7 -13  149.19   11.20
  -1   7  13  119.49   12.00
  -1   7  13  143.99   11.30
  -1   7  13  159.38   14.80
   1   7 -13  130.19   12.60
   1   7 -13  117.29    9.70
  -1  -7  13  161.78   12.70
  -1  -7  13  125.89   14.70
  -1  -7  13  136.69   12.90
  -1  -7  13  142.89   12.50
  -1   7  12  112.49   11.50
  -1   7  12  101.49   14.90
   1   7 -12  125.39   12.60
  -1   7  12  108.09   10.30
   1   7 -12  126.49    9.10
  -1   7  12  125.29   11.10
   1   7 -12  128.39    9.80
  -1  -7  12  124.69   11.90
  -1  -7  12  132.99   11.20
  -1  -7  12   96.99   13.50
   1  -7 -12  108.99    8.80
  -1  -7  12  108.49    8.60
  -1  -7  12  120.39   12.30
   1   7 -11   19.00    5.30
  -1   7  11   26.20    5.20
  -1   7  11   15.40    5.70
  -1   7  11   21.90    7.70
   1   7 -11   21.80   20.70
   1   7 -11   29.30    4.60
  -1   7  11   22.20    5.20
  -1  -7  11   33.30    6.90
  -1  -7  11   21.00    5.50
  -1  -7  11   25.50    4.10
  -1  -7  11   13.30    6.60
   1  -7 -11   27.20    4.60
  -1  -7  11   18.00    6.70
   1   7 -10  361.56   22.20
  -1   7  10  347.87   20.70
  -1   7  10  347.97   20.70
  -1   7  10  344.57   23.70
  -1  -7  10  330.87   22.70
  -1  -7  10  330.67   19.30
   1  -7 -10  337.77   22.70
   1  -7 -10  295.87   19.90
  -1  -7  10  315.37   23.50
  -1  -7  10  349.96   21.80
  -1  -7  10  316.47   21.50
   1  -7 -10  283.37   22.40
   1   7  -9   18.90    5.00
  -1   7   9   20.20    6.60
  -1   7   9   17.80    5.30
  -1  -7   9   23.00    6.20
  -1  -7   9   20.90    4.90
   1  -7  -9   18.70    3.90
  -1  -7   9   22.20    5.40
   1  -7  -9   25.90    6.90
  -1  -7   9   11.40    5.40
  -1  -7   9   19.00    3.30
  -1   7   8  266.07   18.40
  -1   7   8  314.67   21.30
  -1   7   8  306.67   44.40
  -1   7   8  334.57   18.80
   1   7  -8  339.27   22.50
   1  -7  -8  301.47   20.00
   1  -7  -8  261.47   18.40
   1  -7  -8  285.47   21.20
  -1  -7   8  318.37   22.00
  -1  -7   8  280.07   19.10
  -1  -7   8  311.67   19.80
  -1  -7   8  299.47   20.40
  -1   7   7  155.58   11.90
  -1   7   7  115.59   22.30
   1   7  -7  146.49   10.60
  -1   7   7  137.19   10.90
  -1   7   7  169.38   13.20
  -1  -7   7  148.39   13.40
  -1  -7   7  134.79   11.20
   1  -7  -7  160.18   12.00
  -1  -7   7  136.29   10.90
   1  -7  -7  152.98   12.10
  -1  -7   7  149.79   12.10
   1  -7  -7  149.29   10.80
  -1   7   6   22.90    5.20
   1   7  -6   29.60    4.20
  -1   7   6   35.10   12.60
   1  -7  -6   35.40    5.70
  -1  -7   6   33.60    6.10
  -1  -7   6   27.50    5.50
  -1  -7   6   27.60    4.20
  -1  -7   6   26.10    4.90
  -1  -7   6   29.00    4.80
   1  -7  -6   25.10    6.20
  -1   7   5  102.79   18.00
  -1   7   5  127.89   10.60
  -1  -7   5  122.59    9.80
   1  -7  -5  159.68   11.90
   1  -7  -5  142.59   10.90
  -1  -7   5  130.69    9.40
  -1   7   4   43.60    5.50
  -1   7   4   22.10    8.80
  -1  -7   4   31.50    5.40
  -1  -7   4   43.80    5.10
   1  -7  -4   45.80    5.90
   1  -7  -4   41.60    5.70
  -1   7   3   92.29    7.30
  -1   7   3   97.79   14.40
   1   7  -3   87.79   14.60
   1   7  -2  621.74   44.10
  -1   7   2  584.44   41.30
  -1   7   1  230.78   21.20
   1   7  -1  239.18   19.80
   1   7  -1  220.58   23.90
  -1   7   0  556.04   38.60
   1   7   0  588.94   36.70
   1   7   0  631.94   43.40
   1   7   1   31.00    5.00
   1   7   1   30.10    9.20
  -1   7  -1   40.70    8.10
  -1   7  -2 1126.69   67.89
   1   7   2 1124.79   61.19
   1   7   2 1117.29   72.39
   1   7   3    7.00    2.70
  -1   7  -3    8.00    5.90
   1   7   3    5.60    8.50
  -1   7  -3    2.50   12.60
   1   7   4   29.10   10.80
   1   7   4   36.40    4.80
  -1   7  -4   35.60   13.10
  -1  -7  -4   38.30    4.60
   1  -7   4   33.40    4.50
   1  -7   4   32.90    5.50
   1  -7   4   29.30    4.60
  -1  -7  -4   26.90    4.80
   1  -7   4   20.50    5.30
   1   7   5  120.69   20.90
   1   7   5  152.08   11.60
   1  -7   5  150.18   12.10
   1  -7   5  146.39   10.70
   1  -7   5  149.29   11.20
  -1  -7  -5  172.88   11.70
  -1  -7  -5  164.68   10.80
  -1  -7  -5  156.68   12.10
   1   7   6  142.29   11.30
  -1   7  -6  120.99    8.90
   1   7   6  107.69   24.20
  -1  -7  -6  127.69   10.50
   1  -7   6  141.79   11.10
  -1  -7  -6  130.99    9.30
   1  -7   6  109.09    9.80
   1  -7   6  101.19   10.10
   1  -7   6  114.79   11.50
  -1  -7  -6  133.19   10.70
   1  -7   6  123.99    9.30
   1   7   7  367.46   23.20
   1   7   7  404.66   21.80
   1   7   7  337.57   21.70
  -1   7  -7  344.87   21.50
   1   7   7  387.26   42.20
   1   7   7  313.67   21.50
  -1  -7  -7  340.37   21.10
   1  -7   7  372.16   21.50
   1  -7   7  340.47   21.60
  -1  -7  -7  369.96   22.60
  -1  -7  -7  370.46   22.80
   1  -7   7  349.77   23.80
   1  -7   7  343.57   23.00
   1  -7   7  335.67   22.30
   1   7   8   66.19   25.70
   1   7   8   83.99    8.50
  -1   7  -8   91.59    8.30
   1   7   8  117.09   11.00
  -1  -7  -8   92.99    9.20
   1  -7   8   86.89    9.80
   1  -7   8   77.19    6.60
   1  -7   8   77.49   10.20
   1  -7   8   78.09    8.80
  -1  -7  -8   94.39    7.70
   1   7   9    0.70    5.00
   1   7   9    3.40   24.50
   1   7   9    1.60    4.80
   1   7   9    5.20    4.00
  -1   7  -9    1.70    3.30
  -1  -7  -9    0.00    5.10
  -1  -7  -9    5.20    2.60
   1  -7   9    0.60    4.40
   1  -7   9    1.40    4.90
   1  -7   9    2.50    3.80
  -1  -7  -9    5.50    4.20
   1  -7   9    5.10    3.90
   1   7  10  138.89   11.20
  -1   7 -10  146.19   11.70
  -1   7 -10  130.89   11.50
   1   7  10  139.99   13.70
   1   7  10  145.19   11.00
   1  -7  10  132.99   12.60
   1  -7  10  135.19    9.40
  -1  -7 -10  113.79   11.20
   1  -7  10  129.09   11.50
   1  -7  10  115.29   11.40
  -1  -7 -10  125.09    9.50
   1   7  11   15.20    7.50
  -1   7 -11   15.10    5.30
  -1   7 -11   20.60    3.90
  -1   7 -11   15.80    3.40
   1   7  11    8.00    4.30
   1   7  11   10.20    4.70
   1   7  11   22.80    5.60
   1  -7  11   17.30    6.70
   1  -7  11   17.60    5.30
   1  -7  11   12.90    3.80
   1  -7  11   21.70    5.80
   1   7  12   60.99    7.50
  -1   7 -12   43.30    7.40
  -1   7 -12   58.09    6.70
   1   7  12   56.19    9.80
   1   7  12   48.60    7.20
   1  -7  12   60.29    9.00
   1  -7  12   35.50    8.20
   1  -7  12   54.09    8.80
   1  -7  12   39.90    5.40
   1  -7  12   57.19    8.00
  -1   7 -13   34.00    7.10
   1   7  13   33.10    5.40
   1   7  13   38.50    5.70
  -1   7 -13   47.30    5.70
   1   7  13   31.90    6.10
  -1   7 -13   25.60    4.90
   1   7  13   46.40    8.40
   1  -7  13   30.40    7.60
   1  -7  13   31.10    7.30
   1  -7  13   37.00    6.70
   1  -7  13   28.60    4.10
   1  -7  13   33.80    6.30
  -1   7 -14   67.79    8.40
   1   7  14   66.49    8.00
  -1   7 -14   64.59    6.70
   1   7  14   59.09    7.60
   1   7  14   66.19   10.00
  -1   7 -14   54.39    7.50
   1  -7  14   56.49    8.20
   1  -7  14   68.49    8.90
   1  -7  14   60.79    7.20
   1  -7  14   61.19    5.30
   1  -7  14   81.09   11.50
   1  -7  14   64.39    8.60
   1   7  15    4.60    3.90
   1   7  15   -4.50    3.30
  -1   7 -15   -2.70    2.50
  -1   7 -15   -7.20    2.90
   1   7  15    2.40    3.40
  -1   7 -15   -1.80    4.20
   1  -7  15   -0.60    3.30
   1  -7  15    7.60    5.00
   1  -7  15    1.80    4.20
   1  -7  15    0.80    4.80
   1   7  16   16.10    3.10
   1   7  16   13.80    3.60
   1   7  16    7.50    3.70
  -1   7 -16    6.00    3.10
  -1   7 -16   14.70    3.20
  -1   7 -16   12.70    4.30
   1  -7  16   12.70    5.20
   1  -7  16    6.90    3.40
   1   7  17   15.40    3.70
   1  -7  17    5.60    3.00
   1   8 -16   -0.20    3.60
   1   8 -16   -1.90    2.50
   1   8 -16   -1.90    1.80
  -1   8  16    0.40    2.90
  -1   8  16   -1.50    2.80
  -1   8  16    1.50    2.60
  -1  -8  16    0.70    3.60
  -1  -8  16    5.90    3.90
  -1  -8  16   -1.00    2.60
   1   8 -15   25.80    5.20
  -1   8  15   -1.40    9.60
  -1   8  15   30.80    5.00
   1   8 -15   32.70    4.40
  -1   8  15   19.90    5.30
  -1   8  15   38.80    7.20
  -1  -8  15   22.10    5.50
  -1  -8  15   20.90    4.60
  -1  -8  15   29.20    5.90
  -1  -8  15   45.40   10.10
  -1  -8  15   17.60    5.00
   1   8 -14    4.50    5.60
   1   8 -14   14.50    4.00
  -1   8  14   14.10    4.40
  -1   8  14    8.50    4.40
  -1   8  14    9.20    4.50
   1   8 -14   13.70    2.80
  -1   8  14    6.00    6.40
  -1  -8  14   11.80    5.70
  -1  -8  14    8.70    5.10
  -1  -8  14   11.40    4.70
  -1  -8  14    3.30    3.80
  -1  -8  14    1.10    5.00
   1   8 -13  102.49    7.40
   1   8 -13   83.79    9.50
  -1   8  13   94.19   11.80
  -1   8  13  100.19    9.60
  -1   8  13   78.19    8.50
   1   8 -13   87.39    8.50
  -1   8  13   68.49   10.50
  -1  -8  13   92.49   10.00
  -1  -8  13   92.89   10.00
  -1  -8  13   92.49   10.80
  -1  -8  13   77.79   12.40
  -1  -8  13   88.39    8.70
  -1   8  12    8.30    6.80
  -1   8  12   13.60    4.60
  -1   8  12   21.70    5.40
  -1   8  12   14.60    5.20
   1   8 -12   15.40    5.20
  -1  -8  12   30.30    6.40
  -1  -8  12   14.20    4.90
  -1  -8  12   11.20    6.60
  -1  -8  12   19.50    6.80
   1  -8 -12   14.40    3.40
  -1  -8  12   16.30    5.40
   1   8 -11  149.79   10.70
  -1   8  11  131.79   17.90
  -1   8  11  150.28   13.00
   1   8 -11  177.88   15.90
  -1   8  11  132.99   11.20
  -1   8  11  161.18   12.30
  -1  -8  11  133.39   15.30
   1  -8 -11  138.09   10.60
  -1  -8  11  135.59   11.60
  -1  -8  11  173.78   13.40
  -1  -8  11  141.39   13.40
  -1  -8  11  141.49   12.50
  -1   8  10    4.70    4.10
  -1   8  10   -0.40    6.20
   1   8 -10   33.00   23.00
   1   8 -10    2.30    3.80
  -1   8  10   -0.60    3.50
  -1   8  10    3.80    4.80
  -1  -8  10    1.00    5.00
   1  -8 -10   -0.30    6.90
  -1  -8  10   -3.50    4.70
  -1  -8  10    2.30    5.60
  -1  -8  10    3.50    4.50
   1  -8 -10   -0.60    4.10
   1  -8 -10   -0.50    3.00
  -1  -8  10   -1.40    3.90
  -1   8   9  173.18   15.30
  -1   8   9  162.78   11.90
   1   8  -9  186.08   13.20
  -1   8   9  156.88   16.60
  -1   8   9  166.18   12.50
   1  -8  -9  147.19   11.70
  -1  -8   9  157.28   14.20
  -1  -8   9  162.98   13.30
  -1  -8   9  179.18   13.70
   1  -8  -9  168.68   13.40
  -1  -8   9  169.88   12.60
   1  -8  -9  165.68   14.50
  -1  -8   9  166.78   16.00
   1   8  -8    2.60    3.20
  -1   8   8    4.40    5.30
   1   8  -8   -7.50   20.60
  -1   8   8    3.60    4.10
  -1   8   8    1.20    4.30
  -1  -8   8   -1.00    3.90
  -1  -8   8   -1.70    4.30
   1  -8  -8    3.30    3.10
  -1  -8   8    8.90    5.60
   1  -8  -8   -3.70    5.30
   1  -8  -8    1.00    5.60
  -1  -8   8    2.50    3.60
  -1  -8   8    1.50    3.70
  -1   8   7  204.38   15.50
  -1   8   7  133.29   28.60
   1   8  -7  242.58   29.00
  -1   8   7  172.78   12.80
  -1   8   7  193.28   13.00
   1  -8  -7  180.98   13.10
  -1  -8   7  181.68   15.20
   1  -8  -7  210.88   15.00
  -1  -8   7  194.68   13.70
  -1  -8   7  191.68   13.30
   1  -8  -7  191.18   14.50
  -1  -8   7  212.78   17.30
  -1   8   6   18.10   15.80
   1   8  -6   11.70    3.00
  -1   8   6    7.10    4.40
  -1  -8   6   13.50    8.80
   1  -8  -6   10.90    4.90
   1  -8  -6   21.50    4.20
  -1  -8   6   13.40    4.30
   1  -8  -6    8.50    4.20
  -1  -8   6   12.40    3.20
  -1  -8   6   14.00    3.90
  -1   8   5   13.40   12.70
  -1   8   5   -0.50    3.70
   1  -8  -5    3.60    4.30
  -1  -8   5   -0.10    2.60
  -1  -8   5   -1.30    3.00
  -1  -8   5    0.10    2.90
   1  -8  -5   -0.30    3.00
  -1  -8   5    1.90    2.20
  -1  -8   5    0.10    3.20
   1  -8  -5   -0.50    3.50
   1  -8  -5    2.10    5.70
  -1  -8   5    1.60    2.60
  -1  -8   5   -1.40    3.10
  -1   8   4    3.20    3.40
   1   8  -4   -6.20   10.90
  -1   8   4    6.00   10.50
  -1  -8   4    5.60    2.50
  -1  -8   4    1.50    2.70
  -1  -8   4    1.00    3.60
  -1  -8   4    6.50    3.20
   1  -8  -4    2.60    3.10
   1  -8  -4    8.80    4.40
  -1  -8   4    8.20    3.20
  -1  -8   4    2.00    3.40
   1  -8  -4    0.70    3.30
  -1  -8   4   10.10    3.50
  -1   8   3  304.07   28.40
  -1   8   3  286.07   17.30
   1   8  -3  292.27   29.60
  -1  -8   3  249.68   24.00
  -1  -8   3  273.27   17.70
  -1  -8   3  266.87   19.90
   1  -8  -3  281.07   17.90
   1  -8  -3  289.37   18.80
   1  -8  -3  283.77   17.40
  -1  -8   3  246.98   18.00
  -1  -8   3  285.87   17.00
  -1  -8   3  296.67   20.40
  -1   8   2  157.18   10.30
   1   8  -2  149.79   17.90
  -1   8   2  156.48   21.00
   1   8  -2  121.29   19.00
  -1  -8   2  176.58   12.10
   1  -8  -2  159.18   12.20
  -1  -8   2  151.98   12.00
  -1  -8   2  150.78   12.20
  -1  -8   2  150.18   10.80
  -1  -8   2  149.69   10.90
  -1  -8   2  139.89   10.30
   1  -8  -2  156.38   10.90
  -1  -8   2  156.58   10.70
  -1   8   1  419.56   37.30
  -1   8   1  340.77   24.70
   1   8  -1  394.46   29.10
   1   8  -1  401.66   34.80
  -1  -8   1  410.06   23.40
  -1  -8   1  375.56   23.40
   1  -8  -1  438.86   24.20
  -1  -8   1  375.66   24.40
  -1  -8   1  389.36   23.20
   1  -8  -1  388.36   27.40
   1  -8  -1  417.56   23.70
   1  -8  -1  400.96   29.30
   1   8   0   14.40    9.30
   1   8   0   14.70    6.10
  -1   8   0   12.70    7.10
  -1  -8   0   28.00    4.10
   1  -8   0   25.00    5.50
  -1  -8   0   24.90    4.00
   1  -8   0   26.60    5.20
  -1  -8   0   27.10    4.10
   1  -8   0   29.50    4.40
   1  -8   0   22.80    3.80
  -1  -8   0   21.30    4.80
  -1   8  -1  921.21   59.39
   1   8   1 1059.29   66.79
   1  -8   1  983.40   53.59
  -1  -8  -1  925.11   53.69
   1  -8   1  978.10   53.89
  -1  -8  -1  970.50   53.79
   1  -8   1  943.21   55.19
   1   8   2   77.09   14.60
   1   8   2  105.79    7.60
  -1  -8  -2  116.79    9.40
   1  -8   2  101.09    8.00
  -1  -8  -2  110.39    8.40
   1  -8   2  104.59   10.60
  -1  -8  -2  100.69    8.50
   1  -8   2   99.39    9.20
   1  -8   2  113.89    8.90
  -1  -8  -2  105.69    8.30
   1  -8   2  109.69    9.70
  -1   8  -3  229.78   24.10
   1   8   3  265.67   31.30
   1   8   3  265.07   16.30
  -1  -8  -3  263.57   16.40
   1  -8   3  276.17   18.00
   1  -8   3  245.88   15.90
   1  -8   3  241.88   16.10
  -1  -8  -3  264.07   17.20
  -1  -8  -3  258.47   17.50
   1  -8   3  236.98   17.20
   1  -8   3  294.37   16.70
   1  -8   3  272.07   17.10
   1   8   4    8.30   12.00
   1   8   4   11.40    3.60
   1  -8   4   15.50    4.90
   1  -8   4   14.60    2.90
  -1  -8  -4   15.80    4.30
   1  -8   4   10.00    3.60
  -1  -8  -4   10.90    4.30
   1  -8   4    8.20    3.80
   1  -8   4   13.70    4.20
  -1  -8  -4   18.20    3.80
   1  -8   4   12.30    4.30
  -1   8  -5  141.79   19.20
  -1   8  -5  135.79    9.50
   1   8   5  138.19   11.50
   1   8   5  113.39   22.90
   1  -8   5  154.98   13.10
   1  -8   5  144.29   12.50
  -1  -8  -5  164.18   12.10
  -1  -8  -5  156.18   11.70
   1  -8   5  142.69   12.20
  -1  -8  -5  145.99   10.60
   1  -8   5  133.89   10.40
   1  -8   5  141.49   11.40
   1  -8   5  144.69   10.60
  -1   8  -6   30.60    4.30
   1   8   6   11.40   19.40
   1   8   6   41.00    6.70
  -1  -8  -6   46.20    6.60
   1  -8   6   39.20    5.40
   1  -8   6   46.90    5.50
  -1  -8  -6   35.00    6.20
   1  -8   6   22.80    9.20
  -1  -8  -6   30.40    4.90
   1   8   7   40.50   22.70
   1   8   7   38.30    6.00
  -1  -8  -7   48.30    6.10
   1  -8   7   63.89    6.70
  -1  -8  -7   49.20    7.40
   1  -8   7   48.00    6.40
  -1  -8  -7   59.29    7.80
   1   8   8   18.20    4.90
   1   8   8   10.00    6.00
   1   8   8   25.70    6.70
  -1   8  -8   16.20    4.00
   1   8   8   18.50   29.40
   1  -8   8   17.70    4.70
  -1  -8  -8   15.00    5.30
   1  -8   8   17.90    6.00
   1  -8   8   10.10    5.20
  -1  -8  -8   17.70    4.00
   1  -8   8   13.20    4.80
  -1  -8  -8   22.20    6.30
   1  -8   8   20.50    5.50
   1   8   9   50.89    8.90
  -1   8  -9   63.99    7.30
   1  -8   9   50.69    7.20
   1  -8   9   48.80    6.80
   1  -8   9   67.09    9.20
  -1  -8  -9   63.19    9.20
   1  -8   9   51.19    7.50
  -1  -8  -9   53.79    6.60
   1  -8   9   36.60    7.70
  -1  -8  -9   50.69    7.80
  -1   8 -10    7.20    4.00
   1   8  10    8.20    6.10
  -1   8 -10   17.00    3.20
   1   8  10    9.70    4.40
   1   8  10    3.70    4.20
   1   8  10    9.90    4.00
  -1  -8 -10    7.90    3.30
   1  -8  10    7.90    4.90
   1  -8  10   15.90    5.50
   1  -8  10   -1.50    5.30
  -1  -8 -10    8.60    4.80
   1  -8  10    7.60    6.20
  -1  -8 -10   14.50    7.00
   1  -8  10    8.90    4.20
  -1   8 -11   66.29    8.00
   1   8  11   40.50    6.60
   1   8  11   49.70    8.90
  -1  -8 -11   52.29    6.40
   1  -8  11   59.39    9.00
   1  -8  11   40.10    6.40
   1  -8  11   45.90    8.40
   1  -8  11   54.69    7.80
   1   8  12   91.29    8.80
   1   8  12   97.99    9.90
   1   8  12   80.19   11.40
   1   8  12   97.79    9.90
  -1   8 -12  105.69    8.80
  -1   8 -12   79.19    9.40
  -1   8 -12   89.29    7.40
   1  -8  12   84.39    8.90
   1  -8  12   78.49   13.40
   1  -8  12   86.49   10.90
   1  -8  12   88.79   10.00
   1  -8  12   93.89   10.60
  -1   8 -13  166.88   11.00
   1   8  13  164.08   15.40
  -1   8 -13  176.58   12.20
   1   8  13  171.58   12.20
   1   8  13  199.78   13.50
  -1   8 -13  187.98   13.70
   1   8  13  151.08   12.40
   1  -8  13  148.19   12.30
   1  -8  13  166.58   16.00
   1  -8  13  152.28   12.70
   1  -8  13  153.98   13.80
   1  -8  13  161.38   13.80
   1   8  14   -0.70    3.60
  -1   8 -14    2.50    3.30
   1   8  14    7.30    6.10
  -1   8 -14    1.40    4.60
   1   8  14    3.90    3.70
   1   8  14    3.70    4.10
  -1   8 -14    2.80    2.30
   1  -8  14   -4.80    3.40
   1  -8  14    6.10    5.70
   1  -8  14    0.70    4.40
   1  -8  14   -1.30    4.10
   1  -8  14    1.00    4.50
   1   8  15   28.90    4.70
  -1   8 -15   27.10    5.20
  -1   8 -15   44.90    4.90
   1   8  15   44.20    6.60
   1   8  15   33.30    4.70
   1  -8  15   31.90    6.20
   1  -8  15   22.80    5.40
   1  -8  15   39.80    6.50
   1  -8  15   44.10    5.80
  -1   8 -16   13.60    2.90
   1   8  16   17.20    3.30
   1   8  16   16.60    3.60
  -1   8 -16   13.20    6.40
   1   8  16   25.20    4.00
   1  -8  16   15.00    4.40
   1  -8  16   17.20    4.70
   1  -8  16   15.20    3.40
   1   9 -15   37.20    5.20
   1   9 -15   31.30    6.10
  -1   9  15   30.50    4.60
  -1   9  15   48.00    5.90
  -1   9  15   30.50    4.20
  -1  -9  15   34.20    5.30
  -1  -9  15   36.50    6.00
  -1  -9  15   41.10    6.00
  -1  -9  15   25.20    4.10
   1   9 -14   -3.30    3.00
   1   9 -14    1.00    2.80
  -1   9  14    1.70    4.50
  -1   9  14    3.00    4.40
  -1   9  14    2.90    3.60
  -1  -9  14    5.80    6.40
  -1  -9  14   -1.40    4.30
  -1  -9  14    3.30    4.00
  -1  -9  14    1.00    4.90
   1   9 -13   19.10    7.40
  -1   9  13   26.60    5.50
  -1  -9  13   13.70    5.00
  -1  -9  13    7.20    5.40
  -1  -9  13    9.50    4.40
  -1  -9  13    7.40    5.70
  -1  -9  13   15.50    5.40
  -1   9  12  108.39   12.70
   1   9 -12  133.79    9.30
  -1   9  12   71.69   13.00
   1   9 -12  107.89   10.20
  -1   9  12  102.19    9.60
  -1   9  12  114.29   10.60
  -1  -9  12  119.89   11.10
  -1  -9  12  121.89   11.00
  -1  -9  12   99.49    9.60
  -1  -9  12  106.89   11.70
  -1  -9  12   92.29   12.90
   1  -9 -12  114.99    8.60
  -1   9  11   11.00    4.50
   1   9 -11    8.70    3.30
  -1   9  11    7.20    4.90
  -1   9  11   11.80    4.20
  -1   9  11   10.20    7.30
   1   9 -11    3.90    3.90
   1  -9 -11   11.00    4.50
  -1  -9  11    6.30    6.00
  -1  -9  11   17.00    6.00
  -1  -9  11    0.20    5.40
  -1  -9  11   11.70    5.00
   1  -9 -11   12.00    3.90
  -1  -9  11    9.20    4.70
  -1   9  10  123.79   12.10
   1   9 -10  145.69   11.40
  -1   9  10  102.29   10.80
  -1   9  10  147.49   11.90
  -1   9  10  147.39   14.40
   1  -9 -10  113.29   10.10
   1  -9 -10  107.69   11.50
  -1  -9  10  145.99   11.40
  -1  -9  10  149.19   13.70
  -1  -9  10  111.29   14.70
  -1  -9  10  146.09   12.40
  -1  -9  10  146.69   12.40
   1  -9 -10  139.79   13.40
   1   9  -9   71.19   34.60
  -1   9   9  134.19   13.20
  -1   9   9   93.99   10.30
   1   9  -9  112.59    9.50
   1  -9  -9   88.29    8.90
  -1  -9   9   88.19   13.00
  -1  -9   9  108.49   10.50
   1  -9  -9  104.79   12.10
  -1  -9   9  102.59   10.60
  -1  -9   9   88.69    9.30
   1  -9  -9  105.09   10.60
  -1  -9   9   82.59   11.20
  -1   9   8    4.10    3.60
   1   9  -8    9.10    3.40
  -1   9   8    5.80    5.60
   1   9  -8    3.60   15.50
  -1   9   8    5.20    3.50
  -1   9   8    2.90    4.70
  -1  -9   8    3.60    5.80
  -1  -9   8    8.40    4.40
  -1  -9   8   10.30    5.00
   1  -9  -8   -3.20    5.70
   1  -9  -8    0.90    3.40
  -1  -9   8   -0.40    3.80
   1  -9  -8    1.60    4.30
   1   9  -7   51.99    6.20
  -1   9   7   59.79    8.10
  -1   9   7   65.39    9.10
   1   9  -7   32.80   17.40
  -1  -9   7   60.39    7.10
  -1  -9   7   58.79    7.90
   1  -9  -7   66.29    7.30
  -1  -9   7   57.39    7.70
   1  -9  -7   59.39    8.40
  -1  -9   7   54.09    8.80
   1  -9  -7   62.19    8.20
  -1  -9   7   61.79    9.50
  -1   9   6    7.10    3.90
  -1   9   6  -28.00   29.10
  -1   9   6    4.40    4.70
   1  -9  -6    0.50    5.20
  -1  -9   6   -0.30    2.70
  -1  -9   6   -1.00    4.10
  -1  -9   6    2.10    3.80
   1  -9  -6    2.70    4.10
  -1  -9   6    3.40    3.80
  -1  -9   6    2.20    5.00
  -1  -9   6    7.50    3.30
  -1  -9   6    0.60    3.40
   1  -9  -6    2.40    3.50
  -1   9   5   93.29   22.50
   1   9  -5  142.39   24.40
   1   9  -5  100.19    7.80
  -1   9   5  108.89   10.50
   1   9  -5   87.19   19.50
   1  -9  -5  100.59   10.40
   1  -9  -5  125.09   11.00
  -1  -9   5  115.79    9.80
   1  -9  -5  129.59   13.10
  -1  -9   5  114.69    9.70
  -1  -9   5  116.79    8.70
  -1  -9   5  127.39   11.90
  -1  -9   5  108.69    9.40
  -1  -9   5  114.69   13.10
  -1   9   4    1.20   15.80
  -1   9   4    3.20    3.70
   1   9  -4    0.90   10.80
   1   9  -4   18.80   17.20
   1  -9  -4    2.20    2.80
   1  -9  -4    6.90    6.10
  -1  -9   4    4.30    2.70
   1  -9  -4    5.00    3.40
  -1  -9   4    5.60    3.30
  -1  -9   4    0.40    3.10
   1  -9  -4    0.50    4.10
  -1  -9   4    2.90    3.40
  -1   9   3   58.19    6.80
  -1   9   3   31.30   15.00
   1   9  -3   86.59   16.10
   1   9  -3   20.70   17.00
  -1  -9   3   50.39    7.70
   1  -9  -3   36.30    9.60
  -1  -9   3   60.59    6.40
  -1  -9   3   56.99    6.50
  -1  -9   3   54.69    7.00
  -1  -9   3   61.89    5.90
  -1  -9   3   57.89    6.60
   1  -9  -3   42.80    7.80
   1  -9  -3   55.99    5.90
   1  -9  -3   44.30    7.00
  -1  -9   3   68.29    9.00
   1  -9  -3   62.29    7.70
  -1   9   2  427.06   36.90
   1   9  -2  383.76   31.30
  -1   9   2  389.06   22.80
   1   9  -2  387.66   39.80
   1  -9  -2  388.86   23.80
  -1  -9   2  366.46   22.80
   1  -9  -2  355.86   26.00
   1  -9  -2  354.86   22.80
  -1  -9   2  407.16   23.80
   1  -9  -2  441.66   25.30
  -1  -9   2  406.26   25.30
  -1  -9   2  357.36   23.30
  -1  -9   2  386.36   24.50
   1  -9  -2  346.97   23.10
  -1  -9   2  432.56   23.60
  -1  -9   2  357.76   24.60
  -1   9   1   50.49   13.50
  -1   9   1   55.09    5.50
   1   9  -1   62.79   16.70
   1  -9  -1   60.49    7.80
   1  -9  -1   58.49    7.00
  -1  -9   1   73.89    6.50
  -1  -9   1   57.39    8.10
  -1  -9   1   55.19    6.50
   1  -9  -1   55.29    6.40
   1  -9  -1   56.89    9.10
  -1  -9   1   72.49    6.70
  -1   9   0  313.47   18.70
  -1   9   0  254.87   24.80
   1   9   0  253.97   34.70
  -1   9   0  286.17   40.50
   1  -9   0  322.17   19.40
   1  -9   0  342.47   21.00
   1  -9   0  296.07   18.80
  -1  -9   0  303.67   19.00
   1  -9   0  279.37   19.90
  -1  -9   0  336.07   20.90
  -1  -9   0  298.37   20.80
  -1  -9   0  294.87   20.00
  -1  -9   0  302.67   18.80
  -1  -9   0  289.57   18.90
   1  -9   0  301.97   21.20
   1   9   1   34.10   16.10
   1  -9   1   44.20    5.80
  -1  -9  -1   46.20    5.90
   1  -9   1   41.60    5.30
   1  -9   1   37.40    7.40
  -1  -9  -1   56.39    6.90
   1  -9   1   37.00    5.90
   1  -9   1   38.10    6.60
  -1  -9  -1   51.39    5.70
  -1  -9  -1   52.69    6.00
  -1  -9  -1   50.69    6.20
   1  -9   1   39.10    5.80
   1   9   2  373.06   21.40
   1   9   2  317.17   40.30
   1  -9   2  369.06   24.00
   1  -9   2  382.86   22.30
  -1  -9  -2  361.66   22.00
   1  -9   2  350.76   23.30
   1  -9   2  377.36   22.70
   1  -9   2  350.66   21.70
  -1  -9  -2  383.86   23.50
  -1  -9  -2  325.67   24.20
  -1  -9  -2  364.26   22.30
   1  -9   2  349.57   23.80
  -1  -9  -2  386.76   22.00
   1  -9   2  320.17   21.40
   1   9   3   26.60   17.00
   1  -9   3   12.10    4.00
  -1  -9  -3   24.50    5.70
   1  -9   3   11.70    3.10
  -1  -9  -3   18.60    5.10
   1  -9   3   14.90    4.20
  -1  -9  -3   13.10    4.40
   1  -9   3   12.80    4.40
  -1  -9  -3   13.00    3.70
   1  -9   3   10.90    4.20
   1  -9   3   11.30    3.60
   1  -9   3    8.00    5.00
   1   9   4   15.90    4.90
  -1   9  -4   13.80    2.70
   1   9   4   -7.60   18.90
   1  -9   4   12.70    8.00
  -1  -9  -4   16.70    4.10
   1  -9   4   18.70    3.60
  -1  -9  -4   24.20    5.60
   1  -9   4   16.40    4.40
  -1  -9  -4   11.60    4.90
   1  -9   4   18.70    4.90
   1  -9   4   23.70    5.40
   1  -9   4   14.60    5.50
   1  -9   4   18.00    4.20
   1   9   5    4.70    4.10
   1   9   5  -10.70   22.20
  -1   9  -5    4.70    2.10
   1  -9   5   -2.20    4.50
   1  -9   5    3.80    3.50
   1  -9   5    4.50    2.50
  -1  -9  -5   -6.20    4.10
   1  -9   5   -4.00    4.30
  -1  -9  -5    3.00    5.70
   1   9   6   -3.20    3.10
   1   9   6    6.40   44.40
   1   9   6   -0.80    4.10
  -1   9  -6    7.50    2.50
   1   9   6    3.40    3.40
   1   9   6    7.90    2.80
   1  -9   6   -3.60    4.70
   1  -9   6   -1.20    4.10
   1  -9   6   -0.50    3.60
   1  -9   6   -1.60    3.40
   1  -9   6    4.30    3.80
  -1  -9  -6    7.30    4.80
  -1  -9  -6    1.90    4.20
  -1  -9  -6   -1.40    3.00
   1   9   7  126.39   10.80
  -1   9  -7  119.79    9.80
   1   9   7  134.29   10.60
   1   9   7  131.19   12.70
  -1  -9  -7  114.19   10.30
  -1  -9  -7  157.68   12.50
  -1  -9  -7  138.49   12.40
   1  -9   7  132.29   11.00
   1  -9   7  133.89   12.70
   1  -9   7  128.79   13.90
   1  -9   7  124.99   10.70
   1  -9   7  160.18   12.30
   1  -9   7  143.09   11.00
  -1   9  -8    0.60    2.80
   1   9   8    5.20    5.30
   1   9   8    3.00    3.70
   1   9   8    6.10    3.40
   1   9   8    5.00    4.20
  -1  -9  -8   -2.30    4.40
   1  -9   8   -2.20    3.80
  -1  -9  -8    0.40    5.60
   1  -9   8   -0.90    5.40
   1  -9   8   -4.70    4.40
  -1  -9  -8    0.00    3.20
   1  -9   8    1.50    4.20
   1  -9   8   -1.90    4.00
   1   9   9  136.39   13.30
   1   9   9  104.69   10.30
  -1   9  -9  101.09    9.40
   1   9   9  130.39    9.50
   1  -9   9   93.99   11.60
  -1  -9  -9  109.79   12.20
  -1  -9  -9   99.19   10.60
   1  -9   9  109.09   10.00
   1  -9   9   99.19   11.00
   1  -9   9   99.89   13.20
  -1  -9  -9  105.49    8.90
   1  -9   9   98.99   10.30
   1   9  10  160.78   12.80
   1   9  10  201.98   16.00
  -1   9 -10  168.88   13.00
   1   9  10  205.28   16.20
   1  -9  10  160.08   14.10
   1  -9  10  132.39   12.70
   1  -9  10  149.99   17.30
  -1  -9 -10  165.18   14.90
   1  -9  10  149.19   17.00
  -1  -9 -10  197.78   18.70
   1  -9  10  158.68   17.00
   1   9  11   49.99    9.10
   1   9  11   71.89    7.80
  -1   9 -11   70.69    7.00
  -1   9 -11   51.79    7.20
   1   9  11   72.79    8.90
   1   9  11   51.39    7.00
   1  -9  11   55.09    9.10
   1  -9  11   57.89    9.10
  -1  -9 -11   65.39    6.40
   1  -9  11   63.79    8.20
   1  -9  11   54.29    7.40
   1   9  12   13.20    4.90
   1   9  12   -0.90    5.80
   1   9  12    8.40    4.50
  -1   9 -12   15.30    3.70
  -1   9 -12    8.90    4.20
   1   9  12    4.20    3.80
   1  -9  12   12.10    5.00
   1  -9  12   12.50    5.30
   1  -9  12   -0.60    5.20
   1  -9  12    1.40    5.50
  -1  -9 -12    5.40    2.70
   1  -9  12    5.70    4.40
   1   9  13   17.70    4.30
   1   9  13   17.20    6.90
   1   9  13   28.60    5.10
  -1   9 -13   22.20    7.10
  -1   9 -13   14.70    5.00
   1  -9  13   29.90    7.10
   1  -9  13   18.20    4.90
   1  -9  13   13.70    4.50
   1  -9  13   12.20    5.60
   1  -9  13   17.10    5.40
   1   9  14    2.40    3.20
  -1   9 -14    1.20    3.10
   1   9  14    3.20    5.30
  -1   9 -14    4.80    2.90
   1   9  14    3.80    3.40
   1   9  14   -2.40    5.30
   1  -9  14    0.20    3.70
   1  -9  14   -4.30    4.10
   1  -9  14    3.50    4.10
   1  -9  14    0.90    4.60
   1   9  15    2.70    3.10
  -1   9 -15   -0.50    3.10
  -1   9 -15    1.60    2.70
   1   9  15    1.60    3.20
   1   9  15   -0.10    2.30
   1  -9  15   -3.20    4.70
   1  -9  15   -1.90    3.60
   1  -9  15    7.40    4.30
   1  -9  15   -2.80    2.80
  -1  10  14    5.50    3.00
   1  10 -14   13.70    3.40
  -1  10  14   14.60    3.50
   1  10 -14   14.90    3.80
  -1 -10  14    1.40    4.00
  -1 -10  14    4.40    3.60
  -1 -10  14   -1.10    3.10
  -1 -10  14    8.50    4.20
  -1 -10  14   12.70    4.80
  -1  10  13    3.40    3.50
   1  10 -13   14.80    3.80
   1  10 -13    7.10    2.70
  -1  10  13    3.50    4.90
  -1  10  13    3.30    3.40
  -1 -10  13   -0.20    4.40
  -1 -10  13    5.80    4.40
  -1 -10  13    9.00    5.20
  -1 -10  13    1.80    6.50
  -1 -10  13    6.10    5.30
   1 -10 -13    5.10    2.30
  -1  10  12   46.80    9.50
   1  10 -12   30.80    4.90
  -1  10  12   25.60    5.10
  -1 -10  12   11.60    4.80
  -1 -10  12   13.70    5.90
   1 -10 -12   27.20    4.20
  -1 -10  12   24.40    5.60
  -1 -10  12   23.60    5.70
  -1  10  11   46.30    8.00
   1  10 -11   47.80    6.20
  -1  10  11   48.80    7.20
  -1  10  11   60.49    7.80
  -1  10  11   40.90    5.40
   1 -10 -11   54.29    6.10
  -1 -10  11   35.70    9.10
  -1 -10  11   50.79    6.80
  -1 -10  11   60.99    8.60
  -1 -10  11   45.50    8.50
  -1  10  10  202.18   14.90
   1  10 -10  192.08   14.20
   1 -10 -10  204.78   16.60
  -1 -10  10  210.88   15.50
  -1 -10  10  195.18   18.30
  -1 -10  10  216.08   17.10
  -1 -10  10  221.58   16.00
   1 -10 -10  177.98   13.70
  -1 -10  10  205.58   14.40
  -1  10   9   35.70    5.10
  -1  10   9   32.70    5.70
   1  10  -9   46.00    5.80
  -1  10   9   31.80    7.60
  -1  10   9   39.40    6.80
  -1 -10   9   43.10    7.40
  -1 -10   9   33.40    6.80
   1 -10  -9   33.80    8.60
  -1 -10   9   33.00    8.50
   1 -10  -9   32.00    6.20
  -1 -10   9   34.10    6.90
   1 -10  -9   29.80    6.60
  -1 -10   9   26.50    8.40
  -1  10   8  135.79    9.70
  -1  10   8  145.29   10.60
  -1  10   8  145.89   11.60
  -1 -10   8  109.69   10.50
  -1 -10   8  104.89   13.90
   1 -10  -8  102.39   11.10
  -1 -10   8  122.49   11.70
  -1 -10   8  126.99   13.00
  -1 -10   8  109.69   11.10
   1 -10  -8  119.29   10.20
   1 -10  -8  112.69   12.60
  -1  10   7   35.90    4.50
  -1  10   7   19.30    6.20
   1  10  -7   20.00   20.40
  -1  10   7   19.30    4.40
   1  10  -7   20.80    4.20
   1 -10  -7   27.80    7.30
  -1 -10   7   23.40    5.90
  -1 -10   7   23.10    5.50
  -1 -10   7   18.60    6.40
   1 -10  -7   25.70    5.20
  -1 -10   7   30.60    7.90
   1 -10  -7   29.20    6.80
  -1 -10   7   29.60    6.00
  -1  10   6   47.80    7.50
   1  10  -6   38.80    5.20
   1  10  -6    3.60   17.40
  -1  10   6   40.70    5.20
  -1 -10   6   45.90    5.80
   1 -10  -6   44.60    7.70
  -1 -10   6   40.10    8.20
  -1 -10   6   36.20    6.10
  -1 -10   6   43.50    6.40
   1 -10  -6   42.00    6.40
  -1 -10   6   45.10    6.80
   1 -10  -6   42.80    5.90
  -1 -10   6   30.40    7.20
   1 -10  -6   43.10    7.50
  -1 -10   6   52.69    7.80
   1  10  -5    2.10   17.10
  -1  10   5   20.20    5.70
  -1 -10   5   10.50    5.70
  -1 -10   5   20.20    5.50
   1 -10  -5   21.00    4.50
  -1 -10   5   12.40    4.90
   1 -10  -5   22.60    7.80
   1 -10  -5   10.70    4.50
  -1 -10   5   16.70    6.40
   1 -10  -5   18.10    5.50
  -1 -10   5   20.60    5.00
  -1 -10   5   11.20    3.60
   1 -10  -5   27.10    6.50
  -1 -10   5   16.60    4.70
   1  10  -4   86.19   19.40
  -1  10   4  122.09   11.50
  -1 -10   4  123.79   11.20
  -1 -10   4  143.49   11.00
  -1 -10   4  143.59   10.90
  -1 -10   4  135.79   13.50
   1 -10  -4  161.78   12.60
  -1 -10   4  135.89   11.60
   1 -10  -4  133.69   12.10
  -1 -10   4  133.99   12.70
   1 -10  -4  140.49   10.90
  -1 -10   4  126.29    9.90
   1  10  -3  203.78   30.30
  -1  10   3  266.67   17.60
  -1 -10   3  273.37   20.20
   1 -10  -3  239.98   21.30
  -1 -10   3  267.27   17.60
   1 -10  -3  307.97   17.90
  -1 -10   3  267.67   19.40
  -1 -10   3  261.97   17.60
   1 -10  -3  271.57   19.10
  -1 -10   3  250.17   18.00
   1 -10  -3  275.17   17.20
  -1 -10   3  245.38   18.60
   1 -10  -3  280.87   18.50
  -1 -10   3  293.97   19.20
  -1  10   2  135.49   10.30
   1 -10  -2  105.29   14.50
   1 -10  -2  131.69   11.40
  -1 -10   2  135.29   13.80
  -1 -10   2  146.39   17.90
  -1 -10   2  150.98   14.30
   1 -10  -2  135.09   10.70
   1 -10  -2  120.49   11.70
  -1 -10   2  146.29   14.10
  -1  10   1  268.77   20.30
   1 -10  -1  345.77   23.40
  -1 -10   1  305.17   19.80
  -1 -10   1  329.07   22.40
  -1 -10   1  326.87   21.30
  -1 -10   1  332.27   22.30
   1 -10  -1  283.07   21.50
   1 -10  -1  305.57   21.40
   1 -10  -1  314.47   20.40
   1 -10  -1  313.57   19.40
   1 -10  -1  301.37   20.00
  -1 -10   1  329.17   19.90
  -1 -10   0  150.88   11.40
  -1 -10   0  153.58   14.10
  -1 -10   0  152.08   11.30
   1 -10   0  143.49   14.20
   1 -10   0  142.79   12.50
   1 -10   0  124.79   11.70
   1 -10   0  136.39   10.70
  -1 -10   0  175.98   12.70
   1 -10   0  149.49   13.80
  -1 -10   0  141.79   11.20
   1  10   1  244.78   14.70
   1 -10   1  206.18   16.00
   1 -10   1  278.67   19.20
  -1 -10  -1  247.78   16.50
  -1 -10  -1  215.48   19.30
  -1 -10  -1  232.58   17.10
  -1 -10  -1  244.68   15.70
   1 -10   1  250.57   19.00
   1 -10   1  216.18   17.20
   1 -10   1  214.58   17.40
  -1 -10  -1  214.58   16.70
  -1 -10  -1  242.78   15.70
   1  10   2  -13.90   33.10
  -1  10  -2  -20.70   18.10
   1 -10   2   13.40    4.70
   1 -10   2    6.70    4.50
  -1 -10  -2   11.50    7.90
  -1 -10  -2   12.00    4.60
   1 -10   2    7.80    4.50
   1 -10   2   20.90    6.90
  -1 -10  -2   12.50    3.90
   1 -10   2    7.80    3.50
  -1  10  -3   28.30   14.50
   1  10   3   54.49    6.70
   1 -10   3   52.69    7.50
   1 -10   3   52.89    8.80
  -1 -10  -3   51.19    7.30
   1 -10   3   51.19    6.80
   1 -10   3   52.29    7.30
  -1 -10  -3   51.69    6.60
  -1 -10  -3   59.69    9.40
   1 -10   3   44.70    8.60
  -1 -10  -3   40.20    7.10
   1 -10   3   48.50    7.10
   1  10   4   -1.50    3.90
  -1 -10  -4   -1.20    3.20
   1 -10   4    0.00    5.20
   1 -10   4    1.50    4.30
   1 -10   4   -2.00    3.30
   1 -10   4   -1.30    3.40
   1 -10   4    1.10    3.90
  -1 -10  -4    3.80    4.70
  -1 -10  -4   -1.30    3.50
  -1 -10  -4   -1.80    4.20
   1 -10   4   -1.40    3.60
   1 -10   4    0.00    3.70
   1  10   5   79.19    9.20
  -1  10  -5   57.79    5.90
   1 -10   5   60.69   10.30
  -1 -10  -5   73.99    9.10
   1 -10   5   74.79    8.30
  -1 -10  -5   72.39    7.70
   1 -10   5   71.39    7.50
   1 -10   5   70.79   10.10
   1 -10   5   58.89    8.10
   1 -10   5   68.39    6.60
   1 -10   5   86.69    9.20
  -1 -10  -5   81.49    9.50
  -1 -10  -5   60.49    7.80
  -1  10  -6   33.80    4.60
   1  10   6   38.70    5.00
   1  10   6   42.10    7.40
   1 -10   6   25.00    6.70
   1 -10   6   36.30    6.20
  -1 -10  -6   31.70    5.60
   1 -10   6   34.60    7.60
   1 -10   6   29.60    5.90
   1 -10   6   35.30    6.70
  -1 -10  -6   27.90    6.50
   1 -10   6   33.80    5.80
  -1 -10  -6   31.30    6.90
   1  10   7   22.50    6.60
   1  10   7   32.80    4.30
   1  10   7   28.70    4.90
  -1  10  -7   31.50    4.70
   1  10   7   26.80    5.30
   1 -10   7   26.20    5.80
  -1 -10  -7   21.80    6.20
  -1 -10  -7   31.20    5.50
   1 -10   7   25.20    6.30
   1 -10   7   26.80    4.60
   1 -10   7   26.00    5.60
  -1 -10  -7   32.80    7.30
   1 -10   7   31.40    7.50
   1  10   8   68.09    8.50
   1  10   8   95.39    8.40
   1  10   8   93.49   15.20
   1  10   8   82.19    7.70
  -1 -10  -8   78.39    8.20
   1 -10   8   82.79    9.10
   1 -10   8   72.99    9.10
   1 -10   8   66.89   12.40
  -1 -10  -8   78.39    9.80
  -1 -10  -8   96.49   10.70
   1 -10   8   86.99   10.40
   1 -10   8   94.19   11.10
  -1  10  -9   18.20    4.30
   1  10   9   18.70    4.20
   1  10   9   16.70    4.60
   1  10   9   20.20    6.90
   1  10   9   19.70    4.80
  -1 -10  -9   18.60    6.60
   1 -10   9   26.00    7.40
   1 -10   9   21.20    5.40
   1 -10   9   22.70    7.20
   1 -10   9   21.60    5.50
  -1 -10  -9   16.80    5.50
   1 -10   9   15.30    6.30
  -1 -10  -9   14.70    4.20
   1  10  10   98.09    9.60
  -1  10 -10   82.09    8.60
   1 -10  10   86.39   10.80
   1 -10  10   89.89    9.10
   1 -10  10   87.79   10.60
  -1 -10 -10   98.59    8.20
   1 -10  10  101.89    9.40
  -1 -10 -10   75.99    9.20
  -1  10 -11   -1.00    3.10
   1  10  11    5.00    3.90
   1  10  11   -0.20    7.40
   1  10  11    8.30    3.80
   1  10  11    3.30    3.90
  -1 -10 -11    1.50    2.90
   1 -10  11   -2.60    5.10
   1 -10  11    7.40    5.70
   1 -10  11    5.30    4.90
   1 -10  11    1.90    4.10
  -1 -10 -11   -0.80    4.40
   1 -10  11    8.80    4.90
  -1  10 -12   71.79    7.90
   1  10  12   77.79    7.30
   1 -10  12   60.79    7.70
   1 -10  12   79.79    9.50
   1 -10  12   69.59   11.10
  -1 -10 -12   72.19    6.10
   1 -10  12   65.89    9.10
   1 -10  12   68.39    7.70
  -1  10 -13   -0.20    3.10
   1  10  13    2.10    3.10
   1  10  13    2.40    5.80
  -1  10 -13    4.70    2.50
   1  10  13   -2.60    3.00
   1 -10  13   -1.70    4.70
   1 -10  13   -0.10    5.30
   1 -10  13   -4.90    4.00
   1 -10  13    6.20    6.10
   1 -10  13   -1.00    3.50
  -1  10 -14    2.40    2.50
   1  10  14    3.60    2.90
  -1  10 -14    5.50    3.80
   1  10  14    8.70    3.60
   1 -10  14    3.70    4.20
   1 -10  14   12.30    4.50
   1 -10  14   -3.30    3.00
   1 -10  14    5.40    4.60
  -1  11  13   12.90    8.80
  -1  11  13    4.10    3.00
  -1 -11  13    1.10    4.40
  -1 -11  13   16.20    5.40
  -1 -11  13    8.40    3.60
  -1 -11  13    9.10    4.30
  -1 -11  13    1.10    3.10
  -1  11  12   15.50    4.30
  -1  11  12   25.90    6.50
   1  11 -12   30.40    6.50
  -1  11  12   21.10    3.60
  -1  11  12   17.00    5.20
   1 -11 -12   22.20    3.30
  -1 -11  12   19.30    8.50
  -1 -11  12   16.10    5.00
  -1 -11  12   21.80    8.10
  -1 -11  12   15.20    4.20
  -1 -11  12   29.80    5.30
   1  11 -11   37.20    5.10
  -1 -11  11   33.60    6.20
  -1 -11  11   41.50    6.10
  -1 -11  11   19.80    6.40
   1 -11 -11   21.80    3.70
  -1 -11  11   29.80    7.00
  -1 -11  11   27.40    4.90
  -1  11  10    0.80    3.20
  -1  11  10   -2.00    4.60
  -1  11  10    1.50    3.50
  -1  11  10   -2.30    3.50
   1 -11 -10    1.30    3.20
  -1 -11  10    4.00    4.80
  -1 -11  10    4.40    4.90
   1 -11 -10    0.00    3.70
   1 -11 -10    8.20    3.60
  -1 -11  10   -0.60    3.80
  -1 -11  10   -3.80    5.00
   1 -11 -10   -2.20    6.20
  -1 -11  10   -3.40    4.70
   1  11  -9  144.59   11.50
  -1  11   9  194.08   15.60
  -1  11   9  186.68   11.70
  -1  11   9  189.88   15.80
  -1  11   9  189.48   12.30
  -1 -11   9  177.78   13.30
  -1 -11   9  160.68   15.90
   1 -11  -9  141.19   11.10
  -1 -11   9  156.28   12.30
  -1 -11   9  143.09   14.30
   1 -11  -9  154.78   11.90
   1 -11  -9  181.68   14.50
   1 -11  -9  147.59   13.10
  -1 -11   9  171.38   14.10
  -1  11   8  124.29    9.10
   1  11  -8   95.59    9.00
  -1  11   8  115.49   10.30
  -1  11   8  130.29    9.80
  -1  11   8  137.09   12.90
  -1 -11   8  132.09   11.80
  -1 -11   8  112.09   12.50
  -1 -11   8  119.49   11.00
   1 -11  -8  102.79    9.20
   1 -11  -8  118.09   11.50
   1 -11  -8  107.19   10.10
  -1 -11   8  104.99   13.50
   1 -11  -8  119.79   12.10
  -1 -11   8  114.29   10.50
   1  11  -7   20.80    3.60
  -1  11   7   14.90    4.60
  -1 -11   7    1.50    5.10
   1 -11  -7    9.90    3.50
  -1 -11   7    1.40    7.60
  -1 -11   7   16.10    7.20
  -1 -11   7   11.40    5.00
   1 -11  -7   14.60    5.60
   1 -11  -7    5.30    7.80
  -1 -11   7    4.30    6.00
   1 -11  -7    6.00    4.60
  -1  11   6    0.20    3.30
  -1  11   6    6.40    5.70
  -1 -11   6   -6.70    3.80
  -1 -11   6    2.90    3.30
  -1 -11   6    4.30    6.20
   1 -11  -6   -1.40    3.00
  -1 -11   6    6.00    4.60
  -1 -11   6    6.50    3.80
   1 -11  -6   -0.60    3.80
  -1 -11   6   10.90    4.80
   1 -11  -6    2.90    4.70
  -1 -11   6    0.30    5.40
   1 -11  -6    5.30    5.90
  -1  11   5  105.29   11.00
   1 -11  -5  107.79   11.10
   1 -11  -5  112.19   11.40
   1 -11  -5   99.59    9.50
  -1 -11   5  101.49   11.80
   1 -11  -5   87.99    8.60
  -1 -11   5   87.99    9.50
  -1 -11   5   93.29   13.30
  -1 -11   5   92.79    9.50
  -1 -11   5   97.19    8.90
   1 -11  -5  104.49   11.20
  -1 -11   5   91.89    9.70
  -1 -11   5   97.09   10.40
  -1  11   4    4.60    4.30
  -1 -11   4   -1.20    4.20
  -1 -11   4    5.60    3.50
  -1 -11   4    6.10    4.30
   1 -11  -4   -1.00    3.60
  -1 -11   4    2.70    4.10
  -1 -11   4    1.10    4.00
  -1 -11   4    0.10    4.90
   1 -11  -4    0.00    4.50
  -1 -11   4    1.10    6.00
   1 -11  -4   -0.50    6.90
   1 -11  -4   -0.40    5.00
   1 -11  -4    1.60    3.20
  -1  11   3   13.10    4.40
   1 -11  -3   12.60    4.60
  -1 -11   3   12.50    4.70
  -1 -11   3   11.70    5.70
   1 -11  -3   15.90    4.10
  -1 -11   3   14.10    4.90
  -1 -11   3   23.60    5.20
  -1 -11   3   15.50    4.20
  -1 -11   3   18.40    7.10
   1 -11  -3   16.10    5.50
  -1 -11   3   11.00    4.80
   1 -11  -3   10.70    8.70
   1 -11  -3   14.10    5.80
  -1  11   2   23.20    4.60
  -1 -11   2   16.70    6.80
   1 -11  -2   12.40    8.80
  -1 -11   2   21.20    4.60
  -1 -11   2   20.50    5.00
  -1 -11   2   20.00    5.70
  -1 -11   2   21.10    5.20
   1 -11  -2   21.50    4.50
  -1 -11   2   24.60    5.30
  -1 -11   2   24.40    6.00
   1 -11  -2   21.10    5.60
   1 -11  -2   15.10    5.30
   1 -11  -2   13.60    4.40
  -1  11   1   94.79    9.60
   1 -11  -1   97.19    8.90
  -1 -11   1  104.49   10.10
   1 -11  -1  113.89   10.60
  -1 -11   1  113.89    9.80
  -1 -11   1  111.69   10.90
   1 -11  -1  102.19   14.30
   1 -11  -1  113.99   10.20
  -1 -11   1  111.79   12.80
   1 -11  -1  108.79    9.70
  -1 -11   1  120.49   12.00
  -1 -11   1   99.69    9.30
   1 -11  -1   97.69   10.50
  -1 -11   1  111.09    9.80
  -1  11   0    7.30    2.90
   1  11   0    4.00    2.80
  -1 -11   0    2.00    3.50
   1 -11   0    5.00    4.60
   1 -11   0    6.50    3.70
   1 -11   0    8.60    5.00
  -1 -11   0    4.30    4.00
  -1 -11   0    4.10    3.70
   1 -11   0   10.00    7.50
  -1 -11   0   14.10    4.70
  -1 -11   0   -1.00    6.10
  -1 -11   0    6.10    4.50
   1 -11   0    0.20    3.60
   1 -11   0    4.30    4.10
  -1 -11   0    8.10    4.80
   1  11   1   21.70    4.40
  -1  11  -1   24.40    3.80
  -1 -11  -1   23.10    8.50
  -1 -11  -1   26.90    6.30
   1 -11   1   27.00    5.90
   1 -11   1   27.70    5.50
   1 -11   1   32.80    5.20
  -1 -11  -1   27.00    5.50
  -1 -11  -1   31.40    5.90
   1 -11   1   29.80    8.40
   1 -11   1   28.90    5.10
   1 -11   1   28.00    6.40
  -1 -11  -1   36.10    5.50
   1 -11   2    5.20    3.30
  -1 -11  -2    6.40    4.00
  -1 -11  -2    8.70    5.00
   1 -11   2    0.00    4.50
   1 -11   2    3.00    3.50
  -1 -11  -2   13.00    4.20
   1 -11   2    5.30    4.50
   1 -11   2    5.20    6.50
  -1 -11  -2   13.80    5.40
   1 -11   2    2.60    4.00
   1  11   3    9.00    4.40
   1 -11   3    0.60    6.10
   1 -11   3    3.90    4.50
  -1 -11  -3    3.60    3.70
  -1 -11  -3    0.00    4.90
   1 -11   3    5.70    3.30
   1 -11   3   10.70    4.80
   1 -11   3    0.30    3.60
  -1 -11  -3   -0.80    3.70
   1 -11   3    8.50    5.10
   1 -11   3    4.40    4.70
  -1 -11  -3    4.50    4.60
   1  11   4   22.20    4.20
   1  11   4   21.40    5.20
   1 -11   4    6.00    6.80
   1 -11   4   15.70    5.20
  -1 -11  -4   13.90    4.40
  -1 -11  -4   19.50    6.00
   1 -11   4   14.30    5.60
  -1 -11  -4   18.80    6.10
   1 -11   4   19.40    5.60
   1 -11   4   11.40    4.40
   1 -11   4   19.40    4.10
  -1 -11  -4   18.70    4.80
   1 -11   4   17.70    5.40
   1  11   5   -3.40    3.10
  -1  11  -5    3.40    2.60
   1  11   5    0.00    4.40
   1 -11   5   -1.40    4.50
   1 -11   5   -4.20    3.50
  -1 -11  -5    0.60    4.70
   1 -11   5    4.40    4.60
   1 -11   5   -3.40    4.30
   1 -11   5   -0.30    3.50
  -1 -11  -5    0.50    5.10
  -1 -11  -5    1.20    3.70
   1 -11   5   -5.00    6.00
   1 -11   5    4.60    3.00
  -1 -11  -5    1.50    3.60
   1  11   6    4.30    3.40
   1  11   6   15.50    6.10
  -1 -11  -6   15.90    5.70
   1 -11   6    5.60    4.70
   1 -11   6    4.90    4.30
  -1 -11  -6   11.40    6.00
  -1 -11  -6    5.70    4.30
   1 -11   6    8.60    5.10
  -1 -11  -6    7.00    4.10
   1 -11   6    8.70    4.20
   1 -11   6    5.90    6.30
   1 -11   6   -1.00    4.80
   1  11   7   98.69   10.70
   1  11   7   69.99    7.60
  -1  11  -7   66.19    6.80
  -1 -11  -7   89.49   10.10
  -1 -11  -7   67.39    8.40
  -1 -11  -7   81.39   10.10
   1 -11   7   61.89    8.20
   1 -11   7   56.59    7.80
   1 -11   7   78.19   10.20
   1 -11   7   63.99   10.50
   1 -11   7   56.89   10.50
  -1 -11  -7   70.89    8.30
   1  11   8   38.40    7.60
   1  11   8   24.30    4.00
   1  11   8   23.70    5.10
   1  11   8   31.80    4.90
  -1  11  -8   25.50    4.60
  -1 -11  -8   31.00    5.60
   1 -11   8   22.20    5.70
  -1 -11  -8   29.70    6.60
   1 -11   8   27.50    6.60
   1 -11   8   26.60    7.60
  -1 -11  -8   28.10    7.50
   1 -11   8   26.60    5.80
  -1 -11  -8   38.50    5.80
   1  11   9  119.89    9.70
   1  11   9  103.49    9.20
  -1  11  -9  106.69    9.30
   1  11   9  137.69   12.60
  -1 -11  -9   98.49   10.60
  -1 -11  -9  117.59    9.80
   1 -11   9   98.19   13.50
  -1 -11  -9  112.09    9.20
   1 -11   9  111.69   11.50
  -1 -11  -9  114.29   11.40
   1 -11   9  104.99   10.00
   1 -11   9  113.49   10.20
   1 -11   9  107.89   12.10
   1  11  10   14.50    4.40
   1  11  10   11.20    5.70
   1  11  10    2.00    3.70
  -1  11 -10   14.00    5.20
   1  11  10   12.80    3.60
  -1 -11 -10    8.50    4.20
   1 -11  10   10.00    6.00
   1 -11  10    5.90    4.40
   1 -11  10   11.30    5.30
  -1 -11 -10    4.80    4.40
   1 -11  10   15.20    6.40
   1 -11  10   14.30    5.00
  -1 -11 -10    8.60    3.50
  -1  11 -11   63.39    6.90
   1  11  11   75.09    9.90
   1  11  11   74.09    6.80
   1  11  11   72.19    7.80
   1  11  11   75.09    8.40
   1 -11  11   60.99    7.30
   1 -11  11   68.99    9.20
   1 -11  11   74.39    9.60
   1 -11  11   64.69    9.50
   1 -11  11   65.49   11.50
  -1 -11 -11   59.29    6.70
  -1 -11 -11   63.99    6.20
   1  11  12    5.60    4.90
   1  11  12    1.10    3.30
  -1  11 -12   -6.20    4.30
   1  11  12   -1.20    2.70
   1  11  12    0.70    2.80
  -1 -11 -12    1.60    2.80
   1 -11  12    7.80    5.50
   1 -11  12    3.00    5.00
  -1 -11 -12    2.40    3.10
   1 -11  12    3.60    4.90
   1 -11  12   -0.20    3.00
   1 -11  12   -0.40    3.80
   1  11  13   17.50    5.90
   1 -11  13   15.30    3.80
   1 -11  13   19.60    5.40
   1 -11  13   12.70    4.90
   1 -11  13   17.30    4.70
  -1 -11 -13   15.20    2.60
  -1  12  12    9.80    3.20
  -1  12  12    9.80    2.50
  -1 -12  12    2.30    3.10
  -1 -12  12    1.20    4.00
   1 -12 -12    6.90    2.10
  -1 -12  12    3.50    4.70
  -1 -12  12    1.90    3.00
  -1 -12  12    6.10    4.30
  -1  12  11   32.00    4.60
  -1  12  11   10.20    3.30
  -1  12  11   15.60    5.30
  -1 -12  11   30.80    5.80
  -1 -12  11   17.50    5.90
  -1 -12  11   25.00    4.40
  -1 -12  11   24.10    4.50
  -1 -12  11   26.00    6.50
   1 -12 -11   17.40    3.10
  -1  12  10    3.40    3.70
  -1  12  10    5.10    4.80
  -1  12  10    6.80    2.60
  -1  12  10    4.50    3.40
  -1 -12  10    3.00    5.50
   1 -12 -10   -0.10    3.30
  -1 -12  10   -3.60    4.40
  -1 -12  10    2.80    3.80
  -1 -12  10    8.70    4.30
   1 -12 -10    5.40    3.40
  -1 -12  10    5.10    4.50
   1  12  -9   14.40    4.70
  -1  12   9   11.40    8.30
  -1  12   9   -1.30    3.20
  -1  12   9    7.30    3.40
  -1 -12   9    0.00    5.20
  -1 -12   9    9.80    4.80
   1 -12  -9   -2.20    5.50
   1 -12  -9    4.40    3.60
  -1 -12   9    6.40    4.00
  -1 -12   9    6.20    4.60
   1 -12  -9    2.70    3.40
  -1 -12   9   -0.70    5.40
  -1  12   8   26.40    4.80
   1 -12  -8   18.30    4.30
   1 -12  -8   12.00    3.70
   1 -12  -8   23.50    5.60
  -1 -12   8   17.40    6.60
  -1 -12   8   30.60    5.90
   1 -12  -8   20.40    6.60
  -1 -12   8   22.90    7.30
  -1 -12   8   25.60    5.90
  -1 -12   8   22.40    5.30
  -1  12   7   75.19    8.10
   1 -12  -7   52.49    5.80
  -1 -12   7   65.29   10.90
  -1 -12   7   57.99    9.90
  -1 -12   7   69.99    9.30
  -1 -12   7   74.19    8.20
  -1 -12   7   45.30    6.70
   1 -12  -7   63.89    8.90
   1 -12  -7   57.59    7.40
  -1  12   6   33.80    8.40
  -1  12   6   28.10    6.30
  -1  12   6   21.90    4.10
  -1 -12   6    8.70    4.60
  -1 -12   6   29.90    5.80
   1 -12  -6   12.00    5.20
   1 -12  -6   20.00    7.00
  -1 -12   6   17.90    4.40
   1 -12  -6   21.80    5.00
  -1 -12   6   25.20    6.30
  -1 -12   6   18.60    6.50
  -1 -12   6   17.90    7.20
   1 -12  -6   26.20    4.00
  -1 -12   6   21.90    4.20
  -1  12   5  105.79    8.90
   1 -12  -5   91.79   10.10
  -1 -12   5   87.59   10.60
  -1 -12   5  106.49   12.80
  -1 -12   5   89.49    9.10
  -1 -12   5   79.79    8.30
  -1  12   4   67.59    8.70
   1 -12  -4   49.99    6.60
  -1 -12   4   76.29    7.50
  -1 -12   4   62.69   10.30
  -1 -12   4   46.50    7.50
  -1 -12   4   67.89    8.10
   1 -12  -4   79.29    9.50
  -1 -12   4   47.50    9.10
   1 -12  -4   55.69    9.70
   1 -12  -4   60.09    8.70
   1 -12  -4   48.40    7.20
  -1 -12   4   67.19    8.40
  -1  12   3  188.78   15.00
   1 -12  -3  226.28   19.50
  -1 -12   3  218.58   18.40
   1 -12  -3  194.08   15.90
  -1 -12   3  239.38   18.10
  -1 -12   3  194.28   17.80
  -1 -12   3  242.68   18.90
  -1 -12   3  196.48   20.60
  -1 -12   3  216.28   25.20
  -1  12   2   11.90    4.10
  -1 -12   2   -3.20    6.30
  -1 -12   2    4.20    5.10
  -1 -12   2    4.90    4.70
   1 -12  -2    2.50    4.60
  -1 -12   2    4.20    4.60
  -1 -12   2    9.60    4.50
   1 -12  -2   -3.70    8.00
  -1 -12   2    5.50    3.80
  -1 -12   2    8.10    4.30
   1 -12  -2    1.00    3.70
   1 -12  -2   -0.80    3.40
   1 -12  -2    3.20    5.40
  -1 -12   1  206.58   15.20
   1 -12  -1  226.48   16.70
  -1 -12   1  238.98   15.10
  -1 -12   1  216.18   15.50
  -1 -12   1  203.38   14.90
   1 -12  -1  232.08   15.30
   1 -12  -1  211.78   15.90
   1 -12  -1  187.58   19.50
  -1 -12   1  210.48   17.40
  -1 -12   1  185.18   18.20
  -1 -12   1  206.28   16.50
   1 -12  -1  211.68   14.40
  -1 -12   0    9.10    4.70
  -1 -12   0   12.30    5.60
  -1 -12   0    3.90    7.30
   1 -12   0   10.30    8.30
   1 -12   0    3.10    3.40
   1 -12   0    5.70    4.80
   1 -12   0    7.00    4.50
  -1 -12   0    6.70    3.90
   1 -12   0    4.80    4.90
  -1 -12   0    5.40    4.70
   1 -12   0    0.10    3.70
  -1 -12   0    8.00    4.00
  -1 -12   0    4.10    4.20
   1 -12   1  216.18   15.70
   1 -12   1  233.08   16.50
   1 -12   1  193.08   15.40
   1 -12   1  207.18   18.90
   1 -12   1  202.78   16.40
  -1 -12  -1  205.08   15.10
   1 -12   1  193.28   14.40
  -1 -12  -1  207.88   14.70
  -1 -12  -1  218.98   16.60
   1 -12   1  195.78   14.00
  -1 -12  -1  205.48   14.70
   1  12   2   10.60    4.10
   1 -12   2    8.90    5.50
  -1 -12  -2    8.60    5.30
  -1 -12  -2    9.60    5.50
   1 -12   2   12.00    7.90
   1 -12   2    9.20    4.10
   1 -12   2    3.80    4.90
  -1 -12  -2    4.10    4.00
   1 -12   2    8.30    5.00
   1 -12   2    6.20    4.80
  -1 -12  -2    5.30    4.00
   1 -12   2    6.10    4.30
  -1 -12  -3  138.09   17.40
  -1 -12  -3  154.08   13.40
   1 -12   3  142.59   17.20
  -1 -12  -3  138.09   13.00
   1 -12   3  120.09   16.20
   1  12   4   11.80    4.90
  -1 -12  -4   10.50    5.30
   1 -12   4   15.00    5.40
   1 -12   4   15.80    7.70
  -1 -12  -4   15.90    4.70
  -1 -12  -4   19.10    5.90
  -1 -12  -4   10.40    5.00
   1 -12   4   12.10    5.00
   1 -12   4   15.90    4.60
   1 -12   4   12.50    5.50
   1 -12   4   15.30    4.00
   1 -12   4   13.80    5.30
   1 -12   5   60.29   10.90
   1 -12   5   73.09   11.40
   1 -12   5   74.49    9.00
   1 -12   5   88.59   10.10
   1 -12   5   77.89    7.90
  -1 -12  -5   85.59    8.50
  -1 -12  -5   94.69    8.70
   1 -12   5   61.69    7.30
  -1 -12  -5   91.39    9.80
   1  12   6   11.00    5.50
   1 -12   6   -6.10    4.50
  -1 -12  -6    2.60    3.70
   1 -12   6    6.30    5.10
   1 -12   6    1.30    3.30
   1 -12   6    1.70    4.70
   1 -12   6    7.20    4.60
  -1 -12  -6   -0.60    5.40
  -1 -12  -6    8.30    4.10
  -1 -12  -6    3.20    4.60
   1 -12   6   -3.30    6.30
   1  12   7  170.68   13.40
   1  12   7  162.08   10.80
   1 -12   7  134.89   14.30
  -1 -12  -7  146.29   12.40
   1 -12   7  134.09   14.60
  -1 -12  -7  146.29   10.90
   1 -12   7  156.08   13.60
   1 -12   7  127.49   11.70
  -1 -12  -7  147.69   11.20
   1 -12   7  139.79   10.90
  -1 -12  -7  119.09   11.90
   1  12   8  105.49    8.40
   1  12   8   95.69   10.60
  -1 -12  -8  103.49    9.90
  -1 -12  -8   85.39    8.20
   1 -12   8   93.09   11.70
   1 -12   8   91.29    9.10
  -1 -12  -8   87.79    8.10
   1 -12   8   76.49   11.10
   1 -12   8   94.29   10.70
   1 -12   8   77.59    8.60
  -1 -12  -8   96.39    9.60
  -1  12  -9    2.30    3.20
   1  12   9    8.40    6.20
   1  12   9    3.80    4.20
   1 -12   9   -4.40    3.90
   1 -12   9    1.70    4.90
  -1 -12  -9   -2.10    3.60
  -1 -12  -9   -0.80    2.90
   1 -12   9   -2.90    5.40
   1 -12   9    1.30    5.10
   1 -12   9   -1.60    3.90
  -1 -12  -9    3.30    3.90
   1  12  10   17.50    3.80
   1  12  10   33.30    6.70
  -1  12 -10   18.40    5.20
   1 -12  10   21.00    4.00
  -1 -12 -10   10.60    4.30
  -1 -12 -10   30.70    4.30
   1 -12  10   20.80    5.80
   1 -12  10   19.80    5.90
   1 -12  10   18.20    7.30
   1 -12  10   17.20    6.50
  -1 -12 -10   23.30    3.70
   1  12  11    0.40    3.50
   1  12  11    0.70    3.10
   1  12  11    3.10    4.00
  -1 -12 -11    4.20    2.90
   1 -12  11   -0.50    3.40
  -1 -12 -11    3.00    2.70
   1 -12  11    1.10    5.10
   1 -12  11    0.00    4.40
   1 -12  11    7.50    4.80
   1 -12  11    2.90    3.40
   1  12  12    4.60    2.80
   1  12  12    4.80    2.40
   1 -12  12    9.80    4.10
   1 -12  12    8.00    4.50
   1 -12  12    1.90    3.00
   1 -12  12   -0.20    4.60
  -1  13  10   -4.00    4.00
  -1  13  10    5.10    2.80
  -1 -13  10   -1.80    3.80
  -1 -13  10    1.20    4.10
   1 -13 -10   -1.00    2.20
  -1 -13  10   -2.40    2.60
  -1 -13  10    1.90    4.80
  -1 -13  10    0.70    3.60
  -1  13   9    3.30    4.30
  -1  13   9    5.40    3.00
  -1 -13   9    5.80    4.50
   1 -13  -9    2.30    2.90
  -1 -13   9    6.30    3.70
   1 -13  -9   -0.60    3.00
  -1 -13   9    2.60    3.50
  -1 -13   9    7.70    5.80
  -1 -13   9    3.30    4.40
  -1  13   8   26.50    3.90
  -1  13   8   33.10    6.10
   1 -13  -8   30.00    6.20
  -1 -13   8   27.60    6.30
  -1 -13   8   33.20    5.10
  -1 -13   8   40.80    5.70
   1 -13  -8   28.90    5.50
  -1 -13   8   39.40   11.30
  -1  13   7    3.00    4.20
  -1  13   7   -5.30    3.40
  -1  13   7    3.00    2.90
   1 -13  -7    1.40    5.20
   1 -13  -7    1.40    3.20
   1 -13  -7    7.40    4.20
  -1 -13   7    1.30    4.40
  -1 -13   7   -2.60    5.00
  -1 -13   7    5.10    6.30
  -1 -13   7    4.40    3.80
  -1  13   6   22.30    3.60
  -1  13   6   26.40    8.80
  -1  13   6    4.30    5.50
  -1 -13   6   29.20    5.30
   1 -13  -6   21.90    5.60
  -1 -13   6   14.10    4.60
   1 -13  -6   21.80    6.60
  -1 -13   6   32.40    6.10
   1 -13  -6   17.20    4.60
  -1 -13   6   18.50    5.80
  -1 -13   6   18.00    7.40
  -1  13   5    9.20    3.70
  -1  13   5   19.20    5.50
  -1 -13   5   12.50    4.40
  -1 -13   5   15.70    4.10
  -1 -13   5   21.90    5.60
  -1 -13   5   17.60    4.90
   1 -13  -5   11.60    5.00
   1 -13  -5   18.40    5.90
  -1 -13   5    8.40    3.60
  -1 -13   5   11.70    7.50
   1 -13  -5   11.00    4.10
  -1 -13   5   10.90    5.40
  -1 -13   4   61.89    7.80
  -1 -13   4   70.79    8.60
   1 -13  -4   61.89    8.50
   1 -13  -4   61.79    7.60
  -1 -13   4   51.99   10.00
  -1 -13   4   43.60    6.80
   1 -13  -4   64.09    8.90
  -1 -13   4   73.69    7.20
  -1 -13   4   71.89   10.80
  -1  13   3   53.79    7.20
  -1 -13   3   49.20    9.80
   1 -13  -3   42.10    8.70
  -1 -13   3   55.39    7.70
  -1 -13   3   56.59    7.00
   1 -13  -3   59.19    8.30
  -1 -13   3   51.39    6.60
  -1 -13   3   63.59    7.80
   1 -13  -3   54.49    7.20
   1 -13  -3   44.80    7.50
  -1 -13   3   49.20    8.90
  -1  13   2   92.29    9.60
   1 -13  -2   93.99   10.60
   1 -13  -2   94.19   13.50
  -1 -13   2  120.19   10.20
  -1 -13   2  112.69    9.30
  -1 -13   2  101.69   10.60
  -1 -13   2  117.59    9.80
   1 -13  -2  112.69   10.90
   1 -13  -2  122.59   10.20
  -1 -13   2  117.89   13.00
  -1 -13   2  107.89   10.60
  -1  13   1    1.30    3.90
  -1 -13   1    1.70    3.90
   1 -13  -1    5.00    5.50
  -1 -13   1    8.30    4.80
  -1 -13   1    3.60    4.70
   1 -13  -1    6.10    4.80
  -1 -13   1    7.80    4.00
   1 -13  -1    2.30    3.90
  -1 -13   1    8.70    4.30
  -1 -13   1   17.50    5.20
   1 -13  -1    7.70    8.60
  -1 -13   1    0.60    7.30
   1 -13   0    1.00    5.00
  -1 -13   0   -6.00    7.60
   1 -13   0   11.90    8.70
   1 -13   0    1.00    4.40
  -1 -13   0    0.50    4.60
   1  13   1    5.60    5.70
  -1 -13  -1    1.50    4.30
   1 -13   1    2.50    3.60
   1 -13   1   -1.10    3.10
  -1 -13  -1    1.70    3.60
   1 -13   1    1.90    4.30
  -1 -13  -1    0.40    3.90
   1 -13   1   17.60    8.60
  -1 -13  -1    3.70    4.80
   1 -13   1   -4.00    4.70
   1 -13   1    2.40    4.90
   1  13   2  128.29   10.90
   1 -13   2  121.09   11.80
   1 -13   2  136.49   14.60
  -1 -13  -2  139.49   11.00
  -1 -13  -2  119.49   10.30
  -1 -13  -2  129.59   11.10
   1 -13   2  123.19   10.20
   1 -13   2  142.89   11.90
   1 -13   2  123.69   11.90
   1  13   3   13.10    4.80
  -1 -13  -3   14.10    4.60
   1 -13   3    5.20    4.40
  -1 -13  -3   12.40    4.40
  -1 -13  -3   13.40    5.30
   1 -13   3   18.70    4.80
   1 -13   3    6.70    3.50
   1 -13   3   13.60    5.40
   1 -13   3   12.60    7.70
   1 -13   3    6.00    5.20
  -1 -13  -3   13.80    5.40
   1 -13   3   18.00    4.30
   1  13   4  145.09   11.80
   1 -13   4  143.39   12.90
  -1 -13  -4  136.19   10.40
  -1 -13  -4  140.89   11.70
   1 -13   4  135.39   10.20
   1 -13   4  119.09   10.00
   1 -13   4  137.39   14.60
  -1 -13  -4  119.59   12.00
  -1 -13  -4  158.88   11.30
   1 -13   4  136.89   12.80
   1 -13   4  118.59   11.20
   1  13   5   12.70    6.80
  -1 -13  -5    3.20    3.70
   1 -13   5   -4.00    3.90
   1 -13   5   -2.90    3.10
   1 -13   5   -2.90    4.20
   1 -13   5    1.70    4.30
   1 -13   5    1.10    3.80
   1 -13   5    4.30    5.10
  -1 -13  -5    3.20    5.00
  -1 -13  -5    1.20    3.10
   1 -13   5    6.30    7.00
  -1 -13  -5    3.60    4.40
   1  13   6  222.68   13.80
   1  13   6  263.67   20.30
  -1 -13  -6  228.18   15.00
   1 -13   6  222.28   16.30
   1 -13   6  191.18   14.70
   1 -13   6  207.18   16.20
  -1 -13  -6  207.68   14.30
  -1 -13  -6  210.08   15.90
   1 -13   6  184.28   13.90
  -1 -13  -6  216.18   16.60
   1 -13   6  214.38   18.10
   1  13   7    3.50    3.10
   1  13   7    3.50    4.30
   1 -13   7    2.70    5.00
   1 -13   7   -1.60    3.40
  -1 -13  -7   -0.50    3.10
  -1 -13  -7    4.60    3.90
   1 -13   7    0.40    4.60
  -1 -13  -7    0.20    3.00
   1 -13   7   -5.30    6.30
   1 -13   7    2.80    4.30
  -1 -13  -7    1.90    5.30
   1  13   8   29.00    6.20
   1  13   8   28.40    4.00
  -1 -13  -8   32.00    5.20
   1 -13   8   35.70    9.20
   1 -13   8   17.50    5.40
  -1 -13  -8   21.60    3.70
  -1 -13  -8   26.70    6.10
   1 -13   8   17.10    7.50
   1 -13   8   27.90    6.00
   1  13   9   -3.10    2.70
   1  13   9   -7.60    3.50
   1 -13   9    1.60    3.70
   1 -13   9   -0.50    3.10
   1 -13   9   -1.60    5.50
   1 -13   9    3.70    5.00
  -1 -13  -9    2.50    3.40
   1 -13   9   -0.90    4.20
  -1 -13  -9    0.20    2.60
  -1 -13  -9    2.50    3.00
   1  13  10    0.90    4.30
   1  13  10    3.20    2.70
  -1 -13 -10    2.50    2.60
   1 -13  10    5.70    5.20
   1 -13  10    7.60    4.00
  -1 -13 -10    0.00    3.00
   1 -13  10   -1.70    3.10
   1 -13  10    3.70    4.70
  -1 -14   8   30.90    5.30
  -1 -14   8   21.20    3.60
  -1 -14   8   31.10    7.00
  -1 -14   8   19.10    3.40
  -1  14   7   23.10    5.20
  -1 -14   7   16.10    4.50
   1 -14  -7   26.60    4.90
  -1 -14   7   19.80    3.90
  -1 -14   7   39.60    7.80
  -1 -14   7   29.20    5.10
   1 -14  -7   20.40    4.20
  -1  14   6   16.90    5.80
  -1 -14   6   20.50    4.10
  -1 -14   6   25.00    4.20
   1 -14  -6   17.80    4.40
  -1 -14   6   34.20    6.30
  -1 -14   6   27.80    7.20
   1 -14  -6   33.40    5.00
  -1 -14   6   20.70    5.00
   1 -14  -6   26.30    5.70
  -1  14   5    2.20    4.00
  -1 -14   5    2.40    3.60
   1 -14  -5    3.60    4.20
  -1 -14   5   13.10    5.10
  -1 -14   5   10.40    4.60
   1 -14  -5    2.80    3.40
  -1 -14   5   10.90    6.70
   1 -14  -5    0.40    4.80
  -1 -14   5   -2.20    3.50
  -1 -14   5    7.30    3.50
  -1 -14   5    5.00    2.50
  -1  14   4  161.48   13.50
  -1 -14   4  174.88   16.60
  -1 -14   4  193.78   14.70
  -1 -14   4  181.48   13.00
   1 -14  -4  189.38   12.90
  -1 -14   4  173.98   12.20
  -1 -14   4  199.08   14.30
  -1  14   3   -5.80    3.70
  -1 -14   3    2.80    3.20
   1 -14  -3    1.50    3.40
  -1 -14   3    3.90    4.30
   1 -14  -3   10.40    5.00
  -1 -14   3    5.00    4.20
  -1 -14   3    1.80    3.20
  -1 -14   3    3.20    8.10
  -1 -14   3    7.30    4.00
  -1 -14   3    7.40    3.70
   1 -14  -3   -0.50    3.60
  -1 -14   2    8.00    4.60
   1 -14  -2    0.90    3.70
  -1 -14   2    4.00    3.70
  -1 -14   2    1.20    3.10
  -1 -14   2   -3.40    7.10
  -1 -14   2   -1.00    3.30
   1 -14  -2   -0.30    3.30
  -1 -14   2    1.80    4.50
   1 -14  -2    3.50    4.90
  -1 -14   1    3.40    3.40
  -1 -14   1    2.00    4.10
   1 -14  -1    2.70    3.30
   1 -14  -1    1.50    3.80
  -1 -14   1    1.70    5.00
   1 -14  -1    8.60    5.00
  -1 -14   1    2.30    3.60
   1 -14  -1    7.80    7.10
   1 -14   0    0.50    3.80
   1 -14   0   -1.70    7.80
  -1 -14   0    0.10    3.70
  -1 -14   0    9.50    5.80
  -1 -14   0   -0.70    3.20
   1 -14   0    1.10    3.40
   1 -14   0    0.60    4.70
  -1 -14   0   -8.20    5.20
  -1 -14   0    3.80    4.10
   1 -14   1   13.00   10.30
  -1 -14  -1   -3.60    4.20
   1 -14   1   -3.10    2.70
  -1 -14  -1   -1.30    4.10
   1 -14   1    8.20    5.00
  -1 -14  -1    0.60    3.50
  -1 -14  -1    0.10    3.70
   1 -14   1    0.60    3.90
   1 -14   2    3.20    3.30
  -1 -14  -2    6.90    4.30
   1 -14   2   14.70    8.60
   1 -14   2    3.80    4.50
   1 -14   2    4.20    3.90
  -1 -14  -2    0.40    3.40
  -1 -14  -2    4.20    4.70
  -1 -14  -2    1.80    3.60
   1 -14   3   12.30    6.10
   1 -14   3   11.30    4.50
  -1 -14  -3   15.50    3.60
  -1 -14  -3   16.60    5.80
   1 -14   3   19.00    8.00
  -1 -14  -3    6.80    3.60
   1 -14   3    9.80    3.20
   1 -14   3   15.90    5.20
  -1 -14  -3   15.00    4.70
  -1 -14  -4   83.89    8.50
   1 -14   4   91.99   10.20
   1 -14   4  110.89   13.70
  -1 -14  -4  100.19    8.20
   1 -14   4   81.39    6.90
   1 -14   4   80.79    8.30
  -1 -14  -4   90.79    7.20
   1 -14   4  106.49    9.80
   1 -14   4   89.59    8.70
   1  14   5   21.80    6.40
   1 -14   5   18.40    4.20
   1 -14   5   33.70    5.60
   1 -14   5   38.20    8.10
  -1 -14  -5   31.30    5.10
  -1 -14  -5   18.70    3.80
   1 -14   5   17.20    3.60
   1  14   6   38.40    4.50
   1  14   6   38.80    7.70
   1 -14   6   39.60    7.00
   1 -14   6   26.10    5.10
  -1 -14  -6   22.70    3.90
  -1 -14  -6   32.40    4.70
  -1 -14  -6   25.20    4.70
   1 -14   6   31.20    7.60
   1  14   7   84.79    7.50
   1 -14   7   85.19   10.60
   1 -14   7   99.49   10.20
   1 -14   7   96.39    8.10
  -1 -14  -7   88.99    7.60
   1  14   8   40.40    4.10
  -1 -14  -8   35.80    4.50
   1 -14   8   29.70    5.00
   1 -14   8   33.00    7.10
   1 -14   8   37.00    4.70
  -1 -14  -8   38.50    5.70
   1 -15  -5   61.99    5.70
  -1 -15   5   48.30    4.80
  -1 -15   5   57.79    6.80
   1 -15  -4    1.10    2.80
  -1 -15   4   -7.80    6.10
  -1 -15   4   -0.90    3.40
   1 -15  -4    1.90    2.80
  -1 -15   4    2.50    3.00
  -1 -15   4   -6.80    4.10
   1 -15  -4    1.40    3.50
  -1 -15   4    1.40    2.30
   1 -15  -3   20.40    3.80
   1 -15  -3   11.60    3.60
  -1 -15   3   13.20    3.20
   1 -15  -3   24.60    4.80
  -1 -15   3   25.20    4.80
  -1 -15   3    9.30    3.50
  -1 -15   3   13.30    5.80
  -1 -15   2   10.80    5.20
  -1 -15   2   17.30    5.20
  -1 -15   2   15.40    3.70
   1 -15  -2   14.10    4.50
  -1 -15   2   12.60    3.30
   1 -15  -2   14.90    4.10
   1 -15  -2   11.00    3.30
  -1 -15   1   10.50    3.00
  -1 -15   1   13.30    6.00
   1 -15  -1    5.20    2.90
   1 -15  -1    6.20    3.40
  -1 -15   1   15.70    3.80
   1 -15  -1   15.10    4.40
  -1 -15   1   13.80    3.80
   1 -15   0    0.70    2.80
  -1 -15   0   -0.10    4.20
  -1 -15   0   -0.70    2.70
   1 -15   0    1.30    2.70
  -1 -15   0   -0.60    3.00
   1 -15   0   -3.00    3.90
  -1 -15   0    2.70    3.30
   1 -15   1    2.80    2.80
  -1 -15  -1    4.80    3.20
   1 -15   1    9.20    6.10
  -1 -15  -1   12.80    3.80
   1 -15   1    6.70    2.60
  -1 -15  -1   10.00    3.50
   1 -15   1    8.50    4.10
   1 -15   2    8.20    2.60
   1 -15   2   12.40    3.50
   1 -15   2    6.00    6.10
  -1 -15  -2   11.20    3.50
  -1 -15  -2   13.10    3.80
   1 -15   2   12.70    4.10
  -1 -15  -2    7.60    3.90
  -1 -15  -3   11.70    3.50
  -1 -15  -3   23.50    4.10
   1 -15   3   15.90    3.60
  -1 -15  -3   23.90    4.40
   1 -15   3   23.10    7.80
   1 -15   3   15.80    3.00
   1 -15   3   18.50    4.40
  -1 -15  -4    6.60    2.60
  -1 -15  -4    4.80    3.00
   1 -15   4    2.80    3.50
   1 -15   4    3.30    6.40
  -1 -15  -4    3.20    2.90
  -1 -15  -5   36.40    5.70
  -1 -15  -5   45.70    5.20
   1 -15   5   29.30    4.40
   1 -15   5   28.90    6.70
   1 -15   5   51.19    8.30
  -2   0  19   -0.80    2.50
  -2   0  19    2.20    3.50
   2   0 -19   -2.00    3.00
  -2   0  18    9.60    4.00
  -2   0  18    9.70    4.50
   2   0 -18    4.00    4.60
  -2   0  17    0.30    4.00
   2   0 -17   -2.00    3.50
  -2   0  17    6.50    4.80
   2   0 -17   -2.30    2.90
   2   0 -16  282.47   18.30
  -2   0  16  321.77   19.40
  -2   0  16  283.17   17.40
  -2   0  16  281.87   19.20
   2   0 -16  279.87   17.80
   2   0 -16  265.27   20.90
  -2   0  15    0.60    4.40
   2   0 -15   -1.30    4.80
  -2   0  14  131.29   10.30
   2   0 -14  125.19   12.50
  -2   0  14  143.59   11.30
   2   0 -14  121.79   10.90
  -2   0  14  131.19   11.70
   2   0 -14  121.69   10.70
  -2   0  13   -2.60    3.10
   2   0 -13   -7.50    3.30
   2   0 -13    1.40   18.60
   2   0 -13   -1.80    3.60
   2   0 -13   -5.30    4.60
  -2   0  13    0.80    3.80
  -2   0  13   -2.20    5.40
  -2   0  12  501.05   29.20
  -2   0  12  503.65   32.80
  -2   0  12  472.75   30.10
   2   0 -12  491.65   30.60
  -2   0  12  459.75   27.90
   2   0 -12  490.95   42.20
  -2   0  11   -6.40    2.50
  -2   0  11   -1.80    2.50
   2   0 -11   -4.30    2.80
   2   0 -11   -3.80    8.30
  -2   0  11    4.00    4.10
   2   0 -11   -0.20    4.00
  -2   0  11    1.30    3.10
  -2   0  11   -0.60    3.20
   2   0 -11    2.20    3.00
   2   0 -10 1220.08   69.99
   2   0 -10 1160.88   68.09
   2   0 -10 1262.47   78.99
  -2   0  10 1289.77   69.09
  -2   0  10 1264.57   69.09
   2   0 -10 1282.07   68.79
  -2   0   9    1.80    2.70
  -2   0   9   -3.90    3.40
   2   0  -9   -2.30    3.10
   2   0  -9   -5.40    5.90
   2   0  -8  453.75   26.60
  -2   0   8  445.06   25.60
   2   0  -8  443.06   33.60
  -2   0   8  418.86   26.10
  -2   0   7   -2.10    1.70
   2   0  -7   -4.70    6.50
  -2   0   7    3.00    5.60
   2   0  -6   82.79    7.10
  -2   0   6   74.69    6.80
   2   0  -6   73.69   11.30
   2   0  -5    1.30    2.40
   2   0  -5   -2.20    6.00
   2   0  -5    0.40    4.80
   2   0  -4 4979.40  255.27
   2   0  -4 4544.75  252.07
   2   0  -4 4399.36  248.68
   2   0  -3    2.20    3.80
   2   0  -3   -0.10    4.40
  -2   0   2 4162.78  221.08
   2   0  -2 3935.51  218.78
  -2   0   1    2.30    2.80
   2   0  -1    1.10    3.00
  -2   0   0 9999.00  535.85
  -2   0  -1    0.20    1.90
  -2   0  -1    2.10    2.60
   2   0   1    1.30    3.10
   2   0   1    1.30    2.40
  -2   0  -2   92.89   10.90
  -2   0  -2  107.59   10.20
   2   0   2  110.99   11.00
  -2   0  -3    1.30    4.10
  -2   0  -3   -1.80    3.20
   2   0   3    1.50    4.30
   2   0   4 2249.47  123.39
  -2   0  -4 2174.18  117.59
  -2   0  -4 2113.69  122.69
   2   0   5    0.30    2.70
  -2   0  -5    0.20    5.10
  -2   0  -5    1.00    2.40
   2   0   5    0.00    4.90
   2   0   6  255.17   23.50
   2   0   6  223.28   15.80
  -2   0  -6  256.77   15.30
   2   0   7   -1.10    6.70
   2   0   7   -2.50    3.20
   2   0   8  156.68   10.90
  -2   0  -8  170.88   11.70
   2   0   8  125.49   20.10
   2   0   8  161.98   12.10
  -2   0  -9    2.80    2.30
  -2   0  -9   -1.40    2.80
   2   0   9    0.30    2.60
   2   0   9   -8.30    3.40
   2   0   9   -4.30    2.60
   2   0   9   -5.70    3.00
   2   0   9   -0.50    8.50
  -2   0 -10   -0.20    3.30
  -2   0 -10   -0.80    2.40
   2   0  10    2.70    2.60
   2   0  10    0.20    3.30
  -2   0 -10   -1.70    2.40
   2   0  10    3.60    2.50
   2   0  10    1.80    2.50
   2   0  11   -7.10    4.10
   2   0  11   -0.30    2.90
  -2   0 -11   -1.00    2.40
   2   0  11    4.80    3.00
  -2   0 -11   -0.30    2.70
   2   0  11   -2.80    3.50
   2   0  11    1.60    3.50
   2   0  12   87.09    8.50
   2   0  12   73.19    8.30
  -2   0 -12   82.89    7.70
  -2   0 -12   79.19    9.50
  -2   0 -12   83.49    7.50
  -2   0 -13   -5.70    3.10
  -2   0 -13   -1.60    5.00
   2   0  13   -1.50    3.70
  -2   0 -13   -2.10    3.10
   2   0  13    2.80    3.80
   2   0  13   -5.60    4.10
   2   0  14  655.43   36.70
  -2   0 -14  621.64   37.80
  -2   0 -14  615.84   35.10
   2   0  14  569.94   36.30
   2   0  14  618.74   35.20
  -2   0 -14  615.64   35.50
   2   0  15    0.90    4.90
  -2   0 -15   -3.90    3.40
  -2   0 -15   -6.40    3.30
   2   0  15   -5.00    4.10
   2   0  15    0.50    3.90
  -2   0 -15   -4.40    5.20
  -2   0 -16   -4.50    3.50
   2   0  16   -4.30    4.10
   2   0  16    3.50    4.80
   2   0  16   -2.30    3.30
  -2   0 -16   -2.40    3.10
  -2   0 -17   -4.90    3.20
   2   0  17    2.00    4.50
   2   0  17    3.10    3.10
  -2   0 -17   -1.50    3.20
   2   0  17   -5.10    3.90
   2   0  18   18.50    4.40
  -2   0 -18    9.40    3.80
   2   0  18   20.20    5.20
   2   1 -19   32.90    4.30
  -2   1  19   24.80    4.00
  -2   1  19   39.70    5.20
  -2  -1  19   48.50    5.50
  -2  -1  19   34.20    6.00
   2  -1 -19   41.40    4.90
  -2   1  18    7.10    4.20
   2   1 -18    0.80    2.60
   2   1 -18   -0.90    3.60
  -2   1  18   -2.80    3.60
  -2  -1  18    1.70    4.30
   2  -1 -18   -2.30    3.40
  -2  -1  18    4.10    4.30
   2   1 -17   12.00    4.00
  -2   1  17   16.80    5.30
  -2   1  17   14.90    5.10
   2   1 -17   17.10    7.40
   2   1 -17   13.50    3.90
  -2  -1  17   12.30    4.40
   2  -1 -17   14.40    4.50
  -2  -1  17   20.40    5.20
  -2  -1  17   12.50    3.40
   2   1 -16    0.60    4.70
  -2   1  16    6.40    3.80
  -2   1  16    6.20    4.60
   2   1 -16   -3.50    3.80
   2   1 -16   -3.90    3.90
  -2   1  16   -1.80    4.40
  -2  -1  16   -4.70    4.60
   2  -1 -16   -7.20    3.10
   2  -1 -16   -6.60    3.50
  -2  -1  16    5.90    3.70
  -2  -1  16   -2.30    4.20
  -2   1  15   79.69   12.10
   2   1 -15   78.79   10.90
  -2   1  15   66.19    8.80
  -2   1  15   91.89   11.50
  -2  -1  15  107.79   10.80
  -2  -1  15   84.99    7.70
  -2  -1  15   85.59    9.30
   2   1 -14  150.48   13.40
   2   1 -14  117.29   10.90
  -2   1  14  128.19   10.90
   2   1 -14  246.68   59.59
  -2   1  14  116.29   11.70
  -2   1  14  140.29   11.40
   2   1 -14  142.99   11.30
  -2  -1  14  144.29   11.50
  -2  -1  14  131.09    9.90
   2  -1 -14  131.59   12.40
   2  -1 -14  118.99   10.40
  -2  -1  14  140.09   11.10
   2  -1 -14  114.99   10.40
   2   1 -13  400.46   24.10
   2   1 -13  426.36   26.80
  -2   1  13  364.86   23.60
  -2   1  13  388.66   24.40
   2   1 -13  359.86   24.00
   2   1 -13  399.86   47.00
   2  -1 -13  380.66   23.70
  -2  -1  13  394.16   24.20
   2  -1 -13  432.46   24.20
  -2  -1  13  384.76   23.20
  -2  -1  13  424.46   24.90
  -2  -1  13  430.56   25.60
   2  -1 -13  378.56   25.70
   2   1 -12   22.30   14.50
  -2   1  12   36.20    6.10
   2   1 -12   47.40    8.00
  -2   1  12   39.20    6.30
  -2   1  12   33.10    4.40
   2  -1 -12   39.60    6.90
  -2  -1  12   50.29    6.40
   2  -1 -12   15.00   13.40
   2   1 -11  309.77   20.70
  -2   1  11  285.97   18.60
  -2   1  11  307.47   18.20
  -2   1  11  297.87   19.30
   2   1 -11  308.87   30.50
   2   1 -11  316.07   18.50
  -2   1  11  268.27   17.70
   2   1 -11  283.17   18.50
   2  -1 -11  263.37   28.40
  -2  -1  11  312.17   19.50
  -2  -1  11  295.07   17.90
  -2  -1  11  313.87   18.70
   2  -1 -11  308.57   18.40
   2  -1 -11  310.77   20.10
   2  -1 -11  302.87   18.30
  -2  -1  11  278.77   19.70
  -2  -1  11  304.87   18.90
  -2   1  10   -4.20    2.80
   2   1 -10   -4.70    2.20
   2   1 -10    2.10    7.90
   2   1 -10    0.00    2.80
   2   1 -10   -4.00    3.40
  -2   1  10    2.20    3.10
  -2   1  10   -0.90    2.60
  -2   1  10   -5.20    3.70
   2  -1 -10    0.40    2.50
  -2  -1  10    3.20    3.70
   2  -1 -10   -2.80    3.10
   2  -1 -10   -2.80    3.70
  -2  -1  10    0.50    2.20
   2  -1 -10   -1.90    2.30
  -2  -1  10   -0.30    2.60
   2   1  -9   56.39   18.60
   2   1  -9   67.99    8.10
  -2   1   9   67.79    9.60
  -2  -1   9   82.39    7.50
   2  -1  -9   71.89    7.60
  -2  -1   9   77.69    6.80
   2  -1  -9   69.79   12.50
   2   1  -8   18.70    9.30
  -2   1   8   17.50    4.50
   2   1  -8   20.80    4.60
  -2   1   8   19.40    4.10
   2  -1  -8   19.50    8.00
  -2  -1   8   17.30    3.70
   2  -1  -8   14.40    4.20
  -2   1   7  113.09    9.40
   2  -1  -7  113.59   13.70
   2  -1  -7  110.19   11.40
  -2   1   6  239.28   14.70
   2  -1  -6  215.88   18.20
   2  -1  -6  217.88   14.40
   2   1  -5   56.49    5.50
  -2   1   5   52.19    5.50
   2   1  -5   41.50    9.20
   2  -1  -5   50.09    5.40
   2  -1  -5   44.10    7.40
   2  -1  -5   36.00    8.80
   2   1  -4  235.88   15.00
   2   1  -4  244.48   20.80
  -2   1   4  274.27   15.40
   2  -1  -4  254.77   17.90
   2  -1  -4  240.98   20.30
   2   1  -3   85.09   11.10
   2  -1  -3   92.89    9.50
   2  -1  -3   90.59   11.20
   2   1  -2 1279.17   75.89
  -2   1   2 1348.97   75.69
   2  -1  -2 1336.87   76.19
   2  -1  -2 1467.95   75.69
  -2   1   1 6140.69  310.07
   2   1  -1 5475.25  309.47
   2  -1  -1 6025.80  309.47
   2  -1  -1 5379.26  308.87
   2   1   0   11.10    3.70
  -2   1   0    7.60    3.40
  -2  -1   0   10.30    3.40
   2  -1   0    6.70    3.70
  -2   1  -1   49.00    5.00
   2   1   1   44.90    6.70
  -2   1  -1   56.69    7.00
   2   1   1   54.39    6.70
   2  -1   1   46.40    5.00
  -2  -1  -1   59.79    7.00
  -2  -1  -1   47.70    6.90
  -2   1  -2  521.35   33.10
   2   1   2  500.75   33.40
  -2   1  -2  580.44   31.80
   2   1   2  535.65   31.50
  -2  -1  -2  521.45   31.50
  -2  -1  -2  534.75   33.80
   2  -1   2  545.25   32.00
   2   1   3 2106.19  116.69
  -2   1  -3 2173.98  115.29
   2  -1   3 2078.39  115.29
  -2  -1  -3 1956.60  116.29
  -2  -1  -3 2037.40  114.99
  -2   1  -4  376.56   25.60
   2   1   4  360.66   27.00
   2   1   4  367.66   21.00
  -2   1  -4  359.16   20.90
  -2  -1  -4  333.07   23.70
  -2  -1  -4  347.27   26.50
   2   1   5  111.49   14.90
  -2   1  -5  110.09    8.00
   2   1   5  110.09    8.50
  -2   1  -5  103.79   14.00
   2  -1   5  133.89   15.50
  -2  -1  -5  110.99    8.10
  -2  -1  -5   99.79   14.70
  -2   1  -6  424.06   34.10
   2   1   6  453.45   35.60
   2   1   6  445.06   26.80
  -2  -1  -6  499.15   26.70
   2   1   7  168.68   21.40
   2   1   7  183.98   15.30
  -2  -1  -7  184.38   13.20
   2  -1   7  204.28   21.60
  -2   1  -8  148.09   11.20
   2   1   8  150.68   10.50
   2   1   8  147.89   22.00
  -2  -1  -8  149.09   11.10
   2  -1   8  143.59   10.10
   2   1   9  106.09   19.90
  -2   1  -9  124.29    9.40
   2   1   9  118.69    9.10
  -2   1  -9  103.09   11.40
   2   1   9  133.99    9.80
   2   1   9  149.88   11.30
  -2   1  -9  144.79   10.90
   2   1   9  148.29    9.80
  -2  -1  -9  139.69   10.40
   2  -1   9  134.79    9.50
  -2  -1  -9  143.09    9.00
   2  -1   9  119.99    9.40
  -2  -1  -9  129.09    8.80
   2  -1   9  132.39    9.80
   2   1  10  516.45   29.10
  -2   1 -10  515.25   29.10
  -2   1 -10  579.14   31.10
  -2   1 -10  504.35   29.20
   2   1  10  481.65   28.90
   2   1  10  477.95   29.70
   2   1  10  564.74   30.00
   2   1  10  533.15   31.00
  -2  -1 -10  510.45   29.10
   2  -1  10  445.16   31.90
   2  -1  10  460.55   29.50
   2  -1  10  505.35   29.70
  -2  -1 -10  482.35   28.80
   2  -1  10  539.45   30.10
  -2  -1 -10  561.94   30.80
   2   1  11   68.49    7.20
   2   1  11   56.09    8.30
   2   1  11   54.19    7.00
   2   1  11   71.09    6.70
  -2   1 -11   77.59    8.60
  -2   1 -11   59.19    6.30
  -2   1 -11   60.89    7.30
   2   1  11   67.79    6.70
   2  -1  11   67.79    7.00
   2  -1  11   73.99    6.50
   2  -1  11   53.99    9.20
  -2  -1 -11   63.39    6.40
  -2  -1 -11   68.29    7.10
  -2  -1 -11   68.09    8.20
   2  -1  11   70.59    7.70
   2  -1  11   62.49    7.20
   2   1  12  230.28   17.10
  -2   1 -12  292.07   18.70
  -2   1 -12  243.18   16.10
  -2   1 -12  261.07   16.20
   2   1  12  255.67   15.80
   2   1  12  257.57   17.10
   2   1  12  260.77   16.30
  -2  -1 -12  261.67   16.10
  -2  -1 -12  251.47   18.00
   2  -1  12  254.57   17.10
  -2  -1 -12  237.08   30.80
   2  -1  12  248.68   17.10
   2  -1  12  262.77   19.50
   2  -1  12  231.08   16.50
  -2  -1 -12  268.87   15.90
   2  -1  12  248.88   15.80
   2   1  13   60.49    7.20
   2   1  13   48.10    7.00
  -2   1 -13   52.09    6.00
  -2   1 -13   52.79    8.50
  -2   1 -13   41.40    5.80
   2   1  13   62.39    6.10
   2   1  13   66.69    7.90
  -2  -1 -13   50.69    6.80
   2  -1  13   57.59    7.50
   2  -1  13   61.59    7.60
  -2  -1 -13   23.50   23.90
   2  -1  13   53.59    6.90
   2  -1  13   46.50    8.80
  -2  -1 -13   51.09    6.50
  -2  -1 -13   66.69    8.80
   2   1  14   18.80    5.30
  -2   1 -14   13.00    4.30
  -2   1 -14   25.30   28.80
  -2   1 -14   10.70    6.00
   2   1  14   13.30    4.60
   2   1  14    9.90    5.40
  -2   1 -14   13.70    4.00
   2  -1  14   19.60    4.30
  -2  -1 -14   12.60    5.60
   2  -1  14    8.50    5.10
   2  -1  14    8.20    6.00
  -2  -1 -14    9.00    3.70
  -2  -1 -14   16.80    4.40
   2  -1  14   15.00    5.20
   2   1  15   26.80    6.10
   2   1  15   34.40    6.30
  -2   1 -15   32.60    7.40
  -2   1 -15   18.70    4.60
   2   1  15   29.60    5.00
  -2  -1 -15   29.40    5.30
   2  -1  15   17.90    3.90
   2  -1  15   25.80    5.70
   2  -1  15   19.40    5.50
  -2  -1 -15   26.10    4.30
   2   1  16    5.80    3.80
   2   1  16    7.90    4.90
  -2   1 -16    6.50    4.00
   2   1  16    9.60    5.50
  -2   1 -16    2.40    5.90
  -2   1 -16   -2.50    3.20
   2  -1  16    4.40    7.40
  -2  -1 -16    6.70    3.00
  -2  -1 -16    5.40    4.00
   2  -1  16    8.00    4.80
  -2   1 -17    1.70    3.60
  -2   1 -17   -0.70    2.90
   2   1  17   11.00    5.00
   2   1  17    0.00    3.60
   2   1  17    6.10    3.90
  -2  -1 -17    0.80    3.50
   2  -1  17    6.00    4.50
   2  -1  17   -7.50    3.70
   2   1  18   -0.70    3.30
   2   1  18    2.90    4.30
  -2   1 -18    4.70    3.50
  -2   1 -18    1.20    3.10
   2  -1  18    0.40    3.50
  -2  -1 -18    2.60    3.40
   2  -1  18    1.30    4.10
   2   2 -18    5.90    3.70
  -2   2  18    9.30    3.00
  -2   2  18    4.00    4.20
   2   2 -18    6.20    3.00
  -2   2  18    7.50    4.10
  -2  -2  18    9.20    3.70
   2  -2 -18    5.00    3.30
  -2  -2  18    9.10    4.10
  -2   2  17   89.99    8.00
   2   2 -17   72.79    7.90
  -2   2  17   70.29    8.70
   2   2 -17   75.79   10.40
  -2   2  17   92.39    8.90
   2   2 -17   77.19    8.10
  -2  -2  17   76.69    8.50
  -2  -2  17   67.79    7.30
  -2  -2  17   98.59    8.50
   2  -2 -17   86.09    7.70
  -2   2  16   17.00    5.70
   2   2 -16   -3.10    4.90
  -2   2  16    8.60    4.30
  -2   2  16    9.60    4.80
   2   2 -16   -1.70    3.80
   2   2 -16    1.40    4.00
  -2  -2  16    9.80    7.80
   2  -2 -16    0.40    3.80
  -2  -2  16    3.20    4.40
  -2  -2  16    7.10    4.40
  -2   2  15  133.29   11.00
   2   2 -15  119.59   10.30
   2   2 -15   97.79   10.70
   2   2 -15  116.69   12.50
  -2   2  15  117.09   11.40
  -2   2  15  118.49   10.50
   2  -2 -15  125.89    9.10
  -2  -2  15  141.69   10.80
  -2  -2  15  122.59   10.80
   2  -2 -15  121.39   10.10
  -2  -2  15   99.19   11.80
   2   2 -14    9.30    4.50
  -2   2  14    5.50    4.20
  -2   2  14   15.40    5.10
  -2   2  14   10.10    4.90
   2   2 -14   12.50    6.60
   2   2 -14   22.50   32.80
   2   2 -14   10.10    4.50
  -2  -2  14   12.90    4.90
  -2  -2  14   11.80    4.60
  -2  -2  14   16.30    6.00
   2  -2 -14   15.70    4.60
   2  -2 -14    8.50    3.60
  -2   2  13   -0.50    3.50
   2   2 -13  -22.40   15.50
  -2   2  13   -2.30    3.80
  -2   2  13   -4.90    3.80
   2   2 -13   -2.50    3.70
   2   2 -13   -3.60    5.00
  -2   2  13   -5.00    3.70
   2   2 -13   -2.90    3.40
   2  -2 -13   -1.90    3.50
  -2  -2  13   -3.40    2.90
  -2  -2  13   -1.50    4.80
   2  -2 -13   -4.00    3.10
  -2  -2  13   -0.20    3.50
   2   2 -12  139.49   12.90
   2   2 -12  179.98   14.90
  -2   2  12  155.38   15.00
  -2   2  12  158.78   13.30
  -2   2  12  173.58   12.20
  -2  -2  12  183.48   13.70
  -2  -2  12  184.78   11.40
  -2  -2  12  188.08   12.50
  -2  -2  12  186.18   13.00
   2  -2 -12  182.98   12.50
   2  -2 -12  182.28   19.50
  -2  -2  12  169.48   14.80
   2   2 -11  110.29   11.30
  -2   2  11   86.39    9.20
   2   2 -11   85.99   17.90
  -2   2  11  103.89    9.00
  -2   2  11   96.89   10.70
  -2   2  11  103.59    8.80
  -2   2  11  114.69    9.00
   2   2 -11  104.79    8.60
   2   2 -11   91.89    8.50
  -2  -2  11  107.99    7.70
  -2  -2  11   96.59    8.10
   2  -2 -11  113.59    9.80
  -2  -2  11  118.89   10.40
  -2  -2  11  111.59    9.60
   2  -2 -11  100.19    8.10
  -2  -2  11  109.49    8.50
  -2  -2  11  102.99    8.70
   2  -2 -11   96.39    8.60
   2  -2 -11   70.89   15.50
  -2   2  10  112.39   11.40
  -2   2  10  113.69    9.10
  -2   2  10  118.49    9.20
   2   2 -10  139.89   11.50
  -2   2  10  125.09   10.20
   2   2 -10  105.19    9.60
   2   2 -10  135.39   21.30
  -2  -2  10  138.69    9.40
   2  -2 -10  133.59   10.70
   2  -2 -10  129.99   10.00
   2  -2 -10   91.39   14.60
  -2  -2  10  140.59   10.40
   2  -2 -10  123.59    8.80
   2  -2 -10  125.69    9.30
  -2   2   9   86.59    7.70
  -2   2   9   95.59    9.40
  -2   2   9  103.99    7.80
   2   2  -9  105.29    9.50
   2   2  -9  113.89   18.60
  -2   2   9   85.89    8.50
   2  -2  -9  101.59    7.70
   2  -2  -9   80.09   12.80
  -2  -2   9   89.79    8.70
   2  -2  -9   94.99    7.70
   2  -2  -9  103.49    8.70
  -2  -2   9  110.49    8.10
  -2  -2   9  118.49    7.90
  -2   2   8  120.59   10.50
   2   2  -8  117.79   10.10
  -2   2   8  119.39    9.50
   2  -2  -8  123.59   14.80
  -2  -2   8  127.49    8.90
   2   2  -7  602.44   33.40
  -2   2   7  580.54   32.90
   2  -2  -7  540.75   32.90
   2  -2  -7  576.94   37.40
  -2   2   6  966.20   51.39
   2   2  -6  883.51   51.19
  -2   2   6 1010.10   59.99
   2  -2  -6  861.71   53.99
   2  -2  -6  890.71   50.89
   2   2  -5 1247.78   65.89
   2   2  -5 1064.89   73.89
  -2   2   5 1301.87   66.29
   2  -2  -5 1238.68   68.89
   2  -2  -5 1132.49   65.79
   2   2  -4  754.12   40.50
  -2   2   4  746.53   46.00
  -2   2   4  722.33   40.70
   2  -2  -4  735.33   43.00
   2  -2  -4  699.53   46.30
  -2   2   3 5652.93  312.27
  -2   2   3 6136.39  316.27
  -2   2   3 5541.85  314.07
   2  -2  -3 5962.50  314.17
   2  -2  -3 5873.31  316.57
  -2   2   2 1623.04   92.99
  -2   2   2 1647.14   92.79
   2   2  -2 1757.72   94.09
   2  -2  -2 1824.82   92.69
   2  -2  -2 1550.84   93.09
   2   2  -1    0.60    4.00
  -2   2   1    5.00    2.50
  -2   2   1    5.20    3.60
   2  -2  -1    6.30    4.20
   2  -2  -1    5.20    2.40
  -2   2   0  184.78   15.40
   2   2   0  177.18   12.80
   2  -2   0  177.38   13.70
  -2  -2   0  155.78   12.70
   2   2   1    5.20    3.00
  -2   2  -1    0.80    4.30
  -2   2  -1    2.60    1.20
   2   2   1    0.00    4.00
  -2  -2  -1    0.90    2.80
   2   2   2  330.37   23.40
  -2   2  -2  334.07   19.40
   2   2   2  304.87   19.10
  -2  -2  -2  299.07   22.80
  -2  -2  -2  301.57   19.50
   2   2   3   35.50    7.90
   2   2   3   40.60    4.90
  -2  -2  -3   45.10    6.30
  -2  -2  -3   44.20    8.60
  -2   2  -4    0.90    3.50
   2   2   4    4.90    5.40
   2   2   4    1.80    2.50
  -2  -2  -4    8.30    5.00
  -2  -2  -4    2.90    3.50
   2   2   5 1716.13   88.39
  -2   2  -5 1510.75   87.69
  -2   2  -5 1794.82   94.69
  -2  -2  -5 1467.45   90.49
   2   2   6    0.10    2.90
  -2   2  -6   -1.70    2.20
   2   2   6   -3.80    5.80
  -2   2  -6    3.70    6.40
   2  -2   6    1.30    1.10
  -2  -2  -6   -0.30    2.50
  -2   2  -7  426.66   23.30
   2   2   7  372.16   34.00
   2   2   7  410.56   24.00
   2   2   7  378.06   22.60
  -2  -2  -7  364.06   22.90
   2  -2   7  356.66   22.40
   2   2   8   11.70    3.30
  -2   2  -8    7.10    3.20
   2   2   8   12.10    4.50
   2   2   8   11.10    7.70
   2  -2   8    8.80    2.90
  -2  -2  -8    8.00    3.50
   2   2   9   57.09    6.20
   2   2   9   64.99    7.60
   2   2   9   59.89    6.20
  -2   2  -9   54.29    6.80
   2   2   9   54.69    5.70
   2   2   9   55.69   23.40
   2  -2   9   56.69    6.10
  -2  -2  -9   64.09    7.00
   2  -2   9   59.09    8.20
   2  -2   9   58.79    6.10
  -2  -2  -9   55.59    5.30
  -2  -2  -9   58.49    5.20
   2  -2   9   61.09    6.00
   2   2  10  572.94   30.40
   2   2  10  534.45   49.40
   2   2  10  523.25   29.50
  -2   2 -10  523.85   29.50
   2   2  10  486.65   30.20
   2   2  10  501.55   29.40
  -2   2 -10  531.95   29.50
   2  -2  10  534.65   30.30
  -2  -2 -10  528.75   29.00
  -2  -2 -10  492.35   30.60
   2  -2  10  475.75   29.00
   2  -2  10  504.25   30.10
  -2  -2 -10  516.85   29.30
   2  -2  10  522.65   32.10
   2  -2  10  496.15   29.90
   2   2  11  227.58   15.40
   2   2  11  242.88   17.30
   2   2  11  227.98   16.90
  -2   2 -11  249.48   16.90
   2   2  11  216.78   15.60
   2   2  11  216.08   35.10
  -2   2 -11  235.18   14.70
  -2  -2 -11  234.98   14.30
  -2  -2 -11  240.78   26.10
  -2  -2 -11  230.28   16.10
   2  -2  11  223.38   17.70
   2  -2  11  238.88   14.40
   2  -2  11  242.28   15.70
   2  -2  11  200.08   15.10
   2  -2  11  236.98   15.60
   2   2  12   27.80    5.50
   2   2  12   27.40    5.50
   2   2  12   17.90    4.30
  -2   2 -12   20.30    6.00
   2   2  12   15.80    6.90
  -2   2 -12   13.80    4.20
   2   2  12   21.30    4.10
  -2   2 -12   15.50    3.90
  -2  -2 -12   23.90    3.80
   2  -2  12   20.30    4.00
  -2  -2 -12   11.60   20.60
   2  -2  12   21.70    5.70
   2  -2  12   19.80    5.00
   2  -2  12   19.00    8.20
  -2  -2 -12   18.40    4.00
   2  -2  12   18.40    4.80
  -2   2 -13   79.39    8.60
   2   2  13   90.39    9.30
   2   2  13  102.79    9.20
   2   2  13   95.19    8.50
   2   2  13   94.99    9.50
  -2   2 -13   89.89   10.60
  -2   2 -13   80.39    8.00
  -2  -2 -13   92.79    7.90
   2  -2  13   81.89    7.60
   2  -2  13   88.79    8.50
   2  -2  13   94.39    9.70
   2  -2  13   91.39   12.60
   2  -2  13   94.79    9.20
  -2  -2 -13   88.39    8.50
   2   2  14    6.00    4.70
   2   2  14    2.30    3.00
  -2   2 -14   -7.90    4.40
   2   2  14    3.50    4.00
   2   2  14    4.90    4.80
  -2   2 -14   -3.80    3.50
  -2   2 -14    1.50    3.90
   2  -2  14   -0.90    2.30
   2  -2  14    0.00    4.40
   2  -2  14    6.90    6.20
  -2  -2 -14    3.80    3.20
  -2  -2 -14    2.40    3.60
   2  -2  14    3.40    3.30
   2  -2  14    2.50    4.30
  -2   2 -15    6.70    5.20
   2   2  15    6.80    4.60
  -2   2 -15    4.40    4.00
   2   2  15   10.40    4.20
  -2   2 -15    1.20    3.80
   2   2  15    5.00    5.20
  -2  -2 -15   13.30    3.00
   2  -2  15   14.10    5.00
  -2  -2 -15    6.20    4.20
   2  -2  15    6.30    4.80
  -2   2 -16   -2.30    3.50
  -2   2 -16   10.50    5.40
   2   2  16    1.80    5.60
   2   2  16    4.80    4.10
  -2   2 -16   -0.50    3.80
   2   2  16    0.10    4.50
   2  -2  16    4.10    4.40
   2  -2  16   -3.90    6.40
  -2  -2 -16    1.20    3.60
  -2   2 -17    2.30    5.70
  -2   2 -17   -3.30    2.80
  -2   2 -17   -2.20    3.40
   2   2  17   -5.10    5.30
   2   2  17   -1.30    3.90
   2   2  17    1.60    4.50
   2  -2  17    3.80    4.50
  -2  -2 -17   -5.00    3.60
   2  -2  17   -5.80    3.70
   2   2  18    5.30    4.30
  -2   2 -18    3.00    3.50
   2   2  18    4.20    3.00
   2   2  18    6.70    3.60
  -2   2 -18    3.10    2.50
   2  -2  18    2.40    3.90
  -2  -2 -18   -0.20    3.10
   2   3 -18  199.68   14.20
  -2   3  18  227.68   14.00
  -2   3  18  222.08   15.20
   2   3 -18  244.58   14.80
   2  -3 -18  250.07   14.10
  -2  -3  18  233.78   14.70
  -2   3  17   19.80    4.20
  -2   3  17   14.90    5.00
  -2   3  17   19.10    5.10
   2   3 -17   17.20    5.70
   2   3 -17   22.10    4.90
   2   3 -17   19.30    4.40
  -2  -3  17   29.20    5.30
  -2  -3  17   15.40    4.30
  -2  -3  17   18.00    4.60
   2  -3 -17   15.00    3.90
  -2   3  16   42.10    9.30
   2   3 -16   25.80    5.10
   2   3 -16   33.00    6.00
  -2   3  16   38.90    6.40
  -2   3  16   37.80    5.60
   2   3 -16   39.20    7.20
   2  -3 -16   31.20    4.80
  -2  -3  16   21.70    6.70
  -2  -3  16   29.80    5.70
  -2  -3  16   39.10    5.90
  -2  -3  16   26.20    5.90
   2   3 -15   43.20    8.20
  -2   3  15   35.60    4.50
  -2   3  15   37.90    6.90
   2   3 -15   44.80    6.60
  -2   3  15   49.99    7.70
  -2   3  15   45.00    6.30
   2   3 -15   60.39    7.00
  -2  -3  15   60.29    7.30
  -2  -3  15   46.30    6.70
  -2  -3  15   43.80    7.20
   2  -3 -15   46.20    6.00
  -2  -3  15   46.90    8.10
   2   3 -14   93.19   33.80
  -2   3  14  107.19   11.00
   2   3 -14   96.19   16.50
  -2   3  14  104.09   10.20
   2   3 -14  109.99   10.60
   2   3 -14  129.39   10.10
  -2   3  14   93.39    9.40
  -2   3  14  119.79   10.10
  -2  -3  14  122.69    9.90
   2  -3 -14  105.89    9.90
  -2  -3  14  111.99   10.20
  -2  -3  14  103.79   11.30
   2   3 -13    5.40    3.90
  -2   3  13   -4.00    3.60
  -2   3  13    1.00    3.90
   2   3 -13   16.50   16.20
  -2   3  13    1.70    5.90
   2   3 -13   -5.60    4.50
  -2   3  13    2.80    4.70
   2   3 -13   -2.30    3.50
  -2   3  13    2.40    3.90
  -2  -3  13   -1.40    2.60
   2  -3 -13    7.30    2.90
  -2  -3  13   -0.70    3.90
   2  -3 -13   -0.80    3.60
  -2  -3  13    3.80    4.70
  -2  -3  13   -1.50    4.40
  -2  -3  13    0.60    3.60
   2   3 -12   15.80    4.30
   2   3 -12    9.70    4.10
  -2   3  12   19.50    6.30
  -2   3  12   12.50    4.10
   2   3 -12   17.20   16.50
  -2   3  12   13.20    4.40
   2   3 -12   19.20    6.40
  -2   3  12   16.00    4.50
  -2   3  12   13.10    5.00
  -2  -3  12   11.40    5.90
  -2  -3  12   24.00    6.00
  -2  -3  12   15.10    4.10
   2  -3 -12   22.00    4.50
   2  -3 -12   14.90    4.00
  -2  -3  12   13.60    4.60
  -2   3  11  148.79   10.70
   2   3 -11  154.38   10.70
   2   3 -11  170.68   27.40
   2   3 -11  133.89   12.80
   2   3 -11  149.09   11.50
  -2   3  11  130.69   11.60
  -2   3  11  150.18   11.30
  -2   3  11  138.79   11.00
  -2  -3  11  143.39   12.60
  -2  -3  11  133.19   10.70
  -2  -3  11  131.79   10.30
  -2  -3  11  143.29   11.60
  -2  -3  11  144.79   10.40
   2  -3 -11  143.79    9.80
  -2   3  10  237.58   14.00
   2   3 -10  214.38   19.50
  -2   3  10  192.88   15.80
   2   3 -10  242.28   27.20
  -2   3  10  211.68   13.60
   2   3 -10  183.68   13.50
   2   3 -10  210.18   15.90
  -2   3  10  211.98   14.70
   2  -3 -10  188.88   22.00
  -2  -3  10  187.38   14.40
   2  -3 -10  222.28   13.60
   2  -3 -10  227.88   14.50
   2  -3 -10  211.88   12.90
  -2  -3  10  204.98   13.50
  -2  -3  10  206.88   15.50
  -2  -3  10  211.18   13.80
  -2   3   9  284.87   18.60
   2   3  -9  325.77   29.50
  -2   3   9  260.47   18.10
   2   3  -9  287.87   18.20
  -2  -3   9  237.18   16.00
   2  -3  -9  258.27   22.90
   2  -3  -9  277.57   16.90
  -2  -3   9  245.88   16.30
   2  -3  -9  256.57   16.00
  -2   3   8  546.95   34.00
   2   3  -8  585.84   34.60
  -2   3   8  630.84   35.20
   2  -3  -8  629.14   38.80
   2  -3  -8  586.94   33.90
  -2  -3   8  572.24   33.40
  -2   3   7  470.65   27.10
   2   3  -7  426.76   26.40
  -2   3   7  489.55   36.80
   2  -3  -7  466.35   30.00
  -2  -3   7  401.16   25.60
  -2   3   6 1335.77   79.69
   2  -3  -6 1235.88   72.89
  -2   3   5   37.40    8.70
   2   3  -5   49.50    4.90
   2  -3  -5   43.50    6.50
   2  -3  -5   33.00    9.00
   2   3  -4 1397.96   78.39
  -2   3   4 1399.66   84.29
  -2   3   4 1520.55   79.09
   2  -3  -4 1499.25   85.69
   2  -3  -4 1422.46   80.29
  -2   3   3  243.18   18.90
  -2   3   3  228.28   16.30
   2  -3  -3  259.07   19.70
   2  -3  -3  269.07   16.80
  -2   3   2 7799.62  423.46
  -2   3   2 7484.35  422.66
   2  -3  -2 8122.49  423.96
   2  -3  -2 8062.89  422.76
   2   3  -1    1.20    4.10
  -2   3   1    2.30    2.20
   2  -3  -1    5.10    2.50
   2   3   0  196.18   14.00
  -2   3   0  195.38   15.50
  -2   3   0  185.38   11.50
   2   3   0  216.08   18.10
   2   3   1  239.38   18.80
   2   3   1  226.08   14.30
  -2   3  -1  192.28   12.40
   2   3   2  757.82   48.90
  -2   3  -2  872.01   44.70
   2   3   2  788.22   43.60
  -2  -3  -2  695.43   49.30
   2   3   3  382.96   27.00
  -2  -3  -3  335.07   26.90
  -2  -3  -3  323.37   19.70
  -2   3  -4  115.29    7.80
  -2   3  -4  100.49   11.80
   2   3   4  125.69   16.10
   2   3   4  108.29    8.10
  -2  -3  -4  101.99    8.60
  -2  -3  -4   88.89   14.30
  -2   3  -5  730.43   41.50
   2   3   5  775.82   51.49
  -2   3  -5  769.92   48.10
  -2  -3  -5  730.73   42.70
   2   3   6  184.58   21.90
  -2   3  -6  167.38   11.20
   2   3   6  165.68   11.00
  -2   3  -6  161.38   20.30
   2   3   7   42.60    5.00
  -2   3  -7   31.40    4.80
   2   3   7   32.90    5.90
   2   3   7   24.90   10.20
   2  -3   7   37.20    4.70
  -2  -3  -7   46.60    8.10
   2   3   8  387.06   36.80
   2   3   8  361.36   23.10
   2   3   8  358.26   21.90
  -2   3  -8  390.06   22.70
   2  -3   8  327.17   21.60
  -2  -3  -8  400.86   23.10
  -2   3  -9  673.33   35.70
   2   3   9  586.34   34.20
   2   3   9  575.24   34.90
   2   3   9  608.64   35.90
  -2   3  -9  627.84   34.50
   2   3   9  557.94   51.09
   2   3   9  633.64   34.50
   2  -3   9  539.25   34.10
  -2  -3  -9  625.04   39.20
   2  -3   9  575.24   34.40
  -2   3 -10   66.89    8.20
   2   3  10   45.10   16.70
   2   3  10   65.69    7.00
  -2   3 -10   64.59    6.30
   2   3  10   60.59    6.70
   2   3  10   69.99    9.00
   2   3  10   76.19    7.30
   2   3  10   64.29    7.20
   2  -3  10   58.19    6.60
   2  -3  10   74.99    9.50
   2  -3  10   67.29    7.30
   2  -3  10   62.89    6.90
  -2  -3 -10   51.99    5.80
   2  -3  10   51.09    6.70
  -2  -3 -10   69.59    5.70
   2  -3  10   68.19    7.30
   2   3  11   19.60    4.00
   2   3  11   16.10   35.20
  -2   3 -11   19.80    5.60
   2   3  11   18.90    4.70
  -2   3 -11   16.90    4.20
   2   3  11   16.40    6.20
   2   3  11   10.10    4.50
   2   3  11   16.50    4.20
   2  -3  11   20.90    5.90
   2  -3  11   22.70    5.00
   2  -3  11   22.70    5.00
   2  -3  11   17.80    4.50
   2  -3  11   17.10    4.20
  -2  -3 -11   25.40    3.40
   2  -3  11   20.60    4.40
  -2  -3 -11   18.10    3.80
  -2   3 -12    8.70    4.00
   2   3  12   13.90    4.40
  -2   3 -12   11.20    5.60
   2   3  12   13.60    4.80
   2   3  12    8.00    7.20
   2   3  12   16.60    4.20
  -2   3 -12   14.60    3.90
   2   3  12   17.20    4.90
  -2  -3 -12    9.90    3.60
   2  -3  12   20.90    4.80
   2  -3  12   11.90    4.60
   2  -3  12   13.60    5.10
   2  -3  12   19.30    6.30
  -2   3 -13   14.10    4.60
   2   3  13   15.00    4.60
  -2   3 -13   16.10    4.20
   2   3  13   18.60    5.40
   2   3  13    3.40    6.10
   2   3  13   15.70    4.40
  -2   3 -13   11.70    5.60
   2   3  13   21.70    5.40
   2  -3  13   16.20    4.90
  -2  -3 -13   15.00    4.00
   2  -3  13   16.50    5.00
   2  -3  13   15.80    5.00
   2  -3  13   23.10    6.20
   2   3  14   59.09    7.80
  -2   3 -14   54.59    7.30
   2   3  14   68.19    8.30
   2   3  14   65.09    7.70
   2   3  14   64.09    8.30
  -2   3 -14   51.89    9.10
  -2   3 -14   67.79    8.30
   2  -3  14   55.39    7.20
  -2  -3 -14   63.99    7.60
   2  -3  14   66.29    8.40
   2  -3  14   70.29   12.00
   2  -3  14   62.49    7.70
   2   3  15   27.10    5.00
  -2   3 -15   29.30    4.90
   2   3  15   28.20    5.70
  -2   3 -15   24.10    6.60
  -2   3 -15   28.80    5.10
   2   3  15   36.40    6.30
   2   3  15   23.10    3.60
   2  -3  15   24.70    4.60
  -2  -3 -15   34.80    5.20
   2  -3  15   26.40    6.00
   2  -3  15   25.50    7.10
   2  -3  15   33.90    6.10
   2   3  16   30.70    5.80
  -2   3 -16   23.50    5.60
   2   3  16   32.00    5.00
   2   3  16   19.70    5.60
  -2   3 -16   15.60    4.30
  -2   3 -16   20.70    4.40
   2  -3  16   24.00    5.70
   2  -3  16   28.60    5.90
  -2  -3 -16   19.40    4.10
  -2   3 -17   37.60    5.20
   2   3  17   58.39    7.70
   2   3  17   31.20    5.30
  -2   3 -17   55.09    7.60
   2   3  17   53.09    6.60
  -2   3 -17   33.90    4.60
   2  -3  17   42.50    5.90
   2  -3  17   42.10    6.20
  -2  -3 -17   44.10    6.90
  -2   3 -18    4.50    3.10
   2   3  18    6.20    4.40
   2   3  18   -0.30    2.70
  -2   3 -18    1.00    2.70
   2   3  18    8.70    4.10
   2  -3  18    5.90    3.70
  -2  -3 -18    3.20    2.40
   2   4 -18   26.80    3.80
  -2   4  18   14.30    4.50
  -2   4  18   28.40    3.90
  -2   4  18   15.30    4.40
   2   4 -18   18.50    3.60
  -2  -4  18   17.10    3.40
   2  -4 -18   25.10    3.50
  -2  -4  18   30.70    4.30
  -2   4  17    8.40    4.30
   2   4 -17    5.90    6.20
   2   4 -17   -0.70    3.40
   2   4 -17   16.60    5.20
  -2   4  17    7.50    4.20
  -2   4  17   11.80    5.40
  -2  -4  17    3.60    3.70
   2  -4 -17    3.60    3.10
  -2  -4  17   15.70    5.40
  -2   4  16  105.39    9.30
   2   4 -16   74.89   10.20
   2   4 -16   81.09    8.10
  -2   4  16  106.69    8.60
  -2   4  16   86.19    9.60
  -2  -4  16   80.09    7.80
  -2  -4  16  100.89    8.70
  -2  -4  16   75.89    8.90
   2  -4 -16   96.89    8.10
  -2  -4  16   65.39   11.30
  -2   4  15   41.50    6.90
   2   4 -15   48.60    8.60
  -2   4  15   32.30    6.40
  -2   4  15   41.40    5.10
   2   4 -15   31.30    5.60
   2   4 -15   36.20    5.60
  -2   4  15   39.50    5.70
  -2  -4  15   31.60    7.20
  -2  -4  15   31.20    5.70
  -2  -4  15   55.39    6.70
  -2  -4  15   28.40    6.70
   2  -4 -15   35.10    4.80
  -2  -4  15   22.30    5.90
  -2   4  14   55.29    7.20
   2   4 -14   40.40    8.30
   2   4 -14   47.60    6.70
  -2   4  14   41.20    7.10
  -2   4  14   32.80    6.50
   2   4 -14   36.40    6.50
  -2  -4  14   46.60    8.00
   2  -4 -14   34.00    5.10
  -2  -4  14   58.69    6.90
  -2  -4  14   25.20    5.90
  -2  -4  14   45.40    7.90
  -2  -4  14   26.30   10.50
  -2   4  13   18.90    4.70
  -2   4  13    9.70    4.40
  -2   4  13   21.30    5.10
  -2   4  13   19.10    5.80
   2   4 -13   19.30    4.90
  -2   4  13   16.90    7.40
   2   4 -13   19.20    5.10
   2   4 -13   15.40    6.10
   2   4 -13   36.30   25.00
  -2  -4  13   20.60    5.40
   2  -4 -13   16.60    4.30
  -2  -4  13   15.30    4.10
  -2  -4  13   19.80    4.80
  -2  -4  13   18.00    6.20
  -2  -4  13   15.90    6.30
   2   4 -12  107.79   10.00
  -2   4  12  129.29   10.50
   2   4 -12  123.19   25.00
  -2   4  12   97.49    9.50
   2   4 -12  124.89    9.50
  -2   4  12  110.79   10.10
   2   4 -12  122.89   12.20
  -2   4  12   87.89   12.30
  -2  -4  12  115.79   10.20
  -2  -4  12  132.79    9.40
  -2  -4  12  107.19   12.90
  -2  -4  12  106.29    9.60
  -2  -4  12  127.79   11.20
   2  -4 -12  117.69    9.20
   2   4 -11   87.69   10.70
  -2   4  11   94.49    8.60
  -2   4  11   91.09   11.50
  -2   4  11   94.39    9.70
  -2  -4  11   81.49    8.30
  -2  -4  11   93.79   11.40
   2  -4 -11   93.89    7.90
  -2  -4  11  100.69    9.10
  -2  -4  11   97.99    8.00
   2   4 -10    2.90    2.70
   2   4 -10    0.40    2.40
  -2   4  10   -0.60    3.70
  -2   4  10   -0.60    2.70
  -2   4  10   -2.20    3.20
   2   4 -10   -0.10    3.90
   2   4 -10    3.90    9.30
  -2   4  10    0.20    3.00
   2  -4 -10   -2.10    2.50
  -2  -4  10    4.30    4.00
  -2  -4  10   -1.60    2.30
   2  -4 -10    0.30    3.90
  -2  -4  10   -1.60    2.90
  -2  -4  10   -2.00    2.50
  -2  -4  10    4.80    3.90
   2   4  -9   94.79    9.20
   2   4  -9   88.89   17.80
  -2   4   9   98.49   10.10
  -2   4   9   80.29    7.70
  -2   4   9   93.09    8.70
  -2   4   9   89.19    7.80
  -2  -4   9  101.89   12.00
   2  -4  -9   89.69    8.10
  -2  -4   9   88.39    6.80
  -2  -4   9   78.79    7.40
  -2  -4   9   88.39    8.30
   2  -4  -9   74.29    9.00
  -2   4   8   28.10    4.00
   2   4  -8   32.00    5.10
  -2   4   8   26.20   11.20
  -2   4   8   29.10    6.10
  -2   4   8   31.40    4.70
   2  -4  -8   38.60    5.10
  -2  -4   8   33.00    5.00
   2  -4  -8   30.00    5.50
  -2  -4   8   32.40    5.00
   2  -4  -8   20.00    5.50
  -2   4   7   79.29    8.40
  -2   4   7   72.89   14.10
   2   4  -7   74.39    7.20
   2  -4  -7   74.19    9.00
  -2   4   6  362.96   30.20
   2   4  -6  371.56   21.30
  -2   4   6  370.26   22.10
   2  -4  -6  328.97   22.00
  -2   4   5 1589.94   89.99
   2   4  -5 1731.73   89.49
  -2   4   5 1700.63  101.09
   2  -4  -5 1612.44   99.79
   2  -4  -5 1604.84   90.29
  -2   4   4  398.56   28.90
  -2   4   4  398.96   23.30
   2  -4  -4  394.16   30.20
  -2   4   3  649.93   40.70
  -2   4   3  710.83   44.30
  -2   4   3  768.22   39.90
   2  -4  -3  732.43   45.50
  -2   4   2   64.69    8.10
  -2   4   2   75.39    8.80
  -2   4   2   73.09    5.60
   2  -4  -2   85.19    9.50
  -2   4   1   31.50    4.50
   2   4  -1   24.10    6.20
  -2   4   1   28.10    5.80
   2   4   0  126.59   14.30
   2   4   0  105.19    9.80
   2   4   1  843.52   49.60
   2   4   1  927.91   55.49
  -2   4  -2  342.27   21.30
   2   4   2  340.67   26.80
   2   4   2  340.67   19.30
   2   4   2  339.47   19.50
   2   4   3   76.79   12.10
  -2   4  -3   72.09    8.60
   2   4   3   72.29    5.90
  -2  -4  -3   62.29   12.70
   2   4   4 2204.18  116.99
  -2   4  -4 1927.61  110.69
  -2   4  -4 1916.31  105.69
   2   4   4 1842.82  106.29
  -2   4  -5   49.40    9.90
  -2   4  -5   57.59    5.20
   2   4   5   43.00   11.00
  -2   4  -6 1029.10   70.79
   2   4   6 1180.98   74.89
  -2   4  -6 1109.09   62.29
   2  -4   6 1163.98   61.69
   2   4   7   18.80    3.70
  -2   4  -7   16.90    3.60
   2   4   7   18.50    4.50
   2   4   7   11.10    9.40
   2  -4   7   22.60    3.80
   2   4   8   95.69    7.90
  -2   4  -8   96.69    8.30
   2   4   8   83.99    7.30
   2   4   8  101.49   25.20
   2   4   8   88.99    7.50
   2   4   8  102.59    9.80
   2  -4   8   95.99    9.80
   2  -4   8   89.89    7.90
   2  -4   8   94.09    7.70
   2  -4   8   89.19    7.20
  -2   4  -9  313.87   17.60
   2   4   9  292.57   36.10
   2   4   9  288.77   19.80
  -2   4  -9  292.37   19.20
   2   4   9  299.47   17.90
   2   4   9  296.37   18.30
  -2   4  -9  288.87   17.40
   2   4   9  257.47   17.50
   2  -4   9  278.97   19.00
  -2  -4  -9  289.97   17.20
   2  -4   9  296.07   20.50
   2  -4   9  292.27   17.90
   2  -4   9  306.87   18.40
   2  -4   9  285.37   18.40
  -2   4 -10  202.58   12.50
  -2   4 -10  197.68   12.70
   2   4  10  201.28   13.60
   2   4  10  175.18   13.50
   2   4  10  220.98   15.70
   2   4  10  195.38   13.40
  -2   4 -10  184.68   14.30
   2  -4  10  175.88   12.80
   2  -4  10  181.18   13.90
   2  -4  10  178.48   13.50
   2  -4  10  181.68   13.30
  -2  -4 -10  199.98   12.30
   2  -4  10  187.28   13.40
   2  -4  10  207.38   16.20
   2   4  11    9.40    4.80
  -2   4 -11    8.90    4.70
  -2   4 -11   12.50    4.90
   2   4  11   28.80   23.20
   2   4  11   10.00    4.40
   2   4  11   22.10    6.90
   2   4  11   13.20    4.20
   2   4  11   14.40    4.20
  -2   4 -11    9.60    3.50
   2  -4  11   10.50    4.00
   2  -4  11   12.40    6.70
   2  -4  11   10.90    4.80
   2  -4  11   17.20    5.00
   2  -4  11   14.10    4.50
  -2   4 -12  432.16   24.40
   2   4  12  379.86   24.00
  -2   4 -12  449.86   26.50
   2   4  12  351.26   24.70
   2   4  12  399.86   24.20
   2   4  12  402.36   25.20
   2   4  12  449.66   27.70
  -2   4 -12  385.06   23.90
   2  -4  12  369.96   24.80
   2  -4  12  368.96   25.30
  -2  -4 -12  417.26   23.80
   2  -4  12  380.56   24.50
   2  -4  12  442.06   27.80
   2  -4  12  432.76   25.30
   2   4  13   34.30    5.40
   2   4  13   37.10    5.60
   2   4  13   38.50    6.60
  -2   4 -13   38.60    7.70
   2   4  13   48.20    8.60
  -2   4 -13   26.90    5.10
  -2   4 -13   38.20    5.30
   2   4  13   45.10    7.10
   2  -4  13   45.20    7.30
   2  -4  13   39.10    6.30
  -2  -4 -13   43.80    5.60
   2  -4  13   42.00    6.70
   2  -4  13   42.80    6.80
   2  -4  13   27.20    5.70
  -2   4 -14   29.80    7.70
  -2   4 -14   30.60    6.90
   2   4  14   38.90    6.80
  -2   4 -14   44.10    9.90
   2   4  14   22.80    5.60
   2   4  14   24.10    8.80
   2  -4  14   39.40    9.90
   2  -4  14   44.80   10.10
   2  -4  14   35.70    6.50
   2  -4  14   27.00    6.00
   2   4  15   10.70    4.80
  -2   4 -15    3.10    3.60
  -2   4 -15    4.20    5.70
   2   4  15    4.70    3.60
   2   4  15    3.60    4.20
   2   4  15    4.70    4.50
  -2   4 -15    0.60    3.40
   2  -4  15   10.30    6.30
   2  -4  15   -0.80    3.40
   2  -4  15    6.00    4.80
  -2  -4 -15    4.30    3.70
   2  -4  15    0.30    4.00
   2   4  16  352.06   23.90
  -2   4 -16  402.26   23.20
   2   4  16  350.96   24.10
   2   4  16  417.06   23.30
  -2   4 -16  401.46   23.30
  -2   4 -16  423.36   29.80
   2  -4  16  417.56   26.90
   2  -4  16  352.86   23.60
  -2   4 -17    4.90    5.20
  -2   4 -17   -3.50    3.10
   2   4  17    0.70    3.70
   2   4  17    6.10    4.20
   2   4  17    2.10    3.40
  -2  -4 -17    8.30    3.10
   2  -4  17    8.00    4.20
   2   4  18  108.49   10.00
  -2   4 -18  113.59    8.20
  -2   4 -18  117.59    8.50
   2  -4  18  113.29    8.30
   2   5 -18   -5.80    2.40
  -2   5  18    5.30    3.50
  -2   5  18   -1.80    2.70
   2   5 -18   -1.70    2.50
  -2   5  18   -0.30    3.10
  -2  -5  18   -4.50    2.20
  -2  -5  18   -2.30    2.10
   2   5 -17  139.69   11.40
   2   5 -17  171.58   13.30
  -2   5  17  176.38   11.30
  -2   5  17  145.99   11.70
  -2   5  17  164.88   12.00
   2   5 -17  174.48   11.10
  -2  -5  17  151.68   10.50
  -2   5  16    7.10    5.30
   2   5 -16    9.90    7.20
  -2   5  16    6.70    3.90
   2   5 -16    4.50    4.40
  -2   5  16    7.10    3.70
   2   5 -16    9.40    3.70
  -2   5  16   10.10    4.50
  -2  -5  16   -0.40    5.00
   2  -5 -16    5.20    3.60
  -2  -5  16    4.30    4.80
  -2  -5  16   14.70    3.90
   2   5 -15   94.39    9.90
   2   5 -15   99.59   11.40
  -2   5  15   98.99    8.90
  -2   5  15   83.59    9.90
   2   5 -15   95.29    9.00
  -2   5  15  110.59    9.30
  -2   5  15   94.79    9.80
  -2  -5  15  110.79    8.50
  -2  -5  15   90.49   11.30
  -2  -5  15   88.39    8.60
  -2  -5  15   82.49   10.10
   2  -5 -15  105.19    8.20
  -2  -5  15   84.79    9.80
  -2   5  14   -3.10    3.90
  -2   5  14    4.20    4.70
  -2   5  14    3.30    6.90
  -2   5  14   -3.30    4.30
   2   5 -14   -5.70    4.20
   2   5 -14   -4.30    4.00
  -2   5  14   -1.30    3.90
   2   5 -14   -0.90    3.20
  -2  -5  14   -2.30    3.50
  -2  -5  14    3.90    5.30
   2  -5 -14    1.60    3.30
  -2  -5  14   -1.30    3.70
  -2  -5  14    0.30    5.30
  -2  -5  14    2.20    5.70
  -2  -5  14    2.20    3.30
  -2   5  13   66.69    7.90
   2   5 -13   54.39    6.50
   2   5 -13   48.50    8.40
  -2   5  13   47.20    6.80
  -2   5  13   66.59    8.80
   2   5 -13   75.69   27.40
  -2   5  13   48.00    8.90
   2   5 -13   52.89    6.80
  -2   5  13   37.30    7.10
  -2  -5  13   56.39    9.00
  -2  -5  13   47.30    7.20
  -2  -5  13   71.69    9.50
  -2  -5  13   62.09    9.10
  -2  -5  13   57.39    6.70
  -2  -5  13   47.20    8.50
   2  -5 -13   51.29    6.40
  -2   5  12   57.49    6.90
   2   5 -12   57.29    7.00
   2   5 -12   36.60   18.50
  -2   5  12   56.79    7.90
  -2   5  12   60.49   10.50
   2   5 -12   46.30    8.40
  -2   5  12   50.79    6.90
  -2   5  12   65.59    8.60
   2   5 -12   53.19    7.30
  -2  -5  12   52.29    6.20
  -2  -5  12   45.10    7.00
  -2  -5  12   79.49    9.40
  -2  -5  12   51.69    8.80
   2  -5 -12   49.00    6.20
   2   5 -11  480.35   59.39
   2   5 -11  477.85   29.90
  -2   5  11  451.15   27.40
  -2   5  11  459.85   28.70
  -2   5  11  488.95   30.70
   2   5 -11  492.85   28.00
  -2   5  11  485.25   27.50
  -2  -5  11  443.76   27.60
  -2  -5  11  475.45   28.70
   2  -5 -11  456.45   29.20
  -2  -5  11  465.35   26.90
  -2  -5  11  432.86   28.20
  -2  -5  11  441.26   30.30
   2  -5 -11  448.16   27.40
   2   5 -10    6.20   11.70
  -2   5  10   15.20    6.30
  -2   5  10    8.50    3.70
  -2   5  10    8.10    3.80
  -2   5  10    9.90    4.70
  -2   5  10    7.20    3.70
   2   5 -10   15.20    3.20
   2   5 -10    7.80    4.60
   2   5 -10   12.20    3.20
  -2  -5  10    4.70    5.20
   2  -5 -10    8.80    5.70
  -2  -5  10   10.80    5.50
  -2  -5  10   10.90    4.90
   2  -5 -10    3.80    2.60
  -2  -5  10    8.90    3.70
   2  -5 -10    8.30    4.20
  -2   5   9  135.69   10.30
  -2   5   9  157.88   14.30
  -2   5   9  139.49   10.60
   2   5  -9  162.08   13.60
  -2   5   9  139.79   11.60
   2   5  -9  122.09   22.40
   2  -5  -9  145.29   10.60
  -2  -5   9  132.89   13.10
  -2  -5   9  123.39   10.50
  -2  -5   9  140.99    9.30
   2  -5  -9  136.99    9.40
  -2  -5   9  150.18   11.10
   2  -5  -9  130.39   12.00
  -2  -5   9  137.69   10.10
   2   5  -8   42.30    6.00
  -2   5   8   21.70   12.40
  -2   5   8   46.20    7.20
  -2  -5   8   40.20    7.70
  -2  -5   8   37.90    6.40
   2  -5  -8   50.19    5.80
   2  -5  -8   40.90    6.50
  -2  -5   8   38.30    4.80
  -2  -5   8   34.20    5.30
  -2  -5   8   45.40    4.10
   2   5  -7  111.29    9.00
  -2   5   7  116.39   10.40
  -2   5   7  109.69   17.50
  -2  -5   7  124.09   10.70
   2  -5  -7  119.19    8.70
  -2  -5   7  103.19    8.60
   2  -5  -7  115.99    9.10
  -2  -5   7  108.59    8.70
  -2   5   6   40.60    5.80
  -2   5   6   40.80   10.90
  -2   5   5  384.56   30.90
  -2   5   5  402.06   23.10
   2   5  -5  358.56   21.70
  -2   5   4   42.20    5.60
  -2   5   4   33.80    8.40
   2  -5  -4   25.70    9.90
  -2   5   3   48.70    8.50
  -2   5   3   64.69    5.90
  -2   5   3   47.20    6.30
   2  -5  -3   58.79   10.30
   2   5  -2    1.30    4.90
  -2   5   2    2.50    2.00
  -2   5   2    1.60    3.40
   2   5  -1   26.30    6.40
  -2   5   1   30.00    5.20
   2   5  -1   28.90    8.70
  -2   5   0   -2.70    2.10
   2   5   0    0.80    5.40
   2   5   0   -1.40    3.30
  -2   5  -1  635.94   37.90
   2   5   1  643.94   38.00
   2   5   1  699.43   45.10
  -2   5  -2  374.76   25.00
  -2   5  -2  434.06   25.80
   2   5   2  422.76   34.30
   2   5   3  723.33   37.20
   2   5   3  661.43   46.70
  -2   5  -3  595.24   39.90
  -2   5  -4  684.43   42.50
   2   5   4  659.93   37.60
  -2   5  -4  660.83   36.80
   2   5   4  664.53   48.20
   2   5   5  912.31   58.79
  -2   5  -5  806.52   52.89
   2   5   5  744.13   45.60
   2   5   5  865.71   46.50
   2   5   6   29.60    5.20
  -2   5  -6   29.40    4.20
   2   5   6   28.90   12.20
   2   5   6   33.70    4.50
   2  -5   6   30.90    4.30
  -2   5  -7  171.08   11.40
   2   5   7  167.78   24.90
   2   5   7  164.88   11.30
   2   5   7  178.18   12.80
   2  -5   7  156.98   11.70
   2  -5   7  152.58   11.90
   2  -5   7  155.08   12.70
   2   5   8   90.89   10.00
   2   5   8  105.39   25.00
  -2   5  -8   97.69    8.70
   2   5   8  110.29   10.40
   2   5   8   97.49    8.40
   2  -5   8   88.79    9.00
  -2  -5  -8  106.59   11.30
   2  -5   8   98.19    9.10
   2  -5   8  114.99   10.70
   2  -5   8  104.79    8.80
   2  -5   8   96.59    8.20
   2   5   9  590.34   33.40
   2   5   9  574.94   31.50
   2   5   9  485.45   30.60
  -2   5  -9  546.55   32.40
   2   5   9  532.95   30.80
   2   5   9  539.45   52.89
  -2   5  -9  546.25   33.10
   2  -5   9  537.55   32.40
   2  -5   9  503.05   31.30
  -2  -5  -9  513.35   30.20
   2  -5   9  526.15   30.70
   2  -5   9  582.44   33.90
  -2  -5  -9  526.35   32.30
   2  -5   9  497.45   31.70
   2  -5   9  576.14   31.60
   2   5  10    8.50    4.10
   2   5  10    6.20    4.30
   2   5  10   10.30    5.60
  -2   5 -10    9.60    4.30
   2   5  10   13.90   30.60
   2   5  10    7.60    3.90
   2   5  10    7.50    3.50
  -2   5 -10    9.50    3.00
  -2   5 -10    8.20    3.20
   2  -5  10    6.10    3.40
   2  -5  10    7.70    4.00
   2  -5  10   10.30    4.10
   2  -5  10    8.60    5.20
   2  -5  10    8.60    4.70
  -2  -5 -10    8.50    2.90
   2   5  11  502.75   32.10
   2   5  11  495.45   30.00
   2   5  11  500.35   30.50
  -2   5 -11  461.05   30.80
  -2   5 -11  497.15   29.10
   2   5  11  527.85   29.40
   2   5  11  491.35   29.20
   2  -5  11  501.35   30.10
  -2  -5 -11  501.45   28.70
   2  -5  11  526.15   30.50
   2  -5  11  522.15   32.80
   2  -5  11  490.75   30.10
   2  -5  11  490.25   29.30
   2  -5  11  479.65   30.70
   2   5  12  108.29   10.20
   2   5  12   99.19    9.90
   2   5  12  106.89    9.50
  -2   5 -12  101.89    9.50
  -2   5 -12   98.09    8.50
  -2   5 -12  116.39   11.10
   2   5  12  107.09   12.50
   2  -5  12  103.99   10.30
   2  -5  12  122.29   13.60
   2  -5  12   93.59   10.20
   2  -5  12   96.29   10.50
   2  -5  12  105.39    9.30
  -2  -5 -12   99.69    8.50
   2  -5  12  117.79   10.40
   2   5  13   30.70    5.50
   2   5  13   40.00    6.40
  -2   5 -13   47.10    5.70
   2   5  13   32.90    6.50
  -2   5 -13   31.40    5.20
   2  -5  13   37.20    7.60
   2  -5  13   39.10    6.20
   2  -5  13   29.90    6.00
  -2  -5 -13   29.10    4.60
   2  -5  13   48.00    6.90
   2  -5  13   41.10    7.30
   2  -5  13   36.20    6.90
  -2   5 -14    3.00    4.80
  -2   5 -14    2.30    4.20
   2   5  14   11.20    4.80
   2   5  14    6.20    4.30
   2   5  14    9.80    4.90
   2   5  14   -5.70    7.10
   2   5  14    4.70    4.00
  -2   5 -14    5.90    3.60
  -2  -5 -14    6.60    3.60
   2  -5  14    5.90    4.70
   2  -5  14    9.10    4.80
   2  -5  14    6.90    5.00
   2  -5  14   16.40    6.20
   2   5  15  265.97   17.80
   2   5  15  282.07   16.70
  -2   5 -15  265.87   17.10
   2   5  15  274.97   17.30
   2   5  15  261.47   18.10
  -2   5 -15  258.67   16.70
  -2   5 -15  259.77   19.30
   2  -5  15  286.47   20.90
  -2  -5 -15  262.27   16.00
   2  -5  15  231.28   17.50
   2  -5  15  255.97   17.20
   2   5  16   12.90    4.90
  -2   5 -16    5.70    3.50
   2   5  16    5.50    4.20
  -2   5 -16    5.70    4.90
   2   5  16    8.10    2.80
   2   5  16    9.20    3.80
  -2   5 -16    0.90    3.30
   2  -5  16    4.80    3.90
  -2  -5 -16   10.70    2.60
   2  -5  16    4.60    3.30
   2  -5  16    6.20    7.00
   2   5  17  187.98   14.20
   2   5  17  190.68   13.60
  -2   5 -17  208.88   13.20
   2   5  17  233.58   13.50
  -2   5 -17  226.98   13.40
  -2   5 -17  177.58   14.90
  -2   6  17    4.70    4.20
   2   6 -17    7.70    2.90
  -2   6  17   14.80    3.90
  -2   6  17    9.30    3.90
   2   6 -17    3.40    3.10
  -2  -6  17    3.80    3.00
  -2  -6  17    7.10    3.70
  -2  -6  17    4.50    3.50
  -2   6  16   99.69    8.70
  -2   6  16   80.79    7.00
   2   6 -16   72.79    9.40
   2   6 -16   98.99    8.60
   2   6 -16  102.79    7.80
  -2   6  16   80.39    8.80
  -2   6  16   64.19    8.00
  -2  -6  16   80.99    6.00
  -2  -6  16   87.19   11.00
  -2   6  15   25.00    4.60
   2   6 -15   21.70    4.00
  -2   6  15   21.90    5.10
  -2   6  15   20.50    5.40
   2   6 -15   21.80    4.90
   2   6 -15   19.40    5.80
  -2   6  15   19.10    5.50
  -2  -6  15   19.90    6.00
  -2  -6  15    7.90    5.60
  -2  -6  15   22.90    6.00
  -2  -6  15   19.80    4.10
  -2  -6  15   11.90    5.10
  -2   6  14  104.99    9.40
   2   6 -14  100.29    9.70
  -2   6  14   83.69   10.10
  -2   6  14   99.99    9.80
   2   6 -14   86.09    8.20
   2   6 -14   94.09   11.10
  -2   6  14   97.49   12.60
  -2   6  14   96.99    9.50
   2  -6 -14   98.89    7.00
  -2  -6  14   82.29   10.20
  -2  -6  14   75.79   12.20
  -2  -6  14   95.79    9.40
  -2  -6  14   91.39    8.10
  -2  -6  14   84.99   10.40
  -2   6  13    5.60    5.10
  -2   6  13   14.00    6.90
  -2   6  13    5.30    5.50
  -2   6  13    6.80    4.40
   2   6 -13    5.00    5.60
  -2  -6  13    0.70    6.50
  -2  -6  13    6.20    5.10
  -2  -6  13   -0.70    7.90
  -2  -6  13   13.90    6.10
   2   6 -12  -18.90   18.30
  -2   6  12    8.20    6.50
   2   6 -12   14.60    3.90
  -2   6  12   11.00    5.80
   2   6 -12    7.90    3.80
   2   6 -12    2.10    4.60
  -2   6  12    6.60    3.70
  -2   6  12    8.70    4.70
  -2   6  12   12.00    4.50
   2  -6 -12   12.20    3.00
   2  -6 -12    6.80    2.60
  -2  -6  12   10.20    3.80
  -2  -6  12    6.90    5.80
  -2  -6  12    9.70    4.40
  -2  -6  12   17.70    6.20
  -2  -6  12   13.50    6.20
   2   6 -11   -2.90    3.10
  -2   6  11    0.10    4.20
   2   6 -11   -3.60    4.00
  -2   6  11   -1.30    3.70
   2   6 -11    1.60    2.70
  -2   6  11   -4.10    5.60
  -2   6  11    2.50    4.40
   2   6 -11   -2.50   13.90
  -2  -6  11   -0.20    3.40
   2  -6 -11    1.10    2.60
  -2  -6  11   -1.10    4.50
  -2  -6  11   -2.00    4.90
  -2  -6  11    2.30    2.90
  -2  -6  11    7.10    5.30
   2   6 -10    7.70    3.20
  -2   6  10    4.90    4.70
   2   6 -10    4.60    4.10
  -2   6  10   13.40    4.30
  -2   6  10    4.20    4.10
   2   6 -10   -4.40   13.60
  -2   6  10    7.40    6.00
  -2  -6  10    3.90    2.80
  -2  -6  10    4.60    3.70
   2  -6 -10   11.40    3.30
  -2  -6  10    6.00    5.10
   2  -6 -10   11.40    2.80
   2  -6 -10    5.20    6.00
  -2  -6  10    4.30    4.80
  -2  -6  10    5.00    4.50
   2   6  -9   64.29    8.10
  -2   6   9   67.79    9.70
   2   6  -9   65.09   17.90
  -2   6   9   58.99    8.00
  -2  -6   9   61.19    5.40
   2  -6  -9   70.49    5.50
   2  -6  -9   69.99    8.90
   2  -6  -9   57.39    7.00
  -2  -6   9   52.59    9.60
  -2  -6   9   67.29    7.70
  -2   6   8  106.89   21.50
  -2   6   8  151.38   13.90
  -2   6   8  155.48   10.70
   2   6  -8  139.09   22.80
   2   6  -8  147.19   11.10
  -2   6   8  150.28   10.60
   2  -6  -8  136.99   12.10
  -2  -6   8  133.49   10.90
   2  -6  -8  139.79   10.20
  -2  -6   8  133.49   13.20
  -2  -6   8  139.99   10.90
   2  -6  -8  130.29   10.90
  -2   6   7   66.39    6.30
  -2   6   7   44.60   13.80
  -2   6   7   66.89    6.10
   2   6  -7   60.39    6.30
  -2   6   7   59.69    8.10
  -2  -6   7   56.19    6.50
   2  -6  -7   72.79    7.90
   2  -6  -7   64.79    6.30
  -2  -6   7   67.99    8.70
  -2  -6   7   60.89    6.70
  -2   6   6   32.60    5.60
   2   6  -6   30.00    4.20
  -2   6   6   22.40    9.60
   2  -6  -6   44.50    5.00
  -2  -6   6   37.30    5.10
  -2  -6   6   32.20    4.80
   2  -6  -6   38.50    5.90
  -2  -6   6   32.80    5.60
  -2   6   5  127.79    9.50
   2   6  -5  104.79    7.50
  -2   6   5   92.99   14.70
  -2   6   4   46.20    6.00
   2  -6  -4   41.90   13.30
  -2   6   3    2.20    4.70
  -2   6   3    0.00    2.50
   2   6  -3   -2.80    6.10
  -2   6   2   17.30    3.10
   2   6  -2    4.70    6.50
  -2   6   2   16.20    5.20
   2   6  -1   62.09    9.60
  -2   6   1   49.10    7.30
   2   6  -1   53.09   10.80
   2   6   0    0.00    5.50
  -2   6   0   -2.60    2.80
   2   6   1  271.37   18.40
   2   6   1  297.37   26.40
  -2   6  -1  272.27   18.70
   2   6   2   24.70    9.10
  -2   6  -2   28.80    5.10
   2   6   2   28.00    3.50
   2   6   3  126.29    9.20
  -2   6  -3  147.79   13.70
   2   6   3  151.78   20.30
  -2   6  -3  124.39   13.60
  -2   6  -3  130.69    8.40
  -2   6  -4    5.50    1.80
  -2   6  -4    7.70    6.30
   2   6   4    7.50    3.30
   2   6   4   10.60    9.30
   2   6   5  -12.00    7.70
   2   6   5    7.80    3.40
   2   6   6  274.37   32.60
  -2   6  -6  279.57   16.60
   2   6   6  269.07   16.70
   2   6   6  282.87   18.00
   2  -6   6  252.67   17.70
   2  -6   6  268.57   18.60
  -2  -6  -6  288.07   17.90
   2  -6   6  241.78   17.20
   2   6   7   30.80    4.10
   2   6   7   45.20   16.40
   2   6   7   32.40    6.00
  -2   6  -7   28.90    4.60
   2   6   7   28.50    4.00
   2   6   7   21.90    5.00
   2  -6   7   34.70    6.30
   2  -6   7   31.60    5.30
  -2  -6  -7   40.50    5.70
  -2  -6  -7   35.00    4.40
   2  -6   7   33.90    4.20
  -2  -6  -7   34.20    5.70
   2  -6   7   32.00    5.00
   2  -6   7   29.30    5.50
  -2   6  -8  177.38   12.00
   2   6   8  164.28   13.50
   2   6   8  166.38   11.10
   2   6   8  138.29   25.50
   2   6   8  150.58   11.00
   2   6   8  164.78   11.70
   2  -6   8  135.69   11.80
  -2  -6  -8  146.69   11.70
  -2  -6  -8  160.08   12.30
   2  -6   8  159.18   13.70
  -2  -6  -8  170.88   12.50
   2  -6   8  149.99   11.40
   2  -6   8  169.08   13.00
   2  -6   8  158.08   10.70
  -2   6  -9   23.30    3.70
   2   6   9   22.90    6.30
  -2   6  -9   15.90    3.30
   2   6   9   19.90    5.70
  -2   6  -9   25.30    5.30
   2   6   9   18.40   19.80
   2   6   9   24.60    4.80
  -2  -6  -9   17.90    9.10
  -2  -6  -9   22.00    5.30
   2  -6   9   27.50    4.40
   2  -6   9   27.00    6.30
  -2  -6  -9   24.40    3.90
   2  -6   9   13.60    5.20
  -2  -6  -9   30.00    3.90
   2  -6   9   23.20    5.10
   2   6  10   20.60    4.90
  -2   6 -10   19.40    5.40
   2   6  10    9.60    4.30
   2   6  10   14.40    4.20
   2   6  10   14.60    6.50
  -2   6 -10   19.50    3.90
  -2  -6 -10   14.10    3.00
  -2  -6 -10   13.30    5.70
   2  -6  10    6.50    5.30
  -2  -6 -10   20.70    3.50
   2  -6  10   27.40    5.50
   2  -6  10   17.90    5.80
   2  -6  10   14.00    4.70
   2  -6  10   18.80    4.40
   2   6  11  285.37   17.30
  -2   6 -11  267.17   18.90
  -2   6 -11  255.97   16.50
   2   6  11  275.17   17.50
  -2   6 -11  250.57   16.70
   2   6  11  263.17   17.80
   2   6  11  281.57   20.70
  -2  -6 -11  260.97   16.00
   2  -6  11  282.27   21.20
   2  -6  11  252.67   17.70
   2  -6  11  256.17   18.40
   2  -6  11  278.17   17.20
   2  -6  11  255.37   19.00
  -2   6 -12  111.99   11.20
  -2   6 -12  101.09    8.90
   2   6  12   95.19   10.20
   2   6  12   96.39   10.40
   2   6  12  122.29   10.60
   2   6  12  121.09   10.50
   2   6  12  121.39   13.20
  -2   6 -12  129.19   10.20
   2  -6  12  115.79   11.10
   2  -6  12  121.49    9.80
   2  -6  12  106.59   11.40
   2  -6  12  128.29   14.40
   2  -6  12  128.59   11.20
  -2  -6 -12  102.89    8.30
   2   6  13   -2.90    4.40
   2   6  13   -2.50    5.30
  -2   6 -13   -2.90    4.30
   2   6  13    2.40    6.00
  -2   6 -13   -3.80    4.30
   2   6  13    0.90    4.20
  -2   6 -13    6.70    3.70
   2  -6  13   -0.20    4.10
   2  -6  13   -0.90    5.40
   2  -6  13   -2.30    4.00
   2  -6  13    0.00    5.40
  -2  -6 -13    0.20    2.20
   2  -6  13    9.10    8.20
   2   6  14  187.78   14.30
   2   6  14  201.78   16.50
  -2   6 -14  191.08   13.10
   2   6  14  190.78   14.10
  -2   6 -14  198.48   13.60
   2   6  14  198.18   13.90
  -2   6 -14  203.78   15.70
   2   6  14  197.68   13.70
   2  -6  14  190.58   13.30
   2  -6  14  218.18   17.10
   2  -6  14  181.58   14.70
   2  -6  14  177.78   14.30
   2  -6  14  179.68   14.70
  -2   6 -15   14.10    4.00
   2   6  15   24.30    4.50
   2   6  15   27.10    5.20
  -2   6 -15   25.90    4.20
   2   6  15  -12.50   13.50
   2   6  15   20.10    4.90
   2   6  15   41.10    5.90
  -2   6 -15   31.00    6.50
   2  -6  15   21.60    4.20
   2  -6  15   30.20    6.80
   2  -6  15   19.80    5.00
   2   6  16   78.99    8.20
   2   6  16   81.19    8.50
  -2   6 -16   87.99    7.30
   2   6  16   76.49    6.60
  -2   6 -16   77.59    8.70
  -2   6 -16   97.69    9.40
   2  -6  16   63.89    7.20
   2  -6  16   93.59   11.50
   2  -6  16   71.89    5.90
   2  -6  16   81.29    8.00
   2   6  17    2.40    3.10
   2   6  17   -1.70    2.90
  -2   6 -17    3.10    4.40
  -2   6 -17    2.50    2.80
  -2   6 -17   -1.60    2.60
   2   6  17    3.00    3.20
   2  -6  17   -3.30    2.70
   2   7 -17    5.80    2.90
   2   7 -17   10.40    2.20
  -2   7  17   -0.20    2.90
  -2   7  17    9.30    3.80
  -2  -7  17    2.60    2.60
  -2  -7  17    0.50    2.80
  -2  -7  17    5.70    3.50
  -2   7  16    7.70    3.60
   2   7 -16    6.60    4.10
   2   7 -16    6.40    3.60
  -2   7  16    8.50    4.10
  -2   7  16    9.30    3.00
   2   7 -16    9.20    2.90
  -2  -7  16    5.00    4.20
  -2  -7  16    7.80    4.10
  -2  -7  16    6.10    3.30
   2   7 -15   14.60    4.00
   2   7 -15    6.50    5.10
   2   7 -15   16.00    3.30
  -2   7  15   12.40    4.30
  -2   7  15   -9.90    8.70
  -2   7  15   12.70    4.00
  -2   7  15    6.00    4.40
  -2  -7  15   19.00    5.60
  -2  -7  15   14.50    5.50
  -2  -7  15   17.00    4.40
  -2  -7  15   11.00    3.90
  -2  -7  15   12.60    5.10
  -2   7  14   -9.20    6.10
   2   7 -14    3.60    3.90
   2   7 -14    9.40    5.20
  -2   7  14    6.50    6.90
  -2   7  14    7.60    4.30
  -2   7  14    7.90    4.40
   2   7 -14   11.60    3.00
  -2  -7  14    5.30    4.50
  -2  -7  14    8.80    5.40
  -2  -7  14    4.30    5.70
  -2  -7  14    2.40    5.40
   2   7 -13   41.80    7.70
  -2   7  13   36.90    5.90
  -2   7  13   42.50    7.30
  -2   7  13   28.10    7.80
  -2   7  13   31.30    5.60
   2   7 -13   29.90    5.10
   2   7 -13   40.60    4.90
  -2  -7  13   39.50    6.60
  -2  -7  13   28.80    7.50
  -2  -7  13   22.00    7.20
  -2  -7  13   31.20    4.00
  -2  -7  13   35.90    7.00
   2   7 -12   18.20    5.50
  -2   7  12   24.50    5.10
   2   7 -12   19.00    4.80
  -2   7  12   29.20    5.40
   2   7 -12   32.40    5.40
  -2   7  12   22.40    6.10
  -2   7  12   29.20    8.50
  -2  -7  12   36.70    7.10
  -2  -7  12   26.90    4.10
  -2  -7  12   15.00    6.60
  -2  -7  12   16.00    5.10
  -2  -7  12   21.30    6.90
  -2   7  11   19.90    6.00
   2   7 -11   11.70    4.90
   2   7 -11   19.30    4.10
  -2   7  11    5.10    6.70
  -2   7  11   10.70    4.70
  -2   7  11    6.50    4.60
  -2  -7  11   15.00    3.10
  -2  -7  11    8.40    6.00
   2  -7 -11   13.00    3.80
  -2  -7  11   12.00    4.70
  -2  -7  11   14.10    5.90
  -2  -7  11    6.60    5.70
  -2   7  10   13.40    6.50
  -2   7  10   23.80    5.10
  -2   7  10   21.30    4.90
   2   7 -10   16.40   15.50
  -2   7  10   18.30    6.00
   2   7 -10   15.20    5.00
  -2  -7  10   16.10    5.80
   2  -7 -10   21.80    4.50
   2  -7 -10   15.70    7.10
  -2  -7  10   20.20    6.60
  -2  -7  10   13.30    6.10
  -2  -7  10   18.00    5.00
  -2  -7  10   15.30    3.20
   2  -7 -10   27.90    7.30
   2   7  -9   16.70   14.50
   2   7  -9   26.00    5.60
  -2   7   9   22.80    5.20
  -2   7   9   29.40    7.50
  -2   7   9   21.60    6.00
  -2  -7   9   26.00    6.80
   2  -7  -9   18.90    7.00
  -2  -7   9   22.80    3.20
  -2  -7   9   16.40    6.10
  -2  -7   9   24.50    5.70
  -2  -7   9   27.00    5.50
  -2   7   8   32.70    5.10
   2   7  -8   47.00   15.20
   2   7  -8   33.80    5.50
  -2   7   8   26.30    6.60
  -2   7   8   31.80    5.00
  -2   7   8    0.50   17.90
  -2  -7   8   28.30    6.40
   2  -7  -8   30.40    7.00
  -2  -7   8   44.20    7.50
   2  -7  -8   19.20    4.30
  -2  -7   8   35.20    5.70
   2  -7  -8   27.20    5.30
  -2  -7   8   31.10    5.50
   2   7  -7   -6.60    8.70
  -2   7   7    4.60   24.30
  -2   7   7    3.20    4.50
  -2   7   7    3.10    3.00
   2   7  -7    2.20    2.70
  -2   7   7    5.80    3.00
   2  -7  -7    4.00    3.40
  -2  -7   7    2.80    3.70
   2  -7  -7    6.00    3.20
  -2  -7   7    4.00    2.90
   2  -7  -7    1.10    4.50
  -2  -7   7    0.30    3.10
  -2  -7   7    4.20    4.50
   2   7  -6  266.97   16.10
  -2   7   6  262.77   18.00
   2   7  -6  306.27   30.30
  -2   7   6  258.67   31.30
   2  -7  -6  267.57   17.80
  -2  -7   6  248.28   18.60
  -2  -7   6  251.57   16.10
  -2  -7   6  262.77   17.90
  -2  -7   6  241.08   16.80
   2  -7  -6  258.07   17.50
   2  -7  -6  264.47   20.00
  -2  -7   6  256.47   16.80
  -2   7   5   64.79    7.30
   2   7  -5   57.69   14.40
  -2   7   5   40.10   11.90
  -2  -7   5   62.49    5.60
  -2  -7   5   46.80    6.00
  -2  -7   5   56.39    7.80
   2  -7  -5   63.89    5.30
   2  -7  -5   55.29    6.80
   2  -7  -5   63.59    7.60
  -2   7   4   98.99    8.50
   2  -7  -4   92.39    8.40
  -2  -7   4   85.69    7.80
  -2  -7   4   89.19    8.50
  -2  -7   4   93.69    7.90
   2  -7  -4  105.69    9.10
  -2  -7   4   90.39    9.40
  -2   7   3  351.36   29.00
  -2   7   3  380.46   22.50
   2   7  -3  382.76   30.20
   2   7  -3  376.36   34.90
   2  -7  -3  388.66   24.10
   2   7  -2   17.10    6.80
   2   7  -2    7.90    8.60
  -2   7   2   20.40    4.60
  -2   7   2    6.90    5.60
  -2   7   1   32.70    6.70
  -2   7   1   38.40    4.00
   2   7  -1   32.90   11.00
   2   7  -1   20.80    7.30
   2   7   0   82.89   15.10
   2   7   0  108.79   11.50
  -2   7   0   91.69   11.10
   2   7   1   73.99    8.40
  -2   7  -1   83.09    9.90
   2   7   1   89.69   15.30
  -2   7  -2   -4.00    4.00
   2   7   2   -0.40    8.10
  -2   7  -3  120.69   12.70
   2   7   3  109.29    7.90
   2   7   3   77.99   16.40
  -2   7  -3   83.79    6.20
  -2  -7  -3  114.49    8.90
   2  -7   3   95.69    9.10
  -2  -7  -3   90.59    7.60
   2  -7   3  101.49    7.80
  -2   7  -4  331.27   25.50
  -2   7  -4  303.77   27.70
   2   7   4  350.76   21.00
   2   7   4  315.27   34.00
  -2  -7  -4  325.27   20.30
  -2  -7  -4  337.97   21.70
   2  -7   4  346.17   22.30
   2  -7   4  345.47   22.00
   2  -7   4  351.96   21.30
   2  -7   4  374.16   20.70
   2   7   5  166.08   12.10
   2   7   5  145.09   23.30
  -2   7  -5  168.48   10.40
   2  -7   5  159.68   11.10
  -2  -7  -5  156.28   11.70
   2  -7   5  149.39   12.30
   2  -7   5  157.58   11.70
  -2  -7  -5  165.18   12.70
  -2   7  -6  144.69   10.00
   2   7   6  131.39   27.50
   2   7   6  129.59   11.70
   2   7   6  166.08   10.60
   2  -7   6  139.59   11.90
   2  -7   6  137.89   11.20
   2  -7   6  149.39   10.30
  -2  -7  -6  133.29   10.10
  -2  -7  -6  130.89   10.90
  -2  -7  -6  160.38   11.80
   2  -7   6  134.79   12.30
   2   7   7   95.89   23.80
   2   7   7  149.88   12.20
  -2   7  -7  129.99   10.10
   2   7   7  128.59   10.30
   2   7   7  141.99    9.90
   2   7   7  140.89   10.00
  -2  -7  -7  150.28   11.50
   2  -7   7  131.99   12.60
   2  -7   7  135.29   11.10
  -2  -7  -7  140.09   11.60
   2  -7   7  151.58   12.10
   2  -7   7  137.89   10.30
  -2  -7  -7  135.09    9.90
   2  -7   7  147.59   10.70
   2  -7   7  136.79   10.10
   2  -7   7  126.19    9.00
  -2   7  -8  142.49   11.70
   2   7   8  170.78   11.70
   2   7   8  158.48   13.60
   2   7   8  183.78   32.00
   2   7   8  173.28   11.90
   2  -7   8  156.18   14.10
   2  -7   8  155.78   13.20
  -2  -7  -8  145.59   10.80
   2  -7   8  146.29   12.30
   2  -7   8  148.69   10.20
   2   7   9    2.80    3.40
   2   7   9    6.70    3.90
   2   7   9    2.20    3.70
   2   7   9   -1.30   27.90
  -2   7  -9    0.90    3.50
   2   7   9    2.80    5.10
  -2  -7  -9    7.10    5.30
   2  -7   9    3.70    5.00
   2  -7   9   -3.00    4.50
  -2  -7  -9    3.10    2.60
  -2  -7  -9   -3.20    5.70
   2  -7   9    2.30    4.10
   2  -7   9    2.40    2.60
   2  -7   9    0.60    3.90
   2   7  10  603.24   36.40
   2   7  10  629.94   37.50
  -2   7 -10  558.94   33.70
  -2   7 -10  599.04   35.70
   2   7  10  626.74   34.50
   2   7  10  585.14   34.10
   2  -7  10  614.64   33.80
   2  -7  10  568.44   35.70
   2  -7  10  581.14   36.40
   2  -7  10  580.74   35.00
  -2  -7 -10  560.44   33.70
   2  -7  10  622.64   37.90
   2   7  11   22.70    5.30
  -2   7 -11   16.60    3.50
  -2   7 -11   26.00    4.50
  -2   7 -11   19.30    5.30
   2   7  11   12.00    7.00
   2   7  11   23.30    5.20
   2   7  11   22.60    5.70
   2  -7  11   24.00    5.80
   2  -7  11   23.20    4.40
   2  -7  11   19.90    6.60
   2  -7  11   22.40    5.80
   2   7  12  125.49   14.00
   2   7  12  118.59   11.10
  -2   7 -12  120.69   12.10
   2   7  12  155.28   15.00
   2  -7  12  159.98   14.00
   2  -7  12  150.58   16.60
   2   7  13   19.70    5.00
  -2   7 -13   23.00    5.90
   2   7  13   21.30    7.30
   2   7  13   10.70    4.40
   2   7  13   22.20    5.10
  -2   7 -13   15.50    4.10
  -2   7 -13   15.60    3.80
   2  -7  13   20.60    5.70
   2  -7  13    8.50    4.40
   2  -7  13   10.90    5.30
   2  -7  13   12.30    5.70
   2  -7  13   25.00    7.00
   2  -7  13   13.50    3.60
  -2   7 -14   39.70    6.80
  -2   7 -14   45.00    6.00
   2   7  14   67.99   11.40
   2   7  14   60.59    7.20
   2   7  14   67.79    8.00
  -2   7 -14   61.49    6.30
   2   7  14   54.69    6.80
   2  -7  14   40.70    6.60
   2  -7  14   42.20    6.10
   2  -7  14   55.19    7.90
   2  -7  14   40.20    6.80
   2  -7  14   46.70    5.30
  -2   7 -15   38.50    4.60
  -2   7 -15   34.00    6.30
   2   7  15   30.10    4.90
   2   7  15   25.00    4.70
  -2   7 -15   31.50    4.20
   2   7  15   23.60    4.20
   2  -7  15   33.40    6.20
   2  -7  15   21.90    4.50
   2   7  16   -3.50    3.10
   2   7  16    6.20    3.30
   2   7  16    4.30    2.80
  -2   7 -16    5.00    4.00
  -2   7 -16   -0.20    2.80
  -2   7 -16    2.60    2.60
   2  -7  16    4.80    5.10
   2  -7  16    3.50    3.20
   2  -7  16    3.50    3.50
  -2   8  16   17.50    3.90
   2   8 -16   13.40    2.50
  -2   8  16    8.30    3.70
  -2   8  16   10.60    3.20
   2   8 -16   16.70    4.70
   2   8 -16    7.60    3.00
  -2  -8  16   11.70    3.90
  -2  -8  16    7.00    3.90
  -2  -8  16    3.50    5.00
  -2  -8  16    7.40    2.90
  -2   8  15   28.40    6.10
   2   8 -15   22.60    5.00
  -2   8  15   23.70    7.60
  -2   8  15   25.00    5.00
   2   8 -15   16.20    3.40
   2   8 -15   21.60    4.10
  -2  -8  15   17.50    6.10
  -2  -8  15   22.50    7.80
  -2  -8  15   22.50    4.20
  -2  -8  15   19.70    4.50
  -2   8  14    5.80    3.90
   2   8 -14    6.30    5.20
   2   8 -14   12.60    2.70
   2   8 -14   11.10    3.90
  -2   8  14    3.60    4.40
  -2   8  14    6.80    3.90
  -2  -8  14    9.30    5.40
  -2  -8  14    7.90    4.50
  -2  -8  14    6.30    5.30
  -2  -8  14    3.30    3.70
  -2  -8  14   12.60    5.40
  -2   8  13   12.00    8.00
   2   8 -13   14.30    4.00
  -2   8  13   15.40    4.50
  -2   8  13   15.20    4.60
  -2   8  13    8.10    6.70
  -2  -8  13    2.90    5.70
  -2  -8  13   12.20    5.60
  -2  -8  13    8.80    4.60
   2  -8 -13   16.30    3.80
  -2  -8  13    6.40    4.20
  -2   8  12    0.00    4.70
  -2   8  12    0.10    6.30
  -2   8  12   -0.10    4.40
   2   8 -12    2.90    3.20
  -2   8  12   -0.50    4.00
   2   8 -12   -0.20    4.00
  -2  -8  12    0.00    4.10
  -2  -8  12    9.90    5.70
  -2  -8  12   -0.80    5.70
   2  -8 -12    7.80    3.30
  -2  -8  12   -6.10    5.30
  -2  -8  12    0.70    4.20
  -2   8  11   10.10    6.80
   2   8 -11    2.90    3.90
  -2   8  11    4.00    5.00
  -2   8  11    9.40    4.00
   2   8 -11    2.30    3.10
  -2  -8  11    5.20    4.50
  -2  -8  11   -2.70    3.70
   2  -8 -11    1.00    7.20
  -2  -8  11   -5.50    5.10
   2  -8 -11   -0.50    3.10
  -2  -8  11    5.30    5.50
  -2  -8  11   -1.70    5.70
   2  -8 -11    3.90    4.90
  -2   8  10   15.10    7.40
  -2   8  10   10.80    5.30
  -2   8  10    7.00    4.20
   2   8 -10    8.70    4.30
  -2   8  10    9.90    4.30
  -2  -8  10    2.20    3.90
   2  -8 -10    6.70    3.70
  -2  -8  10    5.70    5.50
  -2  -8  10    8.70    5.90
  -2  -8  10   10.40    4.80
   2  -8 -10    6.50    4.10
  -2  -8  10    0.40    5.40
   2  -8 -10    2.30    6.70
   2   8  -9    4.10    3.80
  -2   8   9    4.60    4.10
   2   8  -9    2.60   14.40
  -2   8   9   11.80    5.30
  -2   8   9    7.20    5.70
  -2   8   9   12.80    4.20
  -2  -8   9    5.50    5.80
  -2  -8   9   10.70    5.00
  -2  -8   9    6.30    4.20
  -2  -8   9   -2.70    5.00
   2  -8  -9    4.40    4.00
  -2  -8   9    1.50    3.50
   2  -8  -9    8.20    3.90
   2  -8  -9   12.40    6.40
  -2   8   8   70.29    9.80
   2   8  -8   69.29    7.80
  -2   8   8   70.59    9.10
  -2  -8   8   59.99   10.90
   2  -8  -8   87.89   10.30
  -2  -8   8   82.19    7.50
   2  -8  -8   67.19    7.60
  -2  -8   8   55.69    7.80
  -2  -8   8   61.29    9.20
   2  -8  -8   65.89    8.90
  -2  -8   8   70.09    8.20
  -2   8   7   11.70    5.50
  -2   8   7   15.80    4.20
   2   8  -7    5.20   12.30
  -2   8   7   24.30    4.40
  -2   8   7   21.70   19.70
  -2  -8   7   13.30    3.90
   2  -8  -7   11.70    4.70
   2  -8  -7    9.40    4.40
  -2   8   6    1.30    2.70
   2   8  -6   10.40   11.50
  -2   8   6    1.00    4.20
  -2   8   6    0.30   15.40
   2   8  -6   -2.20    2.00
  -2   8   6   -4.50    3.70
   2  -8  -6    0.80    3.70
  -2  -8   6    1.20    3.10
  -2  -8   6   -1.60    2.70
  -2  -8   6    2.80    2.80
   2  -8  -6   17.10    6.20
   2   8  -5   26.90    3.30
  -2   8   5   22.20   14.60
  -2   8   5   19.30    6.70
   2   8  -5   23.70   12.30
   2  -8  -5   18.20    4.70
   2  -8  -5   23.50    7.90
  -2  -8   5   27.80    4.50
  -2  -8   5   16.90    4.20
  -2  -8   5   26.60    4.90
  -2  -8   5   30.70    5.30
  -2  -8   5   27.10    4.40
  -2  -8   5   21.00    5.30
  -2  -8   5   33.20    6.40
   2  -8  -5   28.60    5.80
   2   8  -4   10.70   13.20
  -2   8   4   37.90    5.80
   2   8  -4   22.80    9.80
  -2  -8   4   39.40    5.10
  -2  -8   4   45.90    5.90
   2  -8  -4   30.00    8.50
  -2  -8   4   36.80    5.50
   2  -8  -4   42.90    6.30
   2  -8  -4   37.80    5.80
  -2  -8   4   41.20    5.10
  -2  -8   4   34.60    6.00
  -2  -8   4   42.20    6.90
  -2   8   3  101.39    8.20
   2   8  -3   91.69   18.40
  -2  -8   3   98.39    8.20
  -2  -8   3  100.49    7.90
  -2  -8   3   99.49   10.60
  -2  -8   3   84.59    7.90
   2  -8  -3  105.29    9.40
  -2  -8   3   87.09    8.00
   2  -8  -3  102.69    8.40
  -2  -8   3   83.09    8.00
   2  -8  -3   76.29   11.30
  -2  -8   3   84.59    9.40
  -2   8   2   90.59    7.50
  -2   8   2   71.49   12.00
   2   8  -2  104.79   15.20
   2   8  -2   72.79   18.20
  -2  -8   2   95.49    9.50
  -2  -8   2   88.99    7.80
   2  -8  -2   81.39   10.60
  -2  -8   2   81.29    7.80
  -2  -8   2   99.29    9.00
  -2  -8   2  103.39    8.40
   2  -8  -2   92.49    8.20
   2  -8  -2  102.09    9.00
  -2  -8   2   96.19    7.60
   2   8  -1   55.09   14.50
   2   8  -1   65.39   11.30
  -2   8   1   75.49    6.80
  -2   8   1   70.49   10.30
  -2  -8   1   94.59    7.80
   2  -8  -1   93.09    8.60
   2  -8  -1   77.59    9.50
  -2  -8   1   98.89    8.90
   2  -8  -1   82.29    9.60
  -2  -8   1   87.19    8.10
  -2  -8   1   92.99    7.50
  -2  -8   1   95.39    8.20
   2   8   0   33.20    8.00
   2   8   0   49.50   13.00
  -2   8   0   35.60    6.90
   2  -8   0   57.59    7.90
   2  -8   0   57.09    5.70
  -2  -8   0   49.10    7.80
   2  -8   0   56.09    7.90
  -2  -8   0   46.20    6.70
  -2  -8   0   55.69    5.60
  -2   8  -1   63.39    4.70
  -2   8  -1   53.09    7.60
   2   8   1   61.29   15.60
   2  -8   1   70.39    9.10
  -2  -8  -1   74.29    7.50
   2  -8   1   73.89    6.70
   2  -8   1   70.99    6.20
  -2  -8  -1   75.59    6.70
  -2  -8  -1   69.69    6.60
   2  -8   1   71.49    7.10
   2   8   2   95.89   18.50
   2   8   2  118.69    8.50
  -2  -8  -2  121.29    9.00
  -2  -8  -2  130.29   10.30
   2  -8   2  134.59   11.30
   2  -8   2  120.69    9.40
   2  -8   2  113.49   10.80
   2  -8   2  132.39   13.10
   2  -8   2  122.49    8.80
  -2  -8  -2  104.79    9.20
   2   8   3   66.89    6.40
   2   8   3   37.10   14.50
   2  -8   3   56.99    5.70
   2  -8   3   66.29    7.30
  -2  -8  -3   53.59    6.80
  -2  -8  -3   60.59    6.10
   2  -8   3   61.09    7.50
   2  -8   3   61.39    6.60
  -2  -8  -3   55.79    6.60
   2  -8   3   56.89    6.80
   2  -8   3   50.89    9.20
  -2   8  -4   28.00    3.30
   2   8   4   24.20    4.90
   2   8   4    8.70   13.00
  -2  -8  -4   30.80    4.60
   2  -8   4   24.90    4.60
  -2  -8  -4   28.70    5.60
  -2  -8  -4   26.80    5.20
   2  -8   4   32.10    5.30
   2  -8   4   24.20    5.30
   2  -8   4   34.40    5.10
   2  -8   4   31.80    6.40
   2  -8   4   31.10    4.50
   2  -8   4   29.10    5.70
  -2   8  -5   25.40    3.50
   2   8   5   34.00   16.70
  -2  -8  -5   26.10    4.30
  -2  -8  -5   26.10    5.50
   2  -8   5   15.50    4.90
   2  -8   5   26.40    5.20
   2  -8   5   20.30    4.50
   2  -8   5   16.90    4.00
   2  -8   5   24.00    6.10
  -2  -8  -5   26.00    5.20
   2  -8   5   24.10    4.60
   2   8   6    0.60    2.60
  -2   8  -6   -0.50    2.30
   2   8   6    1.40    3.30
   2   8   6   24.70   21.00
   2   8   6    1.20    2.70
   2   8   6   -0.60    4.30
  -2  -8  -6    0.20    4.00
   2  -8   6    2.20    3.10
   2  -8   6    0.10    2.90
   2  -8   6   -4.50    4.10
  -2  -8  -6   -2.90    3.00
   2  -8   6    5.30    2.90
   2  -8   6    1.20    3.40
  -2   8  -7  526.75   30.30
   2   8   7  537.65   32.20
   2   8   7  452.25   30.00
   2   8   7  522.95   29.70
  -2  -8  -7  503.65   32.80
   2  -8   7  532.15   30.70
   2  -8   7  539.95   31.60
  -2  -8  -7  518.85   30.10
  -2  -8  -7  532.55   31.10
   2  -8   7  498.75   30.90
   2  -8   7  534.55   32.40
   2  -8   7  505.25   34.30
   2  -8   7  487.95   30.20
   2   8   8   10.80    5.90
  -2   8  -8   16.30    4.40
   2   8   8   10.10    4.20
   2   8   8   12.00    5.30
   2   8   8   12.40    4.10
   2  -8   8   12.30    4.40
   2  -8   8   14.30    5.70
  -2  -8  -8   16.70    5.50
   2  -8   8   22.60    5.70
   2  -8   8   12.00    5.70
  -2  -8  -8   19.70    4.20
  -2  -8  -8   17.70    6.00
   2  -8   8   12.20    4.40
   2   8   9  372.66   23.40
   2   8   9  373.06   26.00
   2   8   9  365.46   23.00
  -2   8  -9  365.76   24.10
   2   8   9  423.56   24.80
   2  -8   9  395.66   24.00
  -2  -8  -9  412.36   25.00
   2  -8   9  392.96   27.00
   2  -8   9  402.86   23.90
  -2  -8  -9  361.96   22.90
   2  -8   9  391.66   25.90
  -2  -8  -9  361.16   24.90
   2  -8   9  407.86   25.40
   2   8  10   11.80    4.40
   2   8  10    2.20    6.10
  -2   8 -10    9.70    3.10
   2   8  10    8.00    4.10
  -2   8 -10    8.20    4.20
   2   8  10   16.40    5.00
   2  -8  10    3.40    4.10
  -2  -8 -10    7.80    5.20
   2  -8  10   14.50    5.30
   2  -8  10   10.50    5.20
  -2  -8 -10   10.90    3.30
   2  -8  10    8.50    6.20
   2   8  11  321.97   23.20
  -2   8 -11  273.57   20.50
   2   8  11  323.87   23.70
   2   8  11  300.37   20.00
   2   8  11  313.27   21.80
   2  -8  11  295.67   24.00
   2  -8  11  332.87   20.10
   2  -8  11  331.37   24.00
   2  -8  11  292.47   23.70
  -2   8 -12    5.20    3.40
  -2   8 -12   11.70    4.60
   2   8  12   10.30    6.60
   2   8  12    8.70    4.40
   2   8  12   18.30    4.70
   2   8  12   13.40    4.60
  -2   8 -12    8.20    2.90
   2  -8  12    6.00    5.60
   2  -8  12    6.90    4.30
   2  -8  12   14.40    5.60
   2  -8  12    9.80    6.20
   2  -8  12    8.40    4.80
  -2   8 -13  154.58   10.50
   2   8  13  168.98   14.70
  -2   8 -13  141.09   11.10
   2   8  13  174.98   11.80
   2   8  13  135.09   11.20
  -2   8 -13  143.69   12.50
   2  -8  13  150.18   13.20
   2  -8  13  153.58   12.90
   2  -8  13  162.98   15.80
   2  -8  13  129.59   11.40
   2  -8  13  137.49   11.30
  -2   8 -14   20.40    3.30
   2   8  14   17.90    4.50
   2   8  14   17.50    4.20
  -2   8 -14   30.50    4.50
   2   8  14   10.00    4.00
  -2   8 -14    9.50    5.40
   2   8  14   21.40    7.00
   2  -8  14   23.10    6.00
   2  -8  14   16.20    4.40
   2  -8  14   22.50    6.80
   2  -8  14   20.30    5.70
  -2   8 -15   13.40    4.80
  -2   8 -15   20.30    3.40
  -2   8 -15   20.70    4.20
   2   8  15   30.00    4.50
   2   8  15   22.70    4.00
   2   8  15   18.10    4.60
   2  -8  15   10.40    4.10
   2  -8  15   20.00    5.40
   2  -8  15    9.30    5.80
   2  -8  15   13.90    3.90
   2   8  16   26.40    3.90
  -2   8 -16   17.80    3.10
   2   8  16   19.50    4.30
   2   8  16   21.30    4.00
  -2   8 -16   11.50    2.40
   2  -8  16   17.40    4.00
   2  -8  16   12.90    3.30
   2   9 -15    5.30    3.60
  -2   9  15    3.80    3.30
   2   9 -15   -1.20    2.60
  -2   9  15    2.20    3.30
  -2   9  15    8.00    3.10
  -2  -9  15    1.90    3.90
  -2  -9  15    0.40    3.30
  -2  -9  15    0.60    3.00
  -2  -9  15   -1.80    3.70
  -2  -9  15    6.50    3.90
  -2   9  14    2.90    4.50
  -2   9  14   -5.00    5.90
   2   9 -14    3.30    3.70
   2   9 -14    1.20    3.00
  -2   9  14   -0.90    3.60
  -2  -9  14    3.30    5.10
  -2  -9  14    4.60    4.90
  -2  -9  14   10.90    6.40
  -2  -9  14    1.90    3.10
  -2  -9  14   -1.30    4.00
  -2   9  13  168.88   18.40
   2   9 -13  190.28   16.00
  -2   9  13  162.88   13.10
  -2   9  13  172.68   12.40
  -2   9  13  189.08   13.10
  -2  -9  13  157.88   12.00
  -2  -9  13  192.58   14.10
  -2  -9  13  167.28   16.30
  -2  -9  13  172.18   13.20
   2  -9 -13  172.38   11.10
  -2  -9  13  157.58   14.20
  -2   9  12    3.40    3.80
  -2   9  12    3.50    4.30
  -2   9  12    3.80    5.60
   2   9 -12    9.50    3.90
  -2  -9  12   13.80    5.60
  -2  -9  12    2.20    5.60
  -2  -9  12    1.00    3.80
  -2  -9  12    0.70    5.50
   2  -9 -12    3.90    3.30
  -2  -9  12    8.80    4.60
   2   9 -11   28.50    6.00
  -2   9  11   35.50    5.80
  -2   9  11   35.20    6.70
  -2   9  11   31.10    8.30
  -2   9  11   29.70    5.20
  -2  -9  11   36.20    7.20
  -2  -9  11   37.70    8.30
  -2  -9  11   43.90    7.10
  -2  -9  11   25.80    7.70
   2  -9 -11   27.50    4.80
  -2  -9  11   31.00    5.80
  -2   9  10   13.20    7.60
  -2   9  10   20.20    7.40
  -2   9  10   11.30    5.60
   2   9 -10   17.50    4.70
  -2  -9  10   11.00    4.90
  -2  -9  10   16.60    6.90
  -2  -9  10   31.20    8.60
   2  -9 -10   15.40    6.50
  -2  -9  10   23.40    6.70
   2  -9 -10   10.40    5.50
  -2  -9  10    4.90    5.70
   2  -9 -10   13.80    8.00
  -2   9   9  210.68   18.00
  -2   9   9  223.58   15.30
   2   9  -9  288.37   43.70
  -2   9   9  223.28   16.80
   2   9  -9  185.68   15.10
  -2   9   9  216.78   14.80
   2  -9  -9  216.58   17.40
  -2  -9   9  242.38   15.40
   2  -9  -9  203.08   14.80
   2  -9  -9  198.88   15.90
  -2  -9   9  223.88   19.00
  -2  -9   9  247.38   18.30
  -2  -9   9  239.38   16.50
  -2  -9   9  209.68   16.30
  -2   9   8    4.30    3.50
  -2   9   8    0.40    3.60
  -2   9   8    3.40    5.60
   2   9  -8    3.10   16.10
   2   9  -8    1.10    3.00
   2  -9  -8   -0.10    3.60
   2  -9  -8   -0.20    3.90
   2  -9  -8   -1.90    6.20
  -2  -9   8    0.70    3.80
  -2  -9   8    0.40    5.90
  -2  -9   8   -4.60    4.70
  -2  -9   8   -1.80    3.40
  -2  -9   8   -1.40    4.40
   2   9  -7   45.80    5.70
   2   9  -7   57.69   18.40
  -2   9   7   32.90    5.80
  -2   9   7   40.40    5.40
  -2   9   7   35.50    7.40
   2  -9  -7   29.70    7.10
  -2  -9   7   35.40    5.80
   2  -9  -7   31.40    6.50
   2  -9  -7   31.30    5.70
  -2  -9   7   40.30    6.60
  -2  -9   7   47.20    8.60
  -2  -9   7   47.40    6.70
  -2  -9   7   28.70    7.20
   2   9  -6   64.29   23.70
  -2   9   6   46.20    7.60
  -2   9   6   56.49    6.40
   2   9  -6    4.90   29.60
   2  -9  -6   51.19   11.40
  -2  -9   6   57.49    7.60
   2  -9  -6   52.59    7.60
  -2  -9   6   66.69    9.30
  -2  -9   6   48.40    6.30
   2  -9  -6   65.99    8.60
  -2  -9   6   54.59    7.40
  -2  -9   6   54.69    8.60
   2  -9  -6   52.19    7.00
   2   9  -5   23.30   22.40
  -2   9   5    6.00    4.60
   2   9  -5   11.90    2.60
   2   9  -5   12.50   12.00
   2  -9  -5   12.40    3.30
  -2  -9   5    8.30    3.30
  -2  -9   5    7.00    5.10
   2  -9  -5    9.50    7.00
   2  -9  -5    2.30    6.30
  -2  -9   5    4.90    3.50
   2  -9  -5    5.50    3.80
  -2  -9   5    4.70    3.10
  -2   9   4    2.50    3.80
   2   9  -4    3.70   10.20
  -2  -9   4    1.30    2.60
   2  -9  -4    3.10    4.20
  -2  -9   4   -2.00    3.80
  -2  -9   4    6.60    3.80
  -2  -9   4    3.40    3.10
   2  -9  -4   -5.10    6.70
   2  -9  -4   12.10    4.10
  -2  -9   4    1.20    3.10
   2  -9  -4    2.80    2.90
  -2  -9   4    6.00    4.00
  -2  -9   4    5.60    6.00
   2  -9  -4    5.60    4.40
  -2   9   3  167.58   12.50
   2   9  -3  114.59   23.30
   2   9  -3  195.18   23.00
  -2  -9   3  186.68   12.00
  -2  -9   3  175.48   13.60
  -2  -9   3  152.98   12.20
  -2  -9   3  166.68   14.10
  -2  -9   3  166.18   11.50
   2  -9  -3  173.08   16.10
   2  -9  -3  134.69   16.00
  -2  -9   3  175.08   12.30
   2   9  -2   37.40   22.10
  -2   9   2   61.69    6.90
  -2  -9   2   63.59    7.20
  -2  -9   2   62.99    6.50
  -2  -9   2   83.89    9.60
  -2  -9   2   75.89    7.70
   2  -9  -2   66.49    7.00
   2  -9  -2   71.69   10.70
  -2  -9   2   73.39    7.10
   2  -9  -2   74.69    8.50
   2  -9  -2   69.69    6.70
  -2  -9   2   72.49    8.30
   2  -9  -2   59.59    7.90
   2  -9  -2   76.59    8.10
  -2  -9   2   71.49    7.00
   2   9  -1  460.65   45.40
  -2   9   1  424.36   25.00
  -2  -9   1  401.56   25.20
  -2  -9   1  485.35   26.10
   2  -9  -1  434.66   28.30
  -2  -9   1  382.66   26.80
  -2  -9   1  450.85   26.80
   2  -9  -1  377.06   24.80
  -2  -9   1  439.86   25.80
  -2  -9   1  436.66   27.10
   2  -9  -1  459.35   26.00
   2  -9  -1  432.56   25.50
  -2  -9   1  444.06   25.50
   2  -9  -1  379.36   26.70
  -2   9   0  101.89    7.90
   2   9   0   99.39   28.70
  -2  -9   0  111.59   11.50
   2  -9   0   98.99   11.20
   2  -9   0  104.69    8.50
   2  -9   0   94.29    9.10
  -2  -9   0  122.99   10.20
   2  -9   0  100.29   10.10
  -2  -9   0  124.69   10.70
  -2  -9   0  106.09    9.20
  -2  -9   0  102.59    8.90
  -2  -9   0  106.99    9.00
  -2  -9   0  106.19    8.60
   2  -9   0  107.39    9.30
   2  -9   0  106.59    8.70
  -2   9  -1  266.17   15.50
   2   9   1  276.17   47.70
   2   9   1  243.88   15.70
  -2  -9  -1  241.28   16.70
   2  -9   1  273.17   18.50
   2  -9   1  255.47   17.50
   2  -9   1  268.67   17.20
  -2  -9  -1  276.37   18.50
  -2  -9  -1  268.87   18.10
   2  -9   1  266.17   19.20
  -2  -9  -1  259.37   17.00
  -2  -9  -1  252.67   18.60
   2  -9   1  270.77   16.70
   2  -9   1  256.47   16.40
  -2  -9  -1  273.37   16.80
  -2  -9  -1  267.97   17.00
  -2   9  -2    3.80    1.90
   2   9   2    8.40   16.00
   2  -9   2    5.90    3.30
   2  -9   2    6.20    3.30
   2  -9   2    5.20    4.60
  -2  -9  -2   10.60    3.20
  -2  -9  -2    2.80    3.70
   2  -9   2    4.10    4.00
   2  -9   2    4.70    3.40
  -2  -9  -2    5.00    3.40
  -2  -9  -2    8.10    3.90
   2  -9   2    1.20    3.20
   2  -9   2    8.40    3.10
  -2   9  -3  371.06   23.10
   2   9   3  385.96   24.60
   2   9   3  395.76   47.80
   2  -9   3  422.26   26.70
   2  -9   3  411.16   26.10
  -2  -9  -3  464.95   26.30
  -2  -9  -3  419.26   25.00
  -2  -9  -3  396.16   24.80
   2  -9   3  414.56   24.20
  -2  -9  -3  423.76   26.10
   2  -9   3  407.46   25.50
   2  -9   3  377.76   24.10
   2  -9   3  421.16   28.00
  -2   9  -4    3.10    2.10
   2   9   4   -3.90    3.20
   2   9   4    0.00   20.20
  -2  -9  -4    1.00    3.00
   2  -9   4   -2.20    3.10
  -2  -9  -4   -3.40    4.00
   2  -9   4    8.50    2.60
   2  -9   4    1.30    4.40
   2  -9   4    0.40    3.40
   2  -9   4   -5.10    2.90
   2  -9   4    1.90    2.80
  -2  -9  -4    3.50    4.10
   2   9   5   11.10    3.60
   2   9   5    8.80    4.50
   2   9   5  -38.20   24.20
   2  -9   5    7.90    4.50
   2  -9   5   12.00    8.10
   2  -9   5    9.10    4.40
  -2  -9  -5    8.50    4.70
  -2  -9  -5   10.00    3.80
   2  -9   5    5.10    4.10
   2  -9   5   10.80    3.30
   2  -9   5   10.80    5.50
  -2  -9  -5   12.10    5.20
   2   9   6   74.49    9.40
   2   9   6   61.59    7.20
   2   9   6   81.89    7.40
   2   9   6   45.80   29.50
  -2   9  -6   71.19    6.70
   2  -9   6   66.19    7.90
  -2  -9  -6   68.99    7.50
   2  -9   6   60.59   10.40
   2  -9   6   62.39    7.70
  -2  -9  -6   73.89    8.80
   2  -9   6   71.59    8.80
   2  -9   6   68.09    9.40
  -2  -9  -6   73.79    8.90
   2   9   7   10.90    3.70
   2   9   7   17.40    3.40
  -2   9  -7    9.70    3.60
   2   9   7    8.40    3.70
   2   9   7   17.90    5.90
   2  -9   7    5.70    5.50
  -2  -9  -7   14.10    5.90
  -2  -9  -7   11.60    3.70
   2  -9   7    7.00    5.30
   2  -9   7   10.40    4.90
   2  -9   7   11.20    3.80
   2  -9   7   10.20    4.60
  -2  -9  -7   12.40    5.40
   2  -9   7    5.40    4.20
   2   9   8   -0.40    3.50
  -2   9  -8    3.40    2.90
   2   9   8    2.30    5.10
   2   9   8   -1.10    3.30
   2   9   8    5.70    3.20
  -2  -9  -8    3.00    4.90
   2  -9   8   -6.10    4.70
   2  -9   8   -2.40    4.00
   2  -9   8   -4.50    4.90
  -2  -9  -8   -1.10    5.70
   2  -9   8   -1.00    4.00
   2  -9   8    4.60    4.80
  -2  -9  -8   -0.10    3.10
   2   9   9   40.60    6.00
   2   9   9   39.50    5.70
   2   9   9   33.60    7.80
  -2   9  -9   44.80    6.40
   2   9   9   64.79    7.00
  -2  -9  -9   47.70    8.00
   2  -9   9   55.49    7.60
   2  -9   9   37.20    7.40
  -2  -9  -9   57.39    8.10
   2  -9   9   49.70    7.00
  -2  -9  -9   52.79    6.30
   2  -9   9   49.60    8.90
   2   9  10  122.59   12.60
   2   9  10  138.79   14.80
  -2   9 -10  118.19    9.00
   2   9  10   85.89    9.30
  -2   9 -10   91.79    9.60
   2   9  10  120.89   12.90
   2  -9  10  113.69   11.30
  -2  -9 -10   93.09   10.30
  -2  -9 -10   75.89   10.70
  -2   9 -11   -0.80    3.50
   2   9  11   -4.90    5.30
   2   9  11    9.70    4.20
   2   9  11   -3.40    3.70
   2   9  11    4.60    4.10
   2  -9  11    4.70    4.60
  -2  -9 -11   -5.60    5.00
  -2  -9 -11    5.20    2.80
   2  -9  11   -7.00    4.90
   2  -9  11   -0.30    5.60
   2  -9  11    2.10    4.80
   2  -9  11    1.70    4.20
   2   9  12   24.00    4.70
  -2   9 -12   28.50    5.80
   2   9  12   26.70    5.20
  -2   9 -12   34.20    4.80
   2   9  12   24.20    4.70
   2   9  12   19.40    7.00
   2  -9  12   26.40    6.80
   2  -9  12   26.80    7.40
   2  -9  12   21.80    5.10
   2  -9  12   30.90    6.70
   2  -9  12   20.40    5.10
   2   9  13    4.00    3.40
   2   9  13    6.90    5.50
   2   9  13    6.40    3.90
  -2   9 -13    4.40    4.20
   2   9  13    4.50    3.60
   2  -9  13    7.60    4.10
   2  -9  13    2.60    4.90
   2  -9  13    3.70    4.90
   2  -9  13    3.00    3.70
   2  -9  13   11.50    5.70
  -2   9 -14   52.09    5.40
  -2   9 -14   50.19    6.90
   2   9  14   55.39    6.30
   2   9  14   31.60   10.30
   2  -9  14   48.30    7.10
   2  -9  14   58.19    6.80
   2  -9  14   38.20    6.90
   2   9  15    2.50    3.60
  -2   9 -15   -2.10    2.20
  -2   9 -15    8.00    5.20
   2   9  15    5.00    3.10
   2   9  15    2.40    2.70
   2  -9  15   -3.00    2.70
   2  -9  15    1.40    3.60
   2  -9  15   11.20    4.70
  -2  10  14   51.99    6.50
  -2  10  14   58.79    6.70
  -2  10  14   52.69    6.20
   2  10 -14   59.39    7.60
   2  10 -14   54.09    8.20
  -2 -10  14   64.29    9.60
  -2 -10  14   49.40    7.40
  -2 -10  14   48.20    7.10
  -2 -10  14   43.10    5.10
  -2 -10  14   50.89    6.30
  -2  10  13   -4.60    4.80
  -2  10  13    2.10    4.90
   2  10 -13    0.30    3.00
   2  10 -13    6.40    2.90
  -2  10  13   -2.30    3.80
  -2  10  13   -3.10    3.30
  -2 -10  13   -1.20    6.00
  -2 -10  13    1.30    5.50
  -2 -10  13    7.90    5.50
  -2 -10  13    6.20    5.80
   2 -10 -13    6.20    3.10
  -2 -10  13   -0.50    3.30
   2  10 -12  167.68   13.00
   2  10 -12  198.18   12.00
  -2  10  12  195.58   13.30
  -2  10  12  178.68   17.70
  -2  10  12  177.58   12.50
  -2  10  12  157.18   13.30
  -2 -10  12  168.48   15.80
  -2 -10  12  191.58   13.80
  -2 -10  12  176.28   12.60
   2 -10 -12  195.38   12.80
  -2 -10  12  181.58   14.20
  -2 -10  12  178.18   14.90
   2 -10 -12  169.18   12.50
  -2  10  11    4.00    6.00
  -2  10  11   13.10    3.80
  -2  10  11    5.50    4.60
   2  10 -11   10.30    3.50
  -2  10  11    6.20    4.10
  -2 -10  11   10.80    4.90
   2 -10 -11    5.50    3.50
  -2 -10  11    1.40    3.90
  -2 -10  11   21.80    6.10
  -2 -10  11    9.20    6.20
  -2 -10  11    6.70    5.70
   2 -10 -11    1.10    3.70
  -2  10  10  269.97   18.10
  -2  10  10  278.17   17.70
  -2  10  10  262.57   21.00
   2  10 -10  232.98   18.00
  -2  10  10  263.77   19.20
  -2 -10  10  302.37   22.10
  -2 -10  10  313.17   18.80
   2 -10 -10  271.17   17.90
  -2 -10  10  290.97   19.50
  -2 -10  10  292.67   19.90
   2 -10 -10  271.77   20.20
  -2 -10  10  325.27   21.30
  -2  10   9    0.80    4.50
  -2  10   9    5.00    4.00
  -2  10   9    5.30    5.90
   2  10  -9    9.80    3.30
  -2  10   9   -0.60    3.20
   2 -10  -9    4.10    4.30
   2 -10  -9    2.60    3.90
  -2 -10   9    7.80    5.20
  -2 -10   9    5.70    6.60
  -2 -10   9    7.30    4.80
  -2 -10   9    1.60    4.20
  -2 -10   9   -2.90    5.10
   2 -10  -9   -2.20    6.50
  -2  10   8   96.69   11.30
  -2  10   8  109.99    9.90
  -2  10   8  131.79    9.60
  -2  10   8  112.39   14.90
   2 -10  -8  112.89   11.20
  -2 -10   8  110.79   12.50
   2 -10  -8   95.89    9.80
  -2 -10   8  112.49   11.30
  -2 -10   8  108.69   10.10
   2 -10  -8  108.39   12.80
  -2 -10   8  102.79   13.60
   2 -10  -8  113.49    9.10
  -2 -10   8  127.49   11.10
   2  10  -7    1.70    2.80
  -2  10   7    0.70    2.90
   2  10  -7    2.30   39.00
  -2  10   7    7.60    3.80
  -2  10   7   -4.30    4.80
  -2 -10   7    1.80    4.40
   2 -10  -7   -3.30    4.10
  -2 -10   7   -1.40    3.80
  -2 -10   7    3.50    4.50
   2 -10  -7    0.90    4.40
   2 -10  -7   -1.00    5.80
  -2 -10   7    3.70    6.10
  -2 -10   7   -7.30    4.70
   2 -10  -7    8.50    3.50
   2  10  -6   49.90    6.10
  -2  10   6   63.89    9.10
   2  10  -6   60.69   23.30
  -2  10   6   77.09    7.40
  -2 -10   6   62.69    7.50
   2 -10  -6   65.89    6.90
   2 -10  -6   57.29    7.80
   2 -10  -6   53.69    8.50
  -2 -10   6   66.99    7.00
   2 -10  -6   67.09    9.00
  -2 -10   6   63.69    8.40
  -2 -10   6   60.09    7.20
  -2 -10   6   58.09    9.50
   2 -10  -6   58.59   10.10
  -2 -10   6   83.29   10.40
  -2 -10   6   80.19    8.90
  -2  10   5    2.40    4.50
  -2 -10   5    1.70    3.30
   2 -10  -5    6.90    5.40
  -2 -10   5   -3.00    4.50
  -2 -10   5    3.60    4.20
   2 -10  -5    1.40    3.80
  -2 -10   5    1.70    3.60
  -2 -10   5    2.00    5.40
  -2 -10   5    1.60    3.80
  -2 -10   5    3.50    3.80
   2 -10  -5   -1.20    4.00
   2 -10  -5   15.00    7.80
   2  10  -4   29.70   15.20
  -2  10   4   -2.80    3.90
   2 -10  -4    0.40    7.50
  -2 -10   4    2.00    3.60
   2 -10  -4    2.00    3.60
  -2 -10   4    5.30    3.80
  -2 -10   4   10.00    4.30
  -2 -10   4   -5.50    4.10
   2 -10  -4   -4.50    4.00
  -2 -10   4    1.70    5.00
   2 -10  -4    2.30    3.30
  -2 -10   4    5.20    3.80
  -2 -10   4    4.00    3.00
   2 -10  -4    8.20    5.00
   2  10  -3   -1.10   14.80
  -2  10   3   -2.10    3.50
   2 -10  -3    0.60    4.80
  -2 -10   3    5.40    3.70
  -2 -10   3   10.50    4.60
  -2 -10   3    0.40    4.00
  -2 -10   3    6.80    3.10
  -2 -10   3   11.10    4.20
  -2 -10   3    2.30    3.60
   2 -10  -3   -1.40    3.30
  -2 -10   3   -4.70    4.30
   2 -10  -3   10.00   10.00
   2 -10  -3   -2.50    4.20
  -2  10   2  169.78   11.70
   2 -10  -2  156.68   11.00
   2 -10  -2  142.49   11.70
  -2 -10   2  156.68   11.40
   2 -10  -2  162.08   12.50
  -2 -10   2  166.98   16.50
  -2 -10   2  153.28   12.60
  -2 -10   2  127.39   14.90
   2 -10  -2  156.58   16.40
  -2 -10   2  156.18   12.10
   2  10  -1  -17.20   23.60
  -2  10   1   -0.30    3.00
  -2 -10   1    4.90    3.20
  -2 -10   1    3.70    3.30
  -2 -10   1    8.10    4.40
   2 -10  -1    6.70    3.90
   2 -10  -1    2.20    4.50
  -2 -10   1    4.80    3.80
   2 -10  -1    2.70    3.50
   2 -10  -1    0.20    4.10
   2 -10  -1   10.00    3.70
  -2 -10   1    6.60    4.30
  -2 -10   1    0.90    4.90
   2  10   0  346.87   20.00
  -2 -10   0  315.27   29.20
   2 -10   0  324.57   21.70
   2 -10   0  313.47   20.70
   2 -10   0  377.96   22.30
  -2 -10   0  355.26   21.50
  -2 -10   0  361.46   23.00
  -2 -10   0  342.67   23.70
  -2 -10   0  356.66   21.40
  -2 -10   0  338.57   22.10
   2 -10   0  331.37   23.10
   2  10   1   11.30   26.60
  -2 -10  -1   10.70    6.00
  -2 -10  -1   17.80    4.80
   2 -10   1   10.60    4.30
   2 -10   1    7.00    4.80
  -2 -10  -1    6.30    5.80
   2 -10   1    5.90    4.70
  -2 -10  -1    6.60    3.60
   2 -10   1   12.30    6.90
  -2 -10  -1   13.20    3.90
  -2 -10  -1   15.30    5.10
   2 -10   1   10.90    3.40
   2  10   2  270.37   41.30
  -2  10  -2  348.17   21.00
  -2 -10  -2  361.66   22.10
   2 -10   2  375.66   25.30
  -2 -10  -2  389.66   26.40
   2 -10   2  349.07   24.10
   2 -10   2  350.76   24.00
   2 -10   2  366.86   24.60
  -2 -10  -2  354.76   22.40
   2 -10   2  379.36   22.80
   2  10   3   10.20   31.80
   2  10   3   17.10    4.60
  -2 -10  -3   17.70    5.60
   2 -10   3   17.40    4.00
   2 -10   3   16.70    6.50
   2 -10   3   21.80    6.50
   2 -10   3   22.90    5.90
  -2 -10  -3   27.10    5.70
   2 -10   3   15.10    5.00
  -2 -10  -3   19.10    4.60
   2 -10   3   19.10    7.20
   2 -10   3   27.10    5.60
  -2 -10  -3   25.20    5.30
   2  10   4  105.19    9.00
   2  10   4  130.69   11.00
  -2  10  -4  110.69    8.30
   2 -10   4  109.49    9.20
   2 -10   4  116.09    9.00
   2 -10   4  112.09   12.60
  -2 -10  -4  123.39   11.30
   2 -10   4   98.39   10.40
  -2 -10  -4  115.99   10.00
  -2 -10  -4  120.99   11.00
  -2 -10  -4  110.09    9.70
   2 -10   4  126.19   10.50
   2 -10   4  129.09   12.60
   2 -10   4  123.89   11.40
   2  10   5   33.50    5.10
  -2  10  -5   29.80    4.20
   2  10   5   26.70    6.00
   2 -10   5   22.10    6.20
   2 -10   5   38.20    6.70
   2 -10   5   20.50    5.40
  -2 -10  -5   36.40    7.00
   2 -10   5   24.40    7.30
   2 -10   5   24.50    5.70
  -2 -10  -5   35.10    5.50
   2 -10   5   26.40    4.00
  -2 -10  -5   30.70    6.40
   2 -10   5   29.40    5.20
   2  10   6   -0.80    4.30
  -2  10  -6    0.40    2.70
   2  10   6    5.80    3.30
   2 -10   6   -2.00    3.40
   2 -10   6   -1.70    5.70
   2 -10   6   -7.50    4.30
  -2 -10  -6   -4.90    4.90
  -2 -10  -6    1.20    3.40
   2 -10   6    4.50    4.40
   2 -10   6   -3.70    4.20
   2 -10   6    1.30    3.30
  -2 -10  -6    1.80    4.80
   2  10   7   21.00    4.50
   2  10   7   21.40    3.70
   2  10   7   15.20    3.90
   2  10   7   17.00    6.30
  -2  10  -7   15.60    3.90
   2 -10   7   13.50    5.30
   2 -10   7    9.60    5.90
   2 -10   7   12.90    4.00
  -2 -10  -7   19.80    4.60
  -2 -10  -7   21.50    6.10
   2 -10   7   20.60    7.00
   2 -10   7   16.70    6.00
   2 -10   7   20.50    5.50
  -2 -10  -7   28.50    6.70
   2  10   8   16.90    4.40
   2  10   8   16.50    4.20
   2  10   8   19.70    6.40
   2  10   8   16.40    4.20
  -2  10  -8   29.90    5.30
  -2 -10  -8   15.80    6.30
   2 -10   8    9.70    6.30
  -2 -10  -8   19.30    4.40
   2 -10   8   16.70    5.90
   2 -10   8   17.60    5.30
   2 -10   8   20.10    5.30
   2 -10   8   18.90    6.80
  -2 -10  -8   13.90    5.70
  -2  10  -9    3.50    3.40
   2  10   9   -2.50    5.30
   2  10   9   -1.60    3.20
   2  10   9    5.10    4.10
   2  10   9    2.00    3.50
   2 -10   9    4.10    4.90
   2 -10   9    3.90    4.90
  -2 -10  -9   -5.60    5.30
   2 -10   9   -4.70    4.00
  -2 -10  -9    1.90    4.90
   2 -10   9   -4.10    4.90
  -2 -10  -9    2.90    3.20
   2 -10   9   -0.50    5.00
   2  10  10    8.80    6.00
   2  10  10   17.30    4.40
   2  10  10   22.30    6.20
   2  10  10   17.80    4.30
  -2  10 -10   17.70    4.20
   2 -10  10    9.70    4.70
  -2 -10 -10    9.10    5.60
   2 -10  10    5.80    5.60
  -2 -10 -10   20.80    4.00
   2 -10  10    4.20    4.60
   2 -10  10   11.10    5.60
   2 -10  10    9.70    6.20
   2  10  11   -5.70    5.60
   2  10  11    1.80    4.00
  -2  10 -11    1.00    3.40
   2  10  11    7.70    3.40
   2  10  11   -1.20    3.20
  -2 -10 -11    2.40    2.60
   2 -10  11   -1.70    4.80
  -2 -10 -11   -1.50    4.70
   2 -10  11   -2.90    5.00
   2 -10  11    2.00    5.20
   2 -10  11   -3.30    3.90
   2 -10  11    8.50    4.30
   2  10  12   11.90    3.90
   2  10  12   18.10    6.50
  -2  10 -12    9.70    3.60
   2  10  12    1.50    3.10
   2  10  12    8.50    4.80
   2 -10  12    8.50    5.00
   2 -10  12    2.40    5.10
   2 -10  12    9.80    5.70
   2 -10  12    0.00    4.00
   2 -10  12   10.50    5.50
   2  10  13   31.20    7.20
   2  10  13   33.70    4.50
  -2  10 -13   29.40    3.80
   2  10  13   35.90    5.60
   2  10  13   20.80    3.60
  -2  10 -13   40.00    5.50
   2 -10  13   37.30    7.60
   2 -10  13   26.60    6.30
   2 -10  13   35.50    6.90
   2 -10  13   26.10    4.90
   2  10  14   75.29    6.90
  -2  10 -14   85.59    7.70
   2  10  14   87.99    7.80
   2 -10  14   63.39    6.60
   2 -10  14   83.59    9.50
   2 -10  14   61.89    7.70
   2 -10  14   79.69    9.30
  -2  11  13   87.89    8.00
  -2  11  13   82.49    7.00
  -2 -11  13   81.79    8.90
  -2 -11  13   75.99    6.70
  -2 -11  13   98.69   11.20
  -2 -11  13   71.99    7.80
  -2 -11  13   89.99    8.50
  -2  11  12    2.60    4.10
  -2  11  12    3.00    4.90
   2  11 -12    3.70    3.90
  -2  11  12    5.10    3.10
  -2  11  12    2.30    3.60
  -2 -11  12    9.20    4.80
  -2 -11  12    2.90    3.50
  -2 -11  12   14.20    4.60
  -2 -11  12    2.10    5.70
   2 -11 -12    4.30    2.50
  -2 -11  12    3.70    5.10
   2  11 -11  161.78   12.10
  -2  11  11  178.18   12.40
  -2  11  11  164.28   12.50
  -2  11  11  182.68   11.90
  -2  11  11  165.68   14.80
   2 -11 -11  155.18   12.20
  -2 -11  11  184.58   14.60
  -2 -11  11  169.48   15.30
  -2 -11  11  201.08   13.70
  -2  11  10    0.80    3.50
   2  11 -10   -3.70    2.70
  -2  11  10   -2.60    5.20
  -2  11  10    5.50    3.20
  -2  11  10    1.10    4.40
  -2 -11  10    3.50    5.50
   2 -11 -10   -3.40    6.10
   2 -11 -10   -1.20    3.20
  -2 -11  10   -2.20    4.80
  -2 -11  10    3.10    4.60
  -2 -11  10    1.20    3.80
  -2 -11  10   -1.70    4.90
   2 -11 -10   -1.70    3.30
  -2  11   9  194.78   16.40
  -2  11   9  194.88   13.00
   2  11  -9  186.38   13.10
  -2  11   9  178.58   13.50
  -2  11   9  199.58   16.50
  -2 -11   9  198.68   16.20
  -2 -11   9  221.88   15.00
  -2 -11   9  180.48   13.60
   2 -11  -9  177.68   13.40
  -2 -11   9  190.78   17.10
   2 -11  -9  179.98   15.70
  -2 -11   9  207.08   15.50
  -2  11   8  107.99   10.10
  -2  11   8  121.09   12.70
   2  11  -8  115.59    9.30
  -2  11   8  115.89   11.10
  -2  11   8  116.29    9.20
   2 -11  -8   97.99   10.70
  -2 -11   8  143.79   12.20
  -2 -11   8  131.69   12.80
   2 -11  -8  106.69   10.00
  -2 -11   8  122.49   14.00
   2 -11  -8  108.19   12.80
  -2 -11   8  145.09   11.70
  -2 -11   8  114.59   10.10
  -2  11   7  226.58   14.60
  -2  11   7  223.48   15.30
  -2  11   7  224.88   18.00
   2  11  -7  195.68   14.70
  -2 -11   7  241.68   19.70
   2 -11  -7  235.98   17.80
  -2 -11   7  221.78   15.60
   2 -11  -7  237.48   17.70
  -2 -11   7  251.87   17.50
  -2 -11   7  243.48   16.60
   2 -11  -7  246.58   16.30
  -2 -11   7  237.08   18.90
  -2  11   6   38.60    6.50
  -2  11   6   38.80    7.40
  -2 -11   6   44.50    8.70
   2 -11  -6   41.80    7.70
  -2 -11   6   56.69    7.80
  -2 -11   6   33.20    5.90
  -2 -11   6   46.70    6.40
   2 -11  -6   50.39    9.60
  -2 -11   6   32.60    8.00
  -2 -11   6   33.20    5.90
  -2 -11   6   40.50    7.00
   2 -11  -6   48.70    8.10
   2 -11  -6   46.30    6.70
  -2  11   5   50.49    7.80
  -2  11   5   60.79    6.80
  -2 -11   5   53.89    6.90
  -2 -11   5   55.29    7.30
  -2 -11   5   50.89    7.50
   2 -11  -5   49.80    8.30
  -2 -11   5   59.19    9.50
  -2 -11   5   40.00    8.30
   2 -11  -5   38.70    6.60
   2 -11  -5   41.70    9.70
  -2 -11   5   50.09    6.70
  -2 -11   5   68.39    8.60
   2 -11  -5   45.70    7.70
  -2  11   4   44.70    7.00
   2 -11  -4   19.80    6.00
  -2 -11   4   34.70    6.40
   2 -11  -4   35.60    9.80
  -2 -11   4   28.80    5.50
   2 -11  -4   30.40    6.90
   2 -11  -4   32.70    6.10
  -2 -11   4   31.00    7.50
  -2 -11   4   32.10    6.00
  -2 -11   4   39.70    5.50
  -2 -11   4   48.30    7.30
  -2 -11   4   36.20    8.10
  -2  11   3    3.60    4.00
   2 -11  -3    4.90    3.20
   2 -11  -3    6.10    5.50
  -2 -11   3    2.50    5.60
   2 -11  -3    0.00    4.30
  -2 -11   3    3.30    4.30
   2 -11  -3    3.60    8.40
  -2 -11   3    1.80    3.20
  -2 -11   3    5.70    4.40
  -2 -11   3    0.30    4.10
   2 -11  -3    1.50    4.10
  -2 -11   3   -4.70    4.40
  -2 -11   3    1.90    3.80
  -2  11   2  138.89   12.10
  -2 -11   2  118.19   10.60
  -2 -11   2  135.59   13.80
  -2 -11   2  137.79   11.30
  -2 -11   2  125.09   10.30
   2 -11  -2  125.49   11.80
   2 -11  -2  136.19   11.40
  -2 -11   2  130.99   11.70
   2 -11  -2  142.19   16.10
  -2 -11   2  130.59   13.60
  -2 -11   2  122.59   11.30
   2 -11  -2  129.19   12.40
  -2  11   1   20.00    4.50
  -2 -11   1   12.00    6.50
   2 -11  -1    2.50    4.80
   2 -11  -1   13.10    5.30
   2 -11  -1   15.10    4.70
   2 -11  -1   15.70    5.50
  -2 -11   1   13.50    4.60
  -2 -11   1   11.60    5.40
  -2 -11   1   14.30    4.20
  -2 -11   1   17.50    5.50
   2 -11  -1   24.60    9.30
   2 -11  -1    5.00    3.70
  -2 -11   1   13.10    4.40
  -2 -11   1   14.90    4.80
   2  11   0    3.90    3.00
  -2  11   0    1.30    3.10
  -2 -11   0    4.30    3.30
   2 -11   0   12.40    7.90
   2 -11   0    6.30    4.60
  -2 -11   0    2.60    4.60
  -2 -11   0   -0.70    4.00
   2 -11   0    5.10    4.80
   2 -11   0    1.30    3.20
  -2 -11   0    5.30    3.70
   2 -11   0    3.90    5.00
  -2 -11   0    5.90    4.20
  -2 -11   0    2.70    4.40
   2 -11   0    1.80    3.70
  -2 -11   0    8.70    6.80
   2  11   1   65.69    7.30
  -2  11  -1   71.19    7.00
   2 -11   1   64.59    7.40
   2 -11   1   65.09    9.00
   2 -11   1   85.79    9.20
  -2 -11  -1   68.29    8.40
  -2 -11  -1   72.89    8.10
  -2 -11  -1   82.89   10.80
   2 -11   1   69.99    7.90
  -2 -11  -1   81.89    8.30
   2 -11   1   73.99    9.30
   2 -11   1   83.19   12.20
  -2 -11  -1   65.99    8.80
   2  11   2  153.18   11.80
  -2  11  -2  135.99   10.60
   2 -11   2  139.59   11.20
   2 -11   2  133.99   12.90
  -2 -11  -2  147.89   11.50
   2 -11   2  140.09   12.40
  -2 -11  -2  166.38   13.30
  -2 -11  -2  133.69   12.20
   2 -11   2  121.89   10.60
   2 -11   2  160.48   12.50
   2 -11   2  158.08   15.40
  -2 -11  -2  156.58   11.90
   2 -11   2  163.78   13.80
  -2  11  -3  152.08   10.90
   2  11   3  131.59   11.90
   2 -11   3  156.98   14.50
  -2 -11  -3  144.19   11.80
   2 -11   3  154.48   11.50
  -2 -11  -3  159.48   12.50
   2 -11   3  157.38   13.10
   2 -11   3  159.18   12.70
   2 -11   3  166.38   13.80
  -2 -11  -3  163.78   13.60
   2 -11   3  155.48   15.40
  -2 -11  -3  150.78   12.00
   2 -11   3  143.99   11.10
   2  11   4   83.79    9.70
  -2  11  -4   97.09    7.60
   2 -11   4   85.79    8.10
  -2 -11  -4   87.19    9.70
   2 -11   4   72.69    9.40
  -2 -11  -4   87.99    9.20
   2 -11   4   94.89   10.60
  -2 -11  -4   90.29    9.90
   2 -11   4  110.89    8.40
   2 -11   4   89.09   11.90
   2 -11   4   83.19   11.90
   2 -11   4   90.69    9.80
  -2 -11  -4   87.19    9.00
  -2  11  -5   45.80    6.00
   2  11   5   45.80   10.10
   2 -11   5   36.50    7.70
   2 -11   5   46.50    7.70
   2 -11   5   42.40    5.70
  -2 -11  -5   56.49    7.90
  -2 -11  -5   48.80    7.00
   2 -11   5   43.20    7.40
  -2 -11  -5   47.90    9.10
   2 -11   5   39.80    6.80
   2 -11   5   40.80    6.00
   2 -11   5   52.89    9.50
  -2 -11  -5   34.80    7.20
   2  11   6    2.70    5.10
  -2  11  -6    5.20    3.10
   2 -11   6   12.90    5.20
   2 -11   6   11.90    5.50
  -2 -11  -6    6.80    4.80
   2 -11   6    6.50    5.00
  -2 -11  -6    1.20    7.30
  -2 -11  -6   11.20    5.50
   2 -11   6    8.70    6.70
   2 -11   6    0.10    6.00
  -2 -11  -6    3.80    3.90
   2  11   7   29.40    4.90
  -2  11  -7   44.40    5.70
   2  11   7   33.20    7.10
   2  11   7   36.20    5.10
  -2 -11  -7   37.40    7.20
   2 -11   7   35.00    6.20
   2 -11   7   22.20    4.80
   2 -11   7   37.70    7.30
   2 -11   7   26.70    7.30
  -2 -11  -7   34.40    7.10
  -2 -11  -7   35.90    5.70
  -2 -11  -7   37.40    6.30
   2 -11   7   30.30    8.20
   2 -11   7   26.60    5.30
   2  11   8    3.30    3.60
   2  11   8    5.70    2.90
  -2  11  -8   13.20    3.70
   2  11   8   14.90    4.20
   2  11   8   15.00    6.10
   2 -11   8    9.40    4.70
   2 -11   8   12.40    4.90
  -2 -11  -8   16.40    5.00
  -2 -11  -8    8.00    3.80
  -2 -11  -8   17.80    6.10
  -2 -11  -8   15.60    5.60
   2 -11   8    7.20    6.50
   2 -11   8    3.60    5.10
   2 -11   8   16.10    5.80
   2  11   9   16.70    4.30
   2  11   9   15.20    5.80
  -2  11  -9   10.30    3.70
   2  11   9   11.40    3.70
   2  11   9   14.00    3.40
  -2 -11  -9    9.10    5.00
   2 -11   9    4.70    4.60
  -2 -11  -9   14.30    4.90
  -2 -11  -9    8.90    3.60
   2 -11   9   13.70    5.80
   2 -11   9    1.90    5.50
   2 -11   9    6.30    6.30
   2 -11   9   13.40    4.70
   2  11  10   -0.30    5.30
   2  11  10    6.00    5.10
   2  11  10    1.80    3.60
   2  11  10   -0.50    3.40
  -2  11 -10    4.20    3.70
  -2 -11 -10    3.00    3.90
   2 -11  10   -2.20    5.30
  -2 -11 -10    3.00    4.30
  -2 -11 -10    1.60    2.90
   2 -11  10    4.40    5.20
   2 -11  10   -0.20    3.90
   2 -11  10    4.10    3.70
   2 -11  10   -1.80    4.80
  -2  11 -11    6.10    3.30
   2  11  11    4.10    5.10
   2  11  11    6.50    3.10
   2  11  11   -1.40    3.80
   2  11  11    6.20    3.80
   2 -11  11   -4.10    2.80
  -2 -11 -11    0.10    3.90
  -2 -11 -11   -6.10    4.00
   2 -11  11    6.10    5.20
   2 -11  11    0.00    5.40
   2 -11  11    0.40    3.70
  -2 -11 -11    4.90    2.80
   2 -11  11    1.10    5.10
   2  11  12    0.50    4.60
  -2  11 -12    5.60    4.00
   2  11  12   -2.80    2.90
   2  11  12    2.50    3.10
   2 -11  12   11.80    5.10
  -2 -11 -12   -0.70    3.10
   2 -11  12   -2.10    3.40
   2 -11  12   -0.90    4.90
  -2 -11 -12    2.80    3.00
   2 -11  12    0.40    5.10
   2  11  13   74.29    7.30
  -2  11 -13   87.59    5.90
   2  11  13   73.49    7.00
   2 -11  13   84.69    9.50
  -2 -11 -13   63.59    6.80
   2 -11  13   67.69    8.10
   2 -11  13   84.39    9.20
  -2  12  12    8.70    3.80
  -2 -12  12   21.30    3.40
  -2 -12  12   18.00    5.40
  -2 -12  12   18.60    4.90
   2 -12 -12   22.90    2.80
  -2 -12  12   17.80    3.90
  -2 -12  12   23.90    4.80
  -2  12  11    3.60    4.10
  -2  12  11    4.20    3.00
  -2  12  11    2.10    3.30
  -2  12  11    1.60    3.20
  -2 -12  11    9.00    4.10
  -2 -12  11   -1.90    4.50
   2 -12 -11    2.60    2.60
  -2 -12  11   -5.10    4.30
  -2 -12  11   -2.60    2.90
  -2 -12  11    3.00    4.10
  -2  12  10   31.10    4.60
  -2  12  10   36.10    4.20
  -2  12  10   43.00    6.80
  -2  12  10   26.10    6.10
  -2 -12  10   33.20    7.10
   2 -12 -10   25.40    5.00
  -2 -12  10   37.30    6.70
  -2 -12  10   24.40    4.40
   2 -12 -10   36.00    5.00
  -2 -12  10   42.00    6.90
  -2  12   9   54.19    5.70
  -2  12   9   36.00    5.60
  -2  12   9   34.80    8.10
  -2  12   9   59.29    7.20
  -2 -12   9   54.59    8.90
   2 -12  -9   38.50    7.80
  -2 -12   9   59.79    8.30
  -2 -12   9   50.09    6.10
   2 -12  -9   52.89    6.20
  -2 -12   9   44.20    6.80
  -2  12   8  206.98   13.60
  -2  12   8  195.68   14.70
  -2  12   8  196.38   14.00
  -2  12   8  206.18   16.60
   2 -12  -8  201.98   16.00
   2 -12  -8  218.68   14.60
  -2 -12   8  199.48   17.50
  -2 -12   8  228.68   15.40
  -2 -12   8  214.38   14.40
  -2 -12   8  224.68   17.40
  -2 -12   8  230.68   16.30
  -2  12   7  197.08   13.40
  -2  12   7  178.38   14.20
  -2  12   7  187.18   16.00
  -2 -12   7  208.58   15.80
   2 -12  -7  205.68   14.10
  -2 -12   7  164.88   13.60
  -2 -12   7  217.18   17.10
  -2 -12   7  215.38   14.70
  -2 -12   7  195.68   17.20
   2 -12  -7  211.28   16.20
   2 -12  -7  191.58   15.30
  -2  12   6   28.10    6.50
  -2  12   6   23.80    4.50
  -2  12   6   12.90    5.20
  -2 -12   6   33.10    5.10
  -2 -12   6   22.50    7.20
  -2 -12   6   25.40    4.20
  -2 -12   6   37.30    6.50
   2 -12  -6   26.60    6.80
  -2 -12   6   19.20    5.10
   2 -12  -6   20.70    5.10
  -2 -12   6   29.60    7.90
   2 -12  -6   31.20    6.60
  -2 -12   6   26.20    5.90
  -2  12   5  517.65   29.70
  -2  12   5  413.86   26.70
  -2 -12   5  478.95   30.80
   2 -12  -5  470.75   29.10
  -2 -12   5  448.66   30.90
  -2 -12   5  437.46   27.30
   2 -12  -5  436.26   31.00
  -2 -12   5  485.95   28.30
   2 -12  -5  519.15   28.30
  -2 -12   5  413.56   27.40
  -2  12   4   14.30    4.90
  -2 -12   4    9.40    5.70
   2 -12  -4   23.40    8.70
   2 -12  -4   16.10    5.80
   2 -12  -4   10.30    4.70
  -2 -12   4   14.10    4.80
  -2 -12   4   18.60    5.50
  -2 -12   4   15.50    5.10
  -2 -12   4   16.10    5.00
   2 -12  -4   15.10    6.30
  -2 -12   4   18.10    4.50
  -2 -12   4    6.80    6.80
  -2  12   3  167.78   13.10
  -2 -12   3  183.48   15.20
   2 -12  -3  198.88   20.20
  -2 -12   3  176.68   20.00
   2 -12  -3  171.38   25.00
  -2 -12   3  150.38   16.10
  -2 -12   3  147.19   13.90
  -2 -12   3  172.28   16.30
  -2  12   2   44.60    6.70
   2 -12  -2   46.20    7.60
  -2 -12   2   31.00    6.70
  -2 -12   2   38.10    7.00
   2 -12  -2   60.09   16.50
  -2 -12   2   44.70    6.90
  -2 -12   2   44.50    9.30
   2 -12  -2   48.20    7.60
  -2 -12   2   37.60    8.50
  -2 -12   2   42.40    6.20
   2 -12  -2   56.59    8.20
  -2 -12   2   40.60    7.00
  -2  12   1   42.50    6.40
   2 -12  -1   31.00    6.10
  -2 -12   1   56.79    7.70
  -2 -12   1   34.20    8.90
   2 -12  -1   46.30    8.00
  -2 -12   1   49.20    7.00
   2 -12  -1   35.50    7.10
   2 -12  -1   46.80   11.20
  -2 -12   1   37.90    6.30
  -2 -12   1   64.89   10.30
  -2 -12   1   52.89    8.10
  -2 -12   1   55.59    7.10
  -2  12   0   -5.80    3.90
  -2 -12   0    3.30    4.40
  -2 -12   0    2.80    4.20
   2 -12   0   -0.10    5.00
  -2 -12   0    1.00    4.40
   2 -12   0   -0.80    5.70
  -2 -12   0   -1.30    5.00
   2 -12   0   -2.20    3.60
   2 -12   0   23.30    9.20
  -2 -12   0   -4.50    6.70
   2 -12   0   -0.60    4.50
   2 -12   0   -4.30    2.90
  -2 -12   0    0.10    3.50
  -2 -12   0    2.30    3.60
   2  12   1   16.00    5.50
  -2  12  -1    4.60    4.30
   2 -12   1    3.80    5.30
   2 -12   1    3.70    3.80
  -2 -12  -1   15.00    5.60
   2 -12   1   19.10    8.80
  -2 -12  -1   13.20    4.20
   2 -12   1    6.10    5.20
  -2 -12  -1   19.80    5.10
  -2 -12  -1    9.50    5.30
  -2  12  -2    2.90    5.00
   2 -12   2   11.00    8.50
  -2 -12  -2    2.40    8.00
  -2 -12  -2    2.20    3.90
  -2 -12  -2   -0.20    4.80
   2 -12   2   12.10    6.20
  -2 -12  -2    6.80    5.10
   2 -12   2    2.40    4.40
   2 -12   2   -1.50    8.40
   2 -12   2    4.10    4.20
   2  12   3   94.19    9.40
   2 -12   3   66.69   11.00
   2 -12   3   71.19    6.90
   2 -12   3   87.29   13.20
   2 -12   3   63.09    8.70
  -2 -12  -3   92.79   12.60
  -2 -12  -3   58.09    9.50
   2 -12   3   55.49   10.30
  -2 -12  -3   93.19   12.10
  -2 -12  -3   82.79   11.30
   2 -12   3   85.89   13.90
   2 -12   3   88.19   19.20
   2  12   4   30.80    6.40
  -2 -12  -4   26.80    5.30
   2 -12   4   22.00    4.30
  -2 -12  -4   35.80    7.10
   2 -12   4   17.60    5.70
   2 -12   4   23.40    8.60
   2 -12   4   25.50    6.20
  -2 -12  -4   29.20    5.70
   2 -12   4   24.10    6.00
   2 -12   4   27.70    6.70
  -2 -12  -4   26.30    6.00
   2 -12   4   27.10    5.00
   2  12   5   85.29    9.70
   2 -12   5   82.59    9.20
   2 -12   5   93.69   10.70
   2 -12   5   90.09   11.70
   2 -12   5   96.19   12.50
   2 -12   5   76.99    7.90
  -2 -12  -5   75.59    9.70
  -2 -12  -5   84.39    8.60
  -2 -12  -5   83.19    8.70
  -2 -12  -5   82.79    9.80
  -2  12  -6   -2.30    3.30
   2  12   6    0.80    3.00
   2  12   6    2.80    4.90
   2 -12   6    4.60    5.20
  -2 -12  -6    1.10    4.10
  -2 -12  -6    3.90    4.70
  -2 -12  -6    4.50    5.10
   2 -12   6   -1.50    5.10
   2 -12   6    3.60    3.60
   2 -12   6    2.70    3.70
   2 -12   6    1.40    4.50
  -2 -12  -6    0.40    3.50
   2 -12   6    2.80    6.80
   2  12   7  114.69   11.20
   2  12   7  111.59    9.10
   2 -12   7   96.89   11.50
  -2 -12  -7   85.09    9.90
   2 -12   7   93.89   12.10
   2 -12   7   90.49    9.80
  -2 -12  -7   98.59    8.80
   2 -12   7  109.09   12.70
  -2 -12  -7   99.99    9.20
  -2 -12  -7   96.19    9.70
   2  12   8    7.30    5.30
   2  12   8   13.20    3.80
  -2  12  -8    4.20    3.30
   2 -12   8    3.00    4.80
   2 -12   8   10.20    5.60
  -2 -12  -8   10.30    4.10
  -2 -12  -8    7.10    3.40
   2 -12   8   11.00    4.90
  -2 -12  -8    8.00    4.70
   2 -12   8    4.20    4.60
   2 -12   8    8.80    6.80
  -2  12  -9   12.30    3.70
   2  12   9   17.50    3.50
   2  12   9   15.90    5.90
   2 -12   9   15.40    6.80
  -2 -12  -9   23.20    5.70
   2 -12   9   15.80    4.90
   2 -12   9   15.10    6.00
   2 -12   9   13.60    3.60
   2 -12   9   15.30    5.90
  -2 -12  -9   32.90    7.60
  -2 -12  -9   15.00    4.20
  -2  12 -10   -1.00    3.90
   2  12  10    4.50    3.40
   2  12  10   -0.90    4.20
   2  12  10    0.60    3.10
   2 -12  10    1.00    6.00
  -2 -12 -10    3.80    2.70
   2 -12  10   -8.40    8.60
   2 -12  10    5.80    2.90
   2 -12  10    5.70    6.30
   2 -12  10    1.50    5.80
  -2 -12 -10    4.70    4.00
  -2 -12 -10    0.60    2.80
   2  12  11   19.90    3.60
   2  12  11   16.40    3.40
   2  12  11   25.60    6.10
   2 -12  11   16.80    5.70
  -2 -12 -11   13.20    3.50
   2 -12  11   17.60    6.40
  -2 -12 -11   16.20    3.10
   2 -12  11   21.30    5.20
   2 -12  11   13.50    4.10
   2  12  12    5.80    2.30
   2  12  12   11.30    3.30
   2 -12  12    5.40    3.10
   2 -12  12    9.20    4.80
  -2 -12 -12    6.30    2.50
   2 -12  12   17.70    5.20
  -2  13  10   14.60    3.30
  -2  13  10    2.40    5.00
  -2 -13  10    5.40    5.00
  -2 -13  10    7.10    2.70
  -2 -13  10   12.60    3.90
  -2 -13  10    7.50    4.40
   2 -13 -10   10.00    2.70
  -2 -13  10    5.60    4.10
  -2  13   9    1.10    2.70
  -2  13   9    2.20    4.10
  -2  13   9   -1.40    3.50
   2 -13  -9    0.20    4.90
   2 -13  -9   -0.40    2.80
   2 -13  -9    3.30    2.80
  -2 -13   9   -1.00    3.00
  -2 -13   9    2.00    5.20
  -2 -13   9    3.00    4.30
  -2 -13   9   -1.10    4.90
  -2 -13   9    6.80    4.30
  -2  13   8   23.60    5.50
  -2  13   8   23.70    4.40
  -2  13   8   24.30    3.70
  -2 -13   8   17.20    4.20
   2 -13  -8   40.40    8.50
  -2 -13   8   19.60    9.00
   2 -13  -8   22.10    4.80
  -2 -13   8   30.40    8.20
  -2 -13   8   31.20    5.30
  -2  13   7    8.70    5.00
  -2  13   7    0.60    3.50
  -2  13   7    4.30    3.00
  -2 -13   7    5.60    4.60
  -2 -13   7    3.20    4.50
  -2 -13   7    2.80    5.90
   2 -13  -7    2.10    5.90
   2 -13  -7    6.00    3.70
   2 -13  -7   -0.10    3.40
  -2 -13   7    6.70    4.20
  -2  13   6   51.59    8.90
  -2  13   6   80.49    6.90
  -2  13   6   74.89    7.30
   2 -13  -6   72.29    7.50
   2 -13  -6   61.69    8.60
  -2 -13   6   72.99    8.00
  -2 -13   6   61.69    7.20
  -2 -13   6   63.29    9.30
   2 -13  -6   50.09    7.70
  -2 -13   6   78.19    9.30
  -2 -13   6   82.09   10.80
  -2  13   5   63.09    6.10
  -2  13   5   40.10    5.80
  -2  13   5   52.79    8.50
  -2 -13   5   45.40    6.20
   2 -13  -5   52.99    7.10
  -2 -13   5   62.89    7.70
  -2 -13   5   39.70    7.40
  -2 -13   5   53.39    6.90
  -2 -13   5   53.79    6.60
   2 -13  -5   70.39    8.60
   2 -13  -5   57.29    8.00
  -2 -13   5   51.69    9.30
  -2  13   4  242.18   18.00
  -2 -13   4  268.97   17.10
  -2 -13   4  270.97   17.50
  -2 -13   4  297.17   18.80
   2 -13  -4  297.87   17.90
  -2 -13   4  221.78   17.40
  -2 -13   4  264.77   17.10
   2 -13  -4  281.37   18.70
  -2 -13   4  250.97   20.10
  -2 -13   4  250.87   19.70
  -2  13   3   -3.00    3.70
  -2 -13   3    8.60    4.60
  -2 -13   3    3.10    6.60
   2 -13  -3   -3.20    3.50
  -2 -13   3    7.70    4.10
  -2 -13   3    7.60    4.60
  -2 -13   3    6.90    5.30
   2 -13  -3    3.20    5.50
   2 -13  -3   -1.10    4.20
  -2 -13   3    4.10    4.30
  -2 -13   3    5.30    4.20
   2 -13  -3    7.10    7.40
  -2  13   2   22.30    4.80
   2 -13  -2   17.80    8.70
   2 -13  -2   29.30    6.70
  -2 -13   2   39.20    6.10
  -2 -13   2   21.30    7.80
  -2 -13   2   30.20    6.90
  -2 -13   2   23.10    4.90
   2 -13  -2   15.20    5.50
   2 -13  -2   24.00    5.00
  -2 -13   2   21.60    5.00
  -2  13   1    7.20    3.90
  -2 -13   1    8.90    4.60
  -2 -13   1    7.10    4.80
   2 -13  -1   10.50    5.70
   2 -13  -1   13.20    9.10
  -2 -13   1   10.70    4.20
  -2 -13   1    6.90    4.10
  -2 -13   1   10.10    4.50
   2 -13  -1   11.30    5.10
   2 -13  -1    8.90    4.10
  -2 -13   1   15.40    5.30
  -2  13   0    6.70    4.10
  -2 -13   0    8.80    4.70
   2 -13   0   11.40    4.10
  -2 -13   0    7.70    4.90
   2 -13   0   15.40    5.60
  -2 -13   0    7.30    3.90
   2 -13   0    5.50    4.40
   2 -13   0   24.60    9.80
  -2 -13   0   10.80    4.80
   2 -13   1   34.80    9.80
  -2 -13  -1   11.90    4.80
   2 -13   1   15.10    5.60
  -2 -13  -1    8.50    4.50
   2 -13   1   12.40    6.50
  -2 -13  -1    9.70    4.00
  -2 -13  -1   17.60    5.60
   2 -13   1   20.30    4.80
   2 -13   1   19.10    5.60
   2  13   2    6.80    4.30
   2 -13   2   16.90    8.40
  -2 -13  -2   -0.20    4.00
  -2 -13  -2    5.10    3.80
  -2 -13  -2    7.00    4.60
   2 -13   2    2.50    4.90
  -2 -13  -2    5.70    5.00
   2 -13   2   -1.00    3.90
   2 -13   2   -3.50    5.20
   2 -13   2    4.70    3.50
   2  13   3    5.90    4.00
  -2 -13  -3    4.70    4.20
   2 -13   3    6.10    3.60
  -2 -13  -3    5.40    3.90
  -2 -13  -3    6.50    4.60
  -2 -13  -3    9.30    4.90
   2 -13   3    8.80    3.40
   2 -13   3    3.70    4.80
   2 -13   3    1.30    3.90
   2 -13   3    9.40    6.00
   2 -13   3   14.20    8.20
   2  13   4  126.39   11.90
   2 -13   4  125.29   11.60
  -2 -13  -4  130.59   10.20
   2 -13   4  134.59   14.50
   2 -13   4  112.99   12.20
  -2 -13  -4  124.19   10.20
  -2 -13  -4  130.29   12.20
   2 -13   4  124.99   11.20
  -2 -13  -4  111.19   10.50
   2  13   5   -3.40    5.30
   2  13   5   -3.70    5.50
  -2 -13  -5   -3.30    3.50
  -2 -13  -5    0.80    3.80
   2 -13   5    4.20    5.50
  -2 -13  -5   -0.80    3.30
   2 -13   5    1.30    4.20
   2 -13   5    0.60    3.30
   2 -13   5    3.30    4.40
   2 -13   5   10.80    7.30
  -2 -13  -5    7.30    4.40
   2  13   6  115.99    8.80
   2  13   6  124.89   11.60
   2 -13   6  129.69   12.10
   2 -13   6   97.99    9.90
   2 -13   6   92.69   11.10
  -2 -13  -6   92.69    9.90
  -2 -13  -6  127.89    9.40
  -2 -13  -6  110.49   10.40
  -2 -13  -6  103.89   10.40
   2 -13   6  112.59   13.40
   2  13   7   66.09    7.10
   2  13   7   63.69    8.40
   2 -13   7   61.39   10.00
   2 -13   7   74.59    7.80
  -2 -13  -7   66.09    6.80
  -2 -13  -7   70.79    7.20
   2 -13   7   77.89   10.80
  -2 -13  -7   70.29    7.10
   2 -13   7   68.39   10.00
   2  13   8   67.39    8.40
   2  13   8   70.99    6.90
   2 -13   8   69.59    7.80
  -2 -13  -8   76.09    6.90
   2 -13   8  100.39   15.50
   2 -13   8   66.99    9.80
  -2 -13  -8   60.49    6.50
   2 -13   8   74.29   13.70
   2  13   9    1.40    2.80
   2  13   9   -1.00    4.50
   2 -13   9    7.50    6.20
   2 -13   9    1.00    3.50
   2 -13   9   13.20    4.80
  -2 -13  -9    5.70    3.60
   2 -13   9    8.10    5.40
  -2 -13  -9    6.70    3.00
  -2 -13  -9   -1.30    2.90
  -2 -13 -10   29.00    3.90
   2 -13  10   30.90    5.80
   2 -13  10   18.70    3.80
   2 -13  10   20.60    6.10
  -2 -13 -10   24.90    4.30
  -2 -13 -10   19.20    3.10
  -2 -14   8   21.10    5.90
  -2 -14   8   13.80    4.20
   2 -14  -8   21.30    4.70
   2 -14  -8   35.00    4.40
  -2 -14   8   27.60    4.90
  -2 -14   8   24.10    3.30
  -2  14   7    7.60    5.10
  -2  14   7   11.70    4.10
  -2 -14   7   13.90    3.80
  -2 -14   7    9.60    6.00
  -2 -14   7    9.70    4.70
   2 -14  -7    6.70    3.10
   2 -14  -7    7.70    4.60
   2 -14  -7    4.70    3.00
  -2 -14   7   16.90    4.90
  -2 -14   7   14.50    3.60
  -2  14   6    5.80    6.50
  -2  14   6   13.50    4.30
  -2 -14   6   14.20    4.80
   2 -14  -6   13.20    5.60
   2 -14  -6    6.00    3.40
   2 -14  -6   16.50    3.80
  -2 -14   6    7.20    4.30
  -2 -14   6   12.30    3.60
  -2 -14   6   23.30    4.50
  -2 -14   6   23.40    6.80
  -2  14   5   44.90    7.10
  -2  14   5   55.89    7.70
   2 -14  -5   59.19    8.60
   2 -14  -5   50.29    7.00
  -2 -14   5   62.79    8.10
  -2 -14   5   63.89    9.30
  -2 -14   5   37.70    6.50
  -2 -14   5   52.89    5.80
  -2 -14   5   43.10    5.50
  -2 -14   5   60.59    6.50
  -2  14   4   14.50    4.50
   2 -14  -4   10.60    5.50
  -2 -14   4   10.90    6.70
   2 -14  -4    9.00    4.00
  -2 -14   4   12.80    5.10
   2 -14  -4   15.20    3.90
  -2 -14   4   21.00    4.60
  -2 -14   4   21.40    5.10
  -2 -14   4    6.60    3.70
  -2 -14   4   12.80    3.30
  -2  14   3   10.70    4.30
  -2 -14   3   19.10    5.80
  -2 -14   3    3.80    7.70
   2 -14  -3   12.00    3.90
   2 -14  -3   24.90    6.00
   2 -14  -3   15.30    4.90
  -2 -14   3   21.80    4.70
  -2 -14   3   13.10    4.20
  -2 -14   3   16.50    4.80
  -2 -14   3   14.40    4.70
  -2 -14   3   21.60    5.20
   2 -14  -2   47.80    6.10
  -2 -14   2   35.80    5.90
   2 -14  -2   28.80    7.60
  -2 -14   2   33.50    5.30
  -2 -14   2   47.70    7.90
   2 -14  -2   47.20    7.20
  -2 -14   2   43.60    5.70
  -2 -14   2   51.19    7.00
  -2 -14   1   27.50    4.90
   2 -14  -1   18.40    5.30
   2 -14  -1   23.20   11.90
   2 -14  -1   28.50    4.90
  -2 -14   1   38.10    6.80
  -2 -14   1   23.90    5.40
   2 -14  -1   35.70    6.40
   2 -14   0    5.20    7.90
   2 -14   0    7.40    5.10
   2 -14   1   22.60    5.60
   2 -14   1   16.10    4.90
  -2 -14  -1   32.70    5.30
  -2 -14  -1   18.70    5.10
   2 -14   1   26.70    9.00
  -2 -14  -1   26.90    5.60
   2 -14   1   23.70    4.10
  -2 -14  -2   20.60    5.00
  -2 -14  -2   21.90    4.40
  -2 -14  -2   26.70    5.10
   2 -14   2   26.00    5.80
   2 -14   2   13.40    4.40
  -2 -14  -2   19.20    4.30
   2 -14   2   27.80    8.90
   2  14   3   45.70    7.00
   2 -14   3   53.99    8.30
   2 -14   3   42.10    7.20
  -2 -14  -3   70.39    6.80
   2 -14   3   61.29    7.50
  -2 -14  -3   56.49    6.60
   2 -14   3   53.19    5.90
  -2 -14  -3   68.69    6.90
   2  14   4   42.00    9.30
  -2 -14  -4   48.10    5.90
   2 -14   4   34.20    7.00
   2 -14   4   40.30    6.00
   2 -14   4   57.19   10.60
  -2 -14  -4   43.50    5.60
  -2 -14  -4   34.50    5.00
   2 -14   4   39.60    4.80
   2  14   5   94.59   10.20
   2 -14   5   69.79    6.90
  -2 -14  -5   80.49    8.30
   2 -14   5   75.69    8.60
   2  14   6   14.50    3.10
   2  14   6    4.80    4.20
   2 -14   6    7.60    4.00
   2 -14   6    3.50    2.50
  -2 -14  -6   19.00    4.00
   2 -14   6   25.70    7.50
  -2 -14  -6    9.20    3.30
   2 -14   6   23.90    6.20
  -2 -14  -6    9.50    4.10
   2 -14   6   16.10    4.80
   2  14   7   21.00    3.20
   2 -14   7   22.50    4.50
  -2 -14  -7   17.70    3.20
   2 -14   7   34.70    7.30
  -2 -14  -7   26.70    5.10
   2 -14   7   17.20    5.30
   2 -14   7   28.20    6.20
   2  14   8    1.40    2.20
   2 -14   8   -2.10    3.20
  -2 -14  -8    4.30    2.80
   2 -14   8    1.50    3.90
   2 -14   8    5.90    5.80
  -2 -14  -8    2.80    2.30
  -2 -15   5   -7.00    3.80
  -2 -15   5   -2.00    4.20
   2 -15  -5    2.50    3.60
   2 -15  -5    1.20    2.30
  -2 -15   5    5.10    2.80
   2 -15  -5    1.40    2.20
   2 -15  -4    2.60    2.80
  -2 -15   4   -0.90    2.60
   2 -15  -4    0.60    2.70
  -2 -15   4   -0.90    2.90
   2 -15  -4   11.70    4.10
  -2 -15   3    2.50    2.50
   2 -15  -3    3.00    3.90
  -2 -15   3    3.00    2.70
   2 -15  -3    0.40    2.70
   2 -15  -3    1.90    2.80
  -2 -15   3   -3.50    2.50
  -2 -15   3   -0.60    2.90
   2 -15  -2   24.80    4.50
  -2 -15   2   26.70    3.70
   2 -15  -2   27.70    5.00
   2 -15  -2   23.20    3.80
  -2 -15   2   34.60    4.60
  -2 -15   2   23.60    3.60
  -2 -15   1   16.60    3.50
   2 -15  -1   11.50    3.80
  -2 -15   1   12.80    3.60
  -2 -15   1   18.20    3.50
   2 -15  -1   19.80    4.60
  -2 -15   1    9.40    4.10
   2 -15  -1   18.50    3.30
  -2 -15   0   -0.70    2.70
   2 -15   0    1.80    2.80
   2 -15   0    0.30    4.20
   2 -15   0    4.10    3.20
  -2 -15   0    1.00    2.70
   2 -15   0    6.60    5.90
  -2 -15   0   -2.60    2.80
  -2 -15   0    1.00    2.80
  -2 -15  -1   55.59    5.90
   2 -15   1   34.60    7.90
   2 -15   1   50.19    6.30
   2 -15   1   49.20    5.20
   2 -15   1   39.00    5.70
   2 -15   2   80.69   10.80
  -2 -15  -2   66.49    7.10
   2 -15   2   61.99    6.10
  -2 -15  -2   70.29    6.20
   2 -15   3   21.20    6.90
  -2 -15  -3   17.10    3.70
  -2 -15  -3   24.70    4.20
   2 -15   3   24.70    4.70
   2 -15   4   46.00    5.50
  -2 -15  -4   43.60    5.30
   2 -15   4   35.10    7.80
   2 -15   5   21.20    7.60
   2 -15   5   18.30    3.80
  -2 -15  -5   16.60    3.90
   2 -15   5   24.60    6.70
  -3   0  19    1.60    3.20
  -3   0  19   -0.40    2.90
   3   0 -19   -4.70    2.50
  -3   0  18   80.59    8.00
   3   0 -18   54.89    7.30
  -3   0  18   79.19    9.50
  -3   0  17    3.60    4.30
   3   0 -17   -4.00    3.50
  -3   0  17   -1.30    3.80
  -3   0  17    6.60    3.10
   3   0 -17   -1.60    2.90
  -3   0  16   67.09    6.80
  -3   0  16   76.29    8.60
   3   0 -16   68.49    7.90
   3   0 -16   66.59    8.40
  -3   0  16   71.89   10.20
   3   0 -15   -1.80    4.50
  -3   0  15   -6.90    3.70
   3   0 -15    2.40    5.40
  -3   0  15   -1.70    4.10
   3   0 -15  -13.50    5.50
  -3   0  15   -0.20    4.20
   3   0 -14   81.99    9.40
  -3   0  14   94.39    8.60
  -3   0  14   96.09    9.20
   3   0 -14   41.00   38.30
   3   0 -14  105.09   11.00
   3   0 -14   72.49    9.10
  -3   0  14   95.69    9.70
  -3   0  13   -0.60    4.00
   3   0 -13   -5.50    3.70
  -3   0  13   -4.80    3.20
   3   0 -13   -5.00    3.50
   3   0 -13    0.80    5.00
   3   0 -12    3.80   14.20
  -3   0  12   14.10    4.10
   3   0 -12    6.70    3.80
  -3   0  12   15.50    5.80
  -3   0  12   15.10    4.80
   3   0 -12   11.80    5.40
  -3   0  12   11.80    4.30
   3   0 -12    5.10    3.80
  -3   0  11    1.10    3.00
   3   0 -11    0.20    2.90
   3   0 -11    1.50    9.10
  -3   0  11   -3.40    3.00
   3   0 -11    7.60    4.00
   3   0 -11   -2.20    3.10
  -3   0  11   -1.60    3.30
  -3   0  11    1.30    2.70
  -3   0  11   -6.60    3.30
   3   0 -10   22.70    4.00
  -3   0  10   22.20    4.50
   3   0 -10   17.80    8.50
  -3   0  10   22.40    3.90
   3   0 -10   19.50    3.90
   3   0 -10   24.40    5.70
  -3   0  10   24.50    4.70
  -3   0   9    0.70    2.70
   3   0  -9    4.20    7.30
  -3   0   9    1.50    2.70
   3   0  -9   -1.30    2.40
   3   0  -9    0.10    3.60
   3   0  -9    0.50    4.10
  -3   0   9    3.60    4.00
  -3   0   8  108.19    8.60
   3   0  -8  113.39   16.00
  -3   0   8  107.09    9.60
   3   0  -8  102.29    9.50
   3   0  -7   -4.40    5.90
  -3   0   7   -0.60    1.40
  -3   0   7    0.90    3.20
   3   0  -6  617.64   40.60
  -3   0   6  676.83   35.50
   3   0  -6  570.54   35.40
  -3   0   5   -2.90    2.30
   3   0  -5   -1.40    2.40
   3   0  -5    0.30    6.60
   3   0  -5   -1.90    4.70
   3   0  -4   98.49   13.40
   3   0  -4  100.09   11.90
   3   0  -3   -1.60    4.80
   3   0  -3    1.60    2.60
  -3   0   2   -1.30    4.90
   3   0  -2   11.00    5.20
  -3   0   1    7.30    5.20
   3   0  -1    2.60    5.10
  -3   0   0  350.66   23.60
  -3   0  -1   -2.80    4.20
   3   0   1   -2.00    4.70
   3   0   1    3.20    3.80
  -3   0  -2 2107.29  118.79
   3   0   2 2093.29  118.69
   3   0   2 2238.48  119.19
  -3   0  -2 2132.79  119.09
  -3   0  -3   -0.80    3.70
   3   0   3    0.80    4.30
  -3   0  -3   -2.00    2.10
   3   0   4  139.19   15.40
  -3   0  -4  127.99    8.80
  -3   0  -4  136.09   14.70
   3   0   4  132.69    9.50
  -3   0  -5   -3.30    2.10
  -3   0  -5    3.50    5.30
   3   0   5   -0.50    5.40
   3   0   6  123.99   17.00
   3   0   6  106.99    9.00
   3   0   6  105.49    7.60
   3   0   7    3.10    4.10
  -3   0  -7   -2.90    3.50
   3   0   7    2.60    7.00
   3   0   7   -2.90    2.80
   3   0   8  761.32   43.80
   3   0   8  736.83   56.29
   3   0   8  773.02   42.90
  -3   0  -8  783.22   43.70
   3   0   9    1.10    2.50
  -3   0  -9    0.90    2.80
  -3   0  -9   -0.60    2.10
   3   0   9    0.50    3.20
   3   0   9    1.90    2.40
  -3   0  -9   -1.20    2.10
   3   0   9   -3.70    9.20
  -3   0 -10  293.37   19.50
  -3   0 -10  296.07   17.80
   3   0  10  299.97   17.50
   3   0  10  277.17   26.60
   3   0  10  305.47   18.50
   3   0  10  280.07   18.70
   3   0  10  296.17   17.70
  -3   0 -10  310.87   17.90
   3   0  11    1.40    3.20
   3   0  11    4.80    6.80
   3   0  11   -0.40    2.50
   3   0  11    1.10    3.10
   3   0  11    6.40    5.10
  -3   0 -11   -1.90    3.50
  -3   0 -12 1309.97   71.69
  -3   0 -12 1344.27   74.19
   3   0  12 1344.57   71.89
   3   0  12 1280.57   73.09
   3   0  12 1309.37   72.89
  -3   0 -12 1271.17   71.99
   3   0  13    0.50    3.90
  -3   0 -13   -1.70    3.10
  -3   0 -13   -6.80    3.10
   3   0  13    1.70    4.60
  -3   0 -13    0.80    4.80
   3   0  13   -1.50    3.50
   3   0  14   98.69    8.60
  -3   0 -14   73.89    9.80
  -3   0 -14   88.79    8.70
  -3   0 -14   80.79    8.20
   3   0  14   90.49    9.60
   3   0  14   90.29    9.70
   3   0  15    1.10    3.90
   3   0  15    2.10    4.40
  -3   0 -15   13.90    6.30
   3   0  15    4.00    5.00
  -3   0 -15   -2.60    3.50
  -3   0 -16   -5.10    2.90
   3   0  16    7.60    5.10
   3   0  16   -1.20    4.70
   3   0  16   -2.80    2.90
  -3   0 -16   -2.60    3.40
  -3   0 -17   -1.70    3.60
   3   0  17   -4.10    3.60
  -3   0 -17   -0.90    2.60
   3   0  17    3.00    4.70
   3   0  18   15.70    4.10
  -3   0 -18   11.50    3.40
   3   0  18   20.20    5.00
   3   1 -19   24.80    4.50
   3  -1 -19   17.20    3.60
   3   1 -18    5.90    2.60
  -3   1  18   12.10    4.50
  -3   1  18    8.00    4.00
   3   1 -18    1.90    3.20
   3  -1 -18    3.30    3.60
  -3  -1  18   12.70    4.20
  -3  -1  18   14.70    3.40
  -3  -1  18   10.80    4.20
  -3   1  17  219.78   15.40
   3   1 -17  200.98   18.20
  -3   1  17  181.18   15.00
  -3   1  17  231.78   15.40
   3   1 -17  234.78   14.70
   3   1 -17  225.58   14.20
  -3  -1  17  184.08   14.60
  -3  -1  17  217.28   14.90
   3  -1 -17  211.28   14.40
   3  -1 -17  235.48   13.30
  -3  -1  17  243.88   15.20
  -3   1  16   -0.60    3.60
  -3   1  16    4.30    4.40
   3   1 -16   -1.10    3.90
  -3   1  16   -1.90    5.60
   3   1 -16   -5.20    3.70
   3   1 -16   -3.70    5.10
   3  -1 -16    0.80    3.20
  -3  -1  16   -1.10    4.20
   3  -1 -16   -5.40    3.80
  -3   1  15   26.30    5.10
  -3   1  15   34.30    6.20
   3   1 -15   27.40    7.10
   3   1 -15   34.20    6.50
  -3   1  15   42.90    7.00
   3  -1 -15   38.00    5.50
   3  -1 -15   29.00    5.70
  -3  -1  15   32.40    6.20
  -3  -1  15   38.50    4.80
  -3  -1  15   33.90    6.20
   3   1 -14  195.28   14.10
   3   1 -14  219.58   17.10
  -3   1  14  197.88   14.30
   3   1 -14  190.78   14.10
  -3   1  14  200.18   13.60
  -3   1  14  168.28   14.80
  -3  -1  14  192.28   14.00
  -3  -1  14  185.48   12.80
   3  -1 -14  175.78   15.60
   3  -1 -14  194.98   14.20
   3  -1 -14  184.38   13.60
  -3  -1  14  216.88   14.90
  -3   1  13   15.80    4.90
  -3   1  13   16.20    7.20
   3   1 -13    7.30    4.00
  -3   1  13   12.50    4.30
   3   1 -13   11.50    4.40
   3   1 -13   31.90   18.30
   3   1 -13   15.00    6.50
   3  -1 -13    7.00    4.00
  -3  -1  13   13.10    3.70
   3  -1 -13    8.10    4.00
   3  -1 -13   12.00    5.50
   3  -1 -13  -16.60   20.00
  -3  -1  13   14.10    4.30
  -3  -1  13   13.00    5.60
  -3   1  12   55.99    7.60
   3   1 -12   66.89    9.30
  -3   1  12   67.89    8.40
   3   1 -12   68.89    8.50
   3   1 -12   76.49   17.80
  -3   1  12   70.99    8.90
   3   1 -12   73.59    8.20
   3  -1 -12   60.49    8.00
  -3  -1  12   93.49   13.30
   3  -1 -12   60.69    7.10
  -3  -1  12   65.49    6.70
   3  -1 -12   32.00   15.30
   3  -1 -12   59.39    8.60
  -3  -1  12   66.79    7.30
  -3  -1  12   70.49    7.90
   3   1 -11   24.50    6.50
   3   1 -11   22.40    4.30
  -3   1  11   16.40    3.50
   3   1 -11   16.40    9.60
  -3   1  11   19.40    4.00
   3   1 -11   19.10    4.30
   3   1 -11   23.70    4.80
  -3   1  11   18.70    4.40
  -3   1  11   22.80    5.00
  -3  -1  11   23.40    3.80
  -3  -1  11   28.20    4.90
  -3  -1  11   22.90    4.40
   3  -1 -11   21.80    5.40
  -3  -1  11   27.70    5.40
   3  -1 -11   15.10    5.00
   3  -1 -11   20.50   10.50
   3  -1 -11   18.20    3.90
   3  -1 -11   25.00    4.50
  -3   1  10  763.42   41.30
  -3   1  10  651.13   41.70
   3   1 -10  684.23   40.30
   3   1 -10  672.23   42.30
  -3   1  10  716.43   40.40
   3   1 -10  737.43   40.60
   3   1 -10  758.52   52.59
  -3   1  10  732.93   41.10
  -3  -1  10  740.73   40.80
   3  -1 -10  655.73   49.70
   3  -1 -10  713.73   40.20
  -3  -1  10  760.02   40.20
   3  -1 -10  723.43   42.10
   3  -1 -10  697.13   41.10
   3  -1 -10  712.93   40.50
  -3  -1  10  775.92   41.30
  -3   1   9    9.10    4.20
  -3   1   9   29.00    4.20
   3   1  -9   29.80   10.10
   3   1  -9   20.50    5.10
   3  -1  -9   24.80    3.70
   3  -1  -9   30.00    9.30
   3  -1  -9   22.10    4.90
  -3  -1   9   31.50    4.40
  -3  -1   9   17.40    3.80
   3  -1  -9   17.70    3.20
   3   1  -8  474.55   35.10
   3   1  -8  415.56   27.10
  -3   1   8  448.66   26.20
   3  -1  -8  455.45   27.00
   3  -1  -8  443.46   33.00
  -3  -1   8  445.76   25.90
   3   1  -7    3.70    6.80
  -3   1   7    5.50    3.70
   3  -1  -7    2.80    5.80
  -3   1   6  561.64   32.30
   3   1  -6  591.94   38.50
   3  -1  -6  543.55   32.20
   3  -1  -6  549.15   36.60
  -3   1   5  121.59    9.40
   3   1  -5  136.59    9.40
   3   1  -5  134.89   14.60
   3   1  -5  142.29   17.30
   3  -1  -5  136.79   13.40
   3  -1  -5  122.69    9.20
   3  -1  -5  123.69   16.40
  -3   1   4  776.02   41.40
   3   1  -4  731.03   45.70
   3   1  -4  735.93   41.50
   3  -1  -4  752.92   47.60
   3  -1  -4  673.63   41.30
   3  -1  -4  803.52   47.00
   3   1  -3    9.60    5.70
   3   1  -3   16.20    3.20
  -3   1   3   14.50    3.20
   3  -1  -3   10.10    5.20
   3  -1  -3   12.90    5.60
   3   1  -2 3414.16  172.68
  -3   1   2 2847.42  172.28
   3  -1  -2 2900.11  171.98
   3  -1  -2 3440.46  172.28
  -3   1   1 1918.81  114.59
   3   1  -1 2186.68  114.19
   3  -1  -1 2087.19  113.99
  -3   1   0   88.99   10.80
   3   1   0  112.89   11.10
  -3  -1   0   89.29   11.20
   3  -1   0  103.39   11.60
   3   1   1   29.60    6.30
  -3   1  -1   31.70    6.60
   3   1   1   22.00    5.80
   3  -1   1   26.30    6.90
  -3  -1  -1   26.80    5.80
   3  -1   1   20.20    3.70
  -3   1  -2  700.23   42.70
   3   1   2  745.63   45.20
   3   1   2  742.83   43.40
  -3  -1  -2  730.23   43.40
  -3  -1  -2  756.52   45.30
   3  -1   2  735.63   42.80
  -3   1  -3   29.10    4.00
   3   1   3   35.80    4.40
  -3   1  -3   34.20    5.70
   3   1   3   41.10    8.10
  -3  -1  -3   39.80    7.60
   3  -1   3   30.30    6.00
  -3  -1  -3   33.70    7.00
   3   1   4 1412.86   85.49
  -3   1  -4 1546.05   85.29
   3   1   4 1642.04   92.39
  -3   1  -4 1576.64   90.39
  -3  -1  -4 1651.23   85.49
  -3  -1  -4 1630.94   92.89
  -3   1  -5    5.60    4.80
   3   1   5   10.20    3.70
   3   1   5   13.60    7.10
  -3  -1  -5    7.40    2.80
   3  -1   5   13.00    6.50
  -3  -1  -5    1.80    6.80
   3   1   6   49.50    5.00
   3   1   6   56.39    6.60
   3   1   6   37.90   10.90
   3  -1   6   49.60   11.80
  -3  -1  -6   52.69    5.60
  -3   1  -7    0.00    3.00
   3   1   7    2.20    2.80
   3   1   7    0.60    7.40
   3  -1   7    2.30    7.10
   3  -1   7    3.30    2.50
  -3   1  -8    0.60    3.00
   3   1   8    4.40    3.80
   3   1   8    2.80    7.30
   3   1   8    0.90    2.70
   3  -1   8   -0.50    8.30
   3  -1   8   -0.90    2.50
  -3  -1  -8    2.00    2.90
   3   1   9  519.45   31.00
   3   1   9  521.35   29.00
  -3   1  -9  532.05   29.10
  -3   1  -9  505.85   29.10
   3   1   9  555.74   30.50
   3   1   9  493.65   29.90
   3   1   9  503.65   29.00
  -3   1  -9  525.85   30.70
   3   1   9  508.75   51.19
  -3  -1  -9  546.25   29.00
   3  -1   9  475.05   29.20
   3  -1   9  472.05   31.10
  -3  -1  -9  537.05   30.60
   3  -1   9  472.55   29.70
  -3  -1  -9  538.65   29.30
   3  -1   9  495.35   29.80
   3   1  10   57.49    7.00
   3   1  10   72.69   17.70
   3   1  10   90.49    9.10
  -3   1 -10   69.79    6.30
   3   1  10   67.19    6.90
  -3   1 -10   67.59    7.90
   3   1  10   70.69    6.80
  -3   1 -10   64.49    6.50
   3   1  10   72.19    6.50
   3  -1  10   54.29    9.30
  -3  -1 -10   81.09    8.10
  -3  -1 -10   65.59    6.20
   3  -1  10   71.59    7.10
   3  -1  10   69.59    6.90
  -3  -1 -10   56.39    5.80
   3  -1  10   62.29    6.10
  -3   1 -11  480.85   30.30
   3   1  11  476.85   52.49
  -3   1 -11  541.95   30.80
   3   1  11  506.95   29.30
   3   1  11  478.65   30.20
   3   1  11  517.25   28.30
   3  -1  11  495.15   30.30
  -3  -1 -11  494.05   30.30
   3  -1  11  462.35   28.30
   3  -1  11  500.85   29.40
   3  -1  11  483.45   31.50
  -3   1 -12   41.40    5.20
  -3   1 -12   32.70    4.90
   3   1  12   37.40    5.20
   3   1  12   31.40    5.50
   3   1  12   22.30    4.60
   3   1  12   48.30    6.70
  -3   1 -12   37.20    6.80
  -3  -1 -12   36.00    5.00
   3  -1  12   28.70    6.00
  -3  -1 -12   29.40    4.60
   3  -1  12   35.10    5.90
  -3  -1 -12   39.10    7.00
   3  -1  12   34.30    8.60
   3  -1  12   40.10    6.20
   3   1  13   98.59    7.80
  -3   1 -13   87.69    9.00
   3   1  13  109.09   10.00
   3   1  13  115.09    9.70
  -3   1 -13  102.89    9.00
  -3   1 -13  124.79   11.60
   3   1  13  104.49   10.50
   3  -1  13  118.89   10.40
  -3  -1 -13  116.99    8.80
  -3  -1 -13  101.69    9.00
  -3  -1 -13   85.99   10.60
   3  -1  13  100.79   10.20
   3  -1  13  116.09    9.00
   3  -1  13  104.19   13.90
   3   1  14  346.87   21.10
  -3   1 -14  333.47   19.90
  -3   1 -14  367.76   50.99
   3   1  14  308.17   21.00
  -3   1 -14  262.57   25.30
  -3   1 -14  321.47   19.80
   3   1  14  328.47   20.00
   3  -1  14  311.47   19.40
   3  -1  14  315.87   20.80
   3  -1  14  300.97   20.80
  -3  -1 -14  308.47   19.80
  -3  -1 -14  335.57   19.30
   3   1  15    5.20    4.60
  -3   1 -15    4.60    4.90
  -3   1 -15    5.90    4.00
  -3   1 -15    4.70    3.70
   3   1  15    9.50    5.40
   3   1  15    2.40    4.00
  -3  -1 -15    4.50    3.80
   3  -1  15    5.30    3.50
   3  -1  15    6.00    5.10
   3  -1  15    4.40    4.50
  -3  -1 -15    5.40    3.30
   3   1  16   -0.70    3.50
  -3   1 -16   -3.80    3.10
   3   1  16   -3.20    4.20
  -3   1 -16   -5.80    8.40
   3   1  16    2.80    4.90
  -3   1 -16   -2.90    3.50
   3  -1  16   -1.70    5.20
  -3  -1 -16   -1.80    3.50
   3  -1  16    4.00    4.60
   3   1  17    2.90    4.10
   3   1  17   13.70    5.10
   3   1  17   -3.30    2.70
  -3   1 -17   -0.80    3.40
  -3   1 -17   -2.40    2.80
  -3  -1 -17   -1.30    3.50
   3  -1  17   -2.40    4.00
   3  -1  17    4.10    4.80
   3   1  18   23.20    5.20
  -3   1 -18   21.20    4.20
   3   1  18   26.90    5.50
   3  -1  18   21.80    5.80
   3  -1  18   22.10    5.20
   3   2 -18   65.19    6.60
  -3   2  18   63.59    6.80
  -3   2  18   73.49    9.00
   3   2 -18   84.29    7.40
   3  -2 -18   73.49    6.90
  -3  -2  18   65.79    6.70
  -3  -2  18   85.09    7.70
  -3   2  17    5.70    4.50
   3   2 -17    5.10    3.80
  -3   2  17    9.90    4.40
   3   2 -17   14.10    5.10
  -3   2  17   -1.30    4.20
  -3  -2  17    3.10    4.30
   3  -2 -17   -2.70    3.50
  -3  -2  17    6.60    3.90
  -3  -2  17   -0.90    3.70
  -3   2  16   53.19    8.90
  -3   2  16   38.30    6.60
   3   2 -16   39.60    6.00
   3   2 -16   52.19    8.40
   3   2 -16   32.90    5.60
  -3   2  16   59.19    7.30
   3  -2 -16   39.10    5.80
  -3  -2  16   53.39    6.50
   3  -2 -16   48.20    6.60
  -3  -2  16   59.79    7.20
   3   2 -15  237.98   18.00
  -3   2  15  194.68   16.00
   3   2 -15  222.78   15.60
  -3   2  15  209.68   15.60
   3   2 -15  215.08   15.70
  -3   2  15  212.58   15.10
  -3  -2  15  212.18   15.30
   3  -2 -15  226.18   15.20
  -3  -2  15  241.58   15.90
   3  -2 -15  233.18   13.90
   3   2 -14    9.50    4.40
   3   2 -14    4.70    4.80
  -3   2  14   10.30    5.10
  -3   2  14    3.00    2.90
   3   2 -14    5.20    6.20
   3   2 -14    6.10   25.10
  -3   2  14   10.60    5.20
  -3   2  14    6.30    4.10
  -3  -2  14    8.80    5.90
   3  -2 -14    9.10    3.80
   3  -2 -14    5.60    4.30
  -3  -2  14   17.40    5.20
  -3  -2  14   16.40    4.80
   3   2 -13  447.26   24.90
  -3   2  13  403.76   25.80
   3   2 -13  391.56   27.40
   3   2 -13  467.45   45.70
  -3   2  13  424.36   24.60
  -3   2  13  407.46   25.00
  -3   2  13  354.46   23.70
   3   2 -13  421.06   24.80
  -3  -2  13  369.36   23.10
   3  -2 -13  404.06   23.90
  -3  -2  13  417.86   25.80
  -3  -2  13  422.36   24.80
   3  -2 -13  390.36   24.60
   3   2 -12   -1.80    3.40
  -3   2  12   -0.20    4.20
  -3   2  12   -7.70    4.60
   3   2 -12   -0.10    5.00
  -3   2  12    3.00    3.60
  -3   2  12   -0.20    3.70
   3   2 -12   -0.20    3.30
   3   2 -12    0.20   12.80
  -3  -2  12    2.50    3.60
   3  -2 -12    4.40    4.40
   3  -2 -12    6.60    7.90
   3  -2 -12    7.50   14.80
  -3  -2  12    2.90    5.00
   3  -2 -12    0.60    3.30
  -3  -2  12    6.60    4.50
  -3  -2  12    1.80    2.60
  -3  -2  12    4.60    3.50
   3  -2 -12   -0.70    3.20
   3   2 -11  266.47   19.70
  -3   2  11  263.67   16.80
   3   2 -11  263.27   17.20
  -3   2  11  274.17   18.10
  -3   2  11  272.27   17.60
   3   2 -11  297.97   31.70
   3   2 -11  261.97   17.00
  -3   2  11  267.17   19.10
  -3  -2  11  273.77   18.70
   3  -2 -11  273.57   17.90
  -3  -2  11  276.17   18.50
   3  -2 -11  286.87   16.60
   3  -2 -11  244.18   27.80
  -3  -2  11  247.58   16.10
  -3  -2  11  283.47   17.40
   3  -2 -11  278.47   18.80
   3   2 -10  176.48   12.10
  -3   2  10  168.68   11.90
  -3   2  10  189.68   12.20
  -3   2  10  169.78   14.10
  -3   2  10  150.88   12.20
   3   2 -10  222.28   25.30
  -3   2  10  163.88   12.80
   3   2 -10  167.98   12.00
   3   2 -10  151.28   13.70
   3  -2 -10  178.58   13.30
  -3  -2  10  185.08   11.10
   3  -2 -10  189.28   12.10
   3  -2 -10  175.18   11.70
  -3  -2  10  182.68   12.10
  -3  -2  10  178.58   13.00
   3  -2 -10  181.58   21.10
   3  -2 -10  183.08   12.70
  -3   2   9 1099.69   64.59
  -3   2   9 1112.49   64.99
   3   2  -9 1209.28   66.99
  -3   2   9 1233.18   66.89
  -3   2   9 1153.38   65.79
   3  -2  -9 1204.98   64.69
  -3  -2   9 1146.49   65.79
   3  -2  -9 1193.68   72.79
   3  -2  -9 1209.98   65.99
  -3  -2   9 1198.68   65.29
   3  -2  -9 1217.38   66.39
  -3  -2   9 1258.37   65.39
   3  -2  -9 1163.08   64.99
  -3   2   8  145.79   12.10
  -3   2   8  145.89   11.20
   3   2  -8  163.88   11.90
  -3  -2   8  157.28   10.40
   3  -2  -8  146.49   17.00
   3   2  -7   -1.70    7.40
  -3   2   7    5.20    4.80
   3   2  -7    4.30    3.90
   3  -2  -7    2.70    6.00
   3  -2  -7    0.70    3.40
   3   2  -6  213.38   20.60
  -3   2   6  171.58   13.70
   3   2  -6  202.28   13.20
   3  -2  -6  188.38   12.80
   3  -2  -6  201.28   17.30
   3   2  -5 1096.39   60.99
   3   2  -5 1132.29   67.29
  -3   2   5 1027.30   60.99
   3  -2  -5 1201.98   70.29
   3  -2  -5 1108.19   64.59
   3   2  -4   67.79    5.90
   3   2  -4   55.39   10.10
  -3   2   4   66.19    6.30
   3  -2  -4   72.79   10.00
   3  -2  -4   62.19   10.00
   3   2  -3 1209.88   71.89
   3  -2  -3 1224.08   72.09
   3  -2  -3 1290.17   70.79
  -3   2   2  442.76   24.40
  -3   2   2  426.26   27.80
   3  -2  -2  414.16   26.90
   3  -2  -2  414.36   27.40
  -3   2   1  327.17   22.60
   3   2  -1  362.76   22.60
   3  -2  -1  332.97   22.60
   3  -2  -1  310.57   20.00
   3   2   0   73.39    9.10
  -3  -2   0   61.49    8.30
   3  -2   0   63.19    9.20
   3   2   1  237.18   19.70
   3   2   1  252.67   17.30
  -3  -2  -1  252.07   19.10
  -3   2  -2    4.40    2.10
   3   2   2    5.20    5.30
   3   2   2    1.60    3.80
   3   2   2   -2.80    2.70
   3  -2   2    3.50    2.80
  -3  -2  -2   -2.40    4.80
  -3   2  -3 1007.80   55.69
   3   2   3  958.60   55.99
   3   2   3 1092.89   62.99
  -3  -2  -3 1023.10   58.69
  -3  -2  -3 1050.49   63.09
   3   2   4  291.57   23.80
  -3   2  -4  229.28   15.30
  -3   2  -4  288.47   20.20
   3   2   4  271.87   16.00
  -3  -2  -4  266.67   23.70
  -3  -2  -4  238.08   19.20
  -3   2  -5  175.58   17.20
  -3   2  -5  168.68   11.00
   3   2   5  158.48   11.50
   3   2   5  153.48   18.90
   3  -2   5  194.38   17.50
  -3  -2  -5  157.98   10.80
  -3   2  -6  226.68   24.40
   3   2   6  295.47   27.90
   3   2   6  236.58   15.70
  -3  -2  -6  298.67   16.60
  -3   2  -7  732.03   38.50
   3   2   7  639.64   37.60
   3   2   7  687.63   38.80
   3   2   7  743.93   51.29
   3  -2   7  631.24   37.60
  -3  -2  -7  631.74   38.00
  -3   2  -8  592.44   35.20
   3   2   8  626.84   35.90
   3   2   8  613.64   49.50
   3   2   8  606.94   34.50
   3  -2   8  601.84   34.60
   3   2   9    5.20   11.50
   3   2   9   14.40    4.90
  -3   2  -9   11.70    2.90
   3   2   9   12.00    4.70
  -3   2  -9   11.50    2.90
  -3   2  -9   11.20    3.90
   3  -2   9   12.90    3.70
   3  -2   9    9.90    4.50
   3  -2   9    9.70    4.00
   3  -2   9   12.00    3.40
  -3  -2  -9   16.50    4.10
  -3  -2  -9   11.40    2.70
   3   2  10  101.99    8.60
   3   2  10   95.09    7.80
   3   2  10   95.99   10.50
  -3   2 -10   98.59    7.70
  -3   2 -10   92.49    8.00
   3   2  10  118.29    8.70
   3   2  10   88.79    8.70
   3   2  10   62.79   20.30
  -3  -2 -10  102.09    9.20
   3  -2  10   88.19    8.70
  -3  -2 -10  103.09    7.50
   3  -2  10  108.79    8.70
   3  -2  10   98.29    8.70
  -3  -2 -10   90.39    7.60
   3  -2  10  103.99   11.50
   3  -2  10   90.79    8.40
   3   2  11   10.10    4.60
  -3   2 -11   12.90    5.00
   3   2  11   19.10    4.20
   3   2  11   17.90    4.00
   3   2  11   31.20   21.80
   3   2  11    9.20    5.60
  -3   2 -11   12.50    3.50
   3   2  11   17.50    4.50
  -3   2 -11   16.60    4.00
   3  -2  11   16.80    4.50
   3  -2  11   13.50    3.40
   3  -2  11   16.90    4.90
  -3  -2 -11   13.90    3.60
   3  -2  11   11.40    4.10
  -3  -2 -11   10.60    4.60
   3  -2  11   15.70    4.00
  -3   2 -12   39.60    5.60
   3   2  12   60.29    7.30
   3   2  12   47.60    6.70
  -3   2 -12   41.30    5.50
   3   2  12   39.00    6.90
   3   2  12   50.79    6.80
  -3   2 -12   43.20    7.50
   3  -2  12   53.59    6.90
   3  -2  12   47.40    6.60
   3  -2  12   58.49   10.60
  -3  -2 -12   52.29    6.30
   3  -2  12   44.30    6.30
  -3  -2 -12   54.29    6.10
   3   2  13  186.18   13.10
  -3   2 -13  186.08   15.40
   3   2  13  177.18   12.50
   3   2  13  214.18   14.20
  -3   2 -13  184.38   12.90
  -3   2 -13  171.08   12.90
   3   2  13  176.98   14.20
   3  -2  13  169.78   12.10
   3  -2  13  180.38   13.10
  -3  -2 -13  189.28   12.20
  -3  -2 -13  171.38   12.70
   3  -2  13  167.98   13.70
   3  -2  13  211.88   17.90
   3  -2  13  186.88   13.80
   3   2  14    9.50    4.40
  -3   2 -14   11.80    4.30
  -3   2 -14    8.30    6.30
  -3   2 -14    6.20    3.90
   3   2  14    6.60    3.10
   3   2  14   12.00    4.70
   3   2  14    7.40    4.70
   3  -2  14    7.40    6.50
   3  -2  14    8.60    4.90
   3  -2  14   16.40    5.30
  -3  -2 -14   12.30    3.30
  -3  -2 -14   10.70    4.20
   3   2  15   33.00    6.50
  -3   2 -15   42.50    7.70
  -3   2 -15   24.90    4.60
  -3   2 -15   33.80    5.60
   3   2  15   32.40    5.20
   3   2  15   49.80    6.90
   3  -2  15   38.80    6.60
  -3  -2 -15   30.60    4.90
   3  -2  15   31.90    6.40
   3   2  16    5.80    3.90
   3   2  16   10.50    4.60
  -3   2 -16    5.00    3.40
  -3   2 -16    8.40    3.90
   3   2  16   12.40    5.40
  -3   2 -16   14.20    7.00
   3  -2  16    9.10    5.20
  -3  -2 -16    8.10    4.00
   3  -2  16    9.90    4.50
  -3   2 -17   82.79    7.90
  -3   2 -17   80.49    8.40
   3   2  17  100.19    8.50
   3   2  17   99.79   11.60
   3   2  17   72.79    7.40
   3  -2  17   81.29    8.70
  -3  -2 -17   96.59    9.40
   3  -2  17   82.59    8.70
   3   2  18   67.99    6.20
   3   2  18   77.49    8.30
  -3   2 -18   63.39    5.80
  -3   2 -18   69.99    7.00
   3   2  18   70.59    7.90
  -3  -2 -18   72.69    6.50
   3  -2  18   59.49    7.20
  -3   3  18   29.40    3.70
  -3   3  18   22.00    4.80
  -3   3  18   21.30    6.20
   3   3 -18   26.50    3.90
   3   3 -18   23.00    4.30
  -3  -3  18   21.90    5.10
   3  -3 -18   29.90    3.90
  -3  -3  18   29.00    4.50
   3   3 -17   21.30    6.00
  -3   3  17   12.50    4.50
  -3   3  17   21.50    5.20
   3   3 -17   12.60    4.00
  -3   3  17   15.70    4.90
  -3  -3  17   17.40    4.70
  -3  -3  17   23.10    4.90
  -3  -3  17   11.90    4.60
   3  -3 -17    4.50    4.00
   3   3 -16  105.99   11.30
  -3   3  16  103.59    9.40
  -3   3  16   97.99   11.00
  -3   3  16  104.49    9.90
   3   3 -16  106.39    9.70
   3   3 -16   86.39   10.90
  -3  -3  16   93.39    9.50
   3  -3 -16  108.09    9.10
  -3  -3  16  117.09    9.60
  -3  -3  16  125.89    9.90
   3   3 -15  227.08   15.60
  -3   3  15  213.88   16.30
   3   3 -15  209.98   17.90
   3   3 -15  213.48   15.80
  -3   3  15  211.08   15.20
  -3   3  15  233.58   15.90
   3  -3 -15  232.08   15.20
  -3  -3  15  238.78   15.60
  -3  -3  15  236.58   15.70
  -3  -3  15  212.88   16.60
  -3   3  14   20.40    6.10
   3   3 -14   16.10    4.80
  -3   3  14   21.20    5.40
  -3   3  14   17.30    4.30
   3   3 -14   15.90    5.00
  -3   3  14   21.10    5.60
  -3  -3  14   22.10    5.00
  -3  -3  14   24.30    6.70
  -3  -3  14   22.20    5.20
   3  -3 -14   14.50    2.90
   3  -3 -14   15.30    4.60
  -3   3  13    3.90    3.90
   3   3 -13   14.30   18.50
   3   3 -13    7.60    6.00
   3   3 -13    2.90    4.20
  -3   3  13  -10.80    5.20
  -3   3  13    4.80    5.10
  -3   3  13   -0.50    4.00
  -3   3  13    7.20    4.40
   3   3 -13    1.70    4.00
  -3  -3  13    9.70    5.20
  -3  -3  13   11.80    4.70
  -3  -3  13    4.80    4.00
  -3  -3  13    5.20    5.40
   3  -3 -13   10.40    3.10
   3  -3 -13    3.30    4.20
  -3  -3  13    2.30    3.10
  -3   3  12  131.49   13.80
  -3   3  12  133.29   10.90
  -3   3  12  152.58   11.50
   3   3 -12  149.88   14.20
  -3   3  12  146.89   12.40
   3   3 -12  145.29   11.20
   3   3 -12  143.19   11.40
  -3   3  12  131.19   11.20
  -3  -3  12  156.98   12.50
  -3  -3  12  143.99   11.30
   3  -3 -12  138.49   10.90
  -3  -3  12  139.39   10.90
   3   3 -11   17.40    4.50
   3   3 -11   15.00    5.50
   3   3 -11   19.00   11.40
  -3   3  11   18.40    4.30
  -3   3  11    7.20    3.90
  -3   3  11    6.80    4.60
  -3   3  11   15.40    4.20
  -3   3  11    8.10    6.10
  -3  -3  11    9.80    3.80
   3  -3 -11   -1.40    6.10
   3  -3 -11   12.60    3.20
  -3  -3  11   18.30    5.60
  -3  -3  11    5.70    3.30
   3  -3 -11   10.40    3.50
   3  -3 -11   13.00    5.30
  -3  -3  11    7.60    3.10
   3   3 -10   26.60    4.30
   3   3 -10   23.20    9.10
  -3   3  10   18.70    4.20
  -3   3  10   29.30    6.60
   3   3 -10   20.40    3.90
   3   3 -10   27.70   12.20
  -3   3  10   23.20    4.30
  -3   3  10   17.50    5.10
  -3   3  10   23.00    4.00
  -3  -3  10   29.40    5.20
   3  -3 -10    2.10    9.30
   3  -3 -10   24.20    5.60
  -3  -3  10   27.00    5.70
  -3  -3  10   22.50    6.10
   3  -3 -10   15.20    4.20
   3  -3 -10   23.50    4.10
  -3  -3  10   26.70    4.40
   3   3  -9   70.49    8.50
  -3   3   9   73.79    7.80
  -3   3   9   73.29    7.40
  -3   3   9   69.59    8.60
   3   3  -9   62.99   14.80
  -3   3   9   70.99    7.50
   3  -3  -9   72.89    8.50
  -3  -3   9   69.99    8.30
  -3  -3   9   98.09    9.40
   3  -3  -9   84.09    6.20
   3  -3  -9   80.59   12.80
  -3  -3   9   78.09    6.80
   3   3  -8   -3.20    7.40
   3   3  -8    3.10    3.30
  -3   3   8    1.10    4.00
  -3  -3   8    5.50    2.30
   3  -3  -8    3.10    5.90
   3  -3  -8    7.70    3.20
   3   3  -7   21.10    4.60
  -3   3   7   20.90    5.20
   3   3  -7   13.70    9.50
   3  -3  -7   29.90    4.80
   3  -3  -7   17.60    7.00
  -3   3   6  154.78   11.50
   3   3  -6  146.19   18.30
   3   3  -6  137.59   10.40
   3  -3  -6  145.39   14.00
   3   3  -5  168.38   11.40
   3   3  -5  195.58   19.10
   3  -3  -5  173.48   20.60
   3  -3  -5  168.68   15.70
   3   3  -4  218.98   20.30
   3   3  -4  242.28   15.20
  -3   3   4  219.88   14.30
   3  -3  -4  226.38   16.90
   3  -3  -4  213.98   20.10
   3   3  -3 1114.99   65.49
  -3   3   3 1017.80   63.49
  -3   3   3 1079.39   60.59
   3  -3  -3 1123.69   63.29
   3  -3  -3 1199.48   65.59
  -3   3   2   39.30    4.70
  -3   3   2   24.40    6.40
   3   3  -2   28.50    6.70
   3  -3  -2   33.30    6.50
   3  -3  -2   27.80    5.00
  -3   3   1  717.73   42.60
   3   3  -1  780.12   46.30
   3  -3  -1  792.62   43.40
   3  -3  -1  840.02   47.00
   3   3   0  202.78   15.60
   3   3   0  213.08   19.30
   3   3   1   11.60    4.10
   3   3   1    4.50    5.20
  -3  -3  -1   10.50    4.40
   3   3   2 2959.20  162.78
   3   3   2 2717.13  160.88
   3   3   2 3197.28  168.48
  -3   3  -2 3074.89  161.38
  -3  -3  -2 3054.89  163.38
  -3   3  -3   84.09    8.10
   3   3   3   65.49   11.30
   3   3   3   71.29    6.20
  -3   3  -3   65.19    6.60
  -3  -3  -3   66.19   11.90
  -3  -3  -3   71.09    8.70
  -3   3  -4  480.55   31.80
   3   3   4  516.85   37.50
   3   3   4  451.05   28.10
  -3   3  -4  486.55   27.70
  -3  -3  -4  546.85   32.20
  -3   3  -5  440.56   31.00
   3   3   5  460.65   35.30
  -3  -3  -5  400.06   28.10
   3   3   6  447.66   24.70
  -3   3  -6  413.76   25.00
   3   3   6  440.06   26.00
   3   3   6  440.66   36.60
  -3   3  -6  387.06   33.00
   3  -3   6  425.26   24.70
   3   3   7   -0.50    2.60
   3   3   7   -0.80    8.00
  -3   3  -7   -1.20    2.60
   3   3   7   -5.30    3.40
   3  -3   7   -3.90    2.40
   3   3   8  484.25   28.80
   3   3   8  529.15   44.90
   3   3   8  530.25   30.80
   3   3   8  515.85   28.80
  -3   3  -8  464.25   29.70
   3  -3   8  543.25   29.30
   3  -3   8  558.74   31.50
   3  -3   8  500.45   29.10
  -3  -3  -8  447.96   29.80
  -3   3  -9  116.39    8.10
  -3   3  -9   84.69    7.40
   3   3   9   93.19    7.80
   3   3   9   99.89    8.20
   3   3   9  107.39   10.40
   3   3   9   98.19    8.00
  -3   3  -9  100.09    9.10
   3  -3   9  105.19    8.20
  -3  -3  -9   99.59    7.30
   3  -3   9   80.79    8.90
   3  -3   9   86.19    7.90
   3  -3   9   98.99   10.80
   3  -3   9   95.19    8.10
   3   3  10    2.50    3.30
   3   3  10   -5.90   15.40
   3   3  10    3.40    3.40
  -3   3 -10    5.70    2.80
  -3   3 -10    6.80    3.00
   3   3  10    2.90    3.00
   3   3  10    7.90    3.40
  -3   3 -10    6.00    3.90
   3   3  10    3.50    4.50
  -3  -3 -10    5.70    9.40
   3  -3  10    7.10    4.70
   3  -3  10    9.10    3.70
   3  -3  10   -1.90    3.00
   3  -3  10    5.30    3.40
   3  -3  10    7.10    3.40
  -3  -3 -10    7.20    2.80
   3  -3  10    4.10    3.00
   3  -3  10    2.40    3.40
   3   3  11   40.70   23.20
  -3   3 -11    4.60    4.30
  -3   3 -11    8.50    3.30
   3   3  11    5.40    4.00
   3   3  11    9.30    4.20
   3   3  11    0.70    5.50
  -3   3 -11    6.50    4.70
   3  -3  11   11.60    5.90
   3  -3  11    6.20    3.60
  -3  -3 -11    9.40    2.50
   3  -3  11    4.30    3.70
  -3  -3 -11    8.50    5.20
   3  -3  11   11.70    3.80
   3  -3  11   10.90    4.40
  -3   3 -12   13.90    4.20
   3   3  12   17.30    4.40
   3   3  12   18.70    6.50
  -3   3 -12   17.80    5.80
  -3   3 -12   16.80    4.40
   3   3  12   31.30    4.90
   3   3  12   26.70    5.70
   3  -3  12   20.00    5.00
   3  -3  12   29.10    5.90
   3  -3  12   26.60    5.40
   3  -3  12   24.80    6.40
  -3  -3 -12   23.80    4.50
  -3  -3 -12   20.90    3.40
   3  -3  12   31.00    5.70
   3   3  13   17.90    4.70
  -3   3 -13   13.90    4.50
  -3   3 -13   10.50    5.80
   3   3  13   19.00    5.50
  -3   3 -13   16.60    4.30
   3   3  13   17.10    4.90
   3   3  13   16.40    6.60
   3   3  13   13.20    4.30
   3  -3  13   19.60    5.40
  -3  -3 -13   15.60    4.20
   3  -3  13   25.10    5.30
   3  -3  13   19.30    5.20
   3  -3  13   22.30    6.80
   3   3  14    1.40    4.10
   3   3  14    6.10    5.60
   3   3  14    1.00    4.70
  -3   3 -14   -2.40    4.70
  -3   3 -14   -6.20    4.80
  -3  -3 -14    1.60    4.10
   3  -3  14   -6.20    4.00
   3  -3  14   -2.30    4.60
   3  -3  14    6.00    9.50
   3  -3  14   10.20    5.70
  -3   3 -15   27.00    6.80
  -3   3 -15   16.50    4.20
  -3   3 -15   17.40    4.40
   3   3  15   20.80    3.10
   3   3  15   36.10    6.70
   3   3  15   37.80    6.20
   3   3  15   20.00    4.60
   3  -3  15   39.90    6.50
   3  -3  15   18.30    5.40
  -3  -3 -15   21.90    4.40
   3  -3  15   24.40    7.30
   3   3  16   81.59    9.00
  -3   3 -16   68.79    7.70
   3   3  16   93.99    8.30
  -3   3 -16   77.69    7.80
  -3   3 -16   82.09   13.50
   3   3  16   75.59    8.50
  -3  -3 -16   72.39    7.50
   3  -3  16   81.99    9.10
   3  -3  16   78.69    8.50
   3   3  17    1.90    3.90
  -3   3 -17   -3.40    3.60
   3   3  17    0.40    3.40
   3   3  17    1.80    4.30
   3  -3  17    2.30    4.90
  -3  -3 -17    1.60    3.10
   3   3  18   92.09    8.50
   3   3  18   96.39    7.40
  -3   3 -18  104.09    7.90
  -3   3 -18  101.39    7.10
   3  -3  18  101.39    7.80
  -3  -3 -18   77.69    6.70
  -3   4  18    3.60    3.20
  -3   4  18    0.90    3.80
  -3   4  18   -3.00    3.20
   3   4 -18   -1.40    2.90
   3   4 -18   -4.00    2.70
  -3  -4  18    1.40    3.30
  -3  -4  18    5.60    3.00
  -3   4  17    2.00    4.50
   3   4 -17   -1.10    3.90
  -3   4  17    2.90    4.10
   3   4 -17    3.30    4.20
   3   4 -17    1.80    4.20
  -3   4  17    5.40    4.80
  -3  -4  17    4.70    3.80
  -3  -4  17   11.40    5.30
   3  -4 -17    3.90    2.90
   3   4 -16  290.57   17.40
   3   4 -16  243.58   16.70
   3   4 -16  261.67   19.10
  -3   4  16  225.88   17.00
  -3   4  16  239.18   17.70
  -3   4  16  244.88   16.60
  -3  -4  16  252.57   16.40
  -3  -4  16  292.87   16.90
  -3  -4  16  252.97   17.80
   3  -4 -16  269.17   16.10
  -3   4  15    6.10    4.80
   3   4 -15   -1.70    4.10
  -3   4  15   10.30    4.60
  -3   4  15    8.00    3.70
   3   4 -15    2.50    4.00
   3   4 -15    3.20    5.90
  -3   4  15    6.70    4.50
   3  -4 -15    4.10    3.80
  -3  -4  15   -2.40    4.40
  -3  -4  15    4.90    5.10
  -3  -4  15    7.20    4.20
  -3  -4  15    3.40    5.30
  -3   4  14  150.08   16.10
   3   4 -14  135.09   14.50
  -3   4  14  172.58   13.30
  -3  -4  14  121.89   11.80
  -3  -4  14  142.59   17.40
   3   4 -13   24.40    5.60
  -3   4  13   34.90    5.80
   3   4 -13   24.60    5.20
  -3   4  13   30.40    6.60
   3   4 -13   21.30    6.90
  -3   4  13   28.00    5.60
  -3   4  13   30.80    5.70
  -3   4  13   26.90    7.50
  -3  -4  13   26.30    5.00
  -3  -4  13   35.40    7.00
   3  -4 -13   18.60    4.40
  -3  -4  13   25.30    4.80
  -3  -4  13   24.00    6.70
  -3   4  12  196.48   14.20
   3   4 -12  218.18   17.10
   3   4 -12  203.78   14.00
  -3   4  12  197.48   14.10
  -3   4  12  180.88   16.90
  -3   4  12  203.18   14.40
   3   4 -12  182.48   14.10
   3   4 -12  271.57   34.40
  -3  -4  12  202.48   14.10
   3  -4 -12  218.28   13.60
  -3  -4  12  191.98   16.70
  -3  -4  12  214.38   15.50
  -3  -4  12  178.98   13.90
  -3  -4  12  203.28   13.60
  -3   4  11   25.60    5.40
  -3   4  11   27.30    5.20
   3   4 -11   42.60   14.80
   3   4 -11   28.50    6.70
  -3   4  11   30.80    6.10
  -3   4  11   32.60    7.90
   3   4 -11   22.80    7.30
   3   4 -11   21.70    4.40
  -3   4  11   26.00    5.90
  -3  -4  11   27.70    5.90
   3  -4 -11   39.50    6.40
  -3  -4  11   30.10    6.50
  -3  -4  11   28.70    6.80
  -3  -4  11   32.40    6.50
  -3  -4  11   26.40    4.70
   3   4 -10   76.19    9.60
  -3   4  10   83.09    9.00
  -3   4  10   76.79    9.80
  -3   4  10   85.39    7.70
   3   4 -10   72.79    7.40
   3   4 -10   85.89   19.30
  -3   4  10   75.29    8.40
  -3   4  10   80.89   10.50
  -3  -4  10   83.39    7.50
   3  -4 -10   79.29    8.20
  -3  -4  10   79.59    8.70
   3  -4 -10   91.09    7.20
  -3  -4  10   72.29    7.40
  -3  -4  10   85.89   10.10
   3  -4 -10   74.19    9.40
  -3  -4  10   88.59    7.00
   3   4  -9    2.40    8.60
  -3   4   9    2.60    4.00
  -3   4   9    2.00    4.80
  -3   4   9    7.50    3.30
   3   4  -9    5.40    4.20
  -3   4   9    6.40    3.60
   3  -4  -9   13.30    5.00
   3  -4  -9    4.30    7.40
   3  -4  -9    3.90    2.70
  -3  -4   9    5.60    2.70
  -3  -4   9    5.00    2.90
  -3  -4   9    5.80    4.30
  -3  -4   9    7.10    4.40
  -3  -4   9    4.60    3.20
   3  -4  -9   16.10    4.50
  -3   4   8    0.10    4.10
   3   4  -8    2.50    8.50
  -3   4   8    3.60    3.10
  -3   4   8    0.40    2.80
   3   4  -8    1.00    3.30
   3  -4  -8   -4.10    5.60
  -3  -4   8   -0.40    1.80
  -3  -4   8    1.50    2.30
   3  -4  -8   -3.70    3.70
  -3  -4   8   -1.90    2.80
   3  -4  -8    0.40    3.40
  -3  -4   8    6.80    3.60
  -3  -4   8    0.10    2.40
   3   4  -7   -1.90    2.80
  -3   4   7   -1.90    3.10
   3   4  -7   -0.60    7.60
  -3   4   6  316.47   19.70
   3   4  -6  351.56   28.90
   3  -4  -6  272.67   21.20
  -3   4   5   79.69    7.70
   3   4  -5   76.29    6.60
   3   4  -5   89.09   14.10
  -3   4   5   70.79   11.60
   3  -4  -5   73.59   13.40
   3  -4  -5   78.89    9.50
  -3   4   4 1374.96   80.89
   3   4  -4 1278.67   81.69
  -3   4   4 1392.76   76.49
   3  -4  -4 1473.95   78.29
   3  -4  -4 1357.96   82.39
  -3   4   3   50.19    8.00
  -3   4   3   50.19    7.60
  -3   4   3   52.59    5.70
   3   4  -3   49.20    9.40
   3  -4  -3   52.29    8.50
   3  -4  -3   65.79    8.60
  -3   4   2  332.77   19.40
  -3   4   2  339.77   21.60
   3   4  -2  355.86   24.30
   3  -4  -2  309.37   21.90
  -3   4   1   55.69    4.70
  -3   4   0  185.28   11.90
   3   4   0  156.58   14.10
   3   4   0  217.68   19.90
   3   4   1   10.50    3.80
   3   4   1   12.10    6.60
  -3   4  -2  239.28   14.70
   3   4   2  275.17   23.70
   3   4   2  262.77   16.90
   3   4   2  266.87   15.30
  -3   4  -3  629.94   37.10
  -3   4  -3  641.34   39.00
   3   4   3  726.93   37.80
   3   4   3  718.33   47.20
   3   4   4  118.89    9.50
  -3   4  -4  134.79   12.80
   3   4   4  146.39   18.40
  -3   4  -4  128.99    8.80
   3   4   5  273.77   28.00
[truncated: 1,419,111 more chars]
