# Supplementary material for: Organophosphides: A New Class of Luminophore Ligands for Copper(I) Carbene Based TADF Emitters and Photocatalysts
Source: Angew Chem Int Ed Engl. 2026 Feb 25;65(13):e18530. doi: 10.1002/anie.202518530 (PMC13007583; doi:10.1002/anie.202518530)
Supplement: Supplementary file 4 — Supporting File 4: anie71068‐sup‐0004‐Data.zip. [file ANIE-65-e18530-s001.zip › PCRX1065_PCRB1043_sq-finalcif.cif]

data_ACA_PCRX1065_PCRB1043_sq
_diffrn_ambient_temperature_device 'Oxford Cryostream 800'
_publ_section_references
;
Sheldrick, G.M. (2015). Acta Cryst. A71, 3-8.
Sheldrick, G.M. (2015). Acta Cryst. C71, 3-8.
;
_audit_contact_author_address
;
Faculty of Chemistry and Chemical Biology
TU Dortmund University
Otto-Hahn-Str. 6
44227 Dortmund
Germany
;
_audit_contact_author_email       julian.holstein@tu-dortmund.de
_audit_contact_author_name        'Julian J. Holstein'
_audit_contact_author_phone       '+49 231 755 3426'
_publ_contact_author_id_orcid     0000-0002-8385-7805
_audit_creation_method
;
FinalCif by Daniel Kratzert, Freiburg 2019,
https://github.com/dkratzert/FinalCif
;
_shelx_SHELXL_version_number      '2014/7'
_chemical_name_systematic         ?
_chemical_name_common             ?
_chemical_formula_sum             'C46.67 H69 Cu N P'
_chemical_formula_moiety          ?
_chemical_formula_weight          738.53
_chemical_melting_point           ?
_chemical_absolute_configuration  ad
_space_group_crystal_system       monoclinic
_space_group_IT_number            4
_space_group_name_H-M_alt         'P 21'
_space_group_name_Hall            'P 2yb'
_shelx_space_group_comment
;
The symmetry employed for this shelxl refinement is uniquely defined
by the following loop, which should always be used as a source of
symmetry information in preference to the above space-group names.
They are only intended as comments.
;

loop_
_space_group_symop_operation_xyz
'x, y, z'
'-x, y+1/2, -z'

_cell_length_a                    12.2041(4)
_cell_length_b                    20.6661(7)
_cell_length_c                    27.1497(8)
_cell_angle_alpha                 90
_cell_angle_beta                  101.3170(10)
_cell_angle_gamma                 90
_cell_volume                      6714.3(4)
_cell_formula_units_Z             6
_cell_measurement_temperature     100(2)
_cell_measurement_reflns_used     9412
_cell_measurement_theta_min       2.707
_cell_measurement_theta_max       78.5165
_exptl_crystal_description        block
_exptl_crystal_colour             yellow
_exptl_crystal_recrystallization_method ?
_exptl_crystal_density_meas       ?
_exptl_crystal_density_method     ?
_exptl_crystal_density_diffrn     1.096
_exptl_crystal_F_000              2400
_exptl_crystal_size_max           0.106
_exptl_crystal_size_mid           0.047
_exptl_crystal_size_min           0.023
_exptl_absorpt_coefficient_mu     1.230
_exptl_absorpt_correction_type    multi-scan
_exptl_absorpt_correction_T_min   0.6745
_exptl_absorpt_correction_T_max   0.7542
_exptl_absorpt_process_details
;
SADABS-2016/2 - Bruker AXS area detector scaling and absorption correction:
Krause, L., Herbst-Irmer, R., Sheldrick G.M. & Stalke D., J. Appl. Cryst. 48
(2015) 3-10
;
_exptl_absorpt_special_details    ?
_shelx_estimated_absorpt_T_min    0.881
_shelx_estimated_absorpt_T_max    0.972
_exptl_transmission_factor_min    ?
_exptl_transmission_factor_max    ?
_exptl_special_details            ?
_diffrn_ambient_temperature       100(2)
_diffrn_ambient_environment       ?
_diffrn_radiation_type            CuK\a
_diffrn_radiation_wavelength      1.54178
_diffrn_radiation_monochromator   'mirror optics'
_olex2_diffrn_ambient_temperature_device ?
_diffrn_radiation_probe           ?
_diffrn_source                    'microfocus sealed X-ray tube'
_diffrn_source_type               'Incoatec I\ms 3.0'
_diffrn_source_voltage            ?
_diffrn_source_current            ?
_diffrn_detector                  HPAD
_diffrn_detector_type             'Bruker PHOTON II'
_diffrn_detector_area_resol_mean  7.41
_diffrn_measurement_device        'four-circle diffractometer'
_diffrn_measurement_device_type   'Bruker D8 VENTURE dual wavelength Mo/Cu'
_diffrn_measurement_method        '\w and \f scans'
_diffrn_measurement_specimen_support 'MiTeGen micromount'
_diffrn_reflns_number             185395
_diffrn_reflns_av_unetI/netI      0.0252
_diffrn_reflns_av_R_equivalents   0.0404
_diffrn_reflns_theta_min          2.707
_diffrn_reflns_theta_max          79.381
_diffrn_reflns_theta_full         67.679
_diffrn_reflns_limit_h_min        -15
_diffrn_reflns_limit_h_max        14
_diffrn_reflns_limit_k_min        -25
_diffrn_reflns_limit_k_max        26
_diffrn_reflns_limit_l_min        -34
_diffrn_reflns_limit_l_max        34
_diffrn_measured_fraction_theta_max 0.989
_diffrn_measured_fraction_theta_full 0.999
_diffrn_reflns_Laue_measured_fraction_max 0.989
_diffrn_reflns_Laue_measured_fraction_full 0.999
_diffrn_reflns_point_group_measured_fraction_max 0.989
_diffrn_reflns_point_group_measured_fraction_full 0.999
_reflns_number_total              28280
_reflns_number_gt                 27227
_reflns_threshold_expression      'I > 2\s(I)'
_reflns_Friedel_coverage          0.945
_reflns_Friedel_fraction_max      0.989
_reflns_Friedel_fraction_full     1.000
_reflns_special_details
;
 Reflections were merged by SHELXL according to the crystal
 class for the calculation of statistics and refinement.
 
 Structure factors included contributions from the .fab file.
 
 _reflns_Friedel_fraction is defined as the number of unique
 Friedel pairs measured divided by the number that would be
 possible theoretically, ignoring centric projections and
 systematic absences.
;
_computing_data_collection        ?
_computing_cell_refinement        'SAINT V8.40B'
_computing_data_reduction         'SAINT V8.40B'
_computing_structure_solution     'SHELXS (G. Sheldrick)'
_computing_structure_refinement   'SHELXL-2014/7 (Sheldrick, 2014)'
_computing_molecular_graphics     ?
_computing_publication_material   ?
_refine_special_details
;
 Refined as a 2-component inversion twin.
;
_refine_ls_structure_factor_coef  Fsqd
_refine_ls_matrix_type            full
_refine_ls_weighting_scheme       calc
_refine_ls_weighting_details      'w=1/[\s^2^(Fo^2^)+(0.0513P)^2^+0.8666P] where P=(Fo^2^+2Fc^2^)/3'
_atom_sites_solution_primary      ?
_atom_sites_solution_secondary    ?
_atom_sites_solution_hydrogens    geom
_refine_ls_hydrogen_treatment     constr
_refine_ls_number_reflns          28280
_refine_ls_number_parameters      1519
_refine_ls_number_restraints      2766
_refine_ls_R_factor_all           0.0319
_refine_ls_R_factor_gt            0.0303
_refine_ls_wR_factor_ref          0.0819
_refine_ls_wR_factor_gt           0.0806
_refine_ls_goodness_of_fit_ref    1.017
_refine_ls_restrained_S_all       0.993
_refine_ls_shift/su_max           0.003
_refine_ls_shift/su_mean          0.000
_refine_diff_density_max          0.397
_refine_diff_density_min          -0.424
_refine_diff_density_rms          0.035
_refine_ls_extinction_method      none
_refine_ls_extinction_coef        .
_refine_ls_abs_structure_Flack    0.022(10)
_refine_ls_abs_structure_details
;
 Refined as an inversion twin.
;

loop_
_atom_type_symbol
_atom_type_description
_atom_type_scat_dispersion_real
_atom_type_scat_dispersion_imag
_atom_type_scat_source
'C' 'C' 0.0181 0.0091 'International Tables Vol C Tables 4.2.6.8 and 6.1.1.4'
'H' 'H' 0.0000 0.0000 'International Tables Vol C Tables 4.2.6.8 and 6.1.1.4'
'Cu' 'Cu' -1.9646 0.5888 'International Tables Vol C Tables 4.2.6.8 and 6.1.1.4'
'N' 'N' 0.0311 0.0180 'International Tables Vol C Tables 4.2.6.8 and 6.1.1.4'
'P' 'P' 0.2955 0.4335 'International Tables Vol C Tables 4.2.6.8 and 6.1.1.4'

_geom_special_details
;
 All esds (except the esd in the dihedral angle between two l.s. planes)
 are estimated using the full covariance matrix.  The cell esds are taken
 into account individually in the estimation of esds in distances, angles
 and torsion angles; correlations between esds in cell parameters are only
 used when they are defined by crystal symmetry.  An approximate (isotropic)
 treatment of cell esds is used for estimating esds involving l.s. planes.
;

loop_
_atom_site_label
_atom_site_type_symbol
_atom_site_fract_x
_atom_site_fract_y
_atom_site_fract_z
_atom_site_U_iso_or_equiv
_atom_site_adp_type
_atom_site_occupancy
_atom_site_site_symmetry_order
_atom_site_calc_flag
_atom_site_refinement_flags_posn
_atom_site_refinement_flags_adp
_atom_site_refinement_flags_occupancy
_atom_site_disorder_assembly
_atom_site_disorder_group
Cu1_1 Cu 0.87354(2) 0.09596(2) 0.39849(2) 0.02433(7) Uani 1 1 d . U . . .
P1_2 P 0.96548(4) 0.10898(3) 0.33616(2) 0.02765(11) Uani 1 1 d D U . . .
C1A_2 C 1.2142(3) -0.12560(16) 0.26694(12) 0.0534(7) Uani 1 1 d D U . . .
H1AA_2 H 1.1632 -0.1627 0.2615 0.080 Uiso 1 1 calc R U . . .
H1AB_2 H 1.2806 -0.1368 0.2922 0.080 Uiso 1 1 calc R U . . .
H1AC_2 H 1.2367 -0.1144 0.2353 0.080 Uiso 1 1 calc R U . . .
C1B_2 C 1.2790(2) 0.33813(14) 0.41670(12) 0.0461(6) Uani 1 1 d D U . . .
H1BA_2 H 1.2893 0.3662 0.3889 0.069 Uiso 1 1 calc R U . . .
H1BB_2 H 1.3519 0.3224 0.4344 0.069 Uiso 1 1 calc R U . . .
H1BC_2 H 1.2430 0.3626 0.4400 0.069 Uiso 1 1 calc R U . . .
C2A_2 C 1.1890(2) -0.00559(13) 0.27860(9) 0.0401(5) Uani 1 1 d D U . . .
H2A_2 H 1.2505 0.0011 0.2625 0.048 Uiso 1 1 calc R U . . .
C2B_2 C 1.0650(2) -0.07669(12) 0.30861(8) 0.0342(5) Uani 1 1 d D U . . .
H2B_2 H 1.0396 -0.1193 0.3132 0.041 Uiso 1 1 calc R U . . .
C2C_2 C 1.23172(19) 0.21858(13) 0.41352(9) 0.0372(5) Uani 1 1 d D U . . .
H2C_2 H 1.2986 0.2114 0.4375 0.045 Uiso 1 1 calc R U . . .
C2D_2 C 1.1098(2) 0.28966(12) 0.36032(9) 0.0368(5) Uani 1 1 d D U . . .
H2D_2 H 1.0907 0.3320 0.3479 0.044 Uiso 1 1 calc R U . . .
C3A_2 C 1.1743(3) 0.11431(14) 0.28056(13) 0.0542(8) Uani 1 1 d D U . . .
H3AA_2 H 1.1091 0.1399 0.2650 0.081 Uiso 1 1 calc R U . . .
H3AB_2 H 1.2247 0.1094 0.2568 0.081 Uiso 1 1 calc R U . . .
H3AC_2 H 1.2138 0.1364 0.3108 0.081 Uiso 1 1 calc R U . . .
C3B_2 C 0.9068(2) -0.03852(12) 0.34613(9) 0.0356(5) Uani 1 1 d D U . . .
H3BA_2 H 0.9144 -0.0195 0.3797 0.053 Uiso 1 1 calc R U . . .
H3BB_2 H 0.8972 -0.0855 0.3482 0.053 Uiso 1 1 calc R U . . .
H3BC_2 H 0.8415 -0.0199 0.3239 0.053 Uiso 1 1 calc R U . . .
C3C_2 C 1.1974(2) 0.10074(14) 0.41949(10) 0.0419(5) Uani 1 1 d D U . . .
H3CA_2 H 1.1317 0.0783 0.4268 0.063 Uiso 1 1 calc R U . . .
H3CB_2 H 1.2527 0.1063 0.4506 0.063 Uiso 1 1 calc R U . . .
H3CC_2 H 1.2300 0.0751 0.3956 0.063 Uiso 1 1 calc R U . . .
C3D_2 C 0.9390(2) 0.25239(13) 0.30118(10) 0.0418(6) Uani 1 1 d D U . . .
H3DA_2 H 0.8718 0.2351 0.3112 0.063 Uiso 1 1 calc R U . . .
H3DB_2 H 0.9484 0.2320 0.2697 0.063 Uiso 1 1 calc R U . . .
H3DC_2 H 0.9313 0.2993 0.2964 0.063 Uiso 1 1 calc R U . . .
C12A_2 C 1.1558(2) -0.06839(13) 0.28523(9) 0.0391(5) Uani 1 1 d D U . . .
C12B_2 C 1.2062(2) 0.28114(12) 0.39629(9) 0.0373(5) Uani 1 1 d D U . . .
C13A_2 C 1.1366(2) 0.04862(13) 0.29446(9) 0.0371(5) Uani 1 1 d D U . . .
C13B_2 C 1.01008(18) -0.02428(11) 0.32553(8) 0.0300(4) Uani 1 1 d D U . . .
C13C_2 C 1.16310(19) 0.16612(12) 0.39706(9) 0.0336(5) Uani 1 1 d D U . . .
C13D_2 C 1.0398(2) 0.23809(12) 0.34174(9) 0.0342(5) Uani 1 1 d D U . . .
C14A_2 C 1.04673(18) 0.03969(11) 0.31999(8) 0.0297(4) Uani 1 1 d D U . . .
C14B_2 C 1.06516(18) 0.17486(11) 0.36018(8) 0.0308(4) Uani 1 1 d D U . . .
N1_3 N 0.73626(14) 0.05604(9) 0.46938(6) 0.0241(3) Uani 1 1 d . U . . .
C4A_3 C 0.88305(19) 0.18071(11) 0.51184(8) 0.0284(4) Uani 1 1 d . U . . .
H4AA_3 H 0.8712 0.2137 0.5367 0.034 Uiso 1 1 calc R U . . .
H4AB_3 H 0.9107 0.1410 0.5306 0.034 Uiso 1 1 calc R U . . .
C4B_3 C 0.7299(2) 0.22484(11) 0.44333(9) 0.0335(5) Uani 1 1 d . U . . .
H4B_3 H 0.7145 0.2598 0.4665 0.040 Uiso 1 1 calc R U . . .
C5_3 C 0.68290(19) 0.14781(11) 0.51048(8) 0.0308(4) Uani 1 1 d . U . . .
H5A_3 H 0.7081 0.1645 0.5450 0.037 Uiso 1 1 calc R U . . .
H5AB_3 H 0.6093 0.1672 0.4963 0.037 Uiso 1 1 calc R U . . .
C6A_3 C 0.7315(2) 0.04487(13) 0.56139(9) 0.0375(5) Uani 1 1 d . U . . .
H6AA_3 H 0.6896 0.0562 0.5875 0.056 Uiso 1 1 calc R U . . .
H6AB_3 H 0.8077 0.0619 0.5706 0.056 Uiso 1 1 calc R U . . .
H6AC_3 H 0.7341 -0.0023 0.5582 0.056 Uiso 1 1 calc R U . . .
C6B_3 C 0.5534(2) 0.05031(14) 0.49987(10) 0.0391(5) Uani 1 1 d . U . . .
H6BA_3 H 0.5163 0.0624 0.5274 0.059 Uiso 1 1 calc R U . . .
H6BB_3 H 0.5526 0.0031 0.4963 0.059 Uiso 1 1 calc R U . . .
H6BC_3 H 0.5138 0.0700 0.4685 0.059 Uiso 1 1 calc R U . . .
C7A_3 C 1.0404(2) -0.01383(14) 0.48965(10) 0.0404(5) Uani 1 1 d . U . . .
H7AA_3 H 1.0200 0.0096 0.4578 0.061 Uiso 1 1 calc R U . . .
H7AB_3 H 1.0639 -0.0579 0.4832 0.061 Uiso 1 1 calc R U . . .
H7AC_3 H 1.1020 0.0087 0.5116 0.061 Uiso 1 1 calc R U . . .
C7B_3 C 0.5943(2) 0.01000(15) 0.33274(9) 0.0442(6) Uani 1 1 d . U . . .
H7BA_3 H 0.6689 0.0287 0.3349 0.066 Uiso 1 1 calc R U . . .
H7BB_3 H 0.5383 0.0390 0.3135 0.066 Uiso 1 1 calc R U . . .
H7BC_3 H 0.5909 -0.0321 0.3160 0.066 Uiso 1 1 calc R U . . .
C8A_3 C 0.93940(18) -0.01684(11) 0.51521(8) 0.0282(4) Uani 1 1 d . U . . .
H8A_3 H 0.9189 0.0285 0.5226 0.034 Uiso 1 1 calc R U . . .
C8B_3 C 0.57072(19) 0.00131(13) 0.38564(9) 0.0351(5) Uani 1 1 d . U . . .
H8B_3 H 0.5704 0.0451 0.4013 0.042 Uiso 1 1 calc R U . . .
C9A_3 C 0.9706(2) -0.05307(12) 0.56515(9) 0.0344(5) Uani 1 1 d . U . . .
H9AA_3 H 0.9052 -0.0557 0.5810 0.052 Uiso 1 1 calc R U . . .
H9AB_3 H 1.0308 -0.0299 0.5874 0.052 Uiso 1 1 calc R U . . .
H9AC_3 H 0.9959 -0.0968 0.5590 0.052 Uiso 1 1 calc R U . . .
C9B_3 C 0.4555(2) -0.02927(16) 0.38345(12) 0.0499(7) Uani 1 1 d . U . . .
H9BA_3 H 0.4424 -0.0351 0.4176 0.075 Uiso 1 1 calc R U . . .
H9BB_3 H 0.4527 -0.0714 0.3667 0.075 Uiso 1 1 calc R U . . .
H9BC_3 H 0.3978 -0.0009 0.3646 0.075 Uiso 1 1 calc R U . . .
C10A_3 C 0.84579(19) -0.11196(11) 0.46613(9) 0.0311(4) Uani 1 1 d . U . . .
H10A_3 H 0.9073 -0.1374 0.4823 0.037 Uiso 1 1 calc R U . . .
C10B_3 C 0.6749(2) -0.10351(12) 0.40588(9) 0.0361(5) Uani 1 1 d . U . . .
H10B_3 H 0.6196 -0.1232 0.3808 0.043 Uiso 1 1 calc R U . . .
C11_3 C 0.7640(2) -0.14002(11) 0.43027(9) 0.0356(5) Uani 1 1 d . U . . .
H11_3 H 0.7689 -0.1846 0.4223 0.043 Uiso 1 1 calc R U . . .
C15_3 C 0.78437(15) 0.10304(10) 0.44965(7) 0.0240(4) Uani 1 1 d . U . . .
C16_3 C 0.76864(18) 0.16536(10) 0.47758(8) 0.0268(4) Uani 1 1 d . U . . .
C17_3 C 0.67367(18) 0.07423(11) 0.51126(8) 0.0290(4) Uani 1 1 d . U . . .
C18_3 C 0.74633(17) -0.01105(10) 0.45522(8) 0.0245(4) Uani 1 1 d . U . . .
C19A_3 C 0.84010(17) -0.04668(10) 0.47925(7) 0.0255(4) Uani 1 1 d . U . . .
C19B_3 C 0.66445(18) -0.03829(12) 0.41735(8) 0.0296(4) Uani 1 1 d . U . . .
C20A_3 C 0.9736(2) 0.20515(11) 0.48489(8) 0.0306(4) Uani 1 1 d . U . . .
H20A_3 H 0.9867 0.1712 0.4604 0.037 Uiso 1 1 calc R U . . .
C20B_3 C 0.8226(2) 0.25155(11) 0.41817(9) 0.0344(5) Uani 1 1 d . U . . .
H20B_3 H 0.8384 0.2197 0.3932 0.041 Uiso 1 1 calc R U . . .
H20C_3 H 0.7959 0.2918 0.3999 0.041 Uiso 1 1 calc R U . . .
C21_3 C 0.9306(2) 0.26590(11) 0.45538(9) 0.0354(5) Uani 1 1 d . U . . .
H21A_3 H 0.9169 0.3002 0.4789 0.042 Uiso 1 1 calc R U . . .
H21B_3 H 0.9878 0.2819 0.4370 0.042 Uiso 1 1 calc R U . . .
C22_3 C 1.0829(2) 0.21679(14) 0.52163(10) 0.0407(5) Uani 1 1 d . U . . .
H22A_3 H 1.1378 0.2352 0.5037 0.061 Uiso 1 1 calc R U . . .
H22B_3 H 1.1111 0.1757 0.5371 0.061 Uiso 1 1 calc R U . . .
H22C_3 H 1.0702 0.2470 0.5478 0.061 Uiso 1 1 calc R U . . .
C23_3 C 0.6181(2) 0.21461(16) 0.40551(10) 0.0476(7) Uani 1 1 d . U . . .
H23_3 H 0.5738 0.1821 0.4207 0.057 Uiso 1 1 calc R U . . .
C24A_3 C 0.6292(3) 0.18899(15) 0.35437(11) 0.0486(7) Uani 1 1 d . U . . .
H24A_3 H 0.5548 0.1798 0.3345 0.073 Uiso 1 1 calc R U . . .
H24B_3 H 0.6737 0.1492 0.3586 0.073 Uiso 1 1 calc R U . . .
H24C_3 H 0.6662 0.2215 0.3370 0.073 Uiso 1 1 calc R U . . .
C24B_3 C 0.5512(4) 0.2770(3) 0.39906(14) 0.0872(16) Uani 1 1 d . U . . .
H24D_3 H 0.4818 0.2703 0.3745 0.131 Uiso 1 1 calc R U . . .
H24E_3 H 0.5952 0.3112 0.3872 0.131 Uiso 1 1 calc R U . . .
H24F_3 H 0.5334 0.2897 0.4314 0.131 Uiso 1 1 calc R U . . .
Cu1_4 Cu 0.39638(2) 0.59802(2) 0.28070(2) 0.02991(7) Uani 1 1 d . U . . .
N2 N 0.26004(18) 0.54555(10) 0.19034(7) 0.0337(4) Uani 1 1 d . U . . .
C1 C 0.3593(2) 0.55057(11) 0.21858(8) 0.0337(5) Uani 1 1 d . U . . .
C8 C 0.2498(3) 0.50213(13) 0.14407(9) 0.0431(6) Uani 1 1 d . U . . .
C9 C 0.1637(2) 0.58111(12) 0.20022(8) 0.0356(5) Uani 1 1 d . U . . .
C11 C 0.2229(2) 0.67917(14) 0.15252(10) 0.0418(6) Uani 1 1 d . U . . .
H11 H 0.2779 0.6468 0.1447 0.050 Uiso 1 1 calc R U . . .
C12 C 0.5312(3) 0.47154(15) 0.22672(10) 0.0497(7) Uani 1 1 d . U . . .
H12 H 0.5753 0.4517 0.2032 0.060 Uiso 1 1 calc R U . . .
C14 C 0.0009(2) 0.5860(2) 0.23616(10) 0.0568(8) Uani 1 1 d . U . . .
H14 H -0.0478 0.5672 0.2556 0.068 Uiso 1 1 calc R U . . .
C15 C 0.2112(3) 0.53957(16) 0.09557(10) 0.0542(8) Uani 1 1 d . U . . .
H15A H 0.2091 0.5106 0.0668 0.081 Uiso 1 1 calc R U . . .
H15B H 0.2633 0.5752 0.0937 0.081 Uiso 1 1 calc R U . . .
H15C H 0.1363 0.5571 0.0949 0.081 Uiso 1 1 calc R U . . .
C17 C 0.6158(3) 0.51273(16) 0.26357(11) 0.0503(7) Uani 1 1 d . U . . .
H17A H 0.5763 0.5338 0.2878 0.060 Uiso 1 1 calc R U . . .
H17B H 0.6733 0.4837 0.2828 0.060 Uiso 1 1 calc R U . . .
C20 C 0.6730(2) 0.56415(19) 0.23831(12) 0.0557(8) Uani 1 1 d . U . . .
H20A H 0.7186 0.5434 0.2163 0.067 Uiso 1 1 calc R U . . .
H20B H 0.7237 0.5897 0.2641 0.067 Uiso 1 1 calc R U . . .
C27 C 0.4857(3) 0.41379(16) 0.25285(13) 0.0625(9) Uani 1 1 d . U . . .
H27 H 0.4222 0.3948 0.2281 0.075 Uiso 1 1 calc R U . . .
C32 C 0.1630(3) 0.70874(17) 0.10246(12) 0.0588(8) Uani 1 1 d . U . . .
H32A H 0.1175 0.6755 0.0823 0.088 Uiso 1 1 calc R U . . .
H32B H 0.2186 0.7253 0.0840 0.088 Uiso 1 1 calc R U . . .
H32C H 0.1148 0.7443 0.1091 0.088 Uiso 1 1 calc R U . . .
C33 C 0.4411(4) 0.43072(18) 0.29969(15) 0.0677(9) Uani 1 1 d . U . . .
H33A H 0.4064 0.3924 0.3114 0.101 Uiso 1 1 calc R U . . .
H33B H 0.3853 0.4652 0.2918 0.101 Uiso 1 1 calc R U . . .
H33C H 0.5027 0.4455 0.3261 0.101 Uiso 1 1 calc R U . . .
C34 C 0.3685(3) 0.47602(16) 0.15033(11) 0.0567(8) Uani 1 1 d . U . . .
H34A H 0.3963 0.4811 0.1187 0.068 Uiso 1 1 calc R U . . .
H34B H 0.3702 0.4295 0.1591 0.068 Uiso 1 1 calc R U . . .
C35 C 0.1243(3) 0.48850(16) 0.25782(10) 0.0507(7) Uani 1 1 d . U . . .
H35 H 0.1883 0.4684 0.2454 0.061 Uiso 1 1 calc R U . . .
C42 C 0.1652(4) 0.44867(18) 0.14603(13) 0.0717(11) Uani 1 1 d . U . . .
H42A H 0.1568 0.4223 0.1155 0.108 Uiso 1 1 calc R U . . .
H42B H 0.0929 0.4679 0.1483 0.108 Uiso 1 1 calc R U . . .
H42C H 0.1912 0.4213 0.1755 0.108 Uiso 1 1 calc R U . . .
C52 C 0.6436(3) 0.6618(2) 0.18179(18) 0.0786(12) Uani 1 1 d . U . . .
H52A H 0.5864 0.6911 0.1638 0.118 Uiso 1 1 calc R U . . .
H52B H 0.6847 0.6421 0.1580 0.118 Uiso 1 1 calc R U . . .
H52C H 0.6956 0.6861 0.2072 0.118 Uiso 1 1 calc R U . . .
C53 C 0.5756(5) 0.3609(2) 0.26544(17) 0.0889(15) Uani 1 1 d . U . . .
H53A H 0.5430 0.3224 0.2780 0.133 Uiso 1 1 calc R U . . .
H53B H 0.6373 0.3769 0.2912 0.133 Uiso 1 1 calc R U . . .
H53C H 0.6037 0.3497 0.2351 0.133 Uiso 1 1 calc R U . . .
C56 C 0.0262(4) 0.4404(2) 0.24936(14) 0.0773(12) Uani 1 1 d . U . . .
H56A H 0.0515 0.3988 0.2648 0.116 Uiso 1 1 calc R U . . .
H56B H -0.0012 0.4345 0.2132 0.116 Uiso 1 1 calc R U . . .
H56C H -0.0342 0.4574 0.2647 0.116 Uiso 1 1 calc R U . . .
C63 C 0.4424(3) 0.51524(14) 0.19308(9) 0.0442(6) Uani 1 1 d . U . . .
C67 C 0.5061(3) 0.56852(17) 0.16988(10) 0.0506(7) Uani 1 1 d . U . . .
H67A H 0.5479 0.5477 0.1464 0.061 Uiso 1 1 calc R U . . .
H67B H 0.4506 0.5981 0.1500 0.061 Uiso 1 1 calc R U . . .
C68 C -0.0245(2) 0.6455(2) 0.21526(11) 0.0597(8) Uani 1 1 d . U . . .
H68 H -0.0909 0.6669 0.2194 0.072 Uiso 1 1 calc R U . . .
C69 C 0.0948(2) 0.55218(16) 0.23007(9) 0.0447(6) Uani 1 1 d . U . . .
C70 C 0.0475(2) 0.67496(17) 0.18764(10) 0.0502(7) Uani 1 1 d . U . . .
H70 H 0.0305 0.7170 0.1741 0.060 Uiso 1 1 calc R U . . .
C73 C 0.5875(2) 0.60856(18) 0.20743(12) 0.0543(7) Uani 1 1 d . U . . .
H73 H 0.5445 0.6299 0.2307 0.065 Uiso 1 1 calc R U . . .
C75 C 0.1610(3) 0.50178(17) 0.31474(10) 0.0535(8) Uani 1 1 d . U . . .
H75A H 0.2244 0.5318 0.3204 0.080 Uiso 1 1 calc R U . . .
H75B H 0.1833 0.4610 0.3324 0.080 Uiso 1 1 calc R U . . .
H75C H 0.0986 0.5209 0.3276 0.080 Uiso 1 1 calc R U . . .
C80 C 0.2882(3) 0.73108(16) 0.18578(13) 0.0585(8) Uani 1 1 d . U . . .
H80A H 0.3342 0.7108 0.2154 0.088 Uiso 1 1 calc R U . . .
H80B H 0.2360 0.7616 0.1965 0.088 Uiso 1 1 calc R U . . .
H80C H 0.3365 0.7543 0.1669 0.088 Uiso 1 1 calc R U . . .
Cu1_6 Cu 0.70195(3) 0.95963(2) 0.06112(2) 0.04295(10) Uani 1 1 d . U . . .
P2 P 0.68592(7) 0.90497(4) -0.00989(3) 0.04692(16) Uani 1 1 d . U . . .
N1 N 0.70590(18) 1.05582(14) 0.13836(8) 0.0459(5) Uani 1 1 d . U . . .
C7 C 0.7536(2) 1.00628(16) 0.12234(9) 0.0432(6) Uani 1 1 d . U . . .
C13 C 0.5444(3) 0.89523(15) -0.04853(10) 0.0485(7) Uani 1 1 d . U . . .
C16 C 0.3363(3) 0.8857(2) -0.11593(13) 0.0688(10) Uani 1 1 d . U . . .
C18 C 0.7320(3) 0.82265(16) 0.01297(12) 0.0564(8) Uani 1 1 d . U . . .
C19 C 0.5271(3) 0.84804(16) -0.08722(11) 0.0542(8) Uani 1 1 d . U . . .
C21 C 0.6988(3) 1.12555(18) 0.00309(12) 0.0611(8) Uani 1 1 d . U . . .
H21A H 0.6930 1.0783 0.0029 0.092 Uiso 1 1 calc R U . . .
H21B H 0.7672 1.1384 -0.0082 0.092 Uiso 1 1 calc R U . . .
H21C H 0.6338 1.1439 -0.0196 0.092 Uiso 1 1 calc R U . . .
C22 C 0.4578(3) 0.93890(17) -0.04584(12) 0.0577(8) Uani 1 1 d . U . . .
C23 C 0.6666(3) 0.78120(17) 0.03661(12) 0.0601(8) Uani 1 1 d . U . . .
C24 C 0.4955(3) 1.15514(18) 0.05235(13) 0.0600(8) Uani 1 1 d . U . . .
H24 H 0.4926 1.1885 0.0280 0.072 Uiso 1 1 calc R U . . .
C25 C 0.8339(3) 0.9267(2) 0.18777(12) 0.0685(10) Uani 1 1 d . U . . .
H25A H 0.8909 0.9220 0.2190 0.082 Uiso 1 1 calc R U . . .
H25B H 0.7604 0.9311 0.1977 0.082 Uiso 1 1 calc R U . . .
C26 C 0.9640(2) 0.9805(2) 0.13869(14) 0.0623(9) Uani 1 1 d . U . . .
H26 H 1.0271 0.9766 0.1683 0.075 Uiso 1 1 calc R U . . .
C28 C 0.4000(2) 1.0833(2) 0.09874(12) 0.0658(10) Uani 1 1 d . U . . .
H28 H 0.3316 1.0678 0.1060 0.079 Uiso 1 1 calc R U . . .
C29 C 0.5992(2) 1.08134(18) 0.11181(10) 0.0499(7) Uani 1 1 d . U . . .
C30 C 0.8327(4) 0.8647(2) 0.15705(14) 0.0714(10) Uani 1 1 d . U . . .
H30 H 0.7717 0.8688 0.1267 0.086 Uiso 1 1 calc R U . . .
C31 C 0.4229(3) 0.84428(19) -0.11946(12) 0.0641(9) Uani 1 1 d . U . . .
H31 H 0.4113 0.8119 -0.1448 0.077 Uiso 1 1 calc R U . . .
C36 C 0.8380(3) 0.80078(18) 0.00686(13) 0.0624(8) Uani 1 1 d . U . . .
C37 C 0.7820(4) 1.1573(2) 0.18095(16) 0.0802(12) Uani 1 1 d . U . . .
H37A H 0.8203 1.1760 0.2129 0.120 Uiso 1 1 calc R U . . .
H37B H 0.7096 1.1787 0.1701 0.120 Uiso 1 1 calc R U . . .
H37C H 0.8279 1.1636 0.1555 0.120 Uiso 1 1 calc R U . . .
C38 C 0.6176(4) 0.80527(18) -0.09710(13) 0.0647(9) Uani 1 1 d . U . . .
H38A H 0.5956 0.7859 -0.1305 0.097 Uiso 1 1 calc R U . . .
H38B H 0.6311 0.7709 -0.0717 0.097 Uiso 1 1 calc R U . . .
H38C H 0.6860 0.8306 -0.0956 0.097 Uiso 1 1 calc R U . . .
C39 C 0.3974(3) 1.1326(2) 0.06438(13) 0.0661(9) Uani 1 1 d . U . . .
H39 H 0.3280 1.1512 0.0489 0.079 Uiso 1 1 calc R U . . .
C40 C 0.8735(4) 0.7381(2) 0.02296(14) 0.0715(10) Uani 1 1 d . U . . .
H40 H 0.9449 0.7239 0.0183 0.086 Uiso 1 1 calc R U . . .
C41 C 0.9149(3) 0.8414(2) -0.01743(16) 0.0705(10) Uani 1 1 d . U . . .
H41A H 0.9874 0.8197 -0.0141 0.106 Uiso 1 1 calc R U . . .
H41B H 0.9254 0.8838 -0.0009 0.106 Uiso 1 1 calc R U . . .
H41C H 0.8822 0.8473 -0.0531 0.106 Uiso 1 1 calc R U . . .
C43 C 0.9421(4) 0.8580(2) 0.13906(16) 0.0768(11) Uani 1 1 d . U . . .
H43A H 1.0040 0.8525 0.1683 0.092 Uiso 1 1 calc R U . . .
H43B H 0.9394 0.8191 0.1176 0.092 Uiso 1 1 calc R U . . .
C44 C 0.6961(3) 1.0765(3) 0.22876(12) 0.0925(18) Uani 1 1 d . U . . .
H44A H 0.7393 1.0918 0.2609 0.139 Uiso 1 1 calc R U . . .
H44B H 0.6791 1.0304 0.2314 0.139 Uiso 1 1 calc R U . . .
H44C H 0.6262 1.1010 0.2203 0.139 Uiso 1 1 calc R U . . .
C45 C 0.4965(3) 0.9963(3) 0.15659(15) 0.0878(15) Uani 1 1 d . U . . .
H45 H 0.5748 0.9865 0.1740 0.105 Uiso 1 1 calc R U . . .
C46 C 0.8723(3) 1.0478(2) 0.19808(12) 0.0645(9) Uani 1 1 d . U . . .
H46A H 0.8877 1.0318 0.2331 0.077 Uiso 1 1 calc R U . . .
H46B H 0.9355 1.0754 0.1931 0.077 Uiso 1 1 calc R U . . .
C47 C 0.5568(4) 0.80196(19) 0.04738(13) 0.0665(10) Uani 1 1 d . U . . .
H47A H 0.5306 0.7698 0.0689 0.100 Uiso 1 1 calc R U . . .
H47B H 0.5023 0.8058 0.0158 0.100 Uiso 1 1 calc R U . . .
H47C H 0.5652 0.8439 0.0645 0.100 Uiso 1 1 calc R U . . .
C48 C 0.9637(3) 0.9168(2) 0.10974(14) 0.0652(9) Uani 1 1 d . U . . .
H48A H 0.9056 0.9193 0.0787 0.078 Uiso 1 1 calc R U . . .
H48B H 1.0369 0.9117 0.0996 0.078 Uiso 1 1 calc R U . . .
C49 C 0.4715(4) 0.9949(2) -0.01011(16) 0.0848(14) Uani 1 1 d . U . . .
H49A H 0.3999 1.0175 -0.0129 0.127 Uiso 1 1 calc R U . . .
H49B H 0.5276 1.0248 -0.0183 0.127 Uiso 1 1 calc R U . . .
H49C H 0.4959 0.9791 0.0243 0.127 Uiso 1 1 calc R U . . .
C50 C 0.8477(5) 0.6287(2) 0.06110(18) 0.0935(16) Uani 1 1 d . U . . .
H50A H 0.7863 0.6055 0.0718 0.140 Uiso 1 1 calc R U . . .
H50B H 0.9119 0.6308 0.0891 0.140 Uiso 1 1 calc R U . . .
H50C H 0.8692 0.6058 0.0328 0.140 Uiso 1 1 calc R U . . .
C51 C 0.9528(3) 1.0358(2) 0.05141(17) 0.0742(10) Uani 1 1 d . U . . .
H51A H 0.9695 1.0765 0.0359 0.111 Uiso 1 1 calc R U . . .
H51B H 0.8719 1.0283 0.0441 0.111 Uiso 1 1 calc R U . . .
H51C H 0.9904 1.0000 0.0378 0.111 Uiso 1 1 calc R U . . .
C54 C 1.1202(3) 1.0516(3) 0.1193(2) 0.0916(15) Uani 1 1 d . U . . .
H54A H 1.1373 1.0891 0.1000 0.137 Uiso 1 1 calc R U . . .
H54B H 1.1588 1.0134 0.1098 0.137 Uiso 1 1 calc R U . . .
H54C H 1.1452 1.0600 0.1553 0.137 Uiso 1 1 calc R U . . .
C55 C 0.4269(3) 1.0077(4) 0.19706(16) 0.123(3) Uani 1 1 d . U . . .
H55A H 0.4514 1.0477 0.2153 0.184 Uiso 1 1 calc R U . . .
H55B H 0.4370 0.9712 0.2206 0.184 Uiso 1 1 calc R U . . .
H55C H 0.3478 1.0114 0.1812 0.184 Uiso 1 1 calc R U . . .
C57 C 0.8059(5) 0.8056(3) 0.1870(2) 0.1033(18) Uani 1 1 d . U . . .
H57A H 0.8036 0.7667 0.1662 0.155 Uiso 1 1 calc R U . . .
H57B H 0.7332 0.8118 0.1965 0.155 Uiso 1 1 calc R U . . .
H57C H 0.8638 0.8007 0.2173 0.155 Uiso 1 1 calc R U . . .
C58 C 0.7171(4) 1.2250(2) 0.0578(2) 0.0806(12) Uani 1 1 d . U . . .
H58A H 0.7164 1.2412 0.0917 0.121 Uiso 1 1 calc R U . . .
H58B H 0.6557 1.2448 0.0339 0.121 Uiso 1 1 calc R U . . .
H58C H 0.7884 1.2361 0.0485 0.121 Uiso 1 1 calc R U . . .
C59 C 0.4531(4) 0.9383(3) 0.1251(2) 0.1066(18) Uani 1 1 d . U . . .
H59A H 0.4938 0.9339 0.0975 0.160 Uiso 1 1 calc R U . . .
H59B H 0.3733 0.9441 0.1113 0.160 Uiso 1 1 calc R U . . .
H59C H 0.4641 0.8993 0.1460 0.160 Uiso 1 1 calc R U . . .
C61 C 0.1431(2) 0.64365(14) 0.17986(9) 0.0385(5) Uani 1 1 d . U . . .
C64 C 0.8582(2) 0.99029(18) 0.16101(11) 0.0520(7) Uani 1 1 d . U . . .
C65 C 0.7026(3) 1.15106(16) 0.05689(12) 0.0530(7) Uani 1 1 d . U . . .
H65 H 0.7691 1.1316 0.0794 0.064 Uiso 1 1 calc R U . . .
C66 C 0.9942(3) 1.0396(2) 0.10798(16) 0.0661(9) Uani 1 1 d . U . . .
H66 H 0.9583 1.0785 0.1200 0.079 Uiso 1 1 calc R U . . .
C71 C 0.5984(3) 1.12968(16) 0.07534(11) 0.0496(6) Uani 1 1 d . U . . .
C72 C 0.5006(2) 1.0552(2) 0.12329(11) 0.0630(9) Uani 1 1 d . U . . .
C74 C 0.2245(4) 0.8806(3) -0.15156(18) 0.0960(16) Uani 1 1 d . U . . .
H74A H 0.2086 0.9212 -0.1703 0.144 Uiso 1 1 calc R U . . .
H74B H 0.1658 0.8724 -0.1323 0.144 Uiso 1 1 calc R U . . .
H74C H 0.2266 0.8449 -0.1751 0.144 Uiso 1 1 calc R U . . .
C76 C 0.8101(4) 0.69675(19) 0.04488(14) 0.0730(11) Uani 1 1 d . U . . .
C77 C 0.3547(3) 0.9333(2) -0.07913(13) 0.0674(10) Uani 1 1 d . U . . .
H77 H 0.2963 0.9626 -0.0764 0.081 Uiso 1 1 calc R U . . .
C78 C 0.7641(2) 1.0862(2) 0.18773(10) 0.0594(9) Uani 1 1 d . U . . .
C79 C 0.7070(4) 0.71870(18) 0.05214(13) 0.0687(10) Uani 1 1 d . U . . .
H79 H 0.6622 0.6910 0.0680 0.082 Uiso 1 1 calc R U . . .
P1_5 P 0.46638(4) 0.63427(3) 0.35740(2) 0.02909(11) Uani 1 1 d D U . . .
C1A_5 C 0.2517(3) 0.87176(14) 0.44059(12) 0.0499(7) Uani 1 1 d D U . . .
H1AA_5 H 0.1827 0.8576 0.4507 0.075 Uiso 1 1 calc R U . . .
H1AB_5 H 0.2342 0.9055 0.4148 0.075 Uiso 1 1 calc R U . . .
H1AC_5 H 0.3033 0.8891 0.4698 0.075 Uiso 1 1 calc R U . . .
C2A_5 C 0.4147(2) 0.79606(11) 0.43918(9) 0.0340(5) Uani 1 1 d D U . . .
H2A_5 H 0.4569 0.8203 0.4661 0.041 Uiso 1 1 calc R U . . .
C2B_5 C 0.2468(2) 0.77910(12) 0.37990(9) 0.0342(5) Uani 1 1 d D U . . .
H2B_5 H 0.1716 0.7906 0.3662 0.041 Uiso 1 1 calc R U . . .
C3A_5 C 0.57926(19) 0.72315(13) 0.44828(9) 0.0356(5) Uani 1 1 d D U . . .
H3AA_5 H 0.5788 0.6770 0.4567 0.053 Uiso 1 1 calc R U . . .
H3AB_5 H 0.5996 0.7485 0.4792 0.053 Uiso 1 1 calc R U . . .
H3AC_5 H 0.6338 0.7309 0.4268 0.053 Uiso 1 1 calc R U . . .
C3B_5 C 0.22247(19) 0.69089(14) 0.31653(10) 0.0401(6) Uani 1 1 d D U . . .
H3BA_5 H 0.2647 0.6836 0.2898 0.060 Uiso 1 1 calc R U . . .
H3BB_5 H 0.1557 0.7166 0.3033 0.060 Uiso 1 1 calc R U . . .
H3BC_5 H 0.2001 0.6492 0.3286 0.060 Uiso 1 1 calc R U . . .
C12A_5 C 0.3053(2) 0.81488(12) 0.41958(9) 0.0365(5) Uani 1 1 d D U . . .
C13A_5 C 0.46456(18) 0.74304(11) 0.42073(8) 0.0292(4) Uani 1 1 d D U . . .
C13B_5 C 0.29447(18) 0.72667(11) 0.35923(8) 0.0301(4) Uani 1 1 d D U . . .
C14A_5 C 0.40555(17) 0.70805(11) 0.37905(8) 0.0269(4) Uani 1 1 d D U . . .
C1B_5a C 0.9390(8) 0.7303(10) 0.3368(5) 0.072(3) Uani 0.52(3) 1 d D U P A 1
H1BA_5a H 0.9832 0.6946 0.3271 0.108 Uiso 0.52(3) 1 calc R U P A 1
H1BB_5a H 0.9751 0.7466 0.3699 0.108 Uiso 0.52(3) 1 calc R U P A 1
H1BC_5a H 0.9338 0.7652 0.3120 0.108 Uiso 0.52(3) 1 calc R U P A 1
C2C_5a C 0.7293(9) 0.7428(7) 0.3196(4) 0.046(2) Uani 0.52(3) 1 d D U P A 1
H2C_5a H 0.7393 0.7828 0.3039 0.055 Uiso 0.52(3) 1 calc R U P A 1
C2D_5a C 0.8069(7) 0.6478(7) 0.3616(4) 0.048(2) Uani 0.52(3) 1 d D U P A 1
H2D_5a H 0.8695 0.6211 0.3741 0.058 Uiso 0.52(3) 1 calc R U P A 1
C3C_5a C 0.5254(12) 0.7657(8) 0.2983(7) 0.040(2) Uani 0.52(3) 1 d D U P A 1
H3CA_5a H 0.4668 0.7387 0.2785 0.060 Uiso 0.52(3) 1 calc R U P A 1
H3CB_5a H 0.5511 0.7975 0.2764 0.060 Uiso 0.52(3) 1 calc R U P A 1
H3CC_5a H 0.4954 0.7881 0.3246 0.060 Uiso 0.52(3) 1 calc R U P A 1
C3D_5a C 0.6911(11) 0.5653(7) 0.3948(6) 0.046(2) Uani 0.52(3) 1 d D U P A 1
H3DA_5a H 0.6416 0.5350 0.3733 0.069 Uiso 0.52(3) 1 calc R U P A 1
H3DB_5a H 0.6606 0.5746 0.4249 0.069 Uiso 0.52(3) 1 calc R U P A 1
H3DC_5a H 0.7655 0.5459 0.4048 0.069 Uiso 0.52(3) 1 calc R U P A 1
C12B_5a C 0.8226(7) 0.7063(8) 0.3390(4) 0.049(2) Uani 0.52(3) 1 d D U P A 1
C13C_5a C 0.6217(8) 0.7236(7) 0.3221(5) 0.035(2) Uani 0.52(3) 1 d D U P A 1
C13D_5a C 0.6998(8) 0.6275(7) 0.3663(5) 0.041(2) Uani 0.52(3) 1 d D U P A 1
C14B_5a C 0.6056(10) 0.6654(7) 0.3470(6) 0.034(2) Uani 0.52(3) 1 d D U P A 1
C1B_5d C 0.9552(7) 0.6913(12) 0.3435(4) 0.075(4) Uani 0.48(3) 1 d D U P A 4
H1BD_5d H 0.9963 0.6508 0.3421 0.113 Uiso 0.48(3) 1 calc R U P A 4
H1BE_5d H 0.9890 0.7155 0.3737 0.113 Uiso 0.48(3) 1 calc R U P A 4
H1BF_5d H 0.9585 0.7173 0.3136 0.113 Uiso 0.48(3) 1 calc R U P A 4
C2C_5d C 0.7508(9) 0.7185(8) 0.3253(4) 0.049(2) Uani 0.48(3) 1 d D U P A 4
H2CA_5d H 0.7692 0.7566 0.3091 0.058 Uiso 0.48(3) 1 calc R U P A 4
C2D_5d C 0.8055(7) 0.6207(8) 0.3679(4) 0.049(3) Uani 0.48(3) 1 d D U P A 4
H2DA_5d H 0.8627 0.5905 0.3809 0.059 Uiso 0.48(3) 1 calc R U P A 4
C3C_5d C 0.5548(13) 0.7562(8) 0.3041(7) 0.042(3) Uani 0.48(3) 1 d D U P A 4
H3CD_5d H 0.4893 0.7337 0.2850 0.063 Uiso 0.48(3) 1 calc R U P A 4
H3CE_5d H 0.5876 0.7837 0.2814 0.063 Uiso 0.48(3) 1 calc R U P A 4
H3CF_5d H 0.5321 0.7830 0.3302 0.063 Uiso 0.48(3) 1 calc R U P A 4
C3D_5d C 0.6725(14) 0.5469(8) 0.4008(7) 0.051(3) Uani 0.48(3) 1 d D U P A 4
H3DD_5d H 0.6049 0.5258 0.3823 0.076 Uiso 0.48(3) 1 calc R U P A 4
H3DE_5d H 0.6614 0.5589 0.4344 0.076 Uiso 0.48(3) 1 calc R U P A 4
H3DF_5d H 0.7359 0.5170 0.4038 0.076 Uiso 0.48(3) 1 calc R U P A 4
C12B_5d C 0.8341(7) 0.6762(9) 0.3450(4) 0.051(3) Uani 0.48(3) 1 d D U P A 4
C13C_5d C 0.6397(9) 0.7072(8) 0.3283(6) 0.042(3) Uani 0.48(3) 1 d D U P A 4
C13D_5d C 0.6964(8) 0.6072(8) 0.3728(5) 0.039(2) Uani 0.48(3) 1 d D U P A 4
C14B_5d C 0.6107(12) 0.6518(8) 0.3524(6) 0.035(3) Uani 0.48(3) 1 d D U P A 4
C1_10a C 0.4379(8) 0.1883(5) 0.2176(3) 0.083(3) Uani 0.543(9) 1 d D U P B 1
H1A_10a H 0.5044 0.2004 0.2424 0.125 Uiso 0.543(9) 1 calc R U P B 1
H1B_10a H 0.4154 0.1441 0.2244 0.125 Uiso 0.543(9) 1 calc R U P B 1
H1C_10a H 0.4550 0.1902 0.1838 0.125 Uiso 0.543(9) 1 calc R U P B 1
C2_10a C 0.3462(9) 0.2334(5) 0.2208(4) 0.087(3) Uani 0.543(9) 1 d D U P B 1
H2A_10a H 0.3706 0.2779 0.2148 0.105 Uiso 0.543(9) 1 calc R U P B 1
H2AB_10a H 0.3310 0.2319 0.2553 0.105 Uiso 0.543(9) 1 calc R U P B 1
C3_10a C 0.2396(9) 0.2191(5) 0.1842(4) 0.095(3) Uani 0.543(9) 1 d D U P B 1
H3A_10a H 0.2557 0.2198 0.1498 0.114 Uiso 0.543(9) 1 calc R U P B 1
H3AB_10a H 0.2153 0.1747 0.1906 0.114 Uiso 0.543(9) 1 calc R U P B 1
C4_10a C 0.1450(12) 0.2643(8) 0.1857(9) 0.138(6) Uani 0.543(9) 1 d D U P B 1
H4A_10a H 0.1245 0.2651 0.2192 0.165 Uiso 0.543(9) 1 calc R U P B 1
H4AB_10a H 0.1618 0.3088 0.1759 0.165 Uiso 0.543(9) 1 calc R U P B 1
C5_10a C 0.057(2) 0.2336(14) 0.1475(12) 0.248(12) Uani 0.543(9) 1 d D U P B 1
H5A_10a H -0.0124 0.2586 0.1442 0.373 Uiso 0.543(9) 1 calc R U P B 1
H5B_10a H 0.0810 0.2326 0.1151 0.373 Uiso 0.543(9) 1 calc R U P B 1
H5C_10a H 0.0440 0.1893 0.1580 0.373 Uiso 0.543(9) 1 calc R U P B 1
C1_11b C 0.3355(19) 0.2513(12) 0.2551(10) 0.196(11) Uani 0.457(9) 1 d D U P B 2
H1A_11b H 0.3603 0.2733 0.2873 0.294 Uiso 0.457(9) 1 calc R U P B 2
H1B_11b H 0.3305 0.2047 0.2608 0.294 Uiso 0.457(9) 1 calc R U P B 2
H1C_11b H 0.3892 0.2594 0.2333 0.294 Uiso 0.457(9) 1 calc R U P B 2
C2_11b C 0.2289(15) 0.2752(7) 0.2317(7) 0.152(7) Uani 0.457(9) 1 d D U P B 2
H2A_11b H 0.2351 0.3225 0.2273 0.183 Uiso 0.457(9) 1 calc R U P B 2
H2AB_11b H 0.1764 0.2680 0.2547 0.183 Uiso 0.457(9) 1 calc R U P B 2
C3_11b C 0.1784(19) 0.2456(12) 0.1809(9) 0.151(8) Uani 0.457(9) 1 d D U P B 2
H3A_11b H 0.2250 0.2569 0.1561 0.181 Uiso 0.457(9) 1 calc R U P B 2
H3AB_11b H 0.1772 0.1979 0.1839 0.181 Uiso 0.457(9) 1 calc R U P B 2
C4_11b C 0.0639(18) 0.2696(8) 0.1633(7) 0.140(6) Uani 0.457(9) 1 d D U P B 2
H4A_11b H 0.0636 0.3171 0.1583 0.168 Uiso 0.457(9) 1 calc R U P B 2
H4AB_11b H 0.0159 0.2590 0.1876 0.168 Uiso 0.457(9) 1 calc R U P B 2
C5_11b C 0.0238(13) 0.2349(8) 0.1139(7) 0.131(6) Uani 0.457(9) 1 d D U P B 2
H5A_11b H -0.0528 0.2484 0.0995 0.196 Uiso 0.457(9) 1 calc R U P B 2
H5B_11b H 0.0728 0.2458 0.0905 0.196 Uiso 0.457(9) 1 calc R U P B 2
H5C_11b H 0.0255 0.1881 0.1196 0.196 Uiso 0.457(9) 1 calc R U P B 2

loop_
_atom_site_aniso_label
_atom_site_aniso_U_11
_atom_site_aniso_U_22
_atom_site_aniso_U_33
_atom_site_aniso_U_23
_atom_site_aniso_U_13
_atom_site_aniso_U_12
Cu1_1 0.02605(13) 0.02626(14) 0.02214(13) -0.00183(12) 0.00829(10) 0.00024(12)
P1_2 0.0300(2) 0.0305(3) 0.0243(2) -0.00171(19) 0.00980(18) -0.00060(19)
C1A_2 0.0625(18) 0.0550(17) 0.0482(15) 0.0006(13) 0.0244(14) 0.0217(14)
C1B_2 0.0387(13) 0.0450(15) 0.0561(16) -0.0104(12) 0.0130(12) -0.0096(11)
C2A_2 0.0362(12) 0.0540(15) 0.0342(12) -0.0004(11) 0.0168(10) 0.0070(10)
C2B_2 0.0411(12) 0.0360(12) 0.0251(10) -0.0001(9) 0.0058(9) 0.0072(9)
C2C_2 0.0293(10) 0.0483(14) 0.0347(11) -0.0035(10) 0.0083(9) -0.0037(9)
C2D_2 0.0412(12) 0.0346(12) 0.0376(12) -0.0005(9) 0.0155(10) -0.0035(9)
C3A_2 0.0658(18) 0.0498(16) 0.0599(17) -0.0039(13) 0.0442(15) -0.0075(13)
C3B_2 0.0410(12) 0.0331(11) 0.0362(11) -0.0047(10) 0.0157(9) -0.0031(9)
C3C_2 0.0352(11) 0.0456(13) 0.0421(12) 0.0054(12) 0.0011(9) -0.0025(11)
C3D_2 0.0467(14) 0.0371(13) 0.0394(13) 0.0049(10) 0.0029(11) -0.0022(10)
C12A_2 0.0426(13) 0.0476(14) 0.0278(11) -0.0012(10) 0.0084(9) 0.0153(10)
C12B_2 0.0342(11) 0.0421(13) 0.0388(12) -0.0057(10) 0.0145(9) -0.0070(9)
C13A_2 0.0384(12) 0.0431(13) 0.0330(11) -0.0025(10) 0.0147(9) -0.0006(10)
C13B_2 0.0333(10) 0.0353(12) 0.0210(9) 0.0008(8) 0.0046(8) 0.0032(8)
C13C_2 0.0289(10) 0.0426(13) 0.0310(11) -0.0001(9) 0.0101(8) -0.0012(9)
C13D_2 0.0369(11) 0.0372(12) 0.0299(11) 0.0000(9) 0.0102(9) -0.0030(9)
C14A_2 0.0300(10) 0.0387(12) 0.0209(9) -0.0019(8) 0.0062(8) 0.0042(8)
C14B_2 0.0312(10) 0.0354(11) 0.0282(10) -0.0010(9) 0.0114(8) -0.0025(8)
N1_3 0.0248(8) 0.0264(8) 0.0215(8) 0.0010(6) 0.0058(6) 0.0027(6)
C4A_3 0.0368(11) 0.0242(10) 0.0252(9) -0.0012(8) 0.0084(8) 0.0018(8)
C4B_3 0.0414(12) 0.0284(11) 0.0332(11) 0.0063(9) 0.0135(9) 0.0122(9)
C5_3 0.0326(10) 0.0340(12) 0.0282(10) 0.0020(9) 0.0119(8) 0.0080(8)
C6A_3 0.0452(13) 0.0420(13) 0.0282(11) 0.0068(9) 0.0143(10) 0.0138(10)
C6B_3 0.0324(11) 0.0473(14) 0.0411(13) 0.0018(11) 0.0162(10) -0.0019(10)
C7A_3 0.0282(11) 0.0531(15) 0.0383(12) 0.0008(11) 0.0025(9) -0.0029(10)
C7B_3 0.0469(14) 0.0549(16) 0.0276(11) 0.0018(11) -0.0008(10) 0.0048(12)
C8A_3 0.0288(10) 0.0265(10) 0.0277(10) -0.0016(8) 0.0019(8) 0.0025(8)
C8B_3 0.0287(10) 0.0415(13) 0.0322(11) 0.0027(10) -0.0010(9) -0.0012(9)
C9A_3 0.0369(11) 0.0329(12) 0.0305(11) 0.0007(9) -0.0004(9) 0.0037(9)
C9B_3 0.0299(12) 0.0591(17) 0.0553(16) 0.0056(13) -0.0047(11) -0.0049(11)
C10A_3 0.0331(10) 0.0270(10) 0.0321(11) 0.0010(8) 0.0037(8) 0.0017(8)
C10B_3 0.0371(11) 0.0345(12) 0.0342(11) -0.0019(9) 0.0010(9) -0.0109(9)
C11_3 0.0441(12) 0.0244(10) 0.0372(12) -0.0020(9) 0.0055(10) -0.0046(9)
C15_3 0.0244(8) 0.0254(10) 0.0214(8) 0.0022(8) 0.0022(6) 0.0039(8)
C16_3 0.0316(10) 0.0264(10) 0.0247(9) -0.0007(8) 0.0107(8) 0.0048(8)
C17_3 0.0303(10) 0.0338(11) 0.0257(10) 0.0034(8) 0.0123(8) 0.0058(8)
C18_3 0.0259(9) 0.0261(10) 0.0227(9) 0.0011(8) 0.0078(7) -0.0017(7)
C19A_3 0.0276(9) 0.0252(10) 0.0240(9) 0.0004(8) 0.0062(7) -0.0011(7)
C19B_3 0.0277(9) 0.0346(11) 0.0259(9) 0.0036(9) 0.0042(8) -0.0030(8)
C20A_3 0.0367(11) 0.0267(10) 0.0295(10) -0.0041(8) 0.0090(9) -0.0019(8)
C20B_3 0.0478(13) 0.0265(11) 0.0314(11) 0.0056(9) 0.0143(9) 0.0083(9)
C21_3 0.0499(13) 0.0244(10) 0.0356(11) -0.0018(9) 0.0177(10) -0.0028(9)
C22_3 0.0403(13) 0.0429(14) 0.0386(12) -0.0072(10) 0.0072(10) -0.0088(10)
C23_3 0.0374(13) 0.0655(18) 0.0404(13) 0.0180(13) 0.0086(11) 0.0173(12)
C24A_3 0.0457(14) 0.0497(16) 0.0446(14) 0.0044(12) -0.0054(11) 0.0124(12)
C24B_3 0.081(3) 0.127(4) 0.0505(18) 0.002(2) 0.0047(17) 0.075(3)
Cu1_4 0.02930(14) 0.03495(16) 0.02579(14) -0.00697(14) 0.00621(11) -0.00363(13)
N2 0.0470(11) 0.0314(10) 0.0211(8) -0.0020(7) 0.0030(8) -0.0028(8)
C1 0.0441(12) 0.0292(11) 0.0268(10) 0.0006(8) 0.0051(9) -0.0004(9)
C8 0.0657(17) 0.0371(13) 0.0227(10) -0.0063(9) -0.0006(10) 0.0014(11)
C9 0.0377(11) 0.0446(14) 0.0229(9) -0.0047(9) 0.0016(8) -0.0063(9)
C11 0.0503(14) 0.0405(13) 0.0371(12) 0.0012(10) 0.0145(11) 0.0085(11)
C12 0.0609(16) 0.0473(15) 0.0367(13) -0.0085(11) -0.0010(12) 0.0201(13)
C14 0.0352(12) 0.097(3) 0.0372(13) 0.0015(15) 0.0039(10) -0.0159(14)
C15 0.083(2) 0.0526(17) 0.0234(11) -0.0049(11) 0.0006(12) 0.0196(15)
C17 0.0496(15) 0.0588(17) 0.0408(14) -0.0096(12) 0.0051(12) 0.0144(13)
C20 0.0400(14) 0.083(2) 0.0464(15) -0.0100(14) 0.0137(12) 0.0082(14)
C27 0.082(2) 0.0419(16) 0.0524(17) -0.0037(13) -0.0131(16) 0.0081(15)
C32 0.081(2) 0.0536(18) 0.0448(15) 0.0119(13) 0.0201(15) 0.0238(16)
C33 0.083(2) 0.0480(18) 0.070(2) 0.0145(16) 0.0103(18) 0.0029(16)
C34 0.076(2) 0.0511(17) 0.0365(13) -0.0151(12) -0.0060(13) 0.0189(14)
C35 0.0565(16) 0.0618(17) 0.0311(12) 0.0010(11) 0.0018(11) -0.0278(14)
C42 0.112(3) 0.059(2) 0.0416(15) -0.0195(15) 0.0091(17) -0.031(2)
C52 0.061(2) 0.100(3) 0.083(3) 0.017(2) 0.036(2) -0.006(2)
C53 0.131(4) 0.059(2) 0.070(2) 0.0046(19) 0.002(3) 0.036(2)
C56 0.083(3) 0.083(3) 0.059(2) 0.0064(18) -0.0025(18) -0.051(2)
C63 0.0562(15) 0.0462(14) 0.0286(11) -0.0064(10) 0.0045(10) 0.0151(12)
C67 0.0517(15) 0.0683(18) 0.0360(13) 0.0030(12) 0.0185(11) 0.0184(13)
C68 0.0318(13) 0.103(3) 0.0428(15) -0.0053(16) 0.0040(11) 0.0114(14)
C69 0.0366(12) 0.0656(17) 0.0285(11) -0.0042(11) -0.0017(9) -0.0191(12)
C70 0.0435(14) 0.0689(19) 0.0358(13) -0.0001(13) 0.0015(11) 0.0133(13)
C73 0.0456(14) 0.072(2) 0.0511(15) 0.0016(14) 0.0238(12) 0.0017(14)
C75 0.0619(18) 0.0649(19) 0.0315(12) 0.0042(12) 0.0035(12) -0.0229(15)
C80 0.077(2) 0.0467(16) 0.0563(18) -0.0033(14) 0.0246(16) -0.0077(15)
Cu1_6 0.03821(19) 0.0524(2) 0.03320(18) 0.01084(16) -0.00528(14) -0.00779(17)
P2 0.0516(4) 0.0455(4) 0.0379(3) 0.0099(3) -0.0052(3) -0.0067(3)
N1 0.0303(10) 0.0795(17) 0.0268(9) 0.0012(10) 0.0028(8) -0.0074(10)
C7 0.0294(11) 0.0675(17) 0.0309(11) 0.0113(11) 0.0016(9) -0.0086(11)
C13 0.0565(16) 0.0493(15) 0.0347(12) 0.0125(11) -0.0037(11) -0.0152(12)
C16 0.064(2) 0.083(2) 0.0490(17) 0.0167(16) -0.0150(15) -0.0256(18)
C18 0.0694(19) 0.0508(16) 0.0411(14) 0.0093(12) -0.0083(13) -0.0032(14)
C19 0.0689(19) 0.0528(17) 0.0357(13) 0.0102(12) -0.0019(13) -0.0212(14)
C21 0.083(2) 0.0594(19) 0.0475(16) 0.0061(14) 0.0295(16) 0.0057(16)
C22 0.0584(18) 0.0607(18) 0.0451(15) 0.0125(13) -0.0112(13) -0.0060(14)
C23 0.079(2) 0.0535(18) 0.0394(14) 0.0107(13) -0.0085(14) -0.0136(15)
C24 0.0601(18) 0.065(2) 0.0549(17) -0.0089(15) 0.0109(14) 0.0171(15)
C25 0.0588(19) 0.096(3) 0.0420(15) 0.0218(16) -0.0114(14) -0.0054(18)
C26 0.0322(13) 0.084(2) 0.0633(19) -0.0019(16) -0.0093(12) 0.0000(13)
C28 0.0343(13) 0.118(3) 0.0444(15) -0.0046(17) 0.0056(11) 0.0035(16)
C29 0.0352(12) 0.085(2) 0.0285(11) -0.0061(12) 0.0036(9) 0.0039(12)
C30 0.075(2) 0.078(2) 0.0512(18) 0.0252(17) -0.0123(16) -0.0068(18)
C31 0.078(2) 0.066(2) 0.0406(15) 0.0093(14) -0.0080(15) -0.0294(17)
C36 0.070(2) 0.0586(19) 0.0497(17) 0.0089(14) -0.0093(15) 0.0038(15)
C37 0.069(2) 0.105(3) 0.063(2) -0.039(2) 0.0022(18) 0.000(2)
C38 0.087(2) 0.0597(19) 0.0429(15) 0.0026(14) 0.0014(16) -0.0154(17)
C39 0.0477(16) 0.094(3) 0.0528(17) -0.0149(17) 0.0005(13) 0.0205(17)
C40 0.085(2) 0.062(2) 0.0572(19) 0.0119(16) -0.0114(17) 0.0073(18)
C41 0.068(2) 0.065(2) 0.074(2) 0.0148(18) 0.0052(18) 0.0091(17)
C43 0.071(2) 0.079(3) 0.068(2) 0.0195(19) -0.0155(18) 0.0091(19)
C44 0.0464(16) 0.199(6) 0.0317(14) -0.013(2) 0.0068(12) -0.009(2)
C45 0.0361(15) 0.166(4) 0.060(2) 0.041(2) 0.0057(14) -0.014(2)
C46 0.0413(15) 0.103(3) 0.0439(16) -0.0067(17) -0.0044(12) -0.0099(16)
C47 0.089(2) 0.060(2) 0.0472(16) 0.0150(15) 0.0046(16) -0.0232(18)
C48 0.0459(16) 0.077(2) 0.065(2) 0.0075(17) -0.0062(14) 0.0080(15)
C49 0.082(3) 0.084(3) 0.070(2) -0.008(2) -0.032(2) 0.023(2)
C50 0.133(4) 0.056(2) 0.075(3) 0.0170(19) -0.021(3) 0.003(2)
C51 0.060(2) 0.082(3) 0.083(3) 0.009(2) 0.0226(18) -0.0135(18)
C54 0.0382(17) 0.101(3) 0.136(4) -0.023(3) 0.020(2) -0.0194(19)
C55 0.0412(18) 0.271(8) 0.057(2) 0.037(3) 0.0120(16) -0.026(3)
C57 0.127(4) 0.089(3) 0.083(3) 0.044(3) -0.007(3) -0.012(3)
C58 0.087(3) 0.051(2) 0.112(4) -0.005(2) 0.038(3) 0.0020(18)
C59 0.069(3) 0.139(5) 0.114(4) 0.051(3) 0.022(3) -0.016(3)
C61 0.0387(12) 0.0493(14) 0.0262(10) -0.0063(10) 0.0028(9) 0.0017(10)
C64 0.0334(12) 0.077(2) 0.0395(13) 0.0076(13) -0.0075(10) -0.0076(12)
C65 0.0612(17) 0.0486(16) 0.0535(17) -0.0004(13) 0.0219(14) 0.0051(13)
C66 0.0357(14) 0.080(2) 0.086(2) -0.0086(19) 0.0190(15) -0.0098(14)
C71 0.0498(15) 0.0583(17) 0.0414(14) -0.0124(12) 0.0104(11) 0.0057(13)
C72 0.0341(13) 0.121(3) 0.0327(13) 0.0026(16) 0.0039(11) -0.0048(16)
C74 0.076(3) 0.117(4) 0.076(3) 0.011(3) -0.031(2) -0.025(3)
C76 0.096(3) 0.055(2) 0.0539(19) 0.0119(15) -0.0194(18) 0.0016(18)
C77 0.0579(19) 0.079(2) 0.0553(18) 0.0192(16) -0.0136(15) -0.0116(16)
C78 0.0369(13) 0.108(3) 0.0318(12) -0.0123(15) 0.0041(10) -0.0070(15)
C79 0.099(3) 0.0553(19) 0.0424(15) 0.0117(14) -0.0079(16) -0.0174(18)
P1_5 0.0221(2) 0.0376(3) 0.0277(2) -0.0072(2) 0.00527(19) -0.0031(2)
C1A_5 0.0606(17) 0.0377(14) 0.0579(17) -0.0057(12) 0.0276(14) 0.0030(12)
C2A_5 0.0434(12) 0.0307(11) 0.0302(11) -0.0040(9) 0.0126(9) -0.0101(9)
C2B_5 0.0333(11) 0.0372(12) 0.0355(11) 0.0042(9) 0.0151(9) 0.0027(9)
C3A_5 0.0333(11) 0.0422(13) 0.0298(11) -0.0063(9) 0.0028(9) -0.0089(9)
C3B_5 0.0234(10) 0.0590(16) 0.0373(12) -0.0109(11) 0.0042(9) 0.0007(10)
C12A_5 0.0475(13) 0.0306(11) 0.0372(12) 0.0017(9) 0.0222(10) -0.0025(9)
C13A_5 0.0300(10) 0.0340(11) 0.0257(10) 0.0006(8) 0.0106(8) -0.0082(8)
C13B_5 0.0273(10) 0.0372(12) 0.0279(10) 0.0006(9) 0.0104(8) -0.0047(8)
C14A_5 0.0263(9) 0.0315(10) 0.0254(9) -0.0015(8) 0.0111(8) -0.0055(8)
C1B_5a 0.034(3) 0.118(9) 0.070(5) -0.026(6) 0.025(3) -0.028(5)
C2C_5a 0.035(3) 0.065(5) 0.041(3) -0.021(4) 0.019(3) -0.019(3)
C2D_5a 0.026(3) 0.071(6) 0.046(4) -0.021(4) 0.004(2) -0.002(3)
C3C_5a 0.031(5) 0.055(5) 0.034(3) 0.000(3) 0.007(4) -0.014(4)
C3D_5a 0.025(4) 0.064(7) 0.044(5) -0.006(4) -0.001(3) 0.009(4)
C12B_5a 0.028(3) 0.079(6) 0.044(4) -0.026(4) 0.017(3) -0.013(4)
C13C_5a 0.026(3) 0.052(5) 0.028(4) -0.012(3) 0.012(3) -0.012(3)
C13D_5a 0.032(3) 0.055(5) 0.035(4) -0.013(4) 0.006(2) -0.003(3)
C14B_5a 0.020(3) 0.053(5) 0.030(4) -0.013(3) 0.008(2) -0.005(3)
C1B_5d 0.031(3) 0.145(12) 0.055(5) -0.028(7) 0.020(3) -0.021(5)
C2C_5d 0.037(4) 0.072(7) 0.042(4) -0.019(4) 0.020(3) -0.014(4)
C2D_5d 0.027(3) 0.078(7) 0.042(4) -0.020(4) 0.009(2) 0.001(3)
C3C_5d 0.036(6) 0.048(5) 0.045(6) -0.002(4) 0.019(5) -0.014(4)
C3D_5d 0.039(6) 0.066(7) 0.046(4) -0.002(5) 0.003(4) 0.015(4)
C12B_5d 0.034(3) 0.078(7) 0.043(4) -0.019(5) 0.016(3) -0.010(4)
C13C_5d 0.034(4) 0.055(6) 0.036(4) -0.011(4) 0.009(3) -0.009(3)
C13D_5d 0.024(3) 0.063(7) 0.032(4) -0.010(4) 0.006(2) 0.005(3)
C14B_5d 0.028(4) 0.050(5) 0.029(4) -0.010(3) 0.008(3) -0.007(3)
C1_10a 0.102(6) 0.087(6) 0.059(4) 0.003(4) 0.013(4) -0.007(4)
C2_10a 0.120(6) 0.059(4) 0.093(6) -0.007(4) 0.048(5) -0.023(4)
C3_10a 0.101(6) 0.079(6) 0.112(7) 0.038(5) 0.038(5) -0.022(4)
C4_10a 0.086(7) 0.097(9) 0.245(15) 0.071(9) 0.068(8) 0.001(6)
C5_10a 0.215(16) 0.19(2) 0.31(2) 0.087(18) -0.018(16) -0.050(15)
C1_11b 0.190(15) 0.159(18) 0.21(2) 0.059(16) -0.041(14) -0.069(12)
C2_11b 0.168(12) 0.101(9) 0.172(12) 0.056(8) -0.007(9) -0.065(9)
C3_11b 0.160(14) 0.111(14) 0.170(12) 0.045(9) 0.004(10) -0.048(11)
C4_11b 0.155(13) 0.094(9) 0.159(12) 0.040(8) -0.003(9) -0.055(9)
C5_11b 0.096(9) 0.123(10) 0.166(12) 0.047(9) 0.004(8) -0.048(8)

loop_
_geom_bond_atom_site_label_1
_geom_bond_atom_site_label_2
_geom_bond_distance
_geom_bond_site_symmetry_2
_geom_bond_publ_flag
Cu1_1 C15_3 1.9307(19) . ?
Cu1_1 P1_2 2.2227(6) . ?
P1_2 C14A_2 1.843(2) . ?
P1_2 C14B_2 1.857(2) . ?
C1A_2 C12A_2 1.514(3) . ?
C1A_2 H1AA_2 0.9800 . ?
C1A_2 H1AB_2 0.9800 . ?
C1A_2 H1AC_2 0.9800 . ?
C1B_2 C12B_2 1.513(3) . ?
C1B_2 H1BA_2 0.9800 . ?
C1B_2 H1BB_2 0.9800 . ?
C1B_2 H1BC_2 0.9800 . ?
C2A_2 C12A_2 1.382(4) . ?
C2A_2 C13A_2 1.399(3) . ?
C2A_2 H2A_2 0.9500 . ?
C2B_2 C12A_2 1.391(3) . ?
C2B_2 C13B_2 1.398(3) . ?
C2B_2 H2B_2 0.9500 . ?
C2C_2 C13C_2 1.389(3) . ?
C2C_2 C12B_2 1.389(4) . ?
C2C_2 H2C_2 0.9500 . ?
C2D_2 C12B_2 1.385(4) . ?
C2D_2 C13D_2 1.397(3) . ?
C2D_2 H2D_2 0.9500 . ?
C3A_2 C13A_2 1.505(4) . ?
C3A_2 H3AA_2 0.9800 . ?
C3A_2 H3AB_2 0.9800 . ?
C3A_2 H3AC_2 0.9800 . ?
C3B_2 C13B_2 1.505(3) . ?
C3B_2 H3BA_2 0.9800 . ?
C3B_2 H3BB_2 0.9800 . ?
C3B_2 H3BC_2 0.9800 . ?
C3C_2 C13C_2 1.507(4) . ?
C3C_2 H3CA_2 0.9800 . ?
C3C_2 H3CB_2 0.9800 . ?
C3C_2 H3CC_2 0.9800 . ?
C3D_2 C13D_2 1.510(3) . ?
C3D_2 H3DA_2 0.9800 . ?
C3D_2 H3DB_2 0.9800 . ?
C3D_2 H3DC_2 0.9800 . ?
C13A_2 C14A_2 1.420(3) . ?
C13B_2 C14A_2 1.413(3) . ?
C13C_2 C14B_2 1.412(3) . ?
C13D_2 C14B_2 1.412(3) . ?
N1_3 C15_3 1.303(3) . ?
N1_3 C18_3 1.451(3) . ?
N1_3 C17_3 1.536(3) . ?
C4A_3 C20A_3 1.525(3) . ?
C4A_3 C16_3 1.551(3) . ?
C4A_3 H4AA_3 0.9900 . ?
C4A_3 H4AB_3 0.9900 . ?
C4B_3 C20B_3 1.535(3) . ?
C4B_3 C23_3 1.553(4) . ?
C4B_3 C16_3 1.558(3) . ?
C4B_3 H4B_3 1.0000 . ?
C5_3 C17_3 1.525(3) . ?
C5_3 C16_3 1.547(3) . ?
C5_3 H5A_3 0.9900 . ?
C5_3 H5AB_3 0.9900 . ?
C6A_3 C17_3 1.530(3) . ?
C6A_3 H6AA_3 0.9800 . ?
C6A_3 H6AB_3 0.9800 . ?
C6A_3 H6AC_3 0.9800 . ?
C6B_3 C17_3 1.522(3) . ?
C6B_3 H6BA_3 0.9800 . ?
C6B_3 H6BB_3 0.9800 . ?
C6B_3 H6BC_3 0.9800 . ?
C7A_3 C8A_3 1.530(3) . ?
C7A_3 H7AA_3 0.9800 . ?
C7A_3 H7AB_3 0.9800 . ?
C7A_3 H7AC_3 0.9800 . ?
C7B_3 C8B_3 1.530(4) . ?
C7B_3 H7BA_3 0.9800 . ?
C7B_3 H7BB_3 0.9800 . ?
C7B_3 H7BC_3 0.9800 . ?
C8A_3 C19A_3 1.529(3) . ?
C8A_3 C9A_3 1.530(3) . ?
C8A_3 H8A_3 1.0000 . ?
C8B_3 C19B_3 1.527(3) . ?
C8B_3 C9B_3 1.532(3) . ?
C8B_3 H8B_3 1.0000 . ?
C9A_3 H9AA_3 0.9800 . ?
C9A_3 H9AB_3 0.9800 . ?
C9A_3 H9AC_3 0.9800 . ?
C9B_3 H9BA_3 0.9800 . ?
C9B_3 H9BB_3 0.9800 . ?
C9B_3 H9BC_3 0.9800 . ?
C10A_3 C11_3 1.378(3) . ?
C10A_3 C19A_3 1.401(3) . ?
C10A_3 H10A_3 0.9500 . ?
C10B_3 C11_3 1.382(4) . ?
C10B_3 C19B_3 1.395(4) . ?
C10B_3 H10B_3 0.9500 . ?
C11_3 H11_3 0.9500 . ?
C15_3 C16_3 1.526(3) . ?
C18_3 C19B_3 1.403(3) . ?
C18_3 C19A_3 1.409(3) . ?
C20A_3 C22_3 1.520(3) . ?
C20A_3 C21_3 1.526(3) . ?
C20A_3 H20A_3 1.0000 . ?
C20B_3 C21_3 1.524(4) . ?
C20B_3 H20B_3 0.9900 . ?
C20B_3 H20C_3 0.9900 . ?
C21_3 H21A_3 0.9900 . ?
C21_3 H21B_3 0.9900 . ?
C22_3 H22A_3 0.9800 . ?
C22_3 H22B_3 0.9800 . ?
C22_3 H22C_3 0.9800 . ?
C23_3 C24A_3 1.516(4) . ?
C23_3 C24B_3 1.517(5) . ?
C23_3 H23_3 1.0000 . ?
C24A_3 H24A_3 0.9800 . ?
C24A_3 H24B_3 0.9800 . ?
C24A_3 H24C_3 0.9800 . ?
C24B_3 H24D_3 0.9800 . ?
C24B_3 H24E_3 0.9800 . ?
C24B_3 H24F_3 0.9800 . ?
Cu1_4 C1 1.926(2) . ?
Cu1_4 P1_5 2.2204(6) . ?
N2 C1 1.305(3) . ?
N2 C9 1.455(3) . ?
N2 C8 1.529(3) . ?
C1 C63 1.522(4) . ?
C8 C15 1.521(4) . ?
C8 C42 1.521(5) . ?
C8 C34 1.523(5) . ?
C9 C61 1.409(4) . ?
C9 C69 1.410(4) . ?
C11 C80 1.523(4) . ?
C11 C61 1.523(4) . ?
C11 C32 1.538(4) . ?
C11 H11 1.0000 . ?
C12 C17 1.545(4) . ?
C12 C27 1.546(5) . ?
C12 C63 1.560(4) . ?
C12 H12 1.0000 . ?
C14 C68 1.364(6) . ?
C14 C69 1.380(5) . ?
C14 H14 0.9500 . ?
C15 H15A 0.9800 . ?
C15 H15B 0.9800 . ?
C15 H15C 0.9800 . ?
C17 C20 1.509(5) . ?
C17 H17A 0.9900 . ?
C17 H17B 0.9900 . ?
C20 C73 1.514(5) . ?
C20 H20A 0.9900 . ?
C20 H20B 0.9900 . ?
C27 C33 1.519(6) . ?
C27 C53 1.539(5) . ?
C27 H27 1.0000 . ?
C32 H32A 0.9800 . ?
C32 H32B 0.9800 . ?
C32 H32C 0.9800 . ?
C33 H33A 0.9800 . ?
C33 H33B 0.9800 . ?
C33 H33C 0.9800 . ?
C34 C63 1.552(4) . ?
C34 H34A 0.9900 . ?
C34 H34B 0.9900 . ?
C35 C69 1.524(5) . ?
C35 C56 1.538(4) . ?
C35 C75 1.547(4) . ?
C35 H35 1.0000 . ?
C42 H42A 0.9800 . ?
C42 H42B 0.9800 . ?
C42 H42C 0.9800 . ?
C52 C73 1.533(5) . ?
C52 H52A 0.9800 . ?
C52 H52B 0.9800 . ?
C52 H52C 0.9800 . ?
C53 H53A 0.9800 . ?
C53 H53B 0.9800 . ?
C53 H53C 0.9800 . ?
C56 H56A 0.9800 . ?
C56 H56B 0.9800 . ?
C56 H56C 0.9800 . ?
C63 C67 1.551(5) . ?
C67 C73 1.521(5) . ?
C67 H67A 0.9900 . ?
C67 H67B 0.9900 . ?
C68 C70 1.401(5) . ?
C68 H68 0.9500 . ?
C70 C61 1.387(4) . ?
C70 H70 0.9500 . ?
C73 H73 1.0000 . ?
C75 H75A 0.9800 . ?
C75 H75B 0.9800 . ?
C75 H75C 0.9800 . ?
C80 H80A 0.9800 . ?
C80 H80B 0.9800 . ?
C80 H80C 0.9800 . ?
Cu1_6 C7 1.918(3) . ?
Cu1_6 P2 2.2099(9) . ?
P2 C13 1.847(3) . ?
P2 C18 1.860(3) . ?
N1 C7 1.295(4) . ?
N1 C29 1.458(4) . ?
N1 C78 1.524(4) . ?
C7 C64 1.521(3) . ?
C13 C22 1.402(5) . ?
C13 C19 1.418(5) . ?
C16 C31 1.379(6) . ?
C16 C77 1.388(6) . ?
C16 C74 1.514(5) . ?
C18 C23 1.408(5) . ?
C18 C36 1.410(6) . ?
C19 C31 1.398(5) . ?
C19 C38 1.479(6) . ?
C21 C65 1.545(5) . ?
C21 H21A 0.9800 . ?
C21 H21B 0.9800 . ?
C21 H21C 0.9800 . ?
C22 C77 1.403(4) . ?
C22 C49 1.499(6) . ?
C23 C79 1.417(5) . ?
C23 C47 1.490(6) . ?
C24 C39 1.382(6) . ?
C24 C71 1.391(5) . ?
C24 H24 0.9500 . ?
C25 C30 1.528(6) . ?
C25 C64 1.559(5) . ?
C25 H25A 0.9900 . ?
C25 H25B 0.9900 . ?
C26 C48 1.533(6) . ?
C26 C64 1.544(5) . ?
C26 C66 1.563(6) . ?
C26 H26 1.0000 . ?
C28 C39 1.378(6) . ?
C28 C72 1.403(5) . ?
C28 H28 0.9500 . ?
C29 C71 1.405(5) . ?
C29 C72 1.408(4) . ?
C30 C43 1.514(7) . ?
C30 C57 1.536(6) . ?
C30 H30 1.0000 . ?
C31 H31 0.9500 . ?
C36 C40 1.409(5) . ?
C36 C41 1.506(6) . ?
C37 C78 1.503(7) . ?
C37 H37A 0.9800 . ?
C37 H37B 0.9800 . ?
C37 H37C 0.9800 . ?
C38 H38A 0.9800 . ?
C38 H38B 0.9800 . ?
C38 H38C 0.9800 . ?
C39 H39 0.9500 . ?
C40 C76 1.365(7) . ?
C40 H40 0.9500 . ?
C41 H41A 0.9800 . ?
C41 H41B 0.9800 . ?
C41 H41C 0.9800 . ?
C43 C48 1.503(6) . ?
C43 H43A 0.9900 . ?
C43 H43B 0.9900 . ?
C44 C78 1.528(4) . ?
C44 H44A 0.9800 . ?
C44 H44B 0.9800 . ?
C44 H44C 0.9800 . ?
C45 C59 1.507(9) . ?
C45 C72 1.522(6) . ?
C45 C55 1.533(6) . ?
C45 H45 1.0000 . ?
C46 C78 1.519(5) . ?
C46 C64 1.545(5) . ?
C46 H46A 0.9900 . ?
C46 H46B 0.9900 . ?
C47 H47A 0.9800 . ?
C47 H47B 0.9800 . ?
C47 H47C 0.9800 . ?
C48 H48A 0.9900 . ?
C48 H48B 0.9900 . ?
C49 H49A 0.9800 . ?
C49 H49B 0.9800 . ?
C49 H49C 0.9800 . ?
C50 C76 1.518(5) . ?
C50 H50A 0.9800 . ?
C50 H50B 0.9800 . ?
C50 H50C 0.9800 . ?
C51 C66 1.522(6) . ?
C51 H51A 0.9800 . ?
C51 H51B 0.9800 . ?
C51 H51C 0.9800 . ?
C54 C66 1.528(4) . ?
C54 H54A 0.9800 . ?
C54 H54B 0.9800 . ?
C54 H54C 0.9800 . ?
C55 H55A 0.9800 . ?
C55 H55B 0.9800 . ?
C55 H55C 0.9800 . ?
C57 H57A 0.9800 . ?
C57 H57B 0.9800 . ?
C57 H57C 0.9800 . ?
C58 C65 1.538(5) . ?
C58 H58A 0.9800 . ?
C58 H58B 0.9800 . ?
C58 H58C 0.9800 . ?
C59 H59A 0.9800 . ?
C59 H59B 0.9800 . ?
C59 H59C 0.9800 . ?
C65 C71 1.521(5) . ?
C65 H65 1.0000 . ?
C66 H66 1.0000 . ?
C74 H74A 0.9800 . ?
C74 H74B 0.9800 . ?
C74 H74C 0.9800 . ?
C76 C79 1.387(7) . ?
C77 H77 0.9500 . ?
C79 H79 0.9500 . ?
P1_5 C14B_5d 1.829(15) . ?
P1_5 C14A_5 1.842(2) . ?
P1_5 C14B_5a 1.890(13) . ?
C1A_5 C12A_5 1.511(3) . ?
C1A_5 H1AA_5 0.9800 . ?
C1A_5 H1AB_5 0.9800 . ?
C1A_5 H1AC_5 0.9800 . ?
C2A_5 C12A_5 1.392(4) . ?
C2A_5 C13A_5 1.393(3) . ?
C2A_5 H2A_5 0.9500 . ?
C2B_5 C12A_5 1.384(3) . ?
C2B_5 C13B_5 1.398(3) . ?
C2B_5 H2B_5 0.9500 . ?
C3A_5 C13A_5 1.509(3) . ?
C3A_5 H3AA_5 0.9800 . ?
C3A_5 H3AB_5 0.9800 . ?
C3A_5 H3AC_5 0.9800 . ?
C3B_5 C13B_5 1.504(3) . ?
C3B_5 H3BA_5 0.9800 . ?
C3B_5 H3BB_5 0.9800 . ?
C3B_5 H3BC_5 0.9800 . ?
C13A_5 C14A_5 1.415(3) . ?
C13B_5 C14A_5 1.410(3) . ?
C1B_5a C12B_5a 1.517(7) . ?
C1B_5a H1BA_5a 0.9800 . ?
C1B_5a H1BB_5a 0.9800 . ?
C1B_5a H1BC_5a 0.9800 . ?
C2C_5a C12B_5a 1.381(8) . ?
C2C_5a C13C_5a 1.387(7) . ?
C2C_5a H2C_5a 0.9500 . ?
C2D_5a C12B_5a 1.386(8) . ?
C2D_5a C13D_5a 1.401(8) . ?
C2D_5a H2D_5a 0.9500 . ?
C3C_5a C13C_5a 1.502(8) . ?
C3C_5a H3CA_5a 0.9800 . ?
C3C_5a H3CB_5a 0.9800 . ?
C3C_5a H3CC_5a 0.9800 . ?
C3D_5a C13D_5a 1.516(8) . ?
C3D_5a H3DA_5a 0.9800 . ?
C3D_5a H3DB_5a 0.9800 . ?
C3D_5a H3DC_5a 0.9800 . ?
C13C_5a C14B_5a 1.410(13) . ?
C13D_5a C14B_5a 1.405(13) . ?
C1B_5d C12B_5d 1.519(8) . ?
C1B_5d H1BD_5d 0.9800 . ?
C1B_5d H1BE_5d 0.9800 . ?
C1B_5d H1BF_5d 0.9800 . ?
C2C_5d C12B_5d 1.368(9) . ?
C2C_5d C13C_5d 1.394(8) . ?
C2C_5d H2CA_5d 0.9500 . ?
C2D_5d C12B_5d 1.382(9) . ?
C2D_5d C13D_5d 1.392(7) . ?
C2D_5d H2DA_5d 0.9500 . ?
C3C_5d C13C_5d 1.503(9) . ?
C3C_5d H3CD_5d 0.9800 . ?
C3C_5d H3CE_5d 0.9800 . ?
C3C_5d H3CF_5d 0.9800 . ?
C3D_5d C13D_5d 1.518(9) . ?
C3D_5d H3DD_5d 0.9800 . ?
C3D_5d H3DE_5d 0.9800 . ?
C3D_5d H3DF_5d 0.9800 . ?
C13C_5d C14B_5d 1.399(14) . ?
C13D_5d C14B_5d 1.422(14) . ?
C1_10a C2_10a 1.473(13) . ?
C1_10a H1A_10a 0.9800 . ?
C1_10a H1B_10a 0.9800 . ?
C1_10a H1C_10a 0.9800 . ?
C2_10a C3_10a 1.504(14) . ?
C2_10a H2A_10a 0.9900 . ?
C2_10a H2AB_10a 0.9900 . ?
C3_10a C4_10a 1.492(17) . ?
C3_10a H3A_10a 0.9900 . ?
C3_10a H3AB_10a 0.9900 . ?
C4_10a C5_10a 1.48(2) . ?
C4_10a H4A_10a 0.9900 . ?
C4_10a H4AB_10a 0.9900 . ?
C5_10a H5A_10a 0.9800 . ?
C5_10a H5B_10a 0.9800 . ?
C5_10a H5C_10a 0.9800 . ?
C1_11b C2_11b 1.42(2) . ?
C1_11b H1A_11b 0.9800 . ?
C1_11b H1B_11b 0.9800 . ?
C1_11b H1C_11b 0.9800 . ?
C2_11b C3_11b 1.525(19) . ?
C2_11b H2A_11b 0.9900 . ?
C2_11b H2AB_11b 0.9900 . ?
C3_11b C4_11b 1.47(2) . ?
C3_11b H3A_11b 0.9900 . ?
C3_11b H3AB_11b 0.9900 . ?
C4_11b C5_11b 1.52(2) . ?
C4_11b H4A_11b 0.9900 . ?
C4_11b H4AB_11b 0.9900 . ?
C5_11b H5A_11b 0.9800 . ?
C5_11b H5B_11b 0.9800 . ?
C5_11b H5C_11b 0.9800 . ?

loop_
_geom_angle_atom_site_label_1
_geom_angle_atom_site_label_2
_geom_angle_atom_site_label_3
_geom_angle
_geom_angle_site_symmetry_1
_geom_angle_site_symmetry_3
_geom_angle_publ_flag
C15_3 Cu1_1 P1_2 168.10(7) . . ?
C14A_2 P1_2 C14B_2 107.90(10) . . ?
C14A_2 P1_2 Cu1_1 117.57(7) . . ?
C14B_2 P1_2 Cu1_1 102.43(7) . . ?
C12A_2 C1A_2 H1AA_2 109.5 . . ?
C12A_2 C1A_2 H1AB_2 109.5 . . ?
H1AA_2 C1A_2 H1AB_2 109.5 . . ?
C12A_2 C1A_2 H1AC_2 109.5 . . ?
H1AA_2 C1A_2 H1AC_2 109.5 . . ?
H1AB_2 C1A_2 H1AC_2 109.5 . . ?
C12B_2 C1B_2 H1BA_2 109.5 . . ?
C12B_2 C1B_2 H1BB_2 109.5 . . ?
H1BA_2 C1B_2 H1BB_2 109.5 . . ?
C12B_2 C1B_2 H1BC_2 109.5 . . ?
H1BA_2 C1B_2 H1BC_2 109.5 . . ?
H1BB_2 C1B_2 H1BC_2 109.5 . . ?
C12A_2 C2A_2 C13A_2 123.2(2) . . ?
C12A_2 C2A_2 H2A_2 118.4 . . ?
C13A_2 C2A_2 H2A_2 118.4 . . ?
C12A_2 C2B_2 C13B_2 122.0(2) . . ?
C12A_2 C2B_2 H2B_2 119.0 . . ?
C13B_2 C2B_2 H2B_2 119.0 . . ?
C13C_2 C2C_2 C12B_2 122.5(2) . . ?
C13C_2 C2C_2 H2C_2 118.8 . . ?
C12B_2 C2C_2 H2C_2 118.8 . . ?
C12B_2 C2D_2 C13D_2 122.2(2) . . ?
C12B_2 C2D_2 H2D_2 118.9 . . ?
C13D_2 C2D_2 H2D_2 118.9 . . ?
C13A_2 C3A_2 H3AA_2 109.5 . . ?
C13A_2 C3A_2 H3AB_2 109.5 . . ?
H3AA_2 C3A_2 H3AB_2 109.5 . . ?
C13A_2 C3A_2 H3AC_2 109.5 . . ?
H3AA_2 C3A_2 H3AC_2 109.5 . . ?
H3AB_2 C3A_2 H3AC_2 109.5 . . ?
C13B_2 C3B_2 H3BA_2 109.5 . . ?
C13B_2 C3B_2 H3BB_2 109.5 . . ?
H3BA_2 C3B_2 H3BB_2 109.5 . . ?
C13B_2 C3B_2 H3BC_2 109.5 . . ?
H3BA_2 C3B_2 H3BC_2 109.5 . . ?
H3BB_2 C3B_2 H3BC_2 109.5 . . ?
C13C_2 C3C_2 H3CA_2 109.5 . . ?
C13C_2 C3C_2 H3CB_2 109.5 . . ?
H3CA_2 C3C_2 H3CB_2 109.5 . . ?
C13C_2 C3C_2 H3CC_2 109.5 . . ?
H3CA_2 C3C_2 H3CC_2 109.5 . . ?
H3CB_2 C3C_2 H3CC_2 109.5 . . ?
C13D_2 C3D_2 H3DA_2 109.5 . . ?
C13D_2 C3D_2 H3DB_2 109.5 . . ?
H3DA_2 C3D_2 H3DB_2 109.5 . . ?
C13D_2 C3D_2 H3DC_2 109.5 . . ?
H3DA_2 C3D_2 H3DC_2 109.5 . . ?
H3DB_2 C3D_2 H3DC_2 109.5 . . ?
C2A_2 C12A_2 C2B_2 117.1(2) . . ?
C2A_2 C12A_2 C1A_2 121.4(2) . . ?
C2B_2 C12A_2 C1A_2 121.5(3) . . ?
C2D_2 C12B_2 C2C_2 117.3(2) . . ?
C2D_2 C12B_2 C1B_2 121.0(2) . . ?
C2C_2 C12B_2 C1B_2 121.6(2) . . ?
C2A_2 C13A_2 C14A_2 119.3(2) . . ?
C2A_2 C13A_2 C3A_2 117.7(2) . . ?
C14A_2 C13A_2 C3A_2 122.9(2) . . ?
C2B_2 C13B_2 C14A_2 120.5(2) . . ?
C2B_2 C13B_2 C3B_2 117.5(2) . . ?
C14A_2 C13B_2 C3B_2 121.9(2) . . ?
C2C_2 C13C_2 C14B_2 120.1(2) . . ?
C2C_2 C13C_2 C3C_2 117.9(2) . . ?
C14B_2 C13C_2 C3C_2 122.0(2) . . ?
C2D_2 C13D_2 C14B_2 120.1(2) . . ?
C2D_2 C13D_2 C3D_2 117.9(2) . . ?
C14B_2 C13D_2 C3D_2 122.0(2) . . ?
C13B_2 C14A_2 C13A_2 117.7(2) . . ?
C13B_2 C14A_2 P1_2 120.34(16) . . ?
C13A_2 C14A_2 P1_2 121.23(18) . . ?
C13D_2 C14B_2 C13C_2 117.8(2) . . ?
C13D_2 C14B_2 P1_2 118.10(17) . . ?
C13C_2 C14B_2 P1_2 124.08(18) . . ?
C15_3 N1_3 C18_3 122.34(17) . . ?
C15_3 N1_3 C17_3 116.85(17) . . ?
C18_3 N1_3 C17_3 120.70(17) . . ?
C20A_3 C4A_3 C16_3 115.56(18) . . ?
C20A_3 C4A_3 H4AA_3 108.4 . . ?
C16_3 C4A_3 H4AA_3 108.4 . . ?
C20A_3 C4A_3 H4AB_3 108.4 . . ?
C16_3 C4A_3 H4AB_3 108.4 . . ?
H4AA_3 C4A_3 H4AB_3 107.5 . . ?
C20B_3 C4B_3 C23_3 112.6(2) . . ?
C20B_3 C4B_3 C16_3 112.66(18) . . ?
C23_3 C4B_3 C16_3 114.3(2) . . ?
C20B_3 C4B_3 H4B_3 105.4 . . ?
C23_3 C4B_3 H4B_3 105.4 . . ?
C16_3 C4B_3 H4B_3 105.4 . . ?
C17_3 C5_3 C16_3 107.58(18) . . ?
C17_3 C5_3 H5A_3 110.2 . . ?
C16_3 C5_3 H5A_3 110.2 . . ?
C17_3 C5_3 H5AB_3 110.2 . . ?
C16_3 C5_3 H5AB_3 110.2 . . ?
H5A_3 C5_3 H5AB_3 108.5 . . ?
C17_3 C6A_3 H6AA_3 109.5 . . ?
C17_3 C6A_3 H6AB_3 109.5 . . ?
H6AA_3 C6A_3 H6AB_3 109.5 . . ?
C17_3 C6A_3 H6AC_3 109.5 . . ?
H6AA_3 C6A_3 H6AC_3 109.5 . . ?
H6AB_3 C6A_3 H6AC_3 109.5 . . ?
C17_3 C6B_3 H6BA_3 109.5 . . ?
C17_3 C6B_3 H6BB_3 109.5 . . ?
H6BA_3 C6B_3 H6BB_3 109.5 . . ?
C17_3 C6B_3 H6BC_3 109.5 . . ?
H6BA_3 C6B_3 H6BC_3 109.5 . . ?
H6BB_3 C6B_3 H6BC_3 109.5 . . ?
C8A_3 C7A_3 H7AA_3 109.5 . . ?
C8A_3 C7A_3 H7AB_3 109.5 . . ?
H7AA_3 C7A_3 H7AB_3 109.5 . . ?
C8A_3 C7A_3 H7AC_3 109.5 . . ?
H7AA_3 C7A_3 H7AC_3 109.5 . . ?
H7AB_3 C7A_3 H7AC_3 109.5 . . ?
C8B_3 C7B_3 H7BA_3 109.5 . . ?
C8B_3 C7B_3 H7BB_3 109.5 . . ?
H7BA_3 C7B_3 H7BB_3 109.5 . . ?
C8B_3 C7B_3 H7BC_3 109.5 . . ?
H7BA_3 C7B_3 H7BC_3 109.5 . . ?
H7BB_3 C7B_3 H7BC_3 109.5 . . ?
C19A_3 C8A_3 C7A_3 109.57(18) . . ?
C19A_3 C8A_3 C9A_3 113.38(18) . . ?
C7A_3 C8A_3 C9A_3 109.82(19) . . ?
C19A_3 C8A_3 H8A_3 108.0 . . ?
C7A_3 C8A_3 H8A_3 108.0 . . ?
C9A_3 C8A_3 H8A_3 108.0 . . ?
C19B_3 C8B_3 C7B_3 109.5(2) . . ?
C19B_3 C8B_3 C9B_3 112.4(2) . . ?
C7B_3 C8B_3 C9B_3 110.6(2) . . ?
C19B_3 C8B_3 H8B_3 108.1 . . ?
C7B_3 C8B_3 H8B_3 108.1 . . ?
C9B_3 C8B_3 H8B_3 108.1 . . ?
C8A_3 C9A_3 H9AA_3 109.5 . . ?
C8A_3 C9A_3 H9AB_3 109.5 . . ?
H9AA_3 C9A_3 H9AB_3 109.5 . . ?
C8A_3 C9A_3 H9AC_3 109.5 . . ?
H9AA_3 C9A_3 H9AC_3 109.5 . . ?
H9AB_3 C9A_3 H9AC_3 109.5 . . ?
C8B_3 C9B_3 H9BA_3 109.5 . . ?
C8B_3 C9B_3 H9BB_3 109.5 . . ?
H9BA_3 C9B_3 H9BB_3 109.5 . . ?
C8B_3 C9B_3 H9BC_3 109.5 . . ?
H9BA_3 C9B_3 H9BC_3 109.5 . . ?
H9BB_3 C9B_3 H9BC_3 109.5 . . ?
C11_3 C10A_3 C19A_3 121.3(2) . . ?
C11_3 C10A_3 H10A_3 119.3 . . ?
C19A_3 C10A_3 H10A_3 119.3 . . ?
C11_3 C10B_3 C19B_3 121.2(2) . . ?
C11_3 C10B_3 H10B_3 119.4 . . ?
C19B_3 C10B_3 H10B_3 119.4 . . ?
C10A_3 C11_3 C10B_3 120.1(2) . . ?
C10A_3 C11_3 H11_3 119.9 . . ?
C10B_3 C11_3 H11_3 119.9 . . ?
N1_3 C15_3 C16_3 108.30(17) . . ?
N1_3 C15_3 Cu1_1 127.03(16) . . ?
C16_3 C15_3 Cu1_1 124.41(15) . . ?
C15_3 C16_3 C5_3 104.74(17) . . ?
C15_3 C16_3 C4A_3 106.53(16) . . ?
C5_3 C16_3 C4A_3 109.46(17) . . ?
C15_3 C16_3 C4B_3 115.00(17) . . ?
C5_3 C16_3 C4B_3 111.67(17) . . ?
C4A_3 C16_3 C4B_3 109.19(19) . . ?
C6B_3 C17_3 C5_3 113.07(19) . . ?
C6B_3 C17_3 C6A_3 108.1(2) . . ?
C5_3 C17_3 C6A_3 112.7(2) . . ?
C6B_3 C17_3 N1_3 111.71(19) . . ?
C5_3 C17_3 N1_3 100.66(17) . . ?
C6A_3 C17_3 N1_3 110.61(17) . . ?
C19B_3 C18_3 C19A_3 121.8(2) . . ?
C19B_3 C18_3 N1_3 119.50(19) . . ?
C19A_3 C18_3 N1_3 118.70(18) . . ?
C10A_3 C19A_3 C18_3 117.52(19) . . ?
C10A_3 C19A_3 C8A_3 118.57(19) . . ?
C18_3 C19A_3 C8A_3 123.71(19) . . ?
C10B_3 C19B_3 C18_3 117.9(2) . . ?
C10B_3 C19B_3 C8B_3 118.9(2) . . ?
C18_3 C19B_3 C8B_3 123.0(2) . . ?
C22_3 C20A_3 C4A_3 111.26(19) . . ?
C22_3 C20A_3 C21_3 112.4(2) . . ?
C4A_3 C20A_3 C21_3 108.51(19) . . ?
C22_3 C20A_3 H20A_3 108.2 . . ?
C4A_3 C20A_3 H20A_3 108.2 . . ?
C21_3 C20A_3 H20A_3 108.2 . . ?
C21_3 C20B_3 C4B_3 113.07(19) . . ?
C21_3 C20B_3 H20B_3 109.0 . . ?
C4B_3 C20B_3 H20B_3 109.0 . . ?
C21_3 C20B_3 H20C_3 109.0 . . ?
C4B_3 C20B_3 H20C_3 109.0 . . ?
H20B_3 C20B_3 H20C_3 107.8 . . ?
C20B_3 C21_3 C20A_3 110.57(19) . . ?
C20B_3 C21_3 H21A_3 109.5 . . ?
C20A_3 C21_3 H21A_3 109.5 . . ?
C20B_3 C21_3 H21B_3 109.5 . . ?
C20A_3 C21_3 H21B_3 109.5 . . ?
H21A_3 C21_3 H21B_3 108.1 . . ?
C20A_3 C22_3 H22A_3 109.5 . . ?
C20A_3 C22_3 H22B_3 109.5 . . ?
H22A_3 C22_3 H22B_3 109.5 . . ?
C20A_3 C22_3 H22C_3 109.5 . . ?
H22A_3 C22_3 H22C_3 109.5 . . ?
H22B_3 C22_3 H22C_3 109.5 . . ?
C24A_3 C23_3 C24B_3 109.5(2) . . ?
C24A_3 C23_3 C4B_3 115.4(2) . . ?
C24B_3 C23_3 C4B_3 110.1(3) . . ?
C24A_3 C23_3 H23_3 107.2 . . ?
C24B_3 C23_3 H23_3 107.2 . . ?
C4B_3 C23_3 H23_3 107.2 . . ?
C23_3 C24A_3 H24A_3 109.5 . . ?
C23_3 C24A_3 H24B_3 109.5 . . ?
H24A_3 C24A_3 H24B_3 109.5 . . ?
C23_3 C24A_3 H24C_3 109.5 . . ?
H24A_3 C24A_3 H24C_3 109.5 . . ?
H24B_3 C24A_3 H24C_3 109.5 . . ?
C23_3 C24B_3 H24D_3 109.5 . . ?
C23_3 C24B_3 H24E_3 109.5 . . ?
H24D_3 C24B_3 H24E_3 109.5 . . ?
C23_3 C24B_3 H24F_3 109.5 . . ?
H24D_3 C24B_3 H24F_3 109.5 . . ?
H24E_3 C24B_3 H24F_3 109.5 . . ?
C1 Cu1_4 P1_5 166.88(8) . . ?
C1 N2 C9 122.84(19) . . ?
C1 N2 C8 116.5(2) . . ?
C9 N2 C8 120.6(2) . . ?
N2 C1 C63 108.6(2) . . ?
N2 C1 Cu1_4 125.89(19) . . ?
C63 C1 Cu1_4 125.42(18) . . ?
C15 C8 C42 107.6(3) . . ?
C15 C8 C34 113.8(3) . . ?
C42 C8 C34 112.1(3) . . ?
C15 C8 N2 112.0(2) . . ?
C42 C8 N2 110.1(2) . . ?
C34 C8 N2 101.2(2) . . ?
C61 C9 C69 122.3(3) . . ?
C61 C9 N2 118.7(2) . . ?
C69 C9 N2 119.1(2) . . ?
C80 C11 C61 111.2(2) . . ?
C80 C11 C32 110.3(3) . . ?
C61 C11 C32 112.6(3) . . ?
C80 C11 H11 107.5 . . ?
C61 C11 H11 107.5 . . ?
C32 C11 H11 107.5 . . ?
C17 C12 C27 112.5(2) . . ?
C17 C12 C63 111.0(2) . . ?
C27 C12 C63 116.4(3) . . ?
C17 C12 H12 105.3 . . ?
C27 C12 H12 105.3 . . ?
C63 C12 H12 105.3 . . ?
C68 C14 C69 122.2(3) . . ?
C68 C14 H14 118.9 . . ?
C69 C14 H14 118.9 . . ?
C8 C15 H15A 109.5 . . ?
C8 C15 H15B 109.5 . . ?
H15A C15 H15B 109.5 . . ?
C8 C15 H15C 109.5 . . ?
H15A C15 H15C 109.5 . . ?
H15B C15 H15C 109.5 . . ?
C20 C17 C12 113.8(3) . . ?
C20 C17 H17A 108.8 . . ?
C12 C17 H17A 108.8 . . ?
C20 C17 H17B 108.8 . . ?
C12 C17 H17B 108.8 . . ?
H17A C17 H17B 107.7 . . ?
C17 C20 C73 110.4(2) . . ?
C17 C20 H20A 109.6 . . ?
C73 C20 H20A 109.6 . . ?
C17 C20 H20B 109.6 . . ?
C73 C20 H20B 109.6 . . ?
H20A C20 H20B 108.1 . . ?
C33 C27 C53 109.5(3) . . ?
C33 C27 C12 115.2(3) . . ?
C53 C27 C12 110.2(4) . . ?
C33 C27 H27 107.2 . . ?
C53 C27 H27 107.2 . . ?
C12 C27 H27 107.2 . . ?
C11 C32 H32A 109.5 . . ?
C11 C32 H32B 109.5 . . ?
H32A C32 H32B 109.5 . . ?
C11 C32 H32C 109.5 . . ?
H32A C32 H32C 109.5 . . ?
H32B C32 H32C 109.5 . . ?
C27 C33 H33A 109.5 . . ?
C27 C33 H33B 109.5 . . ?
H33A C33 H33B 109.5 . . ?
C27 C33 H33C 109.5 . . ?
H33A C33 H33C 109.5 . . ?
H33B C33 H33C 109.5 . . ?
C8 C34 C63 107.4(2) . . ?
C8 C34 H34A 110.2 . . ?
C63 C34 H34A 110.2 . . ?
C8 C34 H34B 110.2 . . ?
C63 C34 H34B 110.2 . . ?
H34A C34 H34B 108.5 . . ?
C69 C35 C56 112.5(3) . . ?
C69 C35 C75 109.6(3) . . ?
C56 C35 C75 109.2(3) . . ?
C69 C35 H35 108.5 . . ?
C56 C35 H35 108.5 . . ?
C75 C35 H35 108.5 . . ?
C8 C42 H42A 109.5 . . ?
C8 C42 H42B 109.5 . . ?
H42A C42 H42B 109.5 . . ?
C8 C42 H42C 109.5 . . ?
H42A C42 H42C 109.5 . . ?
H42B C42 H42C 109.5 . . ?
C73 C52 H52A 109.5 . . ?
C73 C52 H52B 109.5 . . ?
H52A C52 H52B 109.5 . . ?
C73 C52 H52C 109.5 . . ?
H52A C52 H52C 109.5 . . ?
H52B C52 H52C 109.5 . . ?
C27 C53 H53A 109.5 . . ?
C27 C53 H53B 109.5 . . ?
H53A C53 H53B 109.5 . . ?
C27 C53 H53C 109.5 . . ?
H53A C53 H53C 109.5 . . ?
H53B C53 H53C 109.5 . . ?
C35 C56 H56A 109.5 . . ?
C35 C56 H56B 109.5 . . ?
H56A C56 H56B 109.5 . . ?
C35 C56 H56C 109.5 . . ?
H56A C56 H56C 109.5 . . ?
H56B C56 H56C 109.5 . . ?
C1 C63 C67 106.0(2) . . ?
C1 C63 C34 104.4(2) . . ?
C67 C63 C34 109.3(2) . . ?
C1 C63 C12 117.3(2) . . ?
C67 C63 C12 107.7(3) . . ?
C34 C63 C12 111.8(2) . . ?
C73 C67 C63 115.3(2) . . ?
C73 C67 H67A 108.4 . . ?
C63 C67 H67A 108.4 . . ?
C73 C67 H67B 108.4 . . ?
C63 C67 H67B 108.4 . . ?
H67A C67 H67B 107.5 . . ?
C14 C68 C70 120.0(3) . . ?
C14 C68 H68 120.0 . . ?
C70 C68 H68 120.0 . . ?
C14 C69 C9 117.2(3) . . ?
C14 C69 C35 119.9(3) . . ?
C9 C69 C35 122.7(3) . . ?
C61 C70 C68 120.9(3) . . ?
C61 C70 H70 119.5 . . ?
C68 C70 H70 119.5 . . ?
C20 C73 C67 109.3(3) . . ?
C20 C73 C52 111.5(3) . . ?
C67 C73 C52 112.2(3) . . ?
C20 C73 H73 107.9 . . ?
C67 C73 H73 107.9 . . ?
C52 C73 H73 107.9 . . ?
C35 C75 H75A 109.5 . . ?
C35 C75 H75B 109.5 . . ?
H75A C75 H75B 109.5 . . ?
C35 C75 H75C 109.5 . . ?
H75A C75 H75C 109.5 . . ?
H75B C75 H75C 109.5 . . ?
C11 C80 H80A 109.5 . . ?
C11 C80 H80B 109.5 . . ?
H80A C80 H80B 109.5 . . ?
C11 C80 H80C 109.5 . . ?
H80A C80 H80C 109.5 . . ?
H80B C80 H80C 109.5 . . ?
C7 Cu1_6 P2 166.12(9) . . ?
C13 P2 C18 106.11(14) . . ?
C13 P2 Cu1_6 117.65(12) . . ?
C18 P2 Cu1_6 101.95(11) . . ?
C7 N1 C29 122.5(2) . . ?
C7 N1 C78 117.3(2) . . ?
C29 N1 C78 120.2(3) . . ?
N1 C7 C64 108.2(2) . . ?
N1 C7 Cu1_6 126.54(19) . . ?
C64 C7 Cu1_6 125.3(2) . . ?
C22 C13 C19 118.5(3) . . ?
C22 C13 P2 122.0(2) . . ?
C19 C13 P2 118.8(3) . . ?
C31 C16 C77 118.2(3) . . ?
C31 C16 C74 121.3(4) . . ?
C77 C16 C74 120.5(4) . . ?
C23 C18 C36 118.3(3) . . ?
C23 C18 P2 123.2(3) . . ?
C36 C18 P2 118.6(3) . . ?
C31 C19 C13 119.1(4) . . ?
C31 C19 C38 118.2(3) . . ?
C13 C19 C38 122.5(3) . . ?
C65 C21 H21A 109.5 . . ?
C65 C21 H21B 109.5 . . ?
H21A C21 H21B 109.5 . . ?
C65 C21 H21C 109.5 . . ?
H21A C21 H21C 109.5 . . ?
H21B C21 H21C 109.5 . . ?
C13 C22 C77 120.2(3) . . ?
C13 C22 C49 122.8(3) . . ?
C77 C22 C49 116.9(4) . . ?
C18 C23 C79 119.7(4) . . ?
C18 C23 C47 121.8(3) . . ?
C79 C23 C47 118.5(3) . . ?
C39 C24 C71 120.9(4) . . ?
C39 C24 H24 119.5 . . ?
C71 C24 H24 119.5 . . ?
C30 C25 C64 115.8(3) . . ?
C30 C25 H25A 108.3 . . ?
C64 C25 H25A 108.3 . . ?
C30 C25 H25B 108.3 . . ?
C64 C25 H25B 108.3 . . ?
H25A C25 H25B 107.4 . . ?
C48 C26 C64 113.3(3) . . ?
C48 C26 C66 112.0(3) . . ?
C64 C26 C66 114.1(3) . . ?
C48 C26 H26 105.5 . . ?
C64 C26 H26 105.5 . . ?
C66 C26 H26 105.5 . . ?
C39 C28 C72 121.9(3) . . ?
C39 C28 H28 119.0 . . ?
C72 C28 H28 119.0 . . ?
C71 C29 C72 122.7(3) . . ?
C71 C29 N1 119.2(3) . . ?
C72 C29 N1 118.1(3) . . ?
C43 C30 C25 109.7(4) . . ?
C43 C30 C57 113.0(4) . . ?
C25 C30 C57 111.0(4) . . ?
C43 C30 H30 107.6 . . ?
C25 C30 H30 107.6 . . ?
C57 C30 H30 107.6 . . ?
C16 C31 C19 122.5(4) . . ?
C16 C31 H31 118.7 . . ?
C19 C31 H31 118.7 . . ?
C40 C36 C18 119.5(4) . . ?
C40 C36 C41 117.9(4) . . ?
C18 C36 C41 122.6(3) . . ?
C78 C37 H37A 109.5 . . ?
C78 C37 H37B 109.5 . . ?
H37A C37 H37B 109.5 . . ?
C78 C37 H37C 109.5 . . ?
H37A C37 H37C 109.5 . . ?
H37B C37 H37C 109.5 . . ?
C19 C38 H38A 109.5 . . ?
C19 C38 H38B 109.5 . . ?
H38A C38 H38B 109.5 . . ?
C19 C38 H38C 109.5 . . ?
H38A C38 H38C 109.5 . . ?
H38B C38 H38C 109.5 . . ?
C28 C39 C24 120.3(3) . . ?
C28 C39 H39 119.9 . . ?
C24 C39 H39 119.9 . . ?
C76 C40 C36 123.0(4) . . ?
C76 C40 H40 118.5 . . ?
C36 C40 H40 118.5 . . ?
C36 C41 H41A 109.5 . . ?
C36 C41 H41B 109.5 . . ?
H41A C41 H41B 109.5 . . ?
C36 C41 H41C 109.5 . . ?
H41A C41 H41C 109.5 . . ?
H41B C41 H41C 109.5 . . ?
C48 C43 C30 110.8(3) . . ?
C48 C43 H43A 109.5 . . ?
C30 C43 H43A 109.5 . . ?
C48 C43 H43B 109.5 . . ?
C30 C43 H43B 109.5 . . ?
H43A C43 H43B 108.1 . . ?
C78 C44 H44A 109.5 . . ?
C78 C44 H44B 109.5 . . ?
H44A C44 H44B 109.5 . . ?
C78 C44 H44C 109.5 . . ?
H44A C44 H44C 109.5 . . ?
H44B C44 H44C 109.5 . . ?
C59 C45 C72 110.3(3) . . ?
C59 C45 C55 110.2(4) . . ?
C72 C45 C55 113.0(5) . . ?
C59 C45 H45 107.7 . . ?
C72 C45 H45 107.7 . . ?
C55 C45 H45 107.7 . . ?
C78 C46 C64 107.4(2) . . ?
C78 C46 H46A 110.2 . . ?
C64 C46 H46A 110.2 . . ?
C78 C46 H46B 110.2 . . ?
C64 C46 H46B 110.2 . . ?
H46A C46 H46B 108.5 . . ?
C23 C47 H47A 109.5 . . ?
C23 C47 H47B 109.5 . . ?
H47A C47 H47B 109.5 . . ?
C23 C47 H47C 109.5 . . ?
H47A C47 H47C 109.5 . . ?
H47B C47 H47C 109.5 . . ?
C43 C48 C26 113.9(4) . . ?
C43 C48 H48A 108.8 . . ?
C26 C48 H48A 108.8 . . ?
C43 C48 H48B 108.8 . . ?
C26 C48 H48B 108.8 . . ?
H48A C48 H48B 107.7 . . ?
C22 C49 H49A 109.5 . . ?
C22 C49 H49B 109.5 . . ?
H49A C49 H49B 109.5 . . ?
C22 C49 H49C 109.5 . . ?
H49A C49 H49C 109.5 . . ?
H49B C49 H49C 109.5 . . ?
C76 C50 H50A 109.5 . . ?
C76 C50 H50B 109.5 . . ?
H50A C50 H50B 109.5 . . ?
C76 C50 H50C 109.5 . . ?
H50A C50 H50C 109.5 . . ?
H50B C50 H50C 109.5 . . ?
C66 C51 H51A 109.5 . . ?
C66 C51 H51B 109.5 . . ?
H51A C51 H51B 109.5 . . ?
C66 C51 H51C 109.5 . . ?
H51A C51 H51C 109.5 . . ?
H51B C51 H51C 109.5 . . ?
C66 C54 H54A 109.5 . . ?
C66 C54 H54B 109.5 . . ?
H54A C54 H54B 109.5 . . ?
C66 C54 H54C 109.5 . . ?
H54A C54 H54C 109.5 . . ?
H54B C54 H54C 109.5 . . ?
C45 C55 H55A 109.5 . . ?
C45 C55 H55B 109.5 . . ?
H55A C55 H55B 109.5 . . ?
C45 C55 H55C 109.5 . . ?
H55A C55 H55C 109.5 . . ?
H55B C55 H55C 109.5 . . ?
C30 C57 H57A 109.5 . . ?
C30 C57 H57B 109.5 . . ?
H57A C57 H57B 109.5 . . ?
C30 C57 H57C 109.5 . . ?
H57A C57 H57C 109.5 . . ?
H57B C57 H57C 109.5 . . ?
C65 C58 H58A 109.5 . . ?
C65 C58 H58B 109.5 . . ?
H58A C58 H58B 109.5 . . ?
C65 C58 H58C 109.5 . . ?
H58A C58 H58C 109.5 . . ?
H58B C58 H58C 109.5 . . ?
C45 C59 H59A 109.5 . . ?
C45 C59 H59B 109.5 . . ?
H59A C59 H59B 109.5 . . ?
C45 C59 H59C 109.5 . . ?
H59A C59 H59C 109.5 . . ?
H59B C59 H59C 109.5 . . ?
C70 C61 C9 117.3(3) . . ?
C70 C61 C11 119.1(3) . . ?
C9 C61 C11 123.5(2) . . ?
C7 C64 C26 114.3(2) . . ?
C7 C64 C46 104.7(3) . . ?
C26 C64 C46 111.2(3) . . ?
C7 C64 C25 107.1(2) . . ?
C26 C64 C25 108.8(3) . . ?
C46 C64 C25 110.6(3) . . ?
C71 C65 C58 112.6(3) . . ?
C71 C65 C21 109.9(3) . . ?
C58 C65 C21 109.7(3) . . ?
C71 C65 H65 108.2 . . ?
C58 C65 H65 108.2 . . ?
C21 C65 H65 108.2 . . ?
C51 C66 C54 109.4(4) . . ?
C51 C66 C26 115.6(3) . . ?
C54 C66 C26 110.6(4) . . ?
C51 C66 H66 106.9 . . ?
C54 C66 H66 106.9 . . ?
C26 C66 H66 106.9 . . ?
C24 C71 C29 117.8(3) . . ?
C24 C71 C65 118.8(3) . . ?
C29 C71 C65 123.2(3) . . ?
C28 C72 C29 116.2(3) . . ?
C28 C72 C45 119.0(3) . . ?
C29 C72 C45 124.6(3) . . ?
C16 C74 H74A 109.5 . . ?
C16 C74 H74B 109.5 . . ?
H74A C74 H74B 109.5 . . ?
C16 C74 H74C 109.5 . . ?
H74A C74 H74C 109.5 . . ?
H74B C74 H74C 109.5 . . ?
C40 C76 C79 117.7(4) . . ?
C40 C76 C50 122.7(5) . . ?
C79 C76 C50 119.5(4) . . ?
C16 C77 C22 121.4(4) . . ?
C16 C77 H77 119.3 . . ?
C22 C77 H77 119.3 . . ?
C37 C78 C46 113.1(3) . . ?
C37 C78 N1 110.4(3) . . ?
C46 C78 N1 100.7(3) . . ?
C37 C78 C44 109.3(4) . . ?
C46 C78 C44 112.0(3) . . ?
N1 C78 C44 111.2(3) . . ?
C76 C79 C23 121.9(4) . . ?
C76 C79 H79 119.1 . . ?
C23 C79 H79 119.1 . . ?
C14B_5d P1_5 C14A_5 108.3(5) . . ?
C14A_5 P1_5 C14B_5a 101.3(5) . . ?
C14B_5d P1_5 Cu1_4 101.3(5) . . ?
C14A_5 P1_5 Cu1_4 118.27(7) . . ?
C14B_5a P1_5 Cu1_4 99.6(5) . . ?
C12A_5 C1A_5 H1AA_5 109.5 . . ?
C12A_5 C1A_5 H1AB_5 109.5 . . ?
H1AA_5 C1A_5 H1AB_5 109.5 . . ?
C12A_5 C1A_5 H1AC_5 109.5 . . ?
H1AA_5 C1A_5 H1AC_5 109.5 . . ?
H1AB_5 C1A_5 H1AC_5 109.5 . . ?
C12A_5 C2A_5 C13A_5 122.4(2) . . ?
C12A_5 C2A_5 H2A_5 118.8 . . ?
C13A_5 C2A_5 H2A_5 118.8 . . ?
C12A_5 C2B_5 C13B_5 122.3(2) . . ?
C12A_5 C2B_5 H2B_5 118.8 . . ?
C13B_5 C2B_5 H2B_5 118.8 . . ?
C13A_5 C3A_5 H3AA_5 109.5 . . ?
C13A_5 C3A_5 H3AB_5 109.5 . . ?
H3AA_5 C3A_5 H3AB_5 109.5 . . ?
C13A_5 C3A_5 H3AC_5 109.5 . . ?
H3AA_5 C3A_5 H3AC_5 109.5 . . ?
H3AB_5 C3A_5 H3AC_5 109.5 . . ?
C13B_5 C3B_5 H3BA_5 109.5 . . ?
C13B_5 C3B_5 H3BB_5 109.5 . . ?
H3BA_5 C3B_5 H3BB_5 109.5 . . ?
C13B_5 C3B_5 H3BC_5 109.5 . . ?
H3BA_5 C3B_5 H3BC_5 109.5 . . ?
H3BB_5 C3B_5 H3BC_5 109.5 . . ?
C2B_5 C12A_5 C2A_5 117.2(2) . . ?
C2B_5 C12A_5 C1A_5 120.9(2) . . ?
C2A_5 C12A_5 C1A_5 121.8(2) . . ?
C2A_5 C13A_5 C14A_5 120.0(2) . . ?
C2A_5 C13A_5 C3A_5 117.7(2) . . ?
C14A_5 C13A_5 C3A_5 122.3(2) . . ?
C2B_5 C13B_5 C14A_5 120.2(2) . . ?
C2B_5 C13B_5 C3B_5 117.6(2) . . ?
C14A_5 C13B_5 C3B_5 122.2(2) . . ?
C13B_5 C14A_5 C13A_5 117.8(2) . . ?
C13B_5 C14A_5 P1_5 121.44(16) . . ?
C13A_5 C14A_5 P1_5 120.30(17) . . ?
C12B_5a C1B_5a H1BA_5a 109.5 . . ?
C12B_5a C1B_5a H1BB_5a 109.5 . . ?
H1BA_5a C1B_5a H1BB_5a 109.5 . . ?
C12B_5a C1B_5a H1BC_5a 109.5 . . ?
H1BA_5a C1B_5a H1BC_5a 109.5 . . ?
H1BB_5a C1B_5a H1BC_5a 109.5 . . ?
C12B_5a C2C_5a C13C_5a 122.9(7) . . ?
C12B_5a C2C_5a H2C_5a 118.6 . . ?
C13C_5a C2C_5a H2C_5a 118.6 . . ?
C12B_5a C2D_5a C13D_5a 120.9(7) . . ?
C12B_5a C2D_5a H2D_5a 119.5 . . ?
C13D_5a C2D_5a H2D_5a 119.5 . . ?
C13C_5a C3C_5a H3CA_5a 109.5 . . ?
C13C_5a C3C_5a H3CB_5a 109.5 . . ?
H3CA_5a C3C_5a H3CB_5a 109.5 . . ?
C13C_5a C3C_5a H3CC_5a 109.5 . . ?
H3CA_5a C3C_5a H3CC_5a 109.5 . . ?
H3CB_5a C3C_5a H3CC_5a 109.5 . . ?
C13D_5a C3D_5a H3DA_5a 109.5 . . ?
C13D_5a C3D_5a H3DB_5a 109.5 . . ?
H3DA_5a C3D_5a H3DB_5a 109.5 . . ?
C13D_5a C3D_5a H3DC_5a 109.5 . . ?
H3DA_5a C3D_5a H3DC_5a 109.5 . . ?
H3DB_5a C3D_5a H3DC_5a 109.5 . . ?
C2C_5a C12B_5a C2D_5a 118.0(6) . . ?
C2C_5a C12B_5a C1B_5a 121.0(7) . . ?
C2D_5a C12B_5a C1B_5a 121.0(8) . . ?
C2C_5a C13C_5a C14B_5a 119.3(8) . . ?
C2C_5a C13C_5a C3C_5a 118.8(8) . . ?
C14B_5a C13C_5a C3C_5a 121.9(9) . . ?
C2D_5a C13D_5a C14B_5a 120.5(8) . . ?
C2D_5a C13D_5a C3D_5a 117.4(8) . . ?
C14B_5a C13D_5a C3D_5a 122.0(8) . . ?
C13D_5a C14B_5a C13C_5a 118.3(9) . . ?
C13D_5a C14B_5a P1_5 116.6(8) . . ?
C13C_5a C14B_5a P1_5 125.1(8) . . ?
C12B_5d C1B_5d H1BD_5d 109.5 . . ?
C12B_5d C1B_5d H1BE_5d 109.5 . . ?
H1BD_5d C1B_5d H1BE_5d 109.5 . . ?
C12B_5d C1B_5d H1BF_5d 109.5 . . ?
H1BD_5d C1B_5d H1BF_5d 109.5 . . ?
H1BE_5d C1B_5d H1BF_5d 109.5 . . ?
C12B_5d C2C_5d C13C_5d 121.8(8) . . ?
C12B_5d C2C_5d H2CA_5d 119.1 . . ?
C13C_5d C2C_5d H2CA_5d 119.1 . . ?
C12B_5d C2D_5d C13D_5d 122.6(8) . . ?
C12B_5d C2D_5d H2DA_5d 118.7 . . ?
C13D_5d C2D_5d H2DA_5d 118.7 . . ?
C13C_5d C3C_5d H3CD_5d 109.5 . . ?
C13C_5d C3C_5d H3CE_5d 109.5 . . ?
H3CD_5d C3C_5d H3CE_5d 109.5 . . ?
C13C_5d C3C_5d H3CF_5d 109.5 . . ?
H3CD_5d C3C_5d H3CF_5d 109.5 . . ?
H3CE_5d C3C_5d H3CF_5d 109.5 . . ?
C13D_5d C3D_5d H3DD_5d 109.5 . . ?
C13D_5d C3D_5d H3DE_5d 109.5 . . ?
H3DD_5d C3D_5d H3DE_5d 109.5 . . ?
C13D_5d C3D_5d H3DF_5d 109.5 . . ?
H3DD_5d C3D_5d H3DF_5d 109.5 . . ?
H3DE_5d C3D_5d H3DF_5d 109.5 . . ?
C2C_5d C12B_5d C2D_5d 118.2(6) . . ?
C2C_5d C12B_5d C1B_5d 120.7(8) . . ?
C2D_5d C12B_5d C1B_5d 121.0(8) . . ?
C2C_5d C13C_5d C14B_5d 120.2(9) . . ?
C2C_5d C13C_5d C3C_5d 117.2(9) . . ?
C14B_5d C13C_5d C3C_5d 122.6(10) . . ?
C2D_5d C13D_5d C14B_5d 118.6(9) . . ?
C2D_5d C13D_5d C3D_5d 119.5(8) . . ?
C14B_5d C13D_5d C3D_5d 121.9(9) . . ?
C13C_5d C14B_5d C13D_5d 118.6(11) . . ?
C13C_5d C14B_5d P1_5 122.2(9) . . ?
C13D_5d C14B_5d P1_5 119.3(9) . . ?
C2_10a C1_10a H1A_10a 109.5 . . ?
C2_10a C1_10a H1B_10a 109.5 . . ?
H1A_10a C1_10a H1B_10a 109.5 . . ?
C2_10a C1_10a H1C_10a 109.5 . . ?
H1A_10a C1_10a H1C_10a 109.5 . . ?
H1B_10a C1_10a H1C_10a 109.5 . . ?
C1_10a C2_10a C3_10a 113.9(8) . . ?
C1_10a C2_10a H2A_10a 108.8 . . ?
C3_10a C2_10a H2A_10a 108.8 . . ?
C1_10a C2_10a H2AB_10a 108.8 . . ?
C3_10a C2_10a H2AB_10a 108.8 . . ?
H2A_10a C2_10a H2AB_10a 107.7 . . ?
C4_10a C3_10a C2_10a 115.7(12) . . ?
C4_10a C3_10a H3A_10a 108.4 . . ?
C2_10a C3_10a H3A_10a 108.4 . . ?
C4_10a C3_10a H3AB_10a 108.4 . . ?
C2_10a C3_10a H3AB_10a 108.4 . . ?
H3A_10a C3_10a H3AB_10a 107.4 . . ?
C5_10a C4_10a C3_10a 99.9(17) . . ?
C5_10a C4_10a H4A_10a 111.8 . . ?
C3_10a C4_10a H4A_10a 111.8 . . ?
C5_10a C4_10a H4AB_10a 111.8 . . ?
C3_10a C4_10a H4AB_10a 111.8 . . ?
H4A_10a C4_10a H4AB_10a 109.5 . . ?
C4_10a C5_10a H5A_10a 109.5 . . ?
C4_10a C5_10a H5B_10a 109.5 . . ?
H5A_10a C5_10a H5B_10a 109.5 . . ?
C4_10a C5_10a H5C_10a 109.5 . . ?
H5A_10a C5_10a H5C_10a 109.5 . . ?
H5B_10a C5_10a H5C_10a 109.5 . . ?
C2_11b C1_11b H1A_11b 109.5 . . ?
C2_11b C1_11b H1B_11b 109.5 . . ?
H1A_11b C1_11b H1B_11b 109.5 . . ?
C2_11b C1_11b H1C_11b 109.5 . . ?
H1A_11b C1_11b H1C_11b 109.5 . . ?
H1B_11b C1_11b H1C_11b 109.5 . . ?
C1_11b C2_11b C3_11b 116(2) . . ?
C1_11b C2_11b H2A_11b 108.3 . . ?
C3_11b C2_11b H2A_11b 108.3 . . ?
C1_11b C2_11b H2AB_11b 108.3 . . ?
C3_11b C2_11b H2AB_11b 108.3 . . ?
H2A_11b C2_11b H2AB_11b 107.4 . . ?
C4_11b C3_11b C2_11b 110.4(18) . . ?
C4_11b C3_11b H3A_11b 109.6 . . ?
C2_11b C3_11b H3A_11b 109.6 . . ?
C4_11b C3_11b H3AB_11b 109.6 . . ?
C2_11b C3_11b H3AB_11b 109.6 . . ?
H3A_11b C3_11b H3AB_11b 108.1 . . ?
C3_11b C4_11b C5_11b 104.4(16) . . ?
C3_11b C4_11b H4A_11b 110.9 . . ?
C5_11b C4_11b H4A_11b 110.9 . . ?
C3_11b C4_11b H4AB_11b 110.9 . . ?
C5_11b C4_11b H4AB_11b 110.9 . . ?
H4A_11b C4_11b H4AB_11b 108.9 . . ?
C4_11b C5_11b H5A_11b 109.5 . . ?
C4_11b C5_11b H5B_11b 109.5 . . ?
H5A_11b C5_11b H5B_11b 109.5 . . ?
C4_11b C5_11b H5C_11b 109.5 . . ?
H5A_11b C5_11b H5C_11b 109.5 . . ?
H5B_11b C5_11b H5C_11b 109.5 . . ?

loop_
_geom_torsion_atom_site_label_1
_geom_torsion_atom_site_label_2
_geom_torsion_atom_site_label_3
_geom_torsion_atom_site_label_4
_geom_torsion
_geom_torsion_site_symmetry_1
_geom_torsion_site_symmetry_2
_geom_torsion_site_symmetry_3
_geom_torsion_site_symmetry_4
_geom_torsion_publ_flag
C13A_2 C2A_2 C12A_2 C2B_2 0.5(4) . . . . ?
C13A_2 C2A_2 C12A_2 C1A_2 179.3(3) . . . . ?
C13B_2 C2B_2 C12A_2 C2A_2 -0.9(3) . . . . ?
C13B_2 C2B_2 C12A_2 C1A_2 -179.8(2) . . . . ?
C13D_2 C2D_2 C12B_2 C2C_2 0.2(4) . . . . ?
C13D_2 C2D_2 C12B_2 C1B_2 -178.4(2) . . . . ?
C13C_2 C2C_2 C12B_2 C2D_2 -1.8(4) . . . . ?
C13C_2 C2C_2 C12B_2 C1B_2 176.8(2) . . . . ?
C12A_2 C2A_2 C13A_2 C14A_2 1.9(4) . . . . ?
C12A_2 C2A_2 C13A_2 C3A_2 -174.4(3) . . . . ?
C12A_2 C2B_2 C13B_2 C14A_2 -1.0(3) . . . . ?
C12A_2 C2B_2 C13B_2 C3B_2 174.7(2) . . . . ?
C12B_2 C2C_2 C13C_2 C14B_2 2.2(4) . . . . ?
C12B_2 C2C_2 C13C_2 C3C_2 -178.2(2) . . . . ?
C12B_2 C2D_2 C13D_2 C14B_2 1.1(4) . . . . ?
C12B_2 C2D_2 C13D_2 C3D_2 -177.8(2) . . . . ?
C2B_2 C13B_2 C14A_2 C13A_2 3.3(3) . . . . ?
C3B_2 C13B_2 C14A_2 C13A_2 -172.2(2) . . . . ?
C2B_2 C13B_2 C14A_2 P1_2 173.51(16) . . . . ?
C3B_2 C13B_2 C14A_2 P1_2 -2.0(3) . . . . ?
C2A_2 C13A_2 C14A_2 C13B_2 -3.7(3) . . . . ?
C3A_2 C13A_2 C14A_2 C13B_2 172.4(2) . . . . ?
C2A_2 C13A_2 C14A_2 P1_2 -173.83(18) . . . . ?
C3A_2 C13A_2 C14A_2 P1_2 2.2(3) . . . . ?
C14B_2 P1_2 C14A_2 C13B_2 147.50(17) . . . . ?
Cu1_1 P1_2 C14A_2 C13B_2 32.43(19) . . . . ?
C14B_2 P1_2 C14A_2 C13A_2 -42.6(2) . . . . ?
Cu1_1 P1_2 C14A_2 C13A_2 -157.67(16) . . . . ?
C2D_2 C13D_2 C14B_2 C13C_2 -0.7(3) . . . . ?
C3D_2 C13D_2 C14B_2 C13C_2 178.1(2) . . . . ?
C2D_2 C13D_2 C14B_2 P1_2 177.24(18) . . . . ?
C3D_2 C13D_2 C14B_2 P1_2 -4.0(3) . . . . ?
C2C_2 C13C_2 C14B_2 C13D_2 -0.9(3) . . . . ?
C3C_2 C13C_2 C14B_2 C13D_2 179.5(2) . . . . ?
C2C_2 C13C_2 C14B_2 P1_2 -178.68(18) . . . . ?
C3C_2 C13C_2 C14B_2 P1_2 1.8(3) . . . . ?
C14A_2 P1_2 C14B_2 C13D_2 133.78(18) . . . . ?
Cu1_1 P1_2 C14B_2 C13D_2 -101.52(17) . . . . ?
C14A_2 P1_2 C14B_2 C13C_2 -48.5(2) . . . . ?
Cu1_1 P1_2 C14B_2 C13C_2 76.23(19) . . . . ?
C19A_3 C10A_3 C11_3 C10B_3 1.0(4) . . . . ?
C19B_3 C10B_3 C11_3 C10A_3 -1.1(4) . . . . ?
C18_3 N1_3 C15_3 C16_3 -173.00(17) . . . . ?
C17_3 N1_3 C15_3 C16_3 3.2(2) . . . . ?
C18_3 N1_3 C15_3 Cu1_1 1.3(3) . . . . ?
C17_3 N1_3 C15_3 Cu1_1 177.51(13) . . . . ?
N1_3 C15_3 C16_3 C5_3 -10.5(2) . . . . ?
Cu1_1 C15_3 C16_3 C5_3 174.96(14) . . . . ?
N1_3 C15_3 C16_3 C4A_3 105.40(18) . . . . ?
Cu1_1 C15_3 C16_3 C4A_3 -69.1(2) . . . . ?
N1_3 C15_3 C16_3 C4B_3 -133.49(19) . . . . ?
Cu1_1 C15_3 C16_3 C4B_3 52.0(2) . . . . ?
C17_3 C5_3 C16_3 C15_3 13.9(2) . . . . ?
C17_3 C5_3 C16_3 C4A_3 -99.9(2) . . . . ?
C17_3 C5_3 C16_3 C4B_3 139.0(2) . . . . ?
C20A_3 C4A_3 C16_3 C15_3 72.8(2) . . . . ?
C20A_3 C4A_3 C16_3 C5_3 -174.43(18) . . . . ?
C20A_3 C4A_3 C16_3 C4B_3 -51.9(2) . . . . ?
C20B_3 C4B_3 C16_3 C15_3 -72.2(3) . . . . ?
C23_3 C4B_3 C16_3 C15_3 58.0(3) . . . . ?
C20B_3 C4B_3 C16_3 C5_3 168.67(19) . . . . ?
C23_3 C4B_3 C16_3 C5_3 -61.2(3) . . . . ?
C20B_3 C4B_3 C16_3 C4A_3 47.5(2) . . . . ?
C23_3 C4B_3 C16_3 C4A_3 177.63(19) . . . . ?
C16_3 C5_3 C17_3 C6B_3 -131.0(2) . . . . ?
C16_3 C5_3 C17_3 C6A_3 106.1(2) . . . . ?
C16_3 C5_3 C17_3 N1_3 -11.7(2) . . . . ?
C15_3 N1_3 C17_3 C6B_3 125.9(2) . . . . ?
C18_3 N1_3 C17_3 C6B_3 -57.9(2) . . . . ?
C15_3 N1_3 C17_3 C5_3 5.6(2) . . . . ?
C18_3 N1_3 C17_3 C5_3 -178.16(17) . . . . ?
C15_3 N1_3 C17_3 C6A_3 -113.7(2) . . . . ?
C18_3 N1_3 C17_3 C6A_3 62.5(3) . . . . ?
C15_3 N1_3 C18_3 C19B_3 -93.7(2) . . . . ?
C17_3 N1_3 C18_3 C19B_3 90.2(2) . . . . ?
C15_3 N1_3 C18_3 C19A_3 84.8(2) . . . . ?
C17_3 N1_3 C18_3 C19A_3 -91.3(2) . . . . ?
C11_3 C10A_3 C19A_3 C18_3 1.4(3) . . . . ?
C11_3 C10A_3 C19A_3 C8A_3 -173.7(2) . . . . ?
C19B_3 C18_3 C19A_3 C10A_3 -3.7(3) . . . . ?
N1_3 C18_3 C19A_3 C10A_3 177.82(19) . . . . ?
C19B_3 C18_3 C19A_3 C8A_3 171.1(2) . . . . ?
N1_3 C18_3 C19A_3 C8A_3 -7.4(3) . . . . ?
C7A_3 C8A_3 C19A_3 C10A_3 67.2(3) . . . . ?
C9A_3 C8A_3 C19A_3 C10A_3 -55.9(3) . . . . ?
C7A_3 C8A_3 C19A_3 C18_3 -107.6(2) . . . . ?
C9A_3 C8A_3 C19A_3 C18_3 129.4(2) . . . . ?
C11_3 C10B_3 C19B_3 C18_3 -1.2(3) . . . . ?
C11_3 C10B_3 C19B_3 C8B_3 174.0(2) . . . . ?
C19A_3 C18_3 C19B_3 C10B_3 3.6(3) . . . . ?
N1_3 C18_3 C19B_3 C10B_3 -177.91(19) . . . . ?
C19A_3 C18_3 C19B_3 C8B_3 -171.3(2) . . . . ?
N1_3 C18_3 C19B_3 C8B_3 7.1(3) . . . . ?
C7B_3 C8B_3 C19B_3 C10B_3 -68.7(3) . . . . ?
C9B_3 C8B_3 C19B_3 C10B_3 54.7(3) . . . . ?
C7B_3 C8B_3 C19B_3 C18_3 106.2(3) . . . . ?
C9B_3 C8B_3 C19B_3 C18_3 -130.4(2) . . . . ?
C16_3 C4A_3 C20A_3 C22_3 -178.34(19) . . . . ?
C16_3 C4A_3 C20A_3 C21_3 57.5(2) . . . . ?
C23_3 C4B_3 C20B_3 C21_3 176.3(2) . . . . ?
C16_3 C4B_3 C20B_3 C21_3 -52.7(3) . . . . ?
C4B_3 C20B_3 C21_3 C20A_3 57.8(3) . . . . ?
C22_3 C20A_3 C21_3 C20B_3 178.6(2) . . . . ?
C4A_3 C20A_3 C21_3 C20B_3 -58.0(2) . . . . ?
C20B_3 C4B_3 C23_3 C24A_3 38.6(3) . . . . ?
C16_3 C4B_3 C23_3 C24A_3 -91.6(3) . . . . ?
C20B_3 C4B_3 C23_3 C24B_3 -85.9(3) . . . . ?
C16_3 C4B_3 C23_3 C24B_3 143.9(3) . . . . ?
C9 N2 C1 C63 -171.5(2) . . . . ?
C8 N2 C1 C63 5.9(3) . . . . ?
C9 N2 C1 Cu1_4 5.9(3) . . . . ?
C8 N2 C1 Cu1_4 -176.76(18) . . . . ?
C1 N2 C8 C15 -118.5(3) . . . . ?
C9 N2 C8 C15 58.9(3) . . . . ?
C1 N2 C8 C42 121.8(3) . . . . ?
C9 N2 C8 C42 -60.8(3) . . . . ?
C1 N2 C8 C34 3.0(3) . . . . ?
C9 N2 C8 C34 -179.6(2) . . . . ?
C1 N2 C9 C61 87.8(3) . . . . ?
C8 N2 C9 C61 -89.4(3) . . . . ?
C1 N2 C9 C69 -91.7(3) . . . . ?
C8 N2 C9 C69 91.1(3) . . . . ?
C27 C12 C17 C20 172.4(3) . . . . ?
C63 C12 C17 C20 -55.1(3) . . . . ?
C12 C17 C20 C73 57.1(3) . . . . ?
C17 C12 C27 C33 50.8(4) . . . . ?
C63 C12 C27 C33 -79.0(3) . . . . ?
C17 C12 C27 C53 -73.8(3) . . . . ?
C63 C12 C27 C53 156.4(3) . . . . ?
C15 C8 C34 C63 109.9(3) . . . . ?
C42 C8 C34 C63 -127.7(3) . . . . ?
N2 C8 C34 C63 -10.3(3) . . . . ?
N2 C1 C63 C67 103.4(2) . . . . ?
Cu1_4 C1 C63 C67 -74.0(2) . . . . ?
N2 C1 C63 C34 -12.0(3) . . . . ?
Cu1_4 C1 C63 C34 170.6(2) . . . . ?
N2 C1 C63 C12 -136.4(3) . . . . ?
Cu1_4 C1 C63 C12 46.2(4) . . . . ?
C8 C34 C63 C1 13.8(3) . . . . ?
C8 C34 C63 C67 -99.3(3) . . . . ?
C8 C34 C63 C12 141.6(3) . . . . ?
C17 C12 C63 C1 -68.5(4) . . . . ?
C27 C12 C63 C1 62.0(3) . . . . ?
C17 C12 C63 C67 50.8(3) . . . . ?
C27 C12 C63 C67 -178.7(2) . . . . ?
C17 C12 C63 C34 170.9(3) . . . . ?
C27 C12 C63 C34 -58.6(3) . . . . ?
C1 C63 C67 C73 71.4(3) . . . . ?
C34 C63 C67 C73 -176.6(2) . . . . ?
C12 C63 C67 C73 -55.0(3) . . . . ?
C69 C14 C68 C70 -1.7(5) . . . . ?
C68 C14 C69 C9 -1.2(4) . . . . ?
C68 C14 C69 C35 174.9(3) . . . . ?
C61 C9 C69 C14 4.1(3) . . . . ?
N2 C9 C69 C14 -176.4(2) . . . . ?
C61 C9 C69 C35 -171.9(2) . . . . ?
N2 C9 C69 C35 7.6(3) . . . . ?
C56 C35 C69 C14 52.6(4) . . . . ?
C75 C35 C69 C14 -69.1(3) . . . . ?
C56 C35 C69 C9 -131.6(3) . . . . ?
C75 C35 C69 C9 106.8(3) . . . . ?
C14 C68 C70 C61 1.9(5) . . . . ?
C17 C20 C73 C67 -56.1(3) . . . . ?
C17 C20 C73 C52 179.4(3) . . . . ?
C63 C67 C73 C20 58.1(3) . . . . ?
C63 C67 C73 C52 -177.8(3) . . . . ?
C29 N1 C7 C64 -175.9(3) . . . . ?
C78 N1 C7 C64 2.3(3) . . . . ?
C29 N1 C7 Cu1_6 3.3(4) . . . . ?
C78 N1 C7 Cu1_6 -178.5(2) . . . . ?
C18 P2 C13 C22 138.0(3) . . . . ?
Cu1_6 P2 C13 C22 24.8(3) . . . . ?
C18 P2 C13 C19 -51.5(3) . . . . ?
Cu1_6 P2 C13 C19 -164.72(18) . . . . ?
C13 P2 C18 C23 -50.7(3) . . . . ?
Cu1_6 P2 C18 C23 73.0(3) . . . . ?
C13 P2 C18 C36 130.0(3) . . . . ?
Cu1_6 P2 C18 C36 -106.3(3) . . . . ?
C22 C13 C19 C31 -3.5(4) . . . . ?
P2 C13 C19 C31 -174.4(2) . . . . ?
C22 C13 C19 C38 172.2(3) . . . . ?
P2 C13 C19 C38 1.4(4) . . . . ?
C19 C13 C22 C77 3.5(5) . . . . ?
P2 C13 C22 C77 174.0(3) . . . . ?
C19 C13 C22 C49 -173.2(4) . . . . ?
P2 C13 C22 C49 -2.7(5) . . . . ?
C36 C18 C23 C79 -1.8(5) . . . . ?
P2 C18 C23 C79 178.9(2) . . . . ?
C36 C18 C23 C47 176.2(3) . . . . ?
P2 C18 C23 C47 -3.1(4) . . . . ?
C7 N1 C29 C71 -90.4(4) . . . . ?
C78 N1 C29 C71 91.5(3) . . . . ?
C7 N1 C29 C72 88.3(4) . . . . ?
C78 N1 C29 C72 -89.8(4) . . . . ?
C64 C25 C30 C43 55.4(4) . . . . ?
C64 C25 C30 C57 -179.0(4) . . . . ?
C77 C16 C31 C19 0.7(5) . . . . ?
C74 C16 C31 C19 179.7(4) . . . . ?
C13 C19 C31 C16 1.5(5) . . . . ?
C38 C19 C31 C16 -174.4(3) . . . . ?
C23 C18 C36 C40 2.0(5) . . . . ?
P2 C18 C36 C40 -178.7(3) . . . . ?
C23 C18 C36 C41 -179.4(3) . . . . ?
P2 C18 C36 C41 0.0(5) . . . . ?
C72 C28 C39 C24 1.3(6) . . . . ?
C71 C24 C39 C28 -1.4(5) . . . . ?
C18 C36 C40 C76 -0.5(6) . . . . ?
C41 C36 C40 C76 -179.2(4) . . . . ?
C25 C30 C43 C48 -56.0(4) . . . . ?
C57 C30 C43 C48 179.6(4) . . . . ?
C30 C43 C48 C26 56.4(4) . . . . ?
C64 C26 C48 C43 -52.7(4) . . . . ?
C66 C26 C48 C43 176.4(3) . . . . ?
C68 C70 C61 C9 0.8(4) . . . . ?
C68 C70 C61 C11 -176.1(3) . . . . ?
C69 C9 C61 C70 -3.9(3) . . . . ?
N2 C9 C61 C70 176.6(2) . . . . ?
C69 C9 C61 C11 172.9(2) . . . . ?
N2 C9 C61 C11 -6.6(3) . . . . ?
C80 C11 C61 C70 73.2(3) . . . . ?
C32 C11 C61 C70 -51.2(3) . . . . ?
C80 C11 C61 C9 -103.5(3) . . . . ?
C32 C11 C61 C9 132.1(3) . . . . ?
N1 C7 C64 C26 -131.5(3) . . . . ?
Cu1_6 C7 C64 C26 49.3(4) . . . . ?
N1 C7 C64 C46 -9.6(3) . . . . ?
Cu1_6 C7 C64 C46 171.2(2) . . . . ?
N1 C7 C64 C25 107.9(3) . . . . ?
Cu1_6 C7 C64 C25 -71.3(3) . . . . ?
C48 C26 C64 C7 -72.8(4) . . . . ?
C66 C26 C64 C7 57.0(4) . . . . ?
C48 C26 C64 C46 168.9(3) . . . . ?
C66 C26 C64 C46 -61.2(4) . . . . ?
C48 C26 C64 C25 46.8(3) . . . . ?
C66 C26 C64 C25 176.7(3) . . . . ?
C78 C46 C64 C7 13.2(4) . . . . ?
C78 C46 C64 C26 137.1(3) . . . . ?
C78 C46 C64 C25 -101.8(3) . . . . ?
C30 C25 C64 C7 73.9(4) . . . . ?
C30 C25 C64 C26 -50.1(4) . . . . ?
C30 C25 C64 C46 -172.6(3) . . . . ?
C48 C26 C66 C51 34.2(4) . . . . ?
C64 C26 C66 C51 -96.2(4) . . . . ?
C48 C26 C66 C54 -90.8(4) . . . . ?
C64 C26 C66 C54 138.8(3) . . . . ?
C39 C24 C71 C29 -1.2(5) . . . . ?
C39 C24 C71 C65 173.6(3) . . . . ?
C72 C29 C71 C24 4.3(5) . . . . ?
N1 C29 C71 C24 -177.1(3) . . . . ?
C72 C29 C71 C65 -170.3(3) . . . . ?
N1 C29 C71 C65 8.3(4) . . . . ?
C58 C65 C71 C24 55.1(4) . . . . ?
C21 C65 C71 C24 -67.4(4) . . . . ?
C58 C65 C71 C29 -130.3(4) . . . . ?
C21 C65 C71 C29 107.1(3) . . . . ?
C39 C28 C72 C29 1.6(6) . . . . ?
C39 C28 C72 C45 -173.7(4) . . . . ?
C71 C29 C72 C28 -4.4(5) . . . . ?
N1 C29 C72 C28 176.9(3) . . . . ?
C71 C29 C72 C45 170.5(4) . . . . ?
N1 C29 C72 C45 -8.1(5) . . . . ?
C59 C45 C72 C28 69.6(5) . . . . ?
C55 C45 C72 C28 -54.3(5) . . . . ?
C59 C45 C72 C29 -105.3(4) . . . . ?
C55 C45 C72 C29 130.8(4) . . . . ?
C36 C40 C76 C79 -1.1(6) . . . . ?
C36 C40 C76 C50 178.6(4) . . . . ?
C31 C16 C77 C22 -0.8(5) . . . . ?
C74 C16 C77 C22 -179.9(4) . . . . ?
C13 C22 C77 C16 -1.3(5) . . . . ?
C49 C22 C77 C16 175.6(4) . . . . ?
C64 C46 C78 C37 -129.3(3) . . . . ?
C64 C46 C78 N1 -11.4(4) . . . . ?
C64 C46 C78 C44 106.8(4) . . . . ?
C7 N1 C78 C37 125.8(3) . . . . ?
C29 N1 C78 C37 -56.0(4) . . . . ?
C7 N1 C78 C46 6.0(4) . . . . ?
C29 N1 C78 C46 -175.7(3) . . . . ?
C7 N1 C78 C44 -112.8(4) . . . . ?
C29 N1 C78 C44 65.5(5) . . . . ?
C40 C76 C79 C23 1.3(5) . . . . ?
C50 C76 C79 C23 -178.4(3) . . . . ?
C18 C23 C79 C76 0.2(5) . . . . ?
C47 C23 C79 C76 -177.9(3) . . . . ?
C13B_5 C2B_5 C12A_5 C2A_5 -1.0(3) . . . . ?
C13B_5 C2B_5 C12A_5 C1A_5 179.2(2) . . . . ?
C13A_5 C2A_5 C12A_5 C2B_5 -0.9(3) . . . . ?
C13A_5 C2A_5 C12A_5 C1A_5 178.9(2) . . . . ?
C12A_5 C2A_5 C13A_5 C14A_5 3.1(3) . . . . ?
C12A_5 C2A_5 C13A_5 C3A_5 -173.9(2) . . . . ?
C12A_5 C2B_5 C13B_5 C14A_5 0.6(3) . . . . ?
C12A_5 C2B_5 C13B_5 C3B_5 179.3(2) . . . . ?
C2B_5 C13B_5 C14A_5 C13A_5 1.5(3) . . . . ?
C3B_5 C13B_5 C14A_5 C13A_5 -177.1(2) . . . . ?
C2B_5 C13B_5 C14A_5 P1_5 173.44(17) . . . . ?
C3B_5 C13B_5 C14A_5 P1_5 -5.2(3) . . . . ?
C2A_5 C13A_5 C14A_5 C13B_5 -3.3(3) . . . . ?
C3A_5 C13A_5 C14A_5 C13B_5 173.6(2) . . . . ?
C2A_5 C13A_5 C14A_5 P1_5 -175.33(16) . . . . ?
C3A_5 C13A_5 C14A_5 P1_5 1.5(3) . . . . ?
C14B_5d P1_5 C14A_5 C13B_5 140.1(6) . . . . ?
C14B_5a P1_5 C14A_5 C13B_5 133.2(5) . . . . ?
Cu1_4 P1_5 C14A_5 C13B_5 25.7(2) . . . . ?
C14B_5d P1_5 C14A_5 C13A_5 -48.1(6) . . . . ?
C14B_5a P1_5 C14A_5 C13A_5 -55.1(5) . . . . ?
Cu1_4 P1_5 C14A_5 C13A_5 -162.53(14) . . . . ?
C13C_5a C2C_5a C12B_5a C2D_5a 0.4(11) . . . . ?
C13C_5a C2C_5a C12B_5a C1B_5a -178.0(9) . . . . ?
C13D_5a C2D_5a C12B_5a C2C_5a -2.4(11) . . . . ?
C13D_5a C2D_5a C12B_5a C1B_5a 176.1(9) . . . . ?
C12B_5a C2C_5a C13C_5a C14B_5a 2.3(12) . . . . ?
C12B_5a C2C_5a C13C_5a C3C_5a -177.9(10) . . . . ?
C12B_5a C2D_5a C13D_5a C14B_5a 1.6(12) . . . . ?
C12B_5a C2D_5a C13D_5a C3D_5a -175.7(9) . . . . ?
C2D_5a C13D_5a C14B_5a C13C_5a 1.0(12) . . . . ?
C3D_5a C13D_5a C14B_5a C13C_5a 178.3(10) . . . . ?
C2D_5a C13D_5a C14B_5a P1_5 -178.2(10) . . . . ?
C3D_5a C13D_5a C14B_5a P1_5 -1.0(12) . . . . ?
C2C_5a C13C_5a C14B_5a C13D_5a -2.9(11) . . . . ?
C3C_5a C13C_5a C14B_5a C13D_5a 177.2(11) . . . . ?
C2C_5a C13C_5a C14B_5a P1_5 176.2(11) . . . . ?
C3C_5a C13C_5a C14B_5a P1_5 -3.6(14) . . . . ?
C14A_5 P1_5 C14B_5a C13D_5a 133.8(7) . . . . ?
Cu1_4 P1_5 C14B_5a C13D_5a -104.7(8) . . . . ?
C14A_5 P1_5 C14B_5a C13C_5a -45.4(9) . . . . ?
Cu1_4 P1_5 C14B_5a C13C_5a 76.2(9) . . . . ?
C13C_5d C2C_5d C12B_5d C2D_5d 0.7(13) . . . . ?
C13C_5d C2C_5d C12B_5d C1B_5d -177.0(11) . . . . ?
C13D_5d C2D_5d C12B_5d C2C_5d -1.8(13) . . . . ?
C13D_5d C2D_5d C12B_5d C1B_5d 175.9(10) . . . . ?
C12B_5d C2C_5d C13C_5d C14B_5d 0.7(14) . . . . ?
C12B_5d C2C_5d C13C_5d C3C_5d -178.5(11) . . . . ?
C12B_5d C2D_5d C13D_5d C14B_5d 1.3(13) . . . . ?
C12B_5d C2D_5d C13D_5d C3D_5d -176.9(10) . . . . ?
C2C_5d C13C_5d C14B_5d C13D_5d -1.2(13) . . . . ?
C3C_5d C13C_5d C14B_5d C13D_5d 178.0(12) . . . . ?
C2C_5d C13C_5d C14B_5d P1_5 -179.8(12) . . . . ?
C3C_5d C13C_5d C14B_5d P1_5 -0.7(15) . . . . ?
C2D_5d C13D_5d C14B_5d C13C_5d 0.2(12) . . . . ?
C3D_5d C13D_5d C14B_5d C13C_5d 178.3(11) . . . . ?
C2D_5d C13D_5d C14B_5d P1_5 178.9(11) . . . . ?
C3D_5d C13D_5d C14B_5d P1_5 -3.0(14) . . . . ?
C14A_5 P1_5 C14B_5d C13C_5d -47.8(10) . . . . ?
Cu1_4 P1_5 C14B_5d C13C_5d 77.3(10) . . . . ?
C14A_5 P1_5 C14B_5d C13D_5d 133.6(8) . . . . ?
Cu1_4 P1_5 C14B_5d C13D_5d -101.3(9) . . . . ?
C1_10a C2_10a C3_10a C4_10a -179.1(11) . . . . ?
C2_10a C3_10a C4_10a C5_10a -177.4(15) . . . . ?
C1_11b C2_11b C3_11b C4_11b 174.2(18) . . . . ?
C2_11b C3_11b C4_11b C5_11b -178.3(15) . . . . ?

_shelx_res_file
;

    ACA_PCRX1065_PCRB1043_sq.res created by SHELXL-2014/7


TITL aca_pcrx1065_pcrb1043_a.res in P2(1)
CELL  1.54178   12.2041   20.6661   27.1497    90.000   101.317    90.000
ZERR        6    0.0004    0.0007    0.0008     0.000     0.001     0.000
LATT  -1
SYMM             - X ,    0.50000 + Y ,            - Z
SFAC  C  H  CU  N  P
UNIT 280 414 6 6 6
LIST 4 ! automatically inserted. Change 6 to 4 for CHECKCIF!!
TEMP  -173
SIZE    0.0230    0.0470    0.1060
L.S. 100 0    7
ACTA TABS
REM CGLS 30
REM GEOMETRY RESTRAINTS FOR DISORERED BIS(1,3,5-trimethylPHENYL)PHOSPHINE
REM Produced by Grade Web Server http://grade.globalphasing.org
REM --------- service provided by Global Phasing Ltd. ---------
REM
REM GEN: Generated by GRADE 1.2.21 (Feb 03 2022)
REM GEN: from mol2 file
REM GEN: using MOGUL 2022.2.0(353909), CSD as543be, with quantum mechanics RM1
REM Compound InChI NBXSLXZWWHEDPI-UHFFFAOYSA-N
REM Compound full name PTS
REM
REM Number of restraints found:
REM Bond lengths
REM     lengths/sigmas set by mogul                14
REM     bonds to hydrogen set to neutron values    22
REM     bonds lengths set by partial QM             6
REM Bond Angles
REM     angles/sigmas set by mogul                 24
REM     non-H angles set by partial QM              5
REM     H bond angles set by partial QM            44
REM Trigonal planes (atoms bonded to 3 others that are held flat)
REM     trigonal atoms from 3 mogul bond angles     6
REM     atoms NOT trigonal from 3 mogul angles      0
REM     trigonal atoms from partial QM              6
REM     atoms not trigonal from partial QM          0
REM Torsions and 1-4 planes
REM     bonds where mogul states cis/trans          0
REM     bonds mogul indicates flat                  0
REM     bonds mogul indicates 3-fold staggered      0
REM     bonds mogul indicates not flat              0
REM     in flat 5/6 membered rings after PQM       12
REM     other flat bonds after partial QM           0
REM     sp3-sp3 set 3-fold staggered by QM          0
REM     All other torsions (unrestrained)           8
REM Total charge set to -1
REM Bonds defined by QM have a sigma set to 0.030 Angs
REM Angles defined by QM have a sigma set to 3.0 degrees

REM grade-cif2shelx output
REM Version: 0.0.5 <Dec 20 2013>
REM grade-cif2shelx extracts restraints from a grade CIF file
REM and translates them into SHELX syntax.
REM authors Oliver Smart and Julian Holstein.

REM bonds:
DFIX_PTS 1.768 0.030 C14A P1
DFIX_PTS 1.768 0.030 C14B P1
DFIX_PTS 1.508 0.008 C12A C1A
DFIX_PTS 1.508 0.008 C12B C1B
DFIX_PTS 1.388 0.009 C12A C2A
DFIX_PTS 1.391 0.007 C13A C2A
DFIX_PTS 1.388 0.009 C12A C2B
DFIX_PTS 1.391 0.007 C13B C2B
DFIX_PTS 1.388 0.009 C12B C2C
DFIX_PTS 1.391 0.007 C13C C2C
DFIX_PTS 1.388 0.009 C12B C2D
DFIX_PTS 1.391 0.007 C13D C2D
DFIX_PTS 1.507 0.008 C13A C3A
DFIX_PTS 1.507 0.008 C13B C3B
DFIX_PTS 1.507 0.008 C13C C3C
DFIX_PTS 1.507 0.008 C13D C3D
DFIX_PTS 1.410 0.030 C13A C14A
DFIX_PTS 1.413 0.030 C13B C14A
DFIX_PTS 1.410 0.030 C13C C14B
DFIX_PTS 1.413 0.030 C13D C14B

REM angles SHELX uses 1,3 distance restraints for angles,
REM these are derived by trig from the grade angle and two bond lengths:
REM C14A P1 C14B ang=105.9,3.0 b12=1.768,0.030 b23=1.768,0.030
DANG_PTS 2.822 0.065 C14A C14B
REM C12A C2A C13A ang=122.2,0.6 b12=1.388,0.009 b23=1.391,0.007
DANG_PTS 2.433 0.012 C12A C13A
REM C12A C2B C13B ang=122.2,0.6 b12=1.388,0.009 b23=1.391,0.007
DANG_PTS 2.433 0.012 C12A C13B
REM C12B C2C C13C ang=122.2,0.6 b12=1.388,0.009 b23=1.391,0.007
DANG_PTS 2.433 0.012 C12B C13C
REM C12B C2D C13D ang=122.2,0.6 b12=1.388,0.009 b23=1.391,0.007
DANG_PTS 2.433 0.012 C12B C13D
REM C1A C12A C2A ang=120.9,0.7 b12=1.508,0.008 b23=1.388,0.009
DANG_PTS 2.520 0.014 C1A C2A
REM C1A C12A C2B ang=120.9,0.7 b12=1.508,0.008 b23=1.388,0.009
DANG_PTS 2.520 0.014 C1A C2B
REM C2A C12A C2B ang=118.1,0.7 b12=1.388,0.009 b23=1.388,0.009
DANG_PTS 2.381 0.014 C2A C2B
REM C1B C12B C2C ang=120.9,0.7 b12=1.508,0.008 b23=1.388,0.009
DANG_PTS 2.520 0.014 C1B C2C
REM C1B C12B C2D ang=120.9,0.7 b12=1.508,0.008 b23=1.388,0.009
DANG_PTS 2.520 0.014 C1B C2D
REM C2C C12B C2D ang=118.1,0.7 b12=1.388,0.009 b23=1.388,0.009
DANG_PTS 2.381 0.014 C2C C2D
REM C2A C13A C3A ang=119.4,1.6 b12=1.391,0.007 b23=1.507,0.008
DANG_PTS 2.503 0.022 C2A C3A
REM C14A C13A C2A ang=119.3,0.4 b12=1.410,0.030 b23=1.391,0.007
DANG_PTS 2.417 0.027 C14A C2A
REM C14A C13A C3A ang=121.9,0.7 b12=1.410,0.030 b23=1.507,0.008
DANG_PTS 2.550 0.028 C14A C3A
REM C2B C13B C3B ang=119.4,1.6 b12=1.391,0.007 b23=1.507,0.008
DANG_PTS 2.503 0.022 C2B C3B
REM C14A C13B C2B ang=119.3,0.4 b12=1.413,0.030 b23=1.391,0.007
DANG_PTS 2.420 0.027 C14A C2B
REM C14A C13B C3B ang=121.9,0.7 b12=1.413,0.030 b23=1.507,0.008
DANG_PTS 2.553 0.028 C14A C3B
REM C2C C13C C3C ang=119.4,1.6 b12=1.391,0.007 b23=1.507,0.008
DANG_PTS 2.503 0.022 C2C C3C
REM C14B C13C C2C ang=119.3,0.4 b12=1.410,0.030 b23=1.391,0.007
DANG_PTS 2.417 0.027 C14B C2C
REM C14B C13C C3C ang=121.9,0.7 b12=1.410,0.030 b23=1.507,0.008
DANG_PTS 2.550 0.028 C14B C3C
REM C2D C13D C3D ang=119.4,1.6 b12=1.391,0.007 b23=1.507,0.008
DANG_PTS 2.503 0.022 C2D C3D
REM C14B C13D C2D ang=119.3,0.4 b12=1.413,0.030 b23=1.391,0.007
DANG_PTS 2.420 0.027 C14B C2D
REM C14B C13D C3D ang=121.9,0.7 b12=1.413,0.030 b23=1.507,0.008
DANG_PTS 2.553 0.028 C14B C3D
REM C13A C14A P1 ang=126.4,3.0 b12=1.410,0.030 b23=1.768,0.030
DANG_PTS 2.841 0.053 C13A P1
REM C13B C14A P1 ang=114.3,3.0 b12=1.413,0.030 b23=1.768,0.030
DANG_PTS 2.679 0.057 C13B P1
REM C13A C14A C13B ang=119.0,0.7 b12=1.410,0.030 b23=1.413,0.030
DANG_PTS 2.432 0.038 C13A C13B
REM C13C C14B P1 ang=126.4,3.0 b12=1.410,0.030 b23=1.768,0.030
DANG_PTS 2.841 0.053 C13C P1
REM C13D C14B P1 ang=114.3,3.0 b12=1.413,0.030 b23=1.768,0.030
DANG_PTS 2.679 0.057 C13D P1
REM C13C C14B C13D ang=119.0,0.7 b12=1.410,0.030 b23=1.413,0.030
DANG_PTS 2.432 0.038 C13C C13D

REM planes:
REM plane csd-C12A
FLAT_PTS C12A C1A C2A C2B
REM plane csd-C12B
FLAT_PTS C12B C1B C2C C2D
REM plane csd-C13A
FLAT_PTS C13A C2A C3A C14A
REM plane csd-C13B
FLAT_PTS C13B C2B C3B C14A
REM plane csd-C13C
FLAT_PTS C13C C2C C3C C14B
REM plane csd-C13D
FLAT_PTS C13D C2D C3D C14B
REM plane qm-C14A
FLAT_PTS C14A P1 C13A C13B
REM plane qm-C14B
FLAT_PTS C14B P1 C13C C13D
REM plane ring6A-1
FLAT_PTS C2A C12A C2B C13B
REM plane ring6A-2
FLAT_PTS C12A C2B C13B C14A
REM plane ring6A-3
FLAT_PTS C2B C13B C14A C13A
REM plane ring6A-4
FLAT_PTS C13B C14A C13A C2A
REM plane ring6A-5
FLAT_PTS C14A C13A C2A C12A
REM plane ring6A-6
FLAT_PTS C13A C2A C12A C2B
REM plane ring6B-1
FLAT_PTS C2C C12B C2D C13D
REM plane ring6B-2
FLAT_PTS C12B C2D C13D C14B
REM plane ring6B-3
FLAT_PTS C2D C13D C14B C13C
REM plane ring6B-4
FLAT_PTS C13D C14B C13C C2C
REM plane ring6B-5
FLAT_PTS C14B C13C C2C C12B
REM plane ring6B-6
FLAT_PTS C13C C2C C12B C2D
REM GEOMETRY RESTRAINTS FOR DISORERED PENTANE SOLVENT MOLECULE
REM Produced by Grade Web Server http://grade.globalphasing.org
REM --------- service provided by Global Phasing Ltd. ---------
REM
REM GEN: Generated by GRADE 1.2.21 (Feb 03 2022)
REM GEN: from mol2 file
REM GEN: using MOGUL 2022.2.0(353909), CSD as543be, with quantum mechanics RM1
REM Compound InChI OFBQJSOFQDEBGM-UHFFFAOYSA-N
REM Compound full name PEN
REM
REM Number of restraints found:
REM Bond lengths
REM     lengths/sigmas set by mogul                 4
REM     bonds to hydrogen set to neutron values    12
REM     bonds lengths set by partial QM             0
REM Bond Angles
REM     angles/sigmas set by mogul                  2
REM     non-H angles set by partial QM              1
REM     H bond angles set by partial QM            27
REM Trigonal planes (atoms bonded to 3 others that are held flat)
REM     trigonal atoms from 3 mogul bond angles     0
REM     atoms NOT trigonal from 3 mogul angles      0
REM     trigonal atoms from partial QM              0
REM     atoms not trigonal from partial QM          0
REM Torsions and 1-4 planes
REM     bonds where mogul states cis/trans          0
REM     bonds mogul indicates flat                  0
REM     bonds mogul indicates 3-fold staggered      0
REM     bonds mogul indicates not flat              0
REM     in flat 5/6 membered rings after PQM        0
REM     other flat bonds after partial QM           0
REM     sp3-sp3 set 3-fold staggered by QM          4
REM     All other torsions (unrestrained)           0
REM Total charge set to 0
REM Bonds defined by QM have a sigma set to 0.030 Angs
REM Angles defined by QM have a sigma set to 3.0 degrees

REM grade-cif2shelx output
REM Version: 0.0.5 <Dec 20 2013>
REM grade-cif2shelx extracts restraints from a grade CIF file
REM and translates them into SHELX syntax.
REM authors Oliver Smart and Julian Holstein.

REM bonds:
DFIX_PEN 1.513 0.034 C1 C2
DFIX_PEN 1.520 0.027 C2 C3
DFIX_PEN 1.520 0.027 C3 C4
DFIX_PEN 1.513 0.034 C4 C5

REM angles SHELX uses 1,3 distance restraints for angles,
REM these are derived by trig from the grade angle and two bond lengths:
REM C1 C2 C3 ang=113.0,2.7 b12=1.513,0.034 b23=1.520,0.027
DANG_PEN 2.529 0.054 C1 C3
REM C2 C3 C4 ang=110.9,3.0 b12=1.520,0.027 b23=1.520,0.027
DANG_PEN 2.504 0.055 C2 C4
REM C3 C4 C5 ang=113.0,2.7 b12=1.520,0.027 b23=1.513,0.034
DANG_PEN 2.529 0.054 C3 C5
SAME_PEN C1 > C5
REM ADP RESTRAINTS
SIMU
RIGU
FMAP 2
PLAN -20
CONF
BOND $H
TWIN
ABIN
WGHT    0.051300    0.866600
BASF   0.02215
FVAR       0.27716   0.54251   0.51751
RESI 1 CU
CU1   3    0.873544    0.095961    0.398495    11.00000    0.02605    0.02626 =
         0.02214   -0.00183    0.00829    0.00024
RESI 2 PTS
P1    5    0.965484    0.108983    0.336164    11.00000    0.03000    0.03053 =
         0.02425   -0.00171    0.00980   -0.00060
C1A   1    1.214225   -0.125604    0.266944    11.00000    0.06254    0.05505 =
         0.04816    0.00056    0.02442    0.02175
AFIX 137
H1AA  2    1.163201   -0.162677    0.261532    11.00000   -1.50000
H1AB  2    1.280559   -0.136819    0.292165    11.00000   -1.50000
H1AC  2    1.236745   -0.114352    0.235299    11.00000   -1.50000
AFIX   0
C1B   1    1.279013    0.338133    0.416699    11.00000    0.03873    0.04502 =
         0.05607   -0.01038    0.01305   -0.00965
AFIX 137
H1BA  2    1.289282    0.366220    0.388876    11.00000   -1.50000
H1BB  2    1.351922    0.322442    0.434423    11.00000   -1.50000
H1BC  2    1.242958    0.362646    0.440018    11.00000   -1.50000
AFIX   0
C2A   1    1.189036   -0.005591    0.278600    11.00000    0.03619    0.05395 =
         0.03422   -0.00040    0.01675    0.00700
AFIX  43
H2A   2    1.250513    0.001097    0.262477    11.00000   -1.20000
AFIX   0
C2B   1    1.065008   -0.076692    0.308607    11.00000    0.04107    0.03601 =
         0.02512   -0.00009    0.00584    0.00721
AFIX  43
H2B   2    1.039558   -0.119295    0.313212    11.00000   -1.20000
AFIX   0
C2C   1    1.231717    0.218581    0.413520    11.00000    0.02927    0.04834 =
         0.03468   -0.00352    0.00827   -0.00367
AFIX  43
H2C   2    1.298588    0.211407    0.437468    11.00000   -1.20000
AFIX   0
C2D   1    1.109847    0.289663    0.360325    11.00000    0.04124    0.03462 =
         0.03759   -0.00048    0.01546   -0.00353
AFIX  43
H2D   2    1.090721    0.331978    0.347876    11.00000   -1.20000
AFIX   0
C3A   1    1.174350    0.114308    0.280559    11.00000    0.06577    0.04981 =
         0.05995   -0.00394    0.04419   -0.00745
AFIX 137
H3AA  2    1.109148    0.139946    0.265002    11.00000   -1.50000
H3AB  2    1.224688    0.109367    0.256778    11.00000   -1.50000
H3AC  2    1.213768    0.136382    0.310846    11.00000   -1.50000
AFIX   0
C3B   1    0.906795   -0.038522    0.346127    11.00000    0.04095    0.03305 =
         0.03619   -0.00473    0.01568   -0.00313
AFIX 137
H3BA  2    0.914424   -0.019497    0.379692    11.00000   -1.50000
H3BB  2    0.897238   -0.085458    0.348240    11.00000   -1.50000
H3BC  2    0.841463   -0.019885    0.323858    11.00000   -1.50000
AFIX   0
C3C   1    1.197375    0.100739    0.419492    11.00000    0.03519    0.04560 =
         0.04212    0.00544    0.00105   -0.00249
AFIX 137
H3CA  2    1.131667    0.078272    0.426799    11.00000   -1.50000
H3CB  2    1.252701    0.106293    0.450647    11.00000   -1.50000
H3CC  2    1.230039    0.075138    0.395617    11.00000   -1.50000
AFIX   0
C3D   1    0.938957    0.252395    0.301182    11.00000    0.04675    0.03713 =
         0.03938    0.00490    0.00289   -0.00216
AFIX 137
H3DA  2    0.871754    0.235149    0.311165    11.00000   -1.50000
H3DB  2    0.948419    0.232021    0.269690    11.00000   -1.50000
H3DC  2    0.931296    0.299295    0.296379    11.00000   -1.50000
AFIX   0
C12A  1    1.155779   -0.068389    0.285228    11.00000    0.04258    0.04761 =
         0.02777   -0.00123    0.00836    0.01531
C12B  1    1.206248    0.281142    0.396286    11.00000    0.03420    0.04207 =
         0.03878   -0.00571    0.01454   -0.00698
C13A  1    1.136638    0.048620    0.294463    11.00000    0.03838    0.04315 =
         0.03296   -0.00245    0.01470   -0.00056
C13B  1    1.010082   -0.024280    0.325535    11.00000    0.03326    0.03535 =
         0.02098    0.00078    0.00463    0.00316
C13C  1    1.163102    0.166125    0.397057    11.00000    0.02886    0.04263 =
         0.03102   -0.00009    0.01015   -0.00116
C13D  1    1.039760    0.238092    0.341736    11.00000    0.03693    0.03721 =
         0.02989   -0.00005    0.01024   -0.00297
C14A  1    1.046733    0.039685    0.319993    11.00000    0.03002    0.03866 =
         0.02094   -0.00191    0.00619    0.00423
C14B  1    1.065162    0.174861    0.360175    11.00000    0.03122    0.03535 =
         0.02817   -0.00096    0.01138   -0.00249
RESI 0
RESI 3 NCA
N1    4    0.736256    0.056044    0.469382    11.00000    0.02480    0.02637 =
         0.02154    0.00095    0.00579    0.00267
C4A   1    0.883049    0.180713    0.511835    11.00000    0.03678    0.02423 =
         0.02519   -0.00124    0.00845    0.00176
AFIX  23
H4AA  2    0.871224    0.213700    0.536715    11.00000   -1.20000
H4AB  2    0.910732    0.141006    0.530625    11.00000   -1.20000
AFIX   0
C4B   1    0.729889    0.224838    0.443334    11.00000    0.04145    0.02837 =
         0.03320    0.00627    0.01345    0.01218
AFIX  13
H4B   2    0.714549    0.259785    0.466543    11.00000   -1.20000
AFIX   0
C5    1    0.682899    0.147807    0.510482    11.00000    0.03255    0.03398 =
         0.02819    0.00200    0.01186    0.00801
AFIX  23
H5A   2    0.708129    0.164541    0.545015    11.00000   -1.20000
H5AB  2    0.609300    0.167201    0.496286    11.00000   -1.20000
AFIX   0
C6A   1    0.731475    0.044868    0.561391    11.00000    0.04519    0.04197 =
         0.02822    0.00681    0.01434    0.01375
AFIX 137
H6AA  2    0.689603    0.056227    0.587490    11.00000   -1.50000
H6AB  2    0.807707    0.061886    0.570594    11.00000   -1.50000
H6AC  2    0.734135   -0.002313    0.558197    11.00000   -1.50000
AFIX   0
C6B   1    0.553401    0.050308    0.499866    11.00000    0.03244    0.04734 =
         0.04108    0.00184    0.01621   -0.00186
AFIX 137
H6BA  2    0.516302    0.062442    0.527420    11.00000   -1.50000
H6BB  2    0.552647    0.003114    0.496298    11.00000   -1.50000
H6BC  2    0.513809    0.069967    0.468544    11.00000   -1.50000
AFIX   0
C7A   1    1.040391   -0.013831    0.489646    11.00000    0.02823    0.05307 =
         0.03833    0.00077    0.00249   -0.00293
AFIX 137
H7AA  2    1.020047    0.009619    0.457787    11.00000   -1.50000
H7AB  2    1.063858   -0.057857    0.483181    11.00000   -1.50000
H7AC  2    1.101967    0.008672    0.511598    11.00000   -1.50000
AFIX   0
C7B   1    0.594333    0.010003    0.332741    11.00000    0.04688    0.05490 =
         0.02755    0.00177   -0.00084    0.00480
AFIX 137
H7BA  2    0.668932    0.028696    0.334927    11.00000   -1.50000
H7BB  2    0.538331    0.039019    0.313455    11.00000   -1.50000
H7BC  2    0.590863   -0.032139    0.315955    11.00000   -1.50000
AFIX   0
C8A   1    0.939398   -0.016837    0.515206    11.00000    0.02877    0.02654 =
         0.02773   -0.00162    0.00191    0.00249
AFIX  13
H8A   2    0.918945    0.028488    0.522624    11.00000   -1.20000
AFIX   0
C8B   1    0.570719    0.001311    0.385642    11.00000    0.02871    0.04145 =
         0.03223    0.00270   -0.00097   -0.00119
AFIX  13
H8B   2    0.570424    0.045092    0.401302    11.00000   -1.20000
AFIX   0
C9A   1    0.970634   -0.053068    0.565148    11.00000    0.03694    0.03287 =
         0.03050    0.00074   -0.00039    0.00375
AFIX 137
H9AA  2    0.905183   -0.055742    0.580974    11.00000   -1.50000
H9AB  2    1.030779   -0.029851    0.587418    11.00000   -1.50000
H9AC  2    0.995943   -0.096814    0.559035    11.00000   -1.50000
AFIX   0
C9B   1    0.455532   -0.029267    0.383449    11.00000    0.02991    0.05914 =
         0.05528    0.00555   -0.00471   -0.00487
AFIX 137
H9BA  2    0.442363   -0.035050    0.417640    11.00000   -1.50000
H9BB  2    0.452703   -0.071421    0.366714    11.00000   -1.50000
H9BC  2    0.397831   -0.000893    0.364588    11.00000   -1.50000
AFIX   0
C10A  1    0.845791   -0.111961    0.466132    11.00000    0.03315    0.02702 =
         0.03213    0.00099    0.00367    0.00170
AFIX  43
H10A  2    0.907265   -0.137408    0.482278    11.00000   -1.20000
AFIX   0
C10B  1    0.674866   -0.103506    0.405881    11.00000    0.03710    0.03451 =
         0.03419   -0.00195    0.00096   -0.01092
AFIX  43
H10B  2    0.619638   -0.123185    0.380824    11.00000   -1.20000
AFIX   0
C11   1    0.763997   -0.140024    0.430271    11.00000    0.04408    0.02441 =
         0.03720   -0.00200    0.00545   -0.00462
AFIX  43
H11   2    0.768913   -0.184559    0.422309    11.00000   -1.20000
AFIX   0
C15   1    0.784367    0.103041    0.449647    11.00000    0.02439    0.02537 =
         0.02142    0.00218    0.00218    0.00390
C16   1    0.768643    0.165358    0.477575    11.00000    0.03162    0.02640 =
         0.02466   -0.00069    0.01075    0.00484
C17   1    0.673674    0.074230    0.511261    11.00000    0.03030    0.03376 =
         0.02566    0.00342    0.01226    0.00581
C18   1    0.746329   -0.011053    0.455220    11.00000    0.02586    0.02609 =
         0.02266    0.00112    0.00779   -0.00168
C19A  1    0.840101   -0.046676    0.479249    11.00000    0.02763    0.02520 =
         0.02402    0.00038    0.00621   -0.00111
C19B  1    0.664446   -0.038293    0.417353    11.00000    0.02769    0.03463 =
         0.02592    0.00357    0.00424   -0.00300
C20A  1    0.973550    0.205145    0.484890    11.00000    0.03670    0.02675 =
         0.02948   -0.00410    0.00900   -0.00188
AFIX  13
H20A  2    0.986715    0.171214    0.460441    11.00000   -1.20000
AFIX   0
C20B  1    0.822640    0.251547    0.418169    11.00000    0.04781    0.02651 =
         0.03143    0.00560    0.01432    0.00829
AFIX  23
H20B  2    0.838365    0.219729    0.393193    11.00000   -1.20000
H20C  2    0.795897    0.291807    0.399949    11.00000   -1.20000
AFIX   0
C21   1    0.930563    0.265904    0.455383    11.00000    0.04988    0.02436 =
         0.03564   -0.00175    0.01769   -0.00283
AFIX  23
H21A  2    0.916918    0.300203    0.478916    11.00000   -1.20000
H21B  2    0.987752    0.281859    0.437045    11.00000   -1.20000
AFIX   0
C22   1    1.082864    0.216790    0.521630    11.00000    0.04026    0.04290 =
         0.03861   -0.00718    0.00721   -0.00881
AFIX 137
H22A  2    1.137799    0.235240    0.503685    11.00000   -1.50000
H22B  2    1.111082    0.175671    0.537102    11.00000   -1.50000
H22C  2    1.070192    0.246968    0.547789    11.00000   -1.50000
AFIX   0
C23   1    0.618110    0.214606    0.405507    11.00000    0.03736    0.06546 =
         0.04039    0.01797    0.00858    0.01733
AFIX  13
H23   2    0.573780    0.182130    0.420670    11.00000   -1.20000
AFIX   0
C24A  1    0.629188    0.188990    0.354373    11.00000    0.04571    0.04968 =
         0.04457    0.00435   -0.00542    0.01239
AFIX 137
H24A  2    0.554781    0.179753    0.334471    11.00000   -1.50000
H24B  2    0.673710    0.149192    0.358578    11.00000   -1.50000
H24C  2    0.666230    0.221471    0.337023    11.00000   -1.50000
AFIX   0
C24B  1    0.551224    0.276951    0.399063    11.00000    0.08110    0.12655 =
         0.05046    0.00179    0.00474    0.07478
AFIX 137
H24D  2    0.481782    0.270303    0.374485    11.00000   -1.50000
H24E  2    0.595229    0.311153    0.387167    11.00000   -1.50000
H24F  2    0.533448    0.289677    0.431373    11.00000   -1.50000
AFIX   0
RESI 4 CU
CU1   3    0.396380    0.598023    0.280696    11.00000    0.02930    0.03495 =
         0.02579   -0.00697    0.00621   -0.00363
RESI 0
N2    4    0.260042    0.545553    0.190342    11.00000    0.04699    0.03143 =
         0.02108   -0.00196    0.00296   -0.00281
C1    1    0.359329    0.550565    0.218584    11.00000    0.04415    0.02922 =
         0.02683    0.00062    0.00512   -0.00039
C8    1    0.249818    0.502126    0.144075    11.00000    0.06570    0.03706 =
         0.02268   -0.00630   -0.00063    0.00140
C9    1    0.163727    0.581111    0.200216    11.00000    0.03766    0.04455 =
         0.02293   -0.00475    0.00156   -0.00631
C11   1    0.222863    0.679174    0.152525    11.00000    0.05029    0.04055 =
         0.03710    0.00116    0.01446    0.00851
AFIX  13
H11   2    0.277943    0.646808    0.144722    11.00000   -1.20000
AFIX   0
C12   1    0.531154    0.471540    0.226724    11.00000    0.06086    0.04733 =
         0.03670   -0.00848   -0.00105    0.02005
AFIX  13
H12   2    0.575327    0.451705    0.203241    11.00000   -1.20000
AFIX   0
C14   1    0.000863    0.586011    0.236161    11.00000    0.03521    0.09674 =
         0.03722    0.00151    0.00391   -0.01593
AFIX  43
H14   2   -0.047753    0.567231    0.255555    11.00000   -1.20000
AFIX   0
C15   1    0.211182    0.539571    0.095566    11.00000    0.08269    0.05256 =
         0.02342   -0.00487    0.00057    0.01958
AFIX 137
H15A  2    0.209073    0.510568    0.066837    11.00000   -1.50000
H15B  2    0.263258    0.575163    0.093673    11.00000   -1.50000
H15C  2    0.136312    0.557117    0.094922    11.00000   -1.50000
AFIX   0
C17   1    0.615783    0.512731    0.263568    11.00000    0.04962    0.05883 =
         0.04084   -0.00955    0.00505    0.01441
AFIX  23
H17A  2    0.576284    0.533798    0.287822    11.00000   -1.20000
H17B  2    0.673294    0.483724    0.282767    11.00000   -1.20000
AFIX   0
C20   1    0.673043    0.564148    0.238307    11.00000    0.03998    0.08266 =
         0.04644   -0.01003    0.01367    0.00821
AFIX  23
H20A  2    0.718555    0.543433    0.216272    11.00000   -1.20000
H20B  2    0.723690    0.589686    0.264068    11.00000   -1.20000
AFIX   0
C27   1    0.485663    0.413791    0.252850    11.00000    0.08241    0.04187 =
         0.05239   -0.00366   -0.01314    0.00814
AFIX  13
H27   2    0.422222    0.394819    0.228118    11.00000   -1.20000
AFIX   0
C32   1    0.162987    0.708737    0.102464    11.00000    0.08101    0.05363 =
         0.04484    0.01195    0.02010    0.02382
AFIX 137
H32A  2    0.117469    0.675483    0.082334    11.00000   -1.50000
H32B  2    0.218565    0.725281    0.084038    11.00000   -1.50000
H32C  2    0.114768    0.744287    0.109117    11.00000   -1.50000
AFIX   0
C33   1    0.441059    0.430717    0.299694    11.00000    0.08346    0.04797 =
         0.06959    0.01454    0.01028    0.00293
AFIX 137
H33A  2    0.406394    0.392371    0.311384    11.00000   -1.50000
H33B  2    0.385289    0.465229    0.291850    11.00000   -1.50000
H33C  2    0.502720    0.445470    0.326065    11.00000   -1.50000
AFIX   0
C34   1    0.368465    0.476021    0.150332    11.00000    0.07565    0.05108 =
         0.03648   -0.01507   -0.00603    0.01887
AFIX  23
H34A  2    0.396275    0.481124    0.118663    11.00000   -1.20000
H34B  2    0.370190    0.429482    0.159096    11.00000   -1.20000
AFIX   0
C35   1    0.124288    0.488504    0.257816    11.00000    0.05652    0.06180 =
         0.03108    0.00097    0.00182   -0.02781
AFIX  13
H35   2    0.188308    0.468354    0.245432    11.00000   -1.20000
AFIX   0
C42   1    0.165160    0.448666    0.146026    11.00000    0.11228    0.05886 =
         0.04164   -0.01953    0.00905   -0.03139
AFIX 137
H42A  2    0.156757    0.422316    0.115503    11.00000   -1.50000
H42B  2    0.092942    0.467896    0.148340    11.00000   -1.50000
H42C  2    0.191223    0.421332    0.175492    11.00000   -1.50000
AFIX   0
C52   1    0.643623    0.661803    0.181786    11.00000    0.06136    0.09997 =
         0.08322    0.01746    0.03593   -0.00642
AFIX 137
H52A  2    0.586436    0.691146    0.163753    11.00000   -1.50000
H52B  2    0.684682    0.642146    0.157993    11.00000   -1.50000
H52C  2    0.695594    0.686148    0.207221    11.00000   -1.50000
AFIX   0
C53   1    0.575582    0.360897    0.265440    11.00000    0.13087    0.05868 =
         0.06994    0.00455    0.00211    0.03574
AFIX 137
H53A  2    0.542994    0.322414    0.278010    11.00000   -1.50000
H53B  2    0.637327    0.376926    0.291218    11.00000   -1.50000
H53C  2    0.603679    0.349670    0.235107    11.00000   -1.50000
AFIX   0
C56   1    0.026207    0.440441    0.249364    11.00000    0.08344    0.08301 =
         0.05871    0.00644   -0.00248   -0.05098
AFIX 137
H56A  2    0.051468    0.398782    0.264760    11.00000   -1.50000
H56B  2   -0.001185    0.434474    0.213235    11.00000   -1.50000
H56C  2   -0.034173    0.457435    0.264709    11.00000   -1.50000
AFIX   0
C63   1    0.442425    0.515235    0.193085    11.00000    0.05618    0.04617 =
         0.02858   -0.00638    0.00445    0.01514
C67   1    0.506094    0.568524    0.169885    11.00000    0.05166    0.06826 =
         0.03598    0.00301    0.01846    0.01839
AFIX  23
H67A  2    0.547895    0.547737    0.146373    11.00000   -1.20000
H67B  2    0.450614    0.598112    0.150009    11.00000   -1.20000
AFIX   0
C68   1   -0.024500    0.645494    0.215264    11.00000    0.03176    0.10311 =
         0.04278   -0.00530    0.00404    0.01137
AFIX  43
H68   2   -0.090933    0.666939    0.219431    11.00000   -1.20000
AFIX   0
C69   1    0.094830    0.552183    0.230069    11.00000    0.03656    0.06561 =
         0.02855   -0.00423   -0.00172   -0.01912
C70   1    0.047485    0.674964    0.187643    11.00000    0.04349    0.06889 =
         0.03576   -0.00008    0.00151    0.01334
AFIX  43
H70   2    0.030528    0.716972    0.174062    11.00000   -1.20000
AFIX   0
C73   1    0.587549    0.608562    0.207425    11.00000    0.04556    0.07215 =
         0.05110    0.00157    0.02382    0.00169
AFIX  13
H73   2    0.544486    0.629875    0.230704    11.00000   -1.20000
AFIX   0
C75   1    0.161006    0.501780    0.314739    11.00000    0.06186    0.06488 =
         0.03153    0.00421    0.00351   -0.02293
AFIX 137
H75A  2    0.224350    0.531835    0.320373    11.00000   -1.50000
H75B  2    0.183303    0.461041    0.332350    11.00000   -1.50000
H75C  2    0.098627    0.520875    0.327559    11.00000   -1.50000
AFIX   0
C80   1    0.288218    0.731080    0.185784    11.00000    0.07731    0.04671 =
         0.05628   -0.00325    0.02460   -0.00774
AFIX 137
H80A  2    0.334229    0.710751    0.215380    11.00000   -1.50000
H80B  2    0.235997    0.761556    0.196506    11.00000   -1.50000
H80C  2    0.336482    0.754333    0.166866    11.00000   -1.50000
AFIX   0
RESI 6 CU
CU1   3    0.701951    0.959629    0.061123    11.00000    0.03821    0.05242 =
         0.03320    0.01084   -0.00528   -0.00779
RESI 0
P2    5    0.685917    0.904971   -0.009894    11.00000    0.05162    0.04551 =
         0.03794    0.00992   -0.00521   -0.00670
N1    4    0.705896    1.055820    0.138358    11.00000    0.03029    0.07949 =
         0.02684    0.00122    0.00277   -0.00736
C7    1    0.753640    1.006283    0.122340    11.00000    0.02936    0.06747 =
         0.03094    0.01126    0.00162   -0.00865
C13   1    0.544420    0.895227   -0.048532    11.00000    0.05648    0.04929 =
         0.03472    0.01247   -0.00365   -0.01523
C16   1    0.336272    0.885748   -0.115927    11.00000    0.06413    0.08273 =
         0.04897    0.01670   -0.01499   -0.02557
C18   1    0.731991    0.822648    0.012973    11.00000    0.06936    0.05084 =
         0.04105    0.00931   -0.00827   -0.00318
C19   1    0.527137    0.848043   -0.087216    11.00000    0.06895    0.05281 =
         0.03575    0.01015   -0.00186   -0.02117
C21   1    0.698834    1.125553    0.003093    11.00000    0.08305    0.05941 =
         0.04751    0.00612    0.02948    0.00570
AFIX 137
H21A  2    0.693013    1.078254    0.002931    11.00000   -1.50000
H21B  2    0.767237    1.138355   -0.008164    11.00000   -1.50000
H21C  2    0.633846    1.143864   -0.019614    11.00000   -1.50000
AFIX   0
C22   1    0.457843    0.938898   -0.045841    11.00000    0.05843    0.06069 =
         0.04514    0.01245   -0.01123   -0.00596
C23   1    0.666605    0.781199    0.036607    11.00000    0.07923    0.05353 =
         0.03936    0.01067   -0.00849   -0.01364
C24   1    0.495497    1.155143    0.052353    11.00000    0.06009    0.06503 =
         0.05486   -0.00890    0.01086    0.01706
AFIX  43
H24   2    0.492616    1.188489    0.028047    11.00000   -1.20000
AFIX   0
C25   1    0.833853    0.926672    0.187768    11.00000    0.05877    0.09608 =
         0.04205    0.02180   -0.01143   -0.00535
AFIX  23
H25A  2    0.890934    0.921997    0.218956    11.00000   -1.20000
H25B  2    0.760362    0.931105    0.197686    11.00000   -1.20000
AFIX   0
C26   1    0.964039    0.980477    0.138693    11.00000    0.03220    0.08380 =
         0.06330   -0.00188   -0.00928    0.00000
AFIX  13
H26   2    1.027072    0.976577    0.168252    11.00000   -1.20000
AFIX   0
C28   1    0.399983    1.083267    0.098745    11.00000    0.03433    0.11778 =
         0.04437   -0.00458    0.00556    0.00347
AFIX  43
H28   2    0.331584    1.067828    0.106028    11.00000   -1.20000
AFIX   0
C29   1    0.599192    1.081344    0.111809    11.00000    0.03522    0.08502 =
         0.02847   -0.00608    0.00359    0.00388
C30   1    0.832722    0.864653    0.157049    11.00000    0.07529    0.07773 =
         0.05122    0.02523   -0.01227   -0.00682
AFIX  13
H30   2    0.771711    0.868833    0.126700    11.00000   -1.20000
AFIX   0
C31   1    0.422885    0.844277   -0.119456    11.00000    0.07759    0.06626 =
         0.04059    0.00929   -0.00798   -0.02936
AFIX  43
H31   2    0.411265    0.811889   -0.144778    11.00000   -1.20000
AFIX   0
C36   1    0.837965    0.800780    0.006863    11.00000    0.07019    0.05864 =
         0.04971    0.00889   -0.00929    0.00377
C37   1    0.782035    1.157297    0.180951    11.00000    0.06869    0.10473 =
         0.06288   -0.03940    0.00224    0.00005
AFIX 137
H37A  2    0.820274    1.176019    0.212885    11.00000   -1.50000
H37B  2    0.709630    1.178655    0.170079    11.00000   -1.50000
H37C  2    0.827872    1.163604    0.155470    11.00000   -1.50000
AFIX   0
C38   1    0.617596    0.805268   -0.097102    11.00000    0.08688    0.05967 =
         0.04287    0.00259    0.00145   -0.01542
AFIX 137
H38A  2    0.595582    0.785901   -0.130531    11.00000   -1.50000
H38B  2    0.631094    0.770949   -0.071721    11.00000   -1.50000
H38C  2    0.686038    0.830616   -0.095601    11.00000   -1.50000
AFIX   0
C39   1    0.397443    1.132603    0.064382    11.00000    0.04774    0.09401 =
         0.05283   -0.01489    0.00048    0.02055
AFIX  43
H39   2    0.328000    1.151184    0.048905    11.00000   -1.20000
AFIX   0
C40   1    0.873515    0.738061    0.022955    11.00000    0.08473    0.06207 =
         0.05722    0.01188   -0.01142    0.00727
AFIX  43
H40   2    0.944854    0.723873    0.018338    11.00000   -1.20000
AFIX   0
C41   1    0.914940    0.841435   -0.017433    11.00000    0.06830    0.06536 =
         0.07415    0.01477    0.00518    0.00914
AFIX 137
H41A  2    0.987390    0.819702   -0.014121    11.00000   -1.50000
H41B  2    0.925364    0.883757   -0.000892    11.00000   -1.50000
H41C  2    0.882170    0.847310   -0.053100    11.00000   -1.50000
AFIX   0
C43   1    0.942064    0.858042    0.139064    11.00000    0.07114    0.07905 =
         0.06844    0.01949   -0.01550    0.00909
AFIX  23
H43A  2    1.003969    0.852474    0.168340    11.00000   -1.20000
H43B  2    0.939374    0.819119    0.117603    11.00000   -1.20000
AFIX   0
C44   1    0.696082    1.076479    0.228759    11.00000    0.04637    0.19903 =
         0.03168   -0.01305    0.00676   -0.00857
AFIX 137
H44A  2    0.739287    1.091779    0.260936    11.00000   -1.50000
H44B  2    0.679086    1.030407    0.231376    11.00000   -1.50000
H44C  2    0.626219    1.101034    0.220284    11.00000   -1.50000
AFIX   0
C45   1    0.496528    0.996338    0.156587    11.00000    0.03609    0.16613 =
         0.05972    0.04099    0.00566   -0.01374
AFIX  13
H45   2    0.574777    0.986511    0.174032    11.00000   -1.20000
AFIX   0
C46   1    0.872336    1.047797    0.198083    11.00000    0.04130    0.10319 =
         0.04392   -0.00668   -0.00438   -0.00994
AFIX  23
H46A  2    0.887687    1.031823    0.233142    11.00000   -1.20000
H46B  2    0.935538    1.075444    0.193134    11.00000   -1.20000
AFIX   0
C47   1    0.556760    0.801955    0.047384    11.00000    0.08865    0.06021 =
         0.04722    0.01504    0.00464   -0.02323
AFIX 137
H47A  2    0.530570    0.769776    0.068942    11.00000   -1.50000
H47B  2    0.502292    0.805813    0.015786    11.00000   -1.50000
H47C  2    0.565180    0.843927    0.064512    11.00000   -1.50000
AFIX   0
C48   1    0.963682    0.916795    0.109736    11.00000    0.04593    0.07732 =
         0.06524    0.00748   -0.00620    0.00798
AFIX  23
H48A  2    0.905650    0.919266    0.078697    11.00000   -1.20000
H48B  2    1.036865    0.911674    0.099641    11.00000   -1.20000
AFIX   0
C49   1    0.471502    0.994922   -0.010108    11.00000    0.08160    0.08361 =
         0.07020   -0.00818   -0.03155    0.02264
AFIX 137
H49A  2    0.399947    1.017527   -0.012936    11.00000   -1.50000
H49B  2    0.527604    1.024815   -0.018338    11.00000   -1.50000
H49C  2    0.495886    0.979060    0.024317    11.00000   -1.50000
AFIX   0
C50   1    0.847677    0.628693    0.061098    11.00000    0.13259    0.05559 =
         0.07545    0.01700   -0.02126    0.00340
AFIX 137
H50A  2    0.786283    0.605532    0.071802    11.00000   -1.50000
H50B  2    0.911877    0.630841    0.089110    11.00000   -1.50000
H50C  2    0.869154    0.605759    0.032850    11.00000   -1.50000
AFIX   0
C51   1    0.952831    1.035762    0.051413    11.00000    0.06034    0.08221 =
         0.08338    0.00933    0.02260   -0.01347
AFIX 137
H51A  2    0.969509    1.076476    0.035901    11.00000   -1.50000
H51B  2    0.871946    1.028345    0.044117    11.00000   -1.50000
H51C  2    0.990424    0.999991    0.037788    11.00000   -1.50000
AFIX   0
C54   1    1.120163    1.051594    0.119281    11.00000    0.03822    0.10136 =
         0.13648   -0.02305    0.02022   -0.01939
AFIX 137
H54A  2    1.137341    1.089096    0.100043    11.00000   -1.50000
H54B  2    1.158778    1.013361    0.109793    11.00000   -1.50000
H54C  2    1.145178    1.060015    0.155255    11.00000   -1.50000
AFIX   0
C55   1    0.426875    1.007670    0.197056    11.00000    0.04119    0.27139 =
         0.05672    0.03706    0.01196   -0.02626
AFIX 137
H55A  2    0.451388    1.047699    0.215274    11.00000   -1.50000
H55B  2    0.436954    0.971201    0.220586    11.00000   -1.50000
H55C  2    0.347769    1.011352    0.181173    11.00000   -1.50000
AFIX   0
C57   1    0.805897    0.805606    0.186972    11.00000    0.12688    0.08888 =
         0.08309    0.04365   -0.00652   -0.01181
AFIX 137
H57A  2    0.803598    0.766651    0.166211    11.00000   -1.50000
H57B  2    0.733168    0.811797    0.196466    11.00000   -1.50000
H57C  2    0.863815    0.800708    0.217326    11.00000   -1.50000
AFIX   0
C58   1    0.717096    1.225022    0.057833    11.00000    0.08666    0.05100 =
         0.11174   -0.00503    0.03789    0.00204
AFIX 137
H58A  2    0.716391    1.241237    0.091689    11.00000   -1.50000
H58B  2    0.655696    1.244814    0.033882    11.00000   -1.50000
H58C  2    0.788416    1.236132    0.048530    11.00000   -1.50000
AFIX   0
C59   1    0.453125    0.938332    0.125110    11.00000    0.06869    0.13924 =
         0.11355    0.05106    0.02200   -0.01603
AFIX 137
H59A  2    0.493761    0.933900    0.097538    11.00000   -1.50000
H59B  2    0.373291    0.944056    0.111307    11.00000   -1.50000
H59C  2    0.464094    0.899313    0.146013    11.00000   -1.50000
AFIX   0
C61   1    0.143127    0.643648    0.179864    11.00000    0.03873    0.04927 =
         0.02618   -0.00626    0.00284    0.00168
C64   1    0.858204    0.990293    0.161006    11.00000    0.03338    0.07725 =
         0.03951    0.00759   -0.00748   -0.00759
C65   1    0.702630    1.151065    0.056887    11.00000    0.06122    0.04856 =
         0.05346   -0.00041    0.02194    0.00513
AFIX  13
H65   2    0.769130    1.131631    0.079446    11.00000   -1.20000
AFIX   0
C66   1    0.994150    1.039601    0.107977    11.00000    0.03566    0.07966 =
         0.08598   -0.00859    0.01901   -0.00980
AFIX  13
H66   2    0.958324    1.078517    0.119976    11.00000   -1.20000
AFIX   0
C71   1    0.598401    1.129683    0.075342    11.00000    0.04979    0.05827 =
         0.04142   -0.01245    0.01036    0.00572
C72   1    0.500648    1.055176    0.123286    11.00000    0.03408    0.12119 =
         0.03268    0.00262    0.00387   -0.00476
C74   1    0.224455    0.880603   -0.151556    11.00000    0.07632    0.11675 =
         0.07618    0.01069   -0.03079   -0.02503
AFIX 137
H74A  2    0.208602    0.921153   -0.170314    11.00000   -1.50000
H74B  2    0.165762    0.872448   -0.132338    11.00000   -1.50000
H74C  2    0.226608    0.844877   -0.175083    11.00000   -1.50000
AFIX   0
C76   1    0.810067    0.696752    0.044885    11.00000    0.09566    0.05549 =
         0.05395    0.01186   -0.01940    0.00159
C77   1    0.354698    0.933274   -0.079129    11.00000    0.05793    0.07886 =
         0.05530    0.01924   -0.01357   -0.01161
AFIX  43
H77   2    0.296254    0.962618   -0.076418    11.00000   -1.20000
AFIX   0
C78   1    0.764139    1.086171    0.187725    11.00000    0.03686    0.10843 =
         0.03179   -0.01231    0.00410   -0.00698
C79   1    0.706980    0.718699    0.052135    11.00000    0.09949    0.05535 =
         0.04239    0.01171   -0.00789   -0.01739
AFIX  43
H79   2    0.662185    0.691036    0.067961    11.00000   -1.20000
AFIX   0
REM #####
REM AFIX 1

RESI PTS 5
P1    5    0.466380    0.634274    0.357404    11.00000    0.02214    0.03759 =
         0.02770   -0.00721    0.00527   -0.00310
C1A   1    0.251676    0.871761    0.440587    11.00000    0.06065    0.03767 =
         0.05790   -0.00572    0.02764    0.00305
AFIX 137
H1AA  2    0.182687    0.857618    0.450699    11.00000   -1.50000
H1AB  2    0.234226    0.905456    0.414842    11.00000   -1.50000
H1AC  2    0.303326    0.889111    0.469846    11.00000   -1.50000
AFIX   0
C2A   1    0.414704    0.796064    0.439179    11.00000    0.04343    0.03073 =
         0.03015   -0.00404    0.01263   -0.01008
AFIX  43
H2A   2    0.456916    0.820265    0.466116    11.00000   -1.20000
AFIX   0
C2B   1    0.246804    0.779102    0.379899    11.00000    0.03325    0.03719 =
         0.03548    0.00422    0.01511    0.00268
AFIX  43
H2B   2    0.171609    0.790567    0.366215    11.00000   -1.20000
AFIX   0
C3A   1    0.579263    0.723148    0.448277    11.00000    0.03329    0.04217 =
         0.02983   -0.00631    0.00275   -0.00890
AFIX 137
H3AA  2    0.578825    0.677043    0.456680    11.00000   -1.50000
H3AB  2    0.599627    0.748547    0.479204    11.00000   -1.50000
H3AC  2    0.633832    0.730936    0.426836    11.00000   -1.50000
AFIX   0
C3B   1    0.222473    0.690894    0.316528    11.00000    0.02344    0.05899 =
         0.03726   -0.01093    0.00417    0.00074
AFIX 137
H3BA  2    0.264688    0.683601    0.289824    11.00000   -1.50000
H3BB  2    0.155683    0.716604    0.303337    11.00000   -1.50000
H3BC  2    0.200139    0.649170    0.328606    11.00000   -1.50000
AFIX   0
C12A  1    0.305300    0.814878    0.419584    11.00000    0.04746    0.03056 =
         0.03723    0.00171    0.02222   -0.00252
C13A  1    0.464560    0.743040    0.420731    11.00000    0.02996    0.03405 =
         0.02570    0.00055    0.01060   -0.00822
C13B  1    0.294474    0.726669    0.359228    11.00000    0.02726    0.03718 =
         0.02786    0.00065    0.01044   -0.00470
C14A  1    0.405550    0.708049    0.379049    11.00000    0.02625    0.03154 =
         0.02535   -0.00151    0.01111   -0.00548
PART 1 31.0000
C1B   1    0.938998    0.730325    0.336831    31.00000    0.03351    0.11762 =
         0.07013   -0.02629    0.02499   -0.02846
AFIX 137
H1BA  2    0.983205    0.694644    0.327107    31.00000   -1.50000
H1BB  2    0.975140    0.746631    0.369938    31.00000   -1.50000
H1BC  2    0.933849    0.765227    0.312047    31.00000   -1.50000
AFIX   0
C2C   1    0.729296    0.742795    0.319623    31.00000    0.03489    0.06502 =
         0.04129   -0.02084    0.01879   -0.01927
AFIX  43
H2C   2    0.739304    0.782823    0.303875    31.00000   -1.20000
AFIX   0
C2D   1    0.806869    0.647786    0.361604    31.00000    0.02564    0.07110 =
         0.04609   -0.02108    0.00424   -0.00187
AFIX  43
H2D   2    0.869521    0.621070    0.374076    31.00000   -1.20000
AFIX   0
C3C   1    0.525364    0.765651    0.298323    31.00000    0.03088    0.05450 =
         0.03418    0.00041    0.00692   -0.01394
AFIX 137
H3CA  2    0.466753    0.738733    0.278466    31.00000   -1.50000
H3CB  2    0.551103    0.797506    0.276381    31.00000   -1.50000
H3CC  2    0.495411    0.788149    0.324583    31.00000   -1.50000
AFIX   0
C3D   1    0.691139    0.565256    0.394825    31.00000    0.02549    0.06440 =
         0.04436   -0.00622   -0.00104    0.00932
AFIX 137
H3DA  2    0.641642    0.534984    0.373254    31.00000   -1.50000
H3DB  2    0.660644    0.574630    0.424866    31.00000   -1.50000
H3DC  2    0.765506    0.545908    0.404787    31.00000   -1.50000
AFIX   0
C12B  1    0.822584    0.706286    0.339002    31.00000    0.02763    0.07910 =
         0.04425   -0.02570    0.01678   -0.01335
C13C  1    0.621658    0.723598    0.322140    31.00000    0.02638    0.05243 =
         0.02827   -0.01188    0.01246   -0.01192
C13D  1    0.699837    0.627508    0.366312    31.00000    0.03210    0.05460 =
         0.03538   -0.01254    0.00604   -0.00299
C14B  1    0.605626    0.665449    0.346989    31.00000    0.02030    0.05267 =
         0.02992   -0.01278    0.00785   -0.00511
PART 0
PART 4 -31.0000
C1B   1    0.955246    0.691280    0.343486   -31.00000    0.03122    0.14461 =
         0.05459   -0.02786    0.02002   -0.02096
AFIX 137
H1BD  2    0.996310    0.650778    0.342122   -31.00000   -1.50000
H1BE  2    0.989023    0.715482    0.373704   -31.00000   -1.50000
H1BF  2    0.958532    0.717309    0.313639   -31.00000   -1.50000
AFIX   0
C2C   1    0.750832    0.718491    0.325293   -31.00000    0.03675    0.07200 =
         0.04190   -0.01941    0.01987   -0.01367
AFIX  43
H2CA  2    0.769206    0.756605    0.309106   -31.00000   -1.20000
AFIX   0
C2D   1    0.805543    0.620662    0.367919   -31.00000    0.02721    0.07822 =
         0.04238   -0.02000    0.00946    0.00120
AFIX  43
H2DA  2    0.862657    0.590467    0.380852   -31.00000   -1.20000
AFIX   0
C3C   1    0.554807    0.756158    0.304111   -31.00000    0.03556    0.04850 =
         0.04543   -0.00192    0.01852   -0.01438
AFIX 137
H3CD  2    0.489324    0.733726    0.284982   -31.00000   -1.50000
H3CE  2    0.587643    0.783702    0.281437   -31.00000   -1.50000
H3CF  2    0.532126    0.782955    0.330162   -31.00000   -1.50000
AFIX   0
C3D   1    0.672544    0.546868    0.400773   -31.00000    0.03859    0.06620 =
         0.04550   -0.00159    0.00291    0.01505
AFIX 137
H3DD  2    0.604937    0.525788    0.382260   -31.00000   -1.50000
H3DE  2    0.661414    0.558870    0.434366   -31.00000   -1.50000
H3DF  2    0.735868    0.516992    0.403766   -31.00000   -1.50000
AFIX   0
C12B  1    0.834148    0.676199    0.345029   -31.00000    0.03368    0.07845 =
         0.04342   -0.01882    0.01595   -0.00951
C13C  1    0.639685    0.707205    0.328276   -31.00000    0.03445    0.05545 =
         0.03623   -0.01111    0.00937   -0.00920
C13D  1    0.696412    0.607196    0.372782   -31.00000    0.02402    0.06303 =
         0.03161   -0.00979    0.00631    0.00509
C14B  1    0.610706    0.651794    0.352445   -31.00000    0.02782    0.04969 =
         0.02950   -0.01002    0.00788   -0.00738
PART 0
RESI 10 PEN
PART 1 21.0000
C1    1    0.437904    0.188253    0.217581    21.00000    0.10196    0.08739 =
         0.05919    0.00289    0.01273   -0.00709
AFIX  33
H1A   2    0.504387    0.200369    0.242397    21.00000   -1.50000
H1B   2    0.415381    0.144142    0.224367    21.00000   -1.50000
H1C   2    0.454964    0.190218    0.183814    21.00000   -1.50000
AFIX   0
C2    1    0.346171    0.233398    0.220837    21.00000    0.12017    0.05916 =
         0.09329   -0.00685    0.04791   -0.02302
AFIX  23
H2A   2    0.370553    0.277901    0.214824    21.00000   -1.20000
H2AB  2    0.331017    0.231880    0.255329    21.00000   -1.20000
AFIX   0
C3    1    0.239572    0.219135    0.184176    21.00000    0.10052    0.07907 =
         0.11237    0.03775    0.03752   -0.02208
AFIX  23
H3A   2    0.255663    0.219766    0.149831    21.00000   -1.20000
H3AB  2    0.215284    0.174745    0.190598    21.00000   -1.20000
AFIX   0
C4    1    0.144951    0.264312    0.185669    21.00000    0.08631    0.09667 =
         0.24476    0.07148    0.06780    0.00108
AFIX  23
H4A   2    0.124508    0.265092    0.219195    21.00000   -1.20000
H4AB  2    0.161839    0.308818    0.175908    21.00000   -1.20000
AFIX   0
C5    1    0.056973    0.233615    0.147514    21.00000    0.21467    0.18697 =
         0.31466    0.08735   -0.01845   -0.05005
AFIX  33
H5A   2   -0.012357    0.258587    0.144186    21.00000   -1.50000
H5B   2    0.080990    0.232603    0.115132    21.00000   -1.50000
H5C   2    0.044050    0.189334    0.157967    21.00000   -1.50000
AFIX   0
PART 0
RESI 0
RESI 11 PEN
PART 2 -21.000
C1    1    0.335478    0.251292    0.255109   -21.00000    0.19013    0.15916 =
         0.20582    0.05934   -0.04071   -0.06904
AFIX  33
H1A   2    0.360274    0.273343    0.287325   -21.00000   -1.50000
H1B   2    0.330469    0.204661    0.260848   -21.00000   -1.50000
H1C   2    0.389249    0.259362    0.233329   -21.00000   -1.50000
AFIX   0
C2    1    0.228923    0.275205    0.231677   -21.00000    0.16780    0.10054 =
         0.17223    0.05566   -0.00734   -0.06480
AFIX  23
H2A   2    0.235059    0.322532    0.227259   -21.00000   -1.20000
H2AB  2    0.176449    0.267989    0.254699   -21.00000   -1.20000
AFIX   0
C3    1    0.178371    0.245582    0.180857   -21.00000    0.15959    0.11122 =
         0.17030    0.04524    0.00373   -0.04832
AFIX  23
H3A   2    0.224967    0.256909    0.156097   -21.00000   -1.20000
H3AB  2    0.177206    0.197857    0.183865   -21.00000   -1.20000
AFIX   0
C4    1    0.063885    0.269632    0.163272   -21.00000    0.15475    0.09368 =
         0.15888    0.03971   -0.00276   -0.05493
AFIX  23
H4A   2    0.063621    0.317092    0.158295   -21.00000   -1.20000
H4AB  2    0.015945    0.259020    0.187642   -21.00000   -1.20000
AFIX   0

C5    1    0.023803    0.234918    0.113859   -21.00000    0.09595    0.12253 =
         0.16557    0.04701    0.00435   -0.04752
AFIX  33
H5A   2   -0.052782    0.248450    0.099532   -21.00000   -1.50000
H5B   2    0.072813    0.245768    0.090468   -21.00000   -1.50000
H5C   2    0.025455    0.188084    0.119620   -21.00000   -1.50000
PART 0
RESI 0

AFIX   0
HKLF 4

REM  aca_pcrx1065_pcrb1043_a.res in P2(1)
REM R1 =  0.0303 for   27227 Fo > 4sig(Fo)  and  0.0319 for all   28280 data
REM   1519 parameters refined using   2766 restraints

END

WGHT      0.0514      0.8645

REM Highest difference peak  0.397,  deepest hole -0.424,  1-sigma level  0.035
Q1    1   0.6627  0.9878  0.0680  11.00000  0.05    0.40
Q2    1   0.3480  0.6160  0.2610  11.00000  0.05    0.36
Q3    1   0.4543  0.6769  0.3680  11.00000  0.05    0.33
Q4    1   0.6406  0.9074  0.0081  11.00000  0.05    0.27
Q5    1   0.8901  0.0557  0.3988  11.00000  0.05    0.26
Q6    1   0.7019  1.1240  0.2268  11.00000  0.05    0.25
Q7    1   0.3389  0.5763  0.2681  11.00000  0.05    0.24
Q8    1   0.9108  0.0968  0.3198  11.00000  0.05    0.23
Q9    1   0.6452  0.8669 -0.0237  11.00000  0.05    0.22
Q10   1   0.6677  0.9210  0.0527  11.00000  0.05    0.22
Q11   1   0.8185  0.0760  0.3814  11.00000  0.05    0.22
Q12   1   0.1520  0.2189  0.1246  11.00000  0.05    0.21
Q13   1   1.0205  0.1446  0.3486  11.00000  0.05    0.21
Q14   1   0.8770  1.0915  0.1931  11.00000  0.05    0.20
Q15   1   0.7776  0.8881  0.1717  11.00000  0.05    0.20
Q16   1   0.0586  0.5855  0.2329  11.00000  0.05    0.20
Q17   1   0.5012  1.0376  0.1622  11.00000  0.05    0.20
Q18   1   0.3764  0.5785  0.2409  11.00000  0.05    0.19
Q19   1   0.4547  0.6235  0.3113  11.00000  0.05    0.19
Q20   1   0.3605  0.8032  0.4296  11.00000  0.05    0.19
;
_shelx_res_checksum               23808
_shelx_hkl_file
;
   1   0   0  139.39    5.40
  -1   0   0  146.39    5.50
  -1   0   0  141.39    5.90
   1   0   0  146.39    5.50
   1   0   0  144.69    5.90
   1   0   0  147.49    5.20
   2   0   0  229.08    8.70
   2   0   0  230.18    8.90
   2   0   0  245.48    8.50
  -2   0   0  229.68    9.10
   2   0   0  223.18    9.70
   3   0   0   10.00    0.90
   3   0   0    6.90    1.30
   3   0   0    7.20    1.70
   3   0   0    6.90    1.00
  -3   0   0    8.00    1.80
   4   0   0   27.30    2.00
   4   0   0   29.80    3.40
  -4   0   0   31.00    3.00
   4   0   0   21.70    1.50
   5   0   0    0.30    0.80
   5   0   0    1.40    1.70
   5   0   0    0.70    0.50
   5   0   0    0.60    0.60
   5   0   0    1.20    0.60
   6   0   0    5.40    2.30
   6   0   0    3.10    0.80
   6   0   0    2.80    1.10
   7   0   0  574.04   21.50
   7   0   0  609.14   26.30
  -7   0   0  558.84   21.90
  -8   0   0   12.00    2.10
  -8   0   0   14.70    2.70
  -8   0   0   10.70    1.60
   8   0   0   10.00    3.30
   8   0   0   14.60    3.60
  -8   0   0   14.50    2.90
  -8   0   0   11.30    2.80
   8   0   0   11.70    1.40
  -8   0   0    7.60    2.50
  -8   0   0   12.60    1.90
  -9   0   0   91.79    6.10
  -9   0   0   84.89    7.50
  -9   0   0   85.89    5.00
  -9   0   0   92.59    5.00
  -9   0   0   86.49    5.00
  -9   0   0   85.99    6.50
  -9   0   0   91.49    5.80
   9   0   0   89.19    6.70
  -9   0   0   91.39    4.90
  -9   0   0   91.39    6.00
  -9   0   0   80.99    4.80
  -9   0   0   87.39    5.40
  -9   0   0   96.39    5.70
 -10   0   0    3.30    2.50
 -10   0   0    2.70    1.40
 -10   0   0    1.20    3.40
 -10   0   0    5.60    2.60
 -10   0   0    3.30    1.40
 -10   0   0    3.00    1.20
 -10   0   0    2.60    1.80
 -10   0   0    3.00    2.50
 -10   0   0    4.50    1.50
 -11   0   0  223.48    9.50
 -11   0   0  210.38    8.80
 -11   0   0  219.68   10.50
 -11   0   0  211.38   10.20
 -11   0   0  221.78   10.40
 -11   0   0  220.08   11.40
 -11   0   0  209.58    9.50
 -11   0   0  199.28   12.90
 -11   0   0  213.88    9.60
 -11   0   0  209.98    9.70
 -11   0   0  229.38   11.70
 -11   0   0  223.18   11.00
 -12   0   0   99.39    7.40
 -12   0   0   99.79    6.10
 -12   0   0   91.39    5.20
 -12   0   0   89.59    5.00
 -12   0   0   93.39    5.90
 -12   0   0   99.29    6.90
 -12   0   0   91.59    6.30
 -12   0   0   99.29    5.90
 -12   0   0   95.09    5.00
 -12   0   0   90.79    8.40
 -13   0   0   25.70    3.20
 -13   0   0   16.10    4.20
 -13   0   0   25.60    3.80
 -13   0   0   22.80    2.80
 -13   0   0   22.00    2.20
 -13   0   0   22.20    2.00
 -13   0   0   21.60    3.50
 -13   0   0   21.60    2.20
 -13   0   0   22.00    2.80
 -13   0   0   25.80    3.40
 -14   0   0   49.40    2.90
 -14   0   0   67.99    5.10
 -14   0   0   64.89    3.80
 -14   0   0   51.29    3.10
 -14   0   0   62.59    4.80
 -14   0   0   47.00    5.90
 -14   0   0   60.29    3.60
 -14   0   0   56.99    2.80
 -14   0   0   58.69    4.40
 -15   0   0    0.50    1.20
 -15   0   0    1.20    1.00
 -15   0   0    3.40    2.20
 -15   0   0    2.90    1.50
   0  -1   0    0.00    0.20
   0  -1   0    0.00    0.10
   0  -1   0    0.00    0.10
   0  -1   0    0.10    0.30
   0   1   0    0.20    0.20
   0   1   0    0.20    0.20
   0   1   0    0.20    0.30
  -1  -1   0 7813.52  279.57
  -1   1   0 8149.18  280.67
   2  -1   0  489.95   19.00
   2  -1   0  493.35   19.20
   2  -1   0  495.45   18.00
   2  -1   0  497.05   18.30
   2  -1   0  491.15   19.00
   2   1   0  544.55   18.10
  -2   1   0  523.75   19.60
  -2   1   0  517.55   19.10
   2   1   0  502.35   18.20
   2   1   0  537.65   18.50
   2   1   0  501.55   18.70
   3  -1   0   43.60    3.10
   3  -1   0   42.70    3.00
   3   1   0   33.20    1.90
   3   1   0   43.60    4.00
  -3   1   0   37.10    3.40
  -3   1   0   39.70    3.90
   3   1   0   34.10    2.10
   4  -1   0  573.34   23.00
   4  -1   0  629.54   23.20
   4  -1   0  657.93   24.20
  -4   1   0  621.64   26.50
   4   1   0  692.83   27.30
  -4   1   0  656.63   24.80
   4   1   0  646.74   23.90
   4   1   0  633.24   22.90
   5  -1   0  241.08   11.60
   5  -1   0  234.28    9.80
   5  -1   0  213.08    8.80
   5  -1   0  193.08    8.50
   5   1   0  223.58    9.50
   5   1   0  199.68    8.40
  -5   1   0  237.78   10.60
   5   1   0  240.88   11.80
   6  -1   0  389.16   14.60
   6  -1   0  403.06   18.10
   6  -1   0  339.77   14.00
   6   1   0  419.56   18.50
   6   1   0  392.26   15.30
  -6   1   0  374.56   14.80
   6   1   0  355.26   14.20
   7  -1   0  160.98    6.80
  -7  -1   0  146.79    6.90
   7  -1   0  158.68   10.40
   7   1   0  148.79    6.20
   7   1   0  150.68    7.20
  -7   1   0  140.99    7.00
   7   1   0  154.48   10.30
  -7   1   0  138.19    6.80
   7   1   0  153.68    7.70
  -8  -1   0  174.78    9.60
  -8  -1   0  163.08    9.70
   8  -1   0  194.78   12.40
   8  -1   0  178.18    7.80
  -8  -1   0  183.68   10.00
  -8  -1   0  173.78   10.30
  -8  -1   0  183.38    7.90
  -8  -1   0  182.78    9.50
  -8  -1   0  177.88    9.00
  -8   1   0  179.18    8.40
  -8   1   0  168.38    8.20
  -8   1   0  176.48    9.20
  -8   1   0  173.98    9.80
  -8   1   0  172.38   10.10
  -8   1   0  181.98    9.00
  -8   1   0  192.28    8.30
  -8   1   0  168.98    8.30
  -9  -1   0   72.09    4.20
  -9  -1   0   88.59    7.40
  -9  -1   0   66.29    4.40
   9  -1   0   70.89    6.10
  -9  -1   0   73.89    5.30
  -9  -1   0   76.39    6.20
  -9  -1   0   80.79    4.30
  -9  -1   0   82.09    5.20
  -9  -1   0   71.69    5.60
  -9  -1   0   80.59    4.60
  -9  -1   0   86.29    5.30
  -9  -1   0   79.19    5.00
  -9   1   0   66.49    4.30
  -9   1   0   74.29    4.90
  -9   1   0   66.39    5.80
  -9   1   0   70.99    6.70
   9   1   0   72.49    6.20
  -9   1   0   70.89    5.40
  -9   1   0   62.19    5.10
  -9   1   0   64.19    4.50
  -9   1   0   77.69    5.00
  -9   1   0   84.79    5.30
  -9   1   0   74.29    4.40
  -9   1   0   79.69    5.20
  -9   1   0   65.99    4.20
  -9   1   0   74.69    4.00
 -10  -1   0   43.10    3.40
 -10  -1   0   39.00    5.90
 -10  -1   0   48.90    3.70
 -10  -1   0   49.10    8.20
 -10  -1   0   49.50    3.60
 -10  -1   0   44.30    3.10
 -10  -1   0   48.80    3.60
 -10  -1   0   48.40    5.90
 -10  -1   0   52.29    6.00
 -10  -1   0   50.99    6.50
 -10  -1   0   47.30    4.50
  10  -1   0   42.90    5.80
  10   1   0   45.60    5.80
 -10   1   0   46.50    5.10
 -10   1   0   47.00    3.60
 -10   1   0   48.10    3.00
 -10   1   0   38.00    5.20
 -10   1   0   52.09    3.80
 -10   1   0   40.30    5.00
 -10   1   0   47.90    4.40
 -10   1   0   41.00    6.40
 -10   1   0   53.59    7.30
 -10   1   0   52.39    4.00
 -11  -1   0   93.89    5.50
 -11  -1   0   93.59    8.80
 -11  -1   0   96.09    5.20
 -11  -1   0   93.19    5.30
 -11  -1   0   98.79    6.20
 -11  -1   0   96.49    6.10
 -11  -1   0   94.39    7.60
 -11  -1   0   97.79    6.70
 -11  -1   0   92.09    6.30
 -11  -1   0  100.59    7.30
 -11  -1   0   92.39    4.60
 -11  -1   0   87.29    5.40
 -11   1   0  106.59    6.50
 -11   1   0   99.09    7.20
 -11   1   0  106.79    6.30
 -11   1   0   91.49    6.50
 -11   1   0  109.49    6.40
 -11   1   0   99.89    4.70
 -11   1   0   95.59    5.40
 -11   1   0  106.39    5.40
 -11   1   0  103.79    5.50
 -11   1   0   90.89    8.20
 -11   1   0   99.89    7.40
 -12  -1   0   43.60    6.20
 -12  -1   0   44.90    4.20
 -12  -1   0   45.90    5.50
 -12  -1   0   41.40    3.10
 -12  -1   0   49.20    4.20
 -12  -1   0   47.70    4.30
 -12  -1   0   43.10    3.40
 -12  -1   0   47.70    4.60
 -12  -1   0   42.10    5.00
 -12  -1   0   45.40    3.50
 -12   1   0   50.99    4.50
 -12   1   0   46.70    3.40
 -12   1   0   52.29    5.30
 -12   1   0   48.30    4.10
 -12   1   0   42.20    6.30
 -12   1   0   46.10    3.40
 -12   1   0   50.09    5.60
 -12   1   0   49.60    4.30
 -12   1   0   49.99    4.90
 -12   1   0   49.20    3.30
 -13  -1   0    0.40    1.50
 -13  -1   0    2.60    2.20
 -13  -1   0    2.20    1.70
 -13  -1   0    2.90    1.20
 -13  -1   0    2.20    1.70
 -13  -1   0    1.70    0.90
 -13  -1   0    2.20    2.20
 -13  -1   0    2.50    1.60
 -13  -1   0   -1.70    3.00
 -13   1   0    2.00    1.30
 -13   1   0    0.90    2.10
 -13   1   0    2.80    1.80
 -13   1   0    0.90    1.80
 -13   1   0    2.70    2.40
 -13   1   0   -1.10    2.80
 -13   1   0    1.60    1.70
 -13   1   0    1.70    1.10
 -13   1   0    2.60    1.80
 -13   1   0    0.70    0.90
 -14  -1   0    3.40    2.00
 -14  -1   0    5.40    1.50
 -14  -1   0    5.50    2.30
 -14  -1   0    5.30    1.40
 -14  -1   0    6.20    1.00
 -14   1   0    2.80    2.70
 -14   1   0    4.30    1.40
 -14   1   0    5.50    1.00
 -14   1   0    6.50    2.40
 -14   1   0    4.40    0.90
 -14   1   0    4.10    1.40
 -14   1   0    5.60    2.10
 -14   1   0    3.50    2.30
 -15  -1   0    4.80    2.30
 -15  -1   0   -1.00    1.50
 -15  -1   0    1.30    0.80
 -15  -1   0    1.90    1.30
 -15   1   0   -0.10    2.00
 -15   1   0    1.30    1.40
 -15   1   0    1.20    1.20
 -15   1   0    2.10    1.00
   1  -2   0  103.29    4.70
  -1  -2   0   96.39    4.30
   1  -2   0  103.59    4.70
  -1  -2   0   96.89    4.50
   1  -2   0  100.99    5.00
   1  -2   0  101.79    4.20
   1   2   0  104.99    4.30
  -1   2   0  104.99    4.30
   1   2   0  106.99    4.10
   1   2   0  106.89    4.60
  -1   2   0  108.29    4.70
  -1   2   0  108.19    4.80
  -1   2   0  114.39    5.30
   1   2   0  100.29    3.80
   2  -2   0  539.15   18.10
   2  -2   0  538.85   19.20
   2  -2   0  512.15   19.00
  -2  -2   0  533.15   18.00
   2  -2   0  523.65   19.00
   2   2   0  482.15   18.10
   2   2   0  459.35   18.00
   2   2   0  487.25   17.70
   2   2   0  451.25   18.50
  -2   2   0  458.15   18.00
  -2   2   0  477.55   19.10
  -2   2   0  457.25   18.90
   3  -2   0   21.70    1.70
  -3   2   0   21.00    3.10
  -3   2   0   21.60    3.30
   3   2   0   21.30    1.60
  -3   2   0   27.50    1.70
   3   2   0   24.80    2.20
   4  -2   0  414.96   17.30
   4  -2   0  405.96   16.80
   4  -2   0  408.96   15.40
   4   2   0  429.26   15.70
   4   2   0  418.36   18.10
  -4   2   0  397.16   18.10
   4   2   0  394.66   16.10
   4   2   0  387.36   15.00
  -4   2   0  406.46   17.10
   5  -2   0  407.56   17.50
   5  -2   0  403.36   14.90
   5   2   0  349.87   14.20
   5   2   0  393.06   18.00
   5   2   0  383.66   15.30
   5   2   0  386.06   15.70
   6  -2   0  176.38    7.60
   6  -2   0  172.48   10.30
  -6   2   0  176.68    9.50
   6   2   0  172.48    8.00
   6   2   0  179.08    8.40
   6   2   0  177.98   10.70
  -6   2   0  176.98    7.90
   6   2   0  158.48    6.80
   7  -2   0  282.47   11.60
   7   2   0  283.07   12.50
   7   2   0  293.87   12.20
  -7   2   0  277.47   11.90
  -7   2   0  271.97   11.70
   7   2   0  284.77   16.80
  -8  -2   0  318.57   14.10
  -8  -2   0  338.17   14.90
  -8  -2   0  315.07   13.20
  -8  -2   0  332.47   15.70
   8  -2   0  330.57   17.80
  -8  -2   0  318.67   14.40
   8  -2   0  340.37   13.20
  -8  -2   0  343.07   13.70
  -8   2   0  305.37   12.80
  -8   2   0  313.37   13.30
  -8   2   0  317.77   13.40
  -8   2   0  309.37   13.80
  -8   2   0  316.77   15.10
  -8   2   0  314.47   13.40
   8   2   0  324.27   17.90
  -8   2   0  290.67   13.70
   8   2   0  313.17   13.90
  -8   2   0  325.97   14.20
  -8   2   0  302.97   13.20
  -9  -2   0   30.40    2.70
  -9  -2   0   27.50    3.40
  -9  -2   0   23.00    4.20
  -9  -2   0   23.80    2.60
  -9  -2   0   23.00    2.30
  -9  -2   0   25.60    3.30
  -9  -2   0   25.10    3.70
   9  -2   0   27.00    4.10
  -9  -2   0   28.20    2.70
  -9  -2   0   22.30    2.70
  -9  -2   0   20.30    3.00
  -9  -2   0   24.40    3.70
  -9  -2   0   22.90    2.80
   9   2   0   27.10    4.00
  -9   2   0   28.10    3.40
  -9   2   0   21.90    2.40
  -9   2   0   30.90    3.60
  -9   2   0   26.90    3.10
  -9   2   0   24.30    3.90
  -9   2   0   25.30    2.70
  -9   2   0   28.80    3.70
  -9   2   0   24.60    2.60
  -9   2   0   29.80    4.00
  -9   2   0   25.10    2.60
  -9   2   0   33.50    4.90
  -9   2   0   24.90    2.80
  -9   2   0   27.10    2.20
 -10  -2   0   66.59    6.70
 -10  -2   0   48.30    5.20
 -10  -2   0   49.40    3.40
 -10  -2   0   46.70    6.80
 -10  -2   0   50.79    5.00
 -10  -2   0   53.49    4.10
 -10  -2   0   62.09    6.30
 -10  -2   0   60.69    4.20
 -10  -2   0   52.89    4.90
 -10  -2   0   49.70    4.60
 -10  -2   0   62.39    5.70
 -10   2   0   69.89    4.20
 -10   2   0   64.29    4.20
 -10   2   0   61.49    7.00
 -10   2   0   66.29    5.80
 -10   2   0   63.09    5.40
 -10   2   0   67.09    4.80
 -10   2   0   62.89    5.00
 -10   2   0   59.39    3.40
 -10   2   0   63.89    4.40
 -10   2   0   60.69    4.10
 -10   2   0   63.99    6.10
 -10   2   0   63.99    5.20
 -11  -2   0  108.79    7.10
 -11  -2   0  112.89    6.20
 -11  -2   0  109.59    6.60
 -11  -2   0  114.69    6.20
 -11  -2   0  115.09    8.30
 -11  -2   0  116.69    5.70
 -11  -2   0  110.09    9.30
 -11  -2   0  108.09    6.80
 -11  -2   0  116.99    6.70
 -11  -2   0  127.79    8.00
 -11  -2   0  114.09    5.80
 -11  -2   0  111.39    6.00
 -11  -2   0  105.39    5.20
 -11   2   0  123.89    7.00
 -11   2   0  119.89    7.90
 -11   2   0  116.09    9.10
 -11   2   0  119.69    6.80
 -11   2   0  118.39    6.10
 -11   2   0  115.69    6.00
 -11   2   0  117.19    6.80
 -11   2   0  112.69    8.00
 -11   2   0  119.59    7.30
 -11   2   0  117.49    6.00
 -12  -2   0   53.69    3.60
 -12  -2   0   55.69    4.70
 -12  -2   0   54.19    4.00
 -12  -2   0   57.19    4.70
 -12  -2   0   57.39    4.50
 -12  -2   0   46.10    6.70
 -12  -2   0   54.49    5.50
 -12  -2   0   51.89    3.80
 -12  -2   0   52.99    3.40
 -12  -2   0   54.49    5.90
 -12  -2   0   54.29    4.80
 -12   2   0   67.89    4.90
 -12   2   0   64.99    5.70
 -12   2   0   53.29    3.70
 -12   2   0   66.19    4.70
 -12   2   0   59.29    5.80
 -12   2   0   47.80    6.80
 -12   2   0   53.89    3.60
 -12   2   0   68.49    4.90
 -12   2   0   58.99    3.70
 -12   2   0   58.29    5.20
 -13  -2   0    0.40    3.10
 -13  -2   0    3.10    1.70
 -13  -2   0    1.60    1.70
 -13  -2   0    4.30    2.20
 -13  -2   0    2.70    1.60
 -13  -2   0    4.70    2.60
 -13  -2   0    2.70    1.40
 -13  -2   0    1.30    1.60
 -13  -2   0    2.20    1.20
 -13  -2   0    2.10    1.10
 -13   2   0    0.80    1.60
 -13   2   0    2.80    1.70
 -13   2   0    0.10    1.10
 -13   2   0    4.70    2.40
 -13   2   0    2.70    1.10
 -13   2   0    1.90    1.00
 -13   2   0    3.50    1.80
 -13   2   0    1.30    2.50
 -13   2   0    2.40    1.90
 -13   2   0   -0.90    2.70
 -14  -2   0   22.60    1.70
 -14  -2   0   25.90    3.10
 -14  -2   0   25.00    2.70
 -14  -2   0   29.30    3.30
 -14  -2   0   25.00    1.60
 -14  -2   0   27.80    2.00
 -14  -2   0   18.50    3.90
 -14  -2   0   23.50    2.50
 -14  -2   0   28.50    2.40
 -14   2   0   31.50    3.30
 -14   2   0   36.40    4.30
 -14   2   0   28.30    2.60
 -14   2   0   28.90    1.90
 -14   2   0   30.80    2.70
 -14   2   0   35.40    3.80
 -14   2   0   22.10    3.90
 -14   2   0   24.40    1.60
 -15  -2   0   23.30    3.00
 -15  -2   0   33.40    4.10
 -15  -2   0   21.40    2.30
 -15   2   0   22.30    1.80
 -15   2   0   22.10    2.30
 -15   2   0   23.30    2.50
 -15   2   0   24.60    3.10
   0  -3   0    0.50    0.30
   0  -3   0    1.40    0.60
   0  -3   0    0.40    0.60
   0  -3   0    0.20    1.20
   0   3   0   -0.20    0.50
   0   3   0    1.10    1.30
   0   3   0    0.20    0.50
   0   3   0    0.40    0.50
   1  -3   0  572.84   21.00
   1  -3   0  565.94   21.70
  -1  -3   0  572.74   21.20
  -1  -3   0  582.04   20.30
   1  -3   0  573.04   22.20
  -1   3   0  570.14   22.20
   1   3   0  569.34   21.60
   1   3   0  572.54   20.30
  -1   3   0  582.14   22.20
  -1   3   0  570.74   21.10
   1   3   0  579.64   20.90
   1   3   0  581.54   21.20
  -1   3   0  590.04   21.70
   2  -3   0    1.70    1.10
  -2  -3   0    3.00    1.20
   2  -3   0    3.90    0.80
   2  -3   0    4.70    1.20
   2   3   0    1.70    1.20
  -2   3   0    3.50    0.80
  -2   3   0    1.20    1.20
  -2   3   0    0.70    1.90
   2   3   0    2.90    0.90
   2   3   0    3.50    0.80
  -2   3   0    3.40    1.00
   3  -3   0  528.65   19.20
   3  -3   0  538.35   20.90
   3  -3   0  534.65   20.60
  -3   3   0  507.55   20.80
   3   3   0  519.65   19.30
   3   3   0  501.05   19.10
  -3   3   0  505.15   20.90
   3   3   0  532.05   18.90
  -3   3   0  503.15   19.30
   3   3   0  497.65   18.80
   3   3   0  498.75   19.90
   4  -3   0  296.67   11.30
   4  -3   0  290.67   13.00
  -4   3   0  255.67   11.10
   4   3   0  305.47   10.60
   4   3   0  275.77   11.30
  -4   3   0  284.67   13.10
  -4   3   0  270.07   13.70
   4   3   0  287.97   12.10
   4   3   0  281.37   10.90
   5  -3   0  101.09    6.70
   5  -3   0   95.89    4.70
   5   3   0   78.89    4.60
  -5   3   0   91.19    4.60
   5   3   0  109.09    7.70
   5   3   0   80.99    4.10
   5   3   0   92.29    5.50
   6  -3   0   36.00    4.60
   6  -3   0   35.10    2.70
   6   3   0   26.60    2.50
  -6   3   0   32.30    2.60
   6   3   0   33.30    3.30
   6   3   0   32.90    5.00
  -6   3   0   36.20    5.10
   6   3   0   27.10    1.80
   7  -3   0  402.66   19.00
   7  -3   0  362.76   15.00
  -7   3   0  343.97   14.90
  -7   3   0  363.86   16.90
  -7   3   0  369.16   15.10
   7   3   0  375.46   15.90
   7   3   0  380.46   19.20
   7   3   0  370.06   16.00
   8  -3   0  101.19    8.80
  -8  -3   0   89.19    6.10
  -8  -3   0   95.79    6.30
  -8  -3   0   98.29    6.50
  -8  -3   0   99.19    5.10
   8  -3   0   93.19    5.20
  -8  -3   0   95.49    7.40
  -8  -3   0   94.39    5.10
  -8  -3   0   83.69    5.40
  -8  -3   0   88.59    5.70
  -8  -3   0   92.49    5.70
  -8   3   0   91.79    4.80
  -8   3   0   81.49    5.90
  -8   3   0   81.29    5.60
  -8   3   0   86.39    6.70
  -8   3   0   86.79    5.30
  -8   3   0   83.69    5.20
  -8   3   0   96.49    5.60
  -8   3   0   84.39    5.20
  -8   3   0   92.59    5.20
   8   3   0   97.09    9.10
   8   3   0   91.49    6.20
  -8   3   0   87.19    5.60
  -9  -3   0  254.37   12.70
  -9  -3   0  242.88   10.60
  -9  -3   0  246.58   12.00
  -9  -3   0  222.38   11.60
  -9  -3   0  277.17   11.30
  -9  -3   0  268.07   11.90
  -9  -3   0  253.57   11.30
  -9  -3   0  261.87   10.70
  -9  -3   0  261.77   10.80
   9  -3   0  277.17   14.10
  -9  -3   0  258.27   10.80
  -9  -3   0  264.87   14.30
  -9  -3   0  237.58   10.80
  -9  -3   0  259.67   11.50
  -9  -3   0  252.87   11.20
  -9  -3   0  268.37   11.20
  -9  -3   0  256.67   12.50
   9   3   0  233.68   15.60
  -9   3   0  257.87   11.00
  -9   3   0  265.97   13.60
  -9   3   0  259.17   11.50
  -9   3   0  247.78   11.40
  -9   3   0  271.47   11.80
  -9   3   0  256.97   12.30
  -9   3   0  279.67   11.90
  -9   3   0  263.17   12.60
  -9   3   0  268.47   10.50
  -9   3   0  282.27   11.70
  -9   3   0  249.48   11.70
  -9   3   0  252.07   11.90
  -9   3   0  262.27   11.00
 -10  -3   0   19.90    5.00
 -10  -3   0   23.90    3.20
 -10  -3   0   25.40    2.90
 -10  -3   0   26.30    4.30
 -10  -3   0   19.10    2.30
 -10  -3   0   29.30    4.10
 -10  -3   0   21.20    3.70
 -10  -3   0   20.70    2.10
 -10  -3   0   20.60    2.90
 -10  -3   0   23.20    3.60
 -10  -3   0   19.60    2.30
 -10  -3   0   18.50    3.30
 -10  -3   0   23.40    2.90
 -10   3   0   23.00    3.20
 -10   3   0   20.50    3.20
 -10   3   0   22.00    3.60
 -10   3   0   20.20    3.30
 -10   3   0   26.10    2.70
 -10   3   0   20.80    3.10
 -10   3   0   17.80    2.40
 -10   3   0   20.40    4.30
 -10   3   0   27.10    4.80
 -10   3   0   23.10    2.70
 -10   3   0   20.30    3.70
 -11  -3   0   85.79    4.70
 -11  -3   0   84.29    4.70
 -11  -3   0   87.49    5.30
 -11  -3   0   82.29    6.20
 -11  -3   0   90.89    6.10
 -11  -3   0   85.69    5.10
 -11  -3   0   98.79    5.90
 -11  -3   0   94.79    7.40
 -11  -3   0   87.19    6.90
 -11  -3   0   74.39    8.40
 -11  -3   0   92.19    5.70
 -11  -3   0   86.49    5.20
 -11  -3   0   85.59    4.40
 -11   3   0   87.69    5.00
 -11   3   0   90.79    6.00
 -11   3   0   90.19    5.00
 -11   3   0   95.39    6.90
 -11   3   0   90.29    8.20
 -11   3   0   89.79    7.30
 -11   3   0   99.09    6.10
 -11   3   0  100.59    6.20
 -11   3   0   90.59    6.50
 -11   3   0   86.79    5.00
 -12  -3   0   17.90    2.00
 -12  -3   0   14.60    2.50
 -12  -3   0   14.40    2.20
 -12  -3   0   19.40    3.30
 -12  -3   0   14.30    2.10
 -12  -3   0   12.50    3.10
 -12  -3   0   10.20    3.80
 -12  -3   0   15.00    2.80
 -12  -3   0   18.90    3.80
 -12  -3   0   17.00    2.30
 -12  -3   0   16.60    2.80
 -12   3   0   13.20    2.80
 -12   3   0   16.90    2.20
 -12   3   0   18.80    3.60
 -12   3   0   12.60    2.60
 -12   3   0   15.40    3.40
 -12   3   0   11.50    3.20
 -12   3   0    7.60    3.40
 -12   3   0   14.80    2.60
 -12   3   0   18.50    2.40
 -12   3   0   16.40    2.00
 -13  -3   0    0.00    0.70
 -13  -3   0    0.40    2.20
 -13  -3   0    2.40    1.30
 -13  -3   0    0.90    1.10
 -13  -3   0   -5.20    2.90
 -13  -3   0    2.00    1.70
 -13  -3   0    1.10    0.90
 -13  -3   0    1.40    1.50
 -13  -3   0    3.60    1.60
 -13  -3   0    1.10    2.00
 -13   3   0   -2.40    2.40
 -13   3   0    3.70    1.80
 -13   3   0   -0.20    2.10
 -13   3   0    1.60    1.00
 -13   3   0    0.10    1.60
 -13   3   0    1.60    1.90
 -13   3   0    0.50    0.90
 -13   3   0    1.10    1.60
 -13   3   0    2.10    2.30
 -13   3   0   -1.10    0.90
 -14  -3   0   20.50    2.10
 -14  -3   0   18.90    1.60
 -14  -3   0   25.20    2.40
 -14  -3   0   16.70    3.90
 -14  -3   0   20.00    2.40
 -14  -3   0   17.00    1.30
 -14  -3   0   21.80    1.80
 -14  -3   0   21.90    2.80
 -14   3   0   22.20    3.00
 -14   3   0   21.80    3.80
 -14   3   0   18.20    2.10
 -14   3   0   16.90    3.50
 -14   3   0   20.90    2.40
 -14   3   0   20.70    2.70
 -14   3   0   19.80    1.60
 -15  -3   0    1.20    1.30
 -15   3   0    2.70    1.70
 -15   3   0    2.30    1.50
 -15   3   0    0.30    3.10
 -15   3   0    2.00    0.90
   0  -4   0  599.34   24.20
   0  -4   0  598.64   23.50
   0  -4   0  585.14   22.40
   0   4   0  665.83   23.60
   0   4   0  632.74   23.70
   0   4   0  659.83   23.20
   0   4   0  645.94   24.30
  -1  -4   0  260.07   10.00
  -1  -4   0  243.98    8.70
   1  -4   0  240.58   11.10
   1  -4   0  259.17    9.60
   1  -4   0  246.08   10.30
  -1   4   0  232.08   11.10
   1   4   0  251.47    9.60
  -1   4   0  253.47   10.40
   1   4   0  223.28   10.20
   1   4   0  252.07   10.00
  -1   4   0  225.48   10.20
   1   4   0  227.08    8.70
   1   4   0  227.88   10.50
  -1   4   0  246.58    9.80
  -2  -4   0  146.39    7.10
  -2  -4   0  160.58    6.70
   2  -4   0  153.38    7.40
   2  -4   0  153.78    8.30
   2  -4   0  157.48    6.50
  -2   4   0  139.99    5.70
  -2   4   0  133.09    7.30
   2   4   0  159.38    6.70
   2   4   0  147.09    5.60
   2   4   0  159.58    6.40
  -2   4   0  153.98    6.80
   2   4   0  138.99    7.10
  -2   4   0  135.39    8.00
   2   4   0  142.79    7.10
  -2   4   0  152.38    7.40
   3  -4   0  178.58    9.60
  -3  -4   0  175.38    7.80
   3  -4   0  168.98    9.50
   3  -4   0  189.78    7.80
   3   4   0  179.18    8.00
   3   4   0  172.48    7.00
   3   4   0  192.08    7.90
  -3   4   0  177.38    9.20
  -3   4   0  186.68    7.90
  -3   4   0  180.88   10.60
   3   4   0  189.28    7.50
   3   4   0  181.28    8.50
   4  -4   0  317.37   14.90
   4  -4   0  326.57   14.50
   4  -4   0  309.87   12.70
  -4   4   0  311.97   12.80
   4   4   0  306.77   12.70
  -4   4   0  311.07   15.00
   4   4   0  321.57   12.40
   4   4   0  325.67   13.70
   4   4   0  328.57   12.40
  -4   4   0  327.27   15.10
   5  -4   0   98.89    5.20
   5  -4   0  104.39    7.10
   5   4   0  112.69    6.30
   5   4   0   93.69    5.50
   5   4   0   96.29    4.80
   6  -4   0  292.87   12.30
   6  -4   0  314.17   15.40
   6   4   0  306.27   16.20
  -6   4   0  322.77   15.70
   6   4   0  262.37   11.30
   6   4   0  291.97   13.30
  -6   4   0  287.47   12.30
  -6   4   0  290.07   12.10
   6   4   0  300.87   13.50
   7  -4   0   32.50    3.00
   7  -4   0   37.90    5.30
   7   4   0   37.30    5.90
  -7   4   0   32.30    2.80
  -7   4   0   36.80    4.30
   7   4   0   33.80    3.80
  -7   4   0   30.50    5.00
  -8  -4   0  247.58   10.20
   8  -4   0  228.88   14.50
  -8  -4   0  226.48   10.80
  -8  -4   0  213.18    9.70
  -8  -4   0  249.38   10.80
  -8  -4   0  226.78   10.10
  -8  -4   0  258.77   13.20
  -8  -4   0  237.08   10.20
  -8  -4   0  232.98   10.20
  -8  -4   0  239.08   10.30
  -8  -4   0  232.88   10.40
  -8  -4   0  239.58   11.30
  -8  -4   0  238.88   11.60
  -8   4   0  236.78   11.10
  -8   4   0  236.58    9.90
   8   4   0  221.98   21.50
  -8   4   0  217.68   10.60
  -8   4   0  235.78   10.40
  -8   4   0  246.98   10.80
  -8   4   0  223.38   10.40
  -8   4   0  220.58   10.90
  -8   4   0  220.08   10.70
  -8   4   0  242.58   10.50
  -8   4   0  231.98   12.00
   8   4   0  234.08   11.20
   8   4   0  227.98   11.80
  -9  -4   0   14.00    2.30
  -9  -4   0   15.60    2.20
  -9  -4   0   10.50    2.50
  -9  -4   0   14.00    1.70
  -9  -4   0    9.00    3.40
  -9  -4   0   15.20    2.10
  -9  -4   0   15.60    2.60
  -9  -4   0   21.10    3.40
  -9  -4   0   11.30    2.70
  -9  -4   0   17.60    1.90
  -9  -4   0    9.90    1.60
  -9  -4   0   16.50    2.50
  -9  -4   0   15.10    2.00
  -9  -4   0   17.20    2.10
  -9  -4   0   12.50    3.20
   9  -4   0    8.20    2.50
  -9  -4   0   13.00    2.20
  -9   4   0   15.40    2.10
  -9   4   0   12.10    2.20
  -9   4   0   12.60    2.30
  -9   4   0   17.50    3.50
  -9   4   0   11.80    2.10
  -9   4   0   14.80    1.70
  -9   4   0   15.30    3.10
  -9   4   0   15.40    2.90
  -9   4   0   11.00    1.80
  -9   4   0   14.20    2.90
  -9   4   0   15.60    2.00
  -9   4   0   14.30    3.10
  -9   4   0    9.10    3.20
 -10  -4   0   65.39    4.60
 -10  -4   0   63.39    4.40
 -10  -4   0   64.89    4.20
 -10  -4   0   62.29    4.00
 -10  -4   0   66.69    4.00
 -10  -4   0   66.19    5.30
 -10  -4   0   63.19    4.90
 -10  -4   0   69.89    4.90
 -10  -4   0   60.99    7.50
 -10  -4   0   68.19    6.50
 -10  -4   0   66.69    4.80
 -10  -4   0   63.89    5.20
 -10  -4   0   65.39    4.10
 -10  -4   0   70.79    4.60
 -10  -4   0   64.39    5.90
 -10  -4   0   54.29    4.10
 -10   4   0   62.79    7.00
 -10   4   0   69.39    4.20
 -10   4   0   70.49    5.30
 -10   4   0   64.39    5.50
 -10   4   0   57.09    4.80
 -10   4   0   66.79    4.60
 -10   4   0   64.99    5.50
 -10   4   0   64.79    4.30
 -10   4   0   66.09    5.70
 -10   4   0   63.49    5.90
 -10   4   0   73.79    5.50
 -11  -4   0   89.29    8.70
 -11  -4   0   92.49    5.90
 -11  -4   0  104.59    6.50
 -11  -4   0   99.69    5.90
 -11  -4   0  102.09    7.30
 -11  -4   0   99.29    5.70
 -11  -4   0   87.69    6.40
 -11  -4   0   88.49    5.40
 -11  -4   0   99.69    5.60
 -11  -4   0   98.39    5.00
 -11  -4   0   92.59    5.00
 -11  -4   0  100.69    5.10
 -11  -4   0   94.89    7.40
 -11   4   0   91.89    6.00
 -11   4   0  112.59    7.10
 -11   4   0   97.99    8.40
 -11   4   0  108.09    7.20
 -11   4   0  101.09    7.50
 -11   4   0   96.99    5.40
 -11   4   0   94.49    6.30
 -11   4   0   95.79    5.20
 -11   4   0  100.29    5.30
 -11   4   0   98.19    6.20
 -12  -4   0   14.70    1.70
 -12  -4   0   17.30    2.80
 -12  -4   0   11.90    2.00
 -12  -4   0   13.20    3.50
 -12  -4   0   15.00    2.30
 -12  -4   0   13.60    2.70
 -12  -4   0   15.40    2.60
 -12  -4   0   15.00    2.50
 -12  -4   0   13.90    1.70
 -12  -4   0   12.50    2.00
 -12  -4   0    8.50    3.70
 -12  -4   0   14.70    3.40
 -12   4   0   17.10    1.90
 -12   4   0   12.60    2.50
 -12   4   0   16.60    2.60
 -12   4   0   14.60    3.60
 -12   4   0   19.40    2.90
 -12   4   0   19.20    3.20
 -12   4   0   15.90    2.20
 -12   4   0   14.10    2.00
 -12   4   0   20.60    3.70
 -12   4   0   12.50    3.00
 -13  -4   0   58.29    5.20
 -13  -4   0   49.50    3.60
 -13  -4   0   49.10    5.90
 -13  -4   0   49.70    3.90
 -13  -4   0   54.09    3.40
 -13  -4   0   51.29    2.70
 -13  -4   0   55.99    4.00
 -13  -4   0   56.29    4.20
 -13  -4   0   48.80    3.00
 -13  -4   0   52.79    4.70
 -13   4   0   49.50    5.80
 -13   4   0   48.00    4.60
 -13   4   0   41.30    5.80
 -13   4   0   52.89    4.00
 -13   4   0   52.79    3.20
 -13   4   0   48.50    3.90
 -13   4   0   46.40    2.90
 -13   4   0   52.49    4.00
 -13   4   0   49.60    5.10
 -14  -4   0   23.20    2.00
 -14  -4   0   28.20    3.20
 -14  -4   0   22.90    2.50
 -14  -4   0   30.00    3.10
 -14  -4   0   23.50    1.90
 -14  -4   0   20.00    3.80
 -14  -4   0   22.20    2.20
 -14  -4   0   19.80    1.70
 -14   4   0   21.30    3.50
 -14   4   0   24.80    2.40
 -14   4   0   30.70    3.10
 -14   4   0   23.40    2.50
 -14   4   0   25.00    2.70
 -14   4   0   25.50    3.10
 -14   4   0   27.10    1.80
 -15   4   0   40.10    2.20
 -15   4   0   42.90    2.80
 -15   4   0   38.40    2.60
 -15   4   0   48.70    3.80
   0  -5   0   -0.70    0.90
   0  -5   0    1.70    1.90
   0  -5   0    0.20    0.40
   0   5   0    0.50    0.60
   0   5   0    0.50    0.80
   0   5   0   -0.50    0.80
   0   5   0   -0.10    1.70
   1  -5   0  109.69    7.20
  -1  -5   0  107.29    4.50
   1  -5   0  104.59    6.20
   1   5   0  128.59    6.50
  -1   5   0  129.09    6.50
   1   5   0  124.59    6.20
  -1   5   0  126.19    5.90
   1   5   0  128.99    7.00
  -1   5   0  125.29    5.60
   1   5   0  130.29    5.80
   1   5   0  125.49    6.10
  -1   5   0  127.89    7.50
   2  -5   0   75.59    3.90
  -2  -5   0   76.99    4.90
   2  -5   0   78.99    4.80
  -2   5   0   74.89    5.90
  -2   5   0   69.69    4.70
  -2   5   0   69.49    4.90
  -2   5   0   67.99    3.30
   2   5   0   68.39    3.80
   2   5   0   66.19    4.00
   2   5   0   67.99    4.90
  -2   5   0   68.99    4.10
   3  -5   0 1098.89   40.90
   3  -5   0 1113.39   39.40
   3  -5   0 1110.19   42.00
  -3  -5   0 1052.99   39.70
   3   5   0 1050.89   38.20
   3   5   0 1102.59   39.20
  -3   5   0 1164.08   41.20
   3   5   0 1050.59   40.30
   3   5   0 1106.09   39.60
  -3   5   0 1012.50   41.70
  -3   5   0 1078.29   39.70
   3   5   0 1036.30   40.00
  -3   5   0 1038.80   41.10
   4  -5   0  124.89    7.40
   4  -5   0  116.99    5.80
   4  -5   0  112.79    7.90
  -4   5   0  119.19    6.10
   4   5   0  119.89    6.80
   4   5   0  127.99    5.80
   4   5   0  113.89    5.10
  -4   5   0  119.29    8.50
  -4   5   0  110.09    5.50
   4   5   0  118.09    6.10
   5  -5   0   87.49    6.60
   5  -5   0   86.69    4.80
   5   5   0   85.89    5.70
  -5   5   0   81.99    4.50
  -5   5   0   74.69    4.70
   5   5   0   81.29    4.40
  -5   5   0   76.39    4.60
  -5   5   0   88.29    7.50
   5   5   0   77.29    4.60
   6  -5   0    1.30    0.80
   6  -5   0    3.50    2.10
   6   5   0    0.00    1.20
  -6   5   0    1.40    1.00
  -6   5   0    1.80    2.40
   6   5   0    0.00    0.60
   6   5   0    0.40    0.90
   6   5   0    1.30    2.50
  -6   5   0    0.80    0.80
   7  -5   0   53.39    3.70
   7  -5   0   67.29    4.40
   7  -5   0   68.99    6.90
  -7   5   0   72.69    7.50
  -7   5   0   55.89    4.00
  -7   5   0   54.19    3.90
   7   5   0   62.19    7.10
   7   5   0   56.19    5.00
  -8  -5   0   34.20    2.80
  -8  -5   0   36.40    4.20
  -8  -5   0   30.70    3.20
   8  -5   0   31.20    6.20
  -8  -5   0   39.70    2.80
  -8  -5   0   32.30    3.90
   8  -5   0   39.50    4.60
  -8  -5   0   37.70    2.80
  -8  -5   0   29.30    3.60
  -8  -5   0   30.20    4.60
   8  -5   0   30.50    2.90
  -8  -5   0   34.60    3.10
  -8  -5   0   37.30    3.10
   8   5   0   30.10    3.50
   8   5   0   27.90    4.80
  -8   5   0   35.30    3.10
  -8   5   0   34.00    3.60
  -8   5   0   40.70    3.30
  -8   5   0   36.00    3.30
  -8   5   0   40.10    3.70
  -8   5   0   35.00    2.40
  -8   5   0   42.80    4.10
  -8   5   0   29.70    5.40
   8   5   0   35.10    4.40
  -9  -5   0   26.30    3.00
  -9  -5   0   23.20    3.80
  -9  -5   0   22.00    2.80
  -9  -5   0   22.00    2.20
  -9  -5   0   23.90    2.70
  -9  -5   0   26.60    3.00
  -9  -5   0   30.10    4.40
  -9  -5   0   34.80    3.90
   9  -5   0   29.40    5.30
  -9  -5   0   24.80    3.10
  -9  -5   0   18.20    3.10
  -9  -5   0   30.60    2.90
  -9  -5   0   20.40    2.10
  -9  -5   0   29.00    4.30
  -9  -5   0   20.80    4.50
  -9  -5   0   24.50    2.60
  -9  -5   0   26.50    2.60
  -9   5   0   25.80    3.60
  -9   5   0   29.70    4.00
  -9   5   0   24.70    3.00
  -9   5   0   34.20    3.80
  -9   5   0   25.80    2.60
  -9   5   0   28.50    3.30
  -9   5   0   25.00    3.50
  -9   5   0   28.20    3.30
  -9   5   0   24.30    4.10
  -9   5   0   29.20    2.70
  -9   5   0   21.50    2.50
  -9   5   0   20.10    2.70
 -10  -5   0  128.69    6.20
 -10  -5   0  118.09    5.80
 -10  -5   0  125.19    6.40
 -10  -5   0  129.69    8.60
 -10  -5   0  125.09    6.40
 -10  -5   0  139.19    8.40
 -10  -5   0  128.89    6.90
 -10  -5   0  128.99    7.00
 -10  -5   0  133.09    6.90
 -10  -5   0  113.19    9.60
 -10  -5   0  128.29    6.90
 -10  -5   0  124.99    6.30
 -10  -5   0  123.39    6.20
 -10  -5   0  121.59    7.40
 -10  -5   0  121.79    6.90
 -10  -5   0  123.39    7.60
 -10   5   0  139.19    7.30
 -10   5   0  144.39    8.20
 -10   5   0  143.49    8.60
 -10   5   0  142.99    6.70
 -10   5   0  140.09    7.50
 -10   5   0  149.79    8.00
 -10   5   0  132.19    9.60
 -10   5   0  146.39    6.80
 -10   5   0  141.99    7.70
 -10   5   0  139.59    6.60
 -10   5   0  134.19    7.50
 -11  -5   0   55.39    3.80
 -11  -5   0   59.39    5.10
 -11  -5   0   56.89    3.70
 -11  -5   0   64.79    3.60
 -11  -5   0   61.99    4.40
 -11  -5   0   63.49    6.20
 -11  -5   0   58.09    4.60
 -11  -5   0   61.09    5.20
 -11  -5   0   62.49    4.30
 -11  -5   0   55.39    4.20
 -11  -5   0   49.99    7.30
 -11  -5   0   66.89    4.60
 -11   5   0   65.39    4.10
 -11   5   0   62.59    4.90
 -11   5   0   71.19    6.30
 -11   5   0   66.99    5.20
 -11   5   0   60.29    5.40
 -11   5   0   63.69    5.00
 -11   5   0   63.49    3.90
 -11   5   0   63.69    7.20
 -11   5   0   63.09    5.60
 -11   5   0   54.59    3.70
 -12  -5   0   58.29    5.30
 -12  -5   0   60.59    4.30
 -12  -5   0   62.99    6.00
 -12  -5   0   62.69    4.10
 -12  -5   0   55.19    3.40
 -12  -5   0   57.69    4.00
 -12  -5   0   53.99    3.80
 -12  -5   0   55.99    4.20
 -12  -5   0   54.79    7.00
 -12  -5   0   56.29    4.70
 -12  -5   0   55.79    3.20
 -12  -5   0   61.99    4.90
 -12  -5   0   59.49    3.30
 -12   5   0   64.89    5.30
 -12   5   0   59.89    5.40
 -12   5   0   62.89    4.70
 -12   5   0   61.89    5.70
 -12   5   0   60.89    4.70
 -12   5   0   59.79    3.60
 -12   5   0   57.79    6.50
 -12   5   0   60.79    3.70
 -12   5   0   62.39    4.70
 -13  -5   0   13.70    2.00
 -13  -5   0    9.70    1.50
 -13  -5   0   10.10    1.60
 -13  -5   0   12.50    3.30
 -13  -5   0    3.50    3.30
 -13  -5   0   10.40    1.80
 -13  -5   0   13.30    2.20
 -13  -5   0   10.50    2.20
 -13  -5   0   15.40    3.00
 -13   5   0   12.70    2.90
 -13   5   0   11.60    2.70
 -13   5   0   11.20    2.50
 -13   5   0    9.10    1.30
 -13   5   0   13.10    2.70
 -13   5   0   10.30    2.00
 -13   5   0    8.20    2.00
 -13   5   0   11.00    3.40
 -13   5   0   10.60    1.60
 -14  -5   0    2.10    0.80
 -14  -5   0    3.30    1.30
 -14  -5   0    4.60    2.10
 -14  -5   0    2.50    1.00
 -14  -5   0    1.30    0.90
 -14  -5   0    7.30    3.20
 -14  -5   0    3.30    2.00
 -14  -5   0    2.80    0.90
 -14   5   0    3.00    1.30
 -14   5   0    2.70    2.30
 -14   5   0    1.10    1.60
 -14   5   0    3.20    1.40
 -14   5   0    4.10    1.90
 -14   5   0    3.40    0.90
 -14   5   0    2.70    1.20
   0  -6   0  915.41   31.80
   0  -6   0  939.71   33.80
   0  -6   0  935.11   34.80
   0   6   0  866.81   34.60
   0   6   0  842.52   33.70
   0   6   0  867.11   33.50
   0   6   0  865.51   33.00
   0   6   0  868.41   32.90
   1  -6   0   62.09    4.60
   1  -6   0   59.29    3.40
   1  -6   0   62.99    3.60
  -1  -6   0   64.59    2.60
   1  -6   0   63.89    5.60
  -1  -6   0   63.09    5.10
  -1   6   0   61.99    3.70
   1   6   0   64.99    4.20
   1   6   0   61.69    3.80
  -1   6   0   62.29    4.00
   1   6   0   63.89    4.30
   1   6   0   58.89    4.40
  -1   6   0   66.69    4.50
  -1   6   0   60.09    5.60
   2  -6   0  507.95   20.40
  -2  -6   0  504.55   20.40
   2  -6   0  507.35   21.80
   2  -6   0  494.65   19.10
   2   6   0  492.75   19.10
  -2   6   0  520.35   22.00
  -2   6   0  485.45   20.70
  -2   6   0  475.85   18.50
   2   6   0  513.35   20.10
  -2   6   0  492.55   20.40
  -2   6   0  482.15   19.50
   2   6   0  499.95   20.60
   2   6   0  484.85   19.50
   3  -6   0  160.58    8.40
   3  -6   0  154.68    7.70
   3  -6   0  172.98    9.80
  -3   6   0  150.18    8.70
   3   6   0  154.18    8.20
  -3   6   0  153.48    9.60
  -3   6   0  129.79    7.20
   3   6   0  131.49    7.10
   3   6   0  143.89    6.90
   3   6   0  158.18    8.10
   4  -6   0  289.67   14.20
  -4  -6   0  273.17   12.40
   4  -6   0  279.67   12.30
   4   6   0  307.47   12.30
   4   6   0  302.37   13.70
  -4   6   0  300.07   15.50
   4   6   0  308.07   13.20
   4   6   0  296.77   11.50
  -4   6   0  299.77   12.80
   4   6   0  301.87   12.60
  -5  -6   0   93.39    4.90
   5  -6   0   88.39    6.90
   5  -6   0   90.89    5.20
   5   6   0   89.39    6.30
  -5   6   0   83.09    5.20
  -5   6   0   79.89    4.70
   5   6   0   89.99    4.90
   5   6   0   88.19    5.10
  -5   6   0   90.29    5.00
  -5   6   0   81.19    7.90
   6  -6   0  194.78   12.90
   6  -6   0  174.68    8.60
   6   6   0  175.58   13.10
  -6   6   0  170.48    8.10
  -6   6   0  174.98   11.80
   6   6   0  168.68    9.60
   6   6   0  169.38    7.90
  -6   6   0  166.98    8.30
   6   6   0  172.38    8.20
   7  -6   0  109.89    5.90
   7  -6   0  122.89    9.60
  -7  -6   0  110.49    6.20
   7  -6   0  117.09    6.70
  -7  -6   0  113.39    5.70
  -7   6   0  128.39    6.50
  -7   6   0  109.49   10.00
   7   6   0  136.59   11.00
   7   6   0  129.69    8.20
  -7   6   0  117.19    6.50
   7   6   0  127.69    6.20
  -8  -6   0   38.80    4.00
  -8  -6   0   41.90    3.10
  -8  -6   0   42.50    3.60
  -8  -6   0   49.40    3.30
   8  -6   0   53.29    5.20
  -8  -6   0   41.10    4.80
  -8  -6   0   46.80    4.10
  -8  -6   0   48.50    7.60
  -8  -6   0   46.50    3.40
  -8  -6   0   46.30    3.50
  -8  -6   0   53.39    3.70
  -8  -6   0   46.80    3.40
  -8  -6   0   48.80    3.20
   8  -6   0   40.90    3.30
  -8  -6   0   41.60    5.90
  -8  -6   0   41.40    3.50
  -8   6   0   42.60    3.10
  -8   6   0   38.70    3.50
  -8   6   0   44.90    3.60
  -8   6   0   38.80    3.70
  -8   6   0   44.40    4.80
  -8   6   0   38.70    3.50
  -8   6   0   41.80    4.20
  -8   6   0   36.60    3.80
  -8   6   0   42.20    3.80
   9  -6   0   -0.40    1.80
  -9  -6   0    2.30    2.10
  -9  -6   0    0.30    1.70
  -9  -6   0    1.40    1.20
  -9  -6   0    1.10    1.30
  -9  -6   0    4.40    2.30
  -9  -6   0    1.50    1.00
  -9  -6   0    1.90    1.10
  -9  -6   0    3.90    1.30
  -9  -6   0    1.20    1.60
  -9  -6   0    2.40    1.90
  -9  -6   0    3.10    1.30
  -9  -6   0    3.40    1.70
  -9   6   0    0.50    1.40
  -9   6   0    4.00    3.30
  -9   6   0    2.80    2.50
  -9   6   0    3.20    1.10
  -9   6   0    1.30    1.10
  -9   6   0    1.70    2.00
  -9   6   0    4.00    1.60
  -9   6   0    2.40    2.80
  -9   6   0    1.80    2.90
 -10  -6   0   49.90    3.90
 -10  -6   0   39.50    5.90
 -10  -6   0   35.20    4.50
 -10  -6   0   46.80    3.40
 -10  -6   0   42.40    4.50
 -10  -6   0   42.80    4.50
 -10  -6   0   46.10    3.80
 -10  -6   0   44.60    3.30
 -10  -6   0   45.80    3.80
 -10  -6   0   45.80    3.40
 -10  -6   0   42.60    3.00
 -10  -6   0   41.70    3.70
 -10  -6   0   47.10    5.60
 -10  -6   0   44.20    3.40
 -10  -6   0   43.20    2.90
 -10  -6   0   50.09    4.10
 -10   6   0   43.00    4.40
 -10   6   0   48.20    3.50
 -10   6   0   39.60    3.40
 -10   6   0   42.30    5.10
 -10   6   0   49.20    4.90
 -10   6   0   45.70    6.30
 -10   6   0   48.00    4.50
 -10   6   0   45.40    4.50
 -10   6   0   47.50    5.00
 -10   6   0   55.69    4.20
 -10   6   0   44.80    3.40
 -11  -6   0   47.90    4.60
 -11  -6   0   46.10    3.60
 -11  -6   0   40.40    3.50
 -11  -6   0   42.70    3.70
 -11  -6   0   42.70    3.30
 -11  -6   0   34.50    2.80
 -11  -6   0   36.50    4.40
 -11  -6   0   47.60    5.60
 -11  -6   0   39.50    3.10
 -11  -6   0   41.70    3.00
 -11  -6   0   42.70    3.90
 -11  -6   0   41.80    4.80
 -11  -6   0   40.00    3.90
 -11   6   0   43.20    5.20
 -11   6   0   42.30    3.30
 -11   6   0   35.80    4.50
 -11   6   0   41.20    4.70
 -11   6   0   48.40    4.30
 -11   6   0   42.40    4.40
 -11   6   0   43.20    4.60
 -11   6   0   37.40    5.70
 -11   6   0   49.10    4.40
 -12  -6   0   54.29    5.60
 -12  -6   0   58.19    3.90
 -12  -6   0   53.19    3.80
 -12  -6   0   60.09    4.00
 -12  -6   0   58.19    4.70
 -12  -6   0   55.39    4.50
 -12  -6   0   56.29    3.80
 -12  -6   0   59.89    5.20
 -12  -6   0   46.60    6.20
 -12  -6   0   58.39    4.10
 -12  -6   0   57.99    3.40
 -12  -6   0   58.79    3.40
 -12   6   0   60.89    5.20
 -12   6   0   65.29    5.30
 -12   6   0   61.49    3.70
 -12   6   0   49.40    4.50
 -12   6   0   58.09    4.40
 -12   6   0   54.99    5.50
 -12   6   0   58.49    6.40
 -12   6   0   56.69    3.40
 -12   6   0   54.49    4.40
 -13  -6   0   12.00    2.10
 -13  -6   0   13.50    2.70
 -13  -6   0   12.50    1.40
 -13  -6   0   11.40    2.60
 -13  -6   0    8.40    5.60
 -13  -6   0   15.00    3.00
 -13  -6   0   11.40    1.60
 -13  -6   0   12.40    1.80
 -13  -6   0   11.40    1.70
 -13  -6   0   11.40    1.60
 -13   6   0    9.60    2.30
 -13   6   0    9.80    2.50
 -13   6   0   10.10    2.50
 -13   6   0   12.30    3.90
 -13   6   0    7.60    1.40
 -13   6   0   10.40    2.20
 -13   6   0   12.20    2.40
 -14  -6   0   21.50    2.30
 -14  -6   0   22.40    1.90
 -14  -6   0   24.30    2.10
 -14  -6   0   20.90    1.60
 -14  -6   0   27.00    3.20
 -14   6   0   24.80    1.60
 -14   6   0   20.80    2.20
 -14   6   0   27.10    3.30
 -14   6   0   21.50    2.60
 -14   6   0   25.30    2.20
 -14   6   0   20.60    3.20
 -14   6   0   22.00    2.40
   0  -7   0    0.00    2.00
   0  -7   0    0.40    0.90
   0  -7   0    0.20    0.40
   0   7   0    0.40    2.20
   0   7   0   -1.30    0.90
   0   7   0    0.80    0.90
   0   7   0   -0.20    0.80
   0   7   0    0.30    1.00
   1  -7   0  526.05   19.80
  -1  -7   0  542.05   19.10
   1  -7   0  538.25   21.70
   1  -7   0  532.25   24.60
  -1  -7   0  544.95   22.60
  -1   7   0  544.45   21.90
   1   7   0  508.95   21.80
  -1   7   0  552.34   23.60
  -1   7   0  524.55   20.50
   1   7   0  529.85   22.70
  -1   7   0  544.35   21.00
   1   7   0  541.75   21.50
   1   7   0  539.85   20.80
   1   7   0  520.35   21.20
  -1   7   0  492.95   21.80
   2  -7   0   97.09    7.50
   2  -7   0   99.59    6.30
   2  -7   0   85.29    5.00
  -2  -7   0  108.49    6.80
   2  -7   0   90.09    4.80
   2   7   0  104.39    7.00
  -2   7   0   87.49    5.50
   2   7   0   89.69    5.30
   2   7   0   94.29    6.40
   2   7   0   92.19    5.60
   2   7   0  102.49    6.10
  -2   7   0   83.09    6.10
  -2   7   0   95.29    4.70
  -2   7   0  106.29    7.90
   3  -7   0  164.78    7.80
  -3  -7   0  160.48    8.90
   3  -7   0  164.58    9.30
   3  -7   0  158.98   10.70
   3   7   0  163.68    8.80
  -3   7   0  169.78   10.80
  -3   7   0  165.58    8.30
  -3   7   0  158.28    6.50
   3   7   0  163.48    8.20
   3   7   0  159.08    9.20
  -3   7   0  171.38    9.50
   4  -7   0  169.88    8.40
  -4  -7   0  157.98    8.60
   4  -7   0  162.88    9.80
  -4   7   0  188.78    8.20
  -4   7   0  172.78    8.80
   4   7   0  188.38    8.50
   4   7   0  171.68    9.60
   4   7   0  174.08    9.50
   4   7   0  187.38    8.70
  -4   7   0  170.88   11.50
   5  -7   0  305.47   15.60
   5  -7   0  292.07   13.20
  -5   7   0  291.77   12.60
  -5   7   0  315.07   13.00
   5   7   0  311.87   13.10
  -5   7   0  294.47   13.50
   5   7   0  315.87   13.30
   5   7   0  318.07   14.90
   6  -7   0   10.60    2.00
  -6  -7   0   13.40    2.00
   6  -7   0   11.10    2.10
   6  -7   0    8.90    2.70
   6   7   0   11.10    2.70
  -6   7   0   11.70    1.90
   6   7   0   13.60    2.10
  -6   7   0    8.00    3.90
   6   7   0   13.90    2.40
   6   7   0   10.30    4.30
   6   7   0   14.20    2.30
  -6   7   0   17.50    2.50
  -7  -7   0   27.70    5.10
  -7  -7   0   28.70    2.50
   7  -7   0   25.30    2.60
  -7  -7   0   23.00    3.00
  -7  -7   0   26.70    2.60
   7  -7   0   30.00    3.80
  -7  -7   0   30.40    2.80
  -7  -7   0   25.60    2.50
  -7  -7   0   30.00    2.70
  -7  -7   0   25.30    3.00
  -7   7   0   31.20    3.00
   7   7   0   29.60    4.50
   7   7   0   24.00    5.40
  -7   7   0   32.80    3.10
  -7   7   0   34.10    7.30
   7   7   0   30.10    2.60
  -7   7   0   29.40    2.50
  -8  -7   0  215.68    9.90
  -8  -7   0  207.78    9.70
  -8  -7   0  209.88    9.00
  -8  -7   0  226.38   11.00
  -8  -7   0  216.38   12.60
   8  -7   0  219.28    9.90
  -8  -7   0  219.08   11.20
  -8  -7   0  219.78    9.50
   8  -7   0  244.88   12.80
  -8  -7   0  228.68   10.40
  -8  -7   0  226.38    9.50
  -8  -7   0  229.58    9.70
  -8  -7   0  221.58    9.90
  -8  -7   0  212.48    9.40
  -8  -7   0  230.58   10.10
  -8  -7   0  221.68   10.50
  -8  -7   0  233.28   10.00
  -8   7   0  222.78   10.00
  -8   7   0  208.08   10.50
  -8   7   0  227.28   10.50
  -8   7   0  231.78    9.60
  -8   7   0  204.98   10.20
  -8   7   0  222.48    9.00
  -8   7   0  214.88   10.10
   8   7   0  225.78   12.80
  -8   7   0  221.58   10.60
  -8   7   0  221.08   10.30
  -9  -7   0   14.60    2.50
  -9  -7   0   14.00    2.10
  -9  -7   0   11.90    2.30
  -9  -7   0   12.40    2.60
  -9  -7   0   11.80    2.60
  -9  -7   0   18.10    2.60
  -9  -7   0   14.00    2.10
  -9  -7   0   11.70    1.90
  -9  -7   0   13.90    3.60
   9  -7   0    9.50    4.80
  -9  -7   0   12.80    4.30
  -9  -7   0   14.00    3.00
  -9  -7   0   16.70    1.90
   9  -7   0   14.10    2.30
  -9  -7   0   13.20    2.20
  -9   7   0   20.50    3.80
  -9   7   0   16.50    3.40
  -9   7   0   14.10    2.70
  -9   7   0   13.80    1.70
  -9   7   0   19.80    3.60
  -9   7   0   16.00    3.00
  -9   7   0   14.90    2.60
  -9   7   0   12.90    3.20
  -9   7   0   14.50    2.10
  -9   7   0   16.80    2.70
 -10  -7   0    2.60    3.70
 -10  -7   0    7.00    2.40
 -10  -7   0    9.30    2.10
 -10  -7   0    7.60    1.70
 -10  -7   0   10.50    2.20
 -10  -7   0    7.70    1.50
 -10  -7   0    9.20    1.80
 -10  -7   0    7.10    1.90
 -10  -7   0    7.50    1.90
 -10  -7   0    9.40    3.30
 -10  -7   0    8.50    2.40
 -10  -7   0    4.40    1.90
 -10  -7   0    8.30    1.60
 -10  -7   0    6.30    2.60
 -10  -7   0    9.30    1.80
 -10   7   0    7.30    2.80
 -10   7   0    6.30    1.70
 -10   7   0    4.00    2.70
 -10   7   0    3.60    1.30
 -10   7   0    7.30    2.30
 -10   7   0    5.00    2.10
 -10   7   0    1.90    2.70
 -10   7   0    7.40    2.60
 -11  -7   0  141.09    8.30
 -11  -7   0  138.59    6.70
 -11  -7   0  131.39    6.90
 -11  -7   0  127.99    7.50
 -11  -7   0  137.79    6.90
 -11  -7   0  129.39    7.60
 -11  -7   0  129.89    6.10
 -11  -7   0  126.79    6.30
 -11  -7   0  125.79    8.90
 -11  -7   0  132.89    7.00
 -11  -7   0  137.29    7.00
 -11  -7   0  140.69   11.20
 -11  -7   0  138.49    7.20
 -11   7   0  137.59    8.60
 -11   7   0  119.39    7.90
 -11   7   0  121.39   10.20
 -11   7   0  126.79    8.60
 -11   7   0  117.59    6.30
 -11   7   0  110.19    6.00
 -11   7   0  123.09    8.00
 -11   7   0  110.49    8.50
 -11   7   0  114.29    9.20
 -12  -7   0   44.30    3.90
 -12  -7   0   35.10    3.00
 -12  -7   0   33.90    5.20
 -12  -7   0   38.40    3.10
 -12  -7   0   31.80    3.70
 -12  -7   0   35.40    3.10
 -12  -7   0   35.00    2.70
 -12  -7   0   33.70    4.20
 -12  -7   0   37.30    3.10
 -12  -7   0   36.20    4.30
 -12  -7   0   37.00    2.80
 -12   7   0   37.00    5.30
 -12   7   0   35.80    3.60
 -12   7   0   42.00    4.60
 -12   7   0   38.00    4.30
 -12   7   0   38.60    2.80
 -12   7   0   33.80    3.70
 -12   7   0   36.30    3.60
 -12   7   0   38.70    4.70
 -13  -7   0   -0.10    0.70
 -13  -7   0    3.20    2.30
 -13  -7   0    1.20    1.90
 -13  -7   0    0.90    1.00
 -13  -7   0    0.30    0.80
 -13  -7   0    0.80    0.80
 -13  -7   0    1.40    1.10
 -13  -7   0   -1.20    1.20
 -13  -7   0    2.20    3.10
 -13  -7   0   -2.10    1.10
 -13  -7   0    1.40    1.50
 -13   7   0   -0.20    1.70
 -13   7   0    0.70    1.00
 -13   7   0    0.60    0.80
 -13   7   0    1.10    2.40
 -13   7   0    1.60    1.80
 -13   7   0    1.40    1.50
 -13   7   0    2.50    2.00
 -14  -7   0    6.00    1.50
 -14  -7   0    5.40    0.90
 -14  -7   0    6.50    1.00
 -14  -7   0    7.80    1.40
 -14  -7   0    7.10    1.80
 -14   7   0    6.40    1.10
 -14   7   0    5.60    1.20
 -14   7   0    6.30    1.40
 -14   7   0    5.50    2.30
 -14   7   0    6.00    1.60
 -14   7   0    5.80    2.20
 -14   7   0    6.70    1.30
   0  -8   0 1140.49   44.70
   0  -8   0 1128.49   40.40
   0   8   0 1102.59   44.70
   0   8   0 1105.39   42.10
   0   8   0 1169.18   43.20
   1  -8   0   47.00    4.40
  -1  -8   0   53.09    5.40
   1  -8   0   49.50    3.00
  -1  -8   0   53.19    2.30
   1  -8   0   51.49    5.70
   1   8   0   50.19    5.70
  -1   8   0   53.89    4.10
   1   8   0   53.89    4.40
  -1   8   0   52.49    6.00
   1   8   0   51.09    4.00
  -1   8   0   54.19    4.70
  -1   8   0   50.59    3.70
   1   8   0   53.09    4.30
   2  -8   0   32.30    2.70
   2  -8   0   30.90    5.10
   2  -8   0   31.90    3.90
  -2  -8   0   37.40    4.40
  -2   8   0   35.10    2.50
   2   8   0   38.30    3.90
  -2   8   0   34.70    4.10
   2   8   0   33.60    3.50
   2   8   0   35.60    3.30
  -2   8   0   41.50    6.10
  -2   8   0   34.30    3.40
  -2   8   0   38.20    2.80
   2   8   0   42.20    5.30
   3  -8   0  175.68   11.50
  -3  -8   0  165.18    9.50
   3  -8   0  168.58    8.20
   3  -8   0  160.88    9.50
   3  -8   0  165.28    8.00
  -3   8   0  148.89    8.40
  -3   8   0  158.68   11.60
   3   8   0  166.98    8.20
  -3   8   0  186.98   11.80
   3   8   0  178.58   10.30
   3   8   0  160.28    8.60
  -3   8   0  164.78    7.40
  -3   8   0  163.08    6.90
   3   8   0  175.48   10.30
   4  -8   0  106.79    7.80
  -4  -8   0  123.09    6.00
   4  -8   0  124.49    7.20
  -4  -8   0  114.69    7.10
   4   8   0  116.59    6.50
   4   8   0  119.49    6.80
   4   8   0  118.89    7.80
   4   8   0  109.09    7.90
  -4   8   0  102.09    9.30
  -4   8   0  103.49    5.60
  -4   8   0  122.39    6.10
  -4   8   0  107.09    6.70
   5  -8   0  119.79    7.10
  -5  -8   0  119.99    6.20
   5  -8   0  116.29    6.70
   5  -8   0  116.69    8.60
   5  -8   0  107.19    5.80
   5   8   0  128.09    8.10
   5   8   0  125.19    6.70
  -5   8   0  113.09    6.00
   5   8   0  112.19    6.60
  -5   8   0  128.89    6.50
  -5   8   0  116.09    7.00
  -5   8   0  112.29   10.30
   6  -8   0   84.59    7.60
   6  -8   0   88.29    5.10
  -6  -8   0   84.59    4.60
   6  -8   0   87.19    6.30
  -6  -8   0   78.09    5.10
  -6   8   0   89.69    5.50
  -6   8   0   94.49   10.00
   6   8   0   98.09    7.30
   6   8   0   82.59    5.70
  -6   8   0   97.29    5.40
   6   8   0   96.69    5.60
  -7  -8   0  162.38    7.70
  -7  -8   0  151.58    7.10
   7  -8   0  161.38    7.70
  -7  -8   0  164.28    7.60
  -7  -8   0  157.68    7.10
  -7  -8   0  168.28    7.40
  -7  -8   0  155.88    7.30
   7  -8   0  157.98   11.70
  -7  -8   0  173.48   10.50
   7  -8   0  163.58    9.70
  -7  -8   0  159.88    7.50
  -7  -8   0  155.18    7.90
  -7  -8   0  142.49    7.80
  -7  -8   0  151.28    8.60
  -7   8   0  158.18    8.10
  -7   8   0  149.19    7.60
   7   8   0  172.48   10.60
  -7   8   0  157.08    8.30
  -7   8   0  147.59    6.60
  -7   8   0  159.58    7.10
  -7   8   0  154.88    8.20
  -7   8   0  147.99   13.40
  -7   8   0  149.39    7.60
   7   8   0  157.48    7.70
   7   8   0  176.98   14.00
  -8  -8   0   41.10    4.10
  -8  -8   0   40.30    4.10
  -8  -8   0   45.40    3.60
  -8  -8   0   43.00    5.20
  -8  -8   0   36.00    3.80
  -8  -8   0   37.70    3.60
  -8  -8   0   42.70    3.50
  -8  -8   0   41.60    3.50
   8  -8   0   40.60    5.00
   8  -8   0   42.60    3.30
  -8  -8   0   37.90    3.50
  -8  -8   0   40.30    5.90
  -8  -8   0   42.20    4.40
  -8  -8   0   35.70    3.10
  -8  -8   0   37.80    3.20
  -8  -8   0   42.30    3.20
  -8   8   0   43.20    3.80
  -8   8   0   41.70    3.90
  -8   8   0   40.50    3.60
  -8   8   0   40.60    3.80
  -8   8   0   38.70    3.00
  -8   8   0   40.30    2.60
   8   8   0   33.20    5.20
  -9  -8   0   49.90    4.50
  -9  -8   0   43.20    4.60
  -9  -8   0   56.39    4.80
  -9  -8   0   50.89    3.70
  -9  -8   0   56.39    4.20
  -9  -8   0   54.89    3.70
  -9  -8   0   50.89    3.70
  -9  -8   0   50.59    4.10
  -9  -8   0   55.69    4.20
  -9  -8   0   67.69    9.10
  -9  -8   0   44.90    4.20
  -9  -8   0   50.39    5.80
  -9  -8   0   50.79    7.40
  -9  -8   0   56.79    4.30
   9  -8   0   55.29    3.90
  -9   8   0   60.59    4.60
  -9   8   0   53.89    4.90
   9   8   0   46.70    6.70
  -9   8   0   49.30    5.80
  -9   8   0   58.09    5.30
  -9   8   0   58.99    3.80
  -9   8   0   55.99    5.20
  -9   8   0   57.69    4.70
  -9   8   0   55.99    5.10
  -9   8   0   57.89    3.20
 -10  -8   0   76.49    5.00
 -10  -8   0   76.39    4.60
 -10  -8   0   81.89    6.20
 -10  -8   0   69.39    4.60
 -10  -8   0   74.99    5.70
 -10  -8   0   80.59    5.00
 -10  -8   0   78.69    5.10
 -10  -8   0   75.09    4.60
 -10  -8   0   79.69    4.70
 -10  -8   0   77.39    6.70
 -10  -8   0   80.19    4.60
 -10  -8   0   70.79    4.70
 -10  -8   0   65.19    8.00
 -10  -8   0   78.09    5.60
 -10   8   0   77.29    4.60
 -10   8   0   76.29    5.30
 -10   8   0   67.79    6.90
 -10   8   0   75.69    5.80
 -10   8   0   75.49    5.60
 -10   8   0   70.49    5.90
 -10   8   0   77.29    6.30
 -10   8   0   69.89    4.30
 -10   8   0   75.69    5.40
 -11  -8   0   14.60    2.20
 -11  -8   0   20.60    3.10
 -11  -8   0   19.60    2.30
 -11  -8   0   19.10    2.20
 -11  -8   0   20.60    3.40
 -11  -8   0   13.90    4.50
 -11  -8   0   16.50    3.40
 -11  -8   0   16.50    2.30
 -11  -8   0   16.80    2.50
 -11  -8   0   17.80    2.60
 -11  -8   0   22.80    2.50
 -11  -8   0   20.90    3.90
 -11  -8   0   24.80    2.60
 -11  -8   0   21.20    2.40
 -11   8   0   22.70    2.90
 -11   8   0   19.30    3.20
 -11   8   0   16.70    4.00
 -11   8   0   21.10    2.30
 -11   8   0   18.50    3.50
 -11   8   0   20.60    2.90
 -11   8   0   20.10    3.40
 -11   8   0   21.30    3.50
 -12  -8   0   32.80    2.90
 -12  -8   0   35.10    4.20
 -12  -8   0   29.50    2.80
 -12  -8   0   32.60    3.80
 -12  -8   0   30.50    5.20
 -12  -8   0   34.80    3.50
 -12  -8   0   32.00    2.60
 -12  -8   0   35.40    2.90
 -12  -8   0   39.30    3.70
 -12  -8   0   31.50    2.60
 -12   8   0   37.40    4.30
 -12   8   0   37.90    3.50
 -12   8   0   26.40    4.40
 -12   8   0   30.20    3.70
 -12   8   0   31.30    2.60
 -12   8   0   36.60    3.50
 -12   8   0   32.70    4.30
 -12   8   0   33.50    3.60
 -13  -8   0    1.30    0.90
 -13  -8   0    1.10    0.70
 -13  -8   0    2.10    1.20
 -13  -8   0    0.60    2.20
 -13  -8   0    1.90    1.00
 -13  -8   0    1.40    1.50
 -13  -8   0    1.60    1.10
 -13  -8   0    8.40    3.00
 -13  -8   0    1.70    1.90
 -13  -8   0   -0.10    0.90
 -13   8   0    2.60    1.70
 -13   8   0    1.90    1.50
 -13   8   0    1.80    2.00
 -13   8   0    0.10    1.70
 -13   8   0   -3.60    2.10
 -13   8   0    0.30    0.80
 -13   8   0    1.70    1.10
 -14  -8   0   16.10    1.30
 -14  -8   0   16.60    1.40
 -14  -8   0   21.20    2.30
 -14  -8   0   18.00    1.80
 -14   8   0   16.20    1.20
 -14   8   0   13.40    1.60
 -14   8   0   16.00    1.60
 -14   8   0   14.50    1.80
 -14   8   0   17.10    2.60
 -14   8   0   19.30    1.80
 -14   8   0   16.20    2.20
   0  -9   0    0.40    0.60
   0  -9   0   -2.40    2.10
   0   9   0    1.20    1.40
   0   9   0    0.70    1.30
   0   9   0    0.60    2.90
   0   9   0   -0.50    1.00
  -1  -9   0  172.08   10.60
   1  -9   0  176.38   11.50
  -1  -9   0  161.08    6.10
   1  -9   0  164.48    7.00
   1  -9   0  169.68    9.50
   1   9   0  149.79    8.60
  -1   9   0  144.29   11.00
  -1   9   0  160.48    9.40
  -1   9   0  145.29    7.80
   1   9   0  153.88    8.80
   1   9   0  140.09   10.40
   1   9   0  153.28    8.30
  -1   9   0  159.28    8.50
   2  -9   0   76.99    8.40
   2  -9   0   77.49    4.50
   2  -9   0   74.29    6.10
  -2   9   0   81.29    5.50
   2   9   0   75.59    5.90
  -2   9   0   66.79    4.00
  -2   9   0   67.19    4.40
  -2   9   0   81.49    6.30
   2   9   0   78.29    5.20
  -2   9   0   78.49    8.00
   2   9   0   81.79    5.70
   2   9   0   75.99    7.40
   3  -9   0  884.71   33.10
   3  -9   0  884.51   35.60
  -3  -9   0  896.91   35.50
  -3  -9   0  872.91   32.70
   3   9   0  876.81   36.30
   3   9   0  849.22   34.20
   3   9   0  876.81   33.70
   3   9   0  882.81   34.80
  -3   9   0  836.02   34.00
  -3   9   0  871.11   32.40
  -3   9   0  897.41   38.20
  -3   9   0  849.52   35.80
   4  -9   0  157.08    7.50
   4  -9   0  162.28    8.40
   4  -9   0  162.38   10.40
  -4  -9   0  168.18    9.40
  -4  -9   0  156.68    7.70
   4   9   0  155.88   10.30
  -4   9   0  148.29    8.70
  -4   9   0  158.98    7.50
  -4   9   0  155.68    7.70
  -4   9   0  150.48   12.00
   4   9   0  148.09    8.60
   4   9   0  174.38    9.90
   4   9   0  160.58    8.50
   5  -9   0  361.26   16.30
  -5  -9   0  368.66   16.70
   5  -9   0  360.06   18.60
   5  -9   0  360.46   14.90
   5   9   0  395.26   17.90
  -5   9   0  370.66   20.80
  -5   9   0  392.26   15.60
   5   9   0  352.26   16.10
   5   9   0  376.16   16.20
  -5   9   0  333.07   16.40
  -5   9   0  361.46   15.10
  -6  -9   0   34.60    3.00
   6  -9   0   35.20    3.10
   6  -9   0   34.50    4.30
   6  -9   0   42.90    8.20
  -6   9   0   33.60    7.30
   6   9   0   32.80    4.30
  -6   9   0   24.80    3.10
  -6   9   0   33.30    3.10
   6   9   0   30.20    3.60
  -7  -9   0  209.18    8.90
  -7  -9   0  195.88    9.10
  -7  -9   0  211.88    9.70
  -7  -9   0  200.58    8.90
  -7  -9   0  195.08    9.50
  -7  -9   0  200.98    9.10
  -7  -9   0  204.28    8.80
  -7  -9   0  182.38    9.80
  -7  -9   0  207.08   11.80
   7  -9   0  208.78   11.60
  -7  -9   0  215.28    9.40
  -7  -9   0  201.18    9.80
  -7  -9   0  199.28   10.30
  -7  -9   0  213.18    9.20
   7  -9   0  222.58   10.90
   7   9   0  188.78    9.60
  -7   9   0  192.58    9.20
  -7   9   0  191.58    9.00
  -7   9   0  195.08    8.30
  -7   9   0  200.18    8.80
  -7   9   0  199.78    9.30
   7   9   0  211.78   12.70
  -7   9   0  210.78    9.90
  -8  -9   0  171.88    8.30
  -8  -9   0  159.98    7.30
  -8  -9   0  183.78    9.20
  -8  -9   0  168.48    7.80
  -8  -9   0  176.28    8.50
  -8  -9   0  160.18    9.00
  -8  -9   0  164.18    8.70
  -8  -9   0  173.98    9.50
   8  -9   0  175.38   10.80
  -8  -9   0  188.58    8.80
  -8  -9   0  167.48   11.00
  -8  -9   0  179.28    9.50
  -8  -9   0  165.48    8.90
   8  -9   0  161.28    8.20
  -8   9   0  167.98    7.30
  -8   9   0  164.48    8.30
  -8   9   0  176.28    8.30
  -8   9   0  166.98    8.60
  -8   9   0  177.78    7.90
   8   9   0  169.48   11.50
  -8   9   0  177.28    9.00
  -9  -9   0   36.40    3.40
  -9  -9   0   39.80    3.50
  -9  -9   0   41.50    3.70
  -9  -9   0   37.50    3.20
  -9  -9   0   29.00    5.30
  -9  -9   0   44.30    4.30
  -9  -9   0   34.80    2.80
  -9  -9   0   36.10    3.20
   9  -9   0   42.40    3.40
  -9  -9   0   41.60    5.00
  -9  -9   0   40.10    3.30
  -9  -9   0   41.00    4.60
  -9  -9   0   33.40    3.20
  -9  -9   0   41.10    4.50
  -9   9   0   38.80    3.20
  -9   9   0   41.50    5.40
  -9   9   0   37.70    4.40
  -9   9   0   39.30    3.90
  -9   9   0   40.00    3.90
  -9   9   0   39.50    4.50
  -9   9   0   37.40    2.70
  -9   9   0   34.00    3.70
  -9   9   0   35.50    4.20
 -10  -9   0   71.79    5.40
 -10  -9   0   68.79    4.40
 -10  -9   0   68.29    4.60
 -10  -9   0   64.49    5.50
 -10  -9   0   69.69    4.40
 -10  -9   0   71.29    5.30
 -10  -9   0   64.09    4.30
 -10  -9   0   65.99    6.30
 -10  -9   0   64.09    8.10
 -10  -9   0   67.39    6.30
 -10  -9   0   64.79    4.50
 -10  -9   0   68.49    4.80
 -10   9   0   65.99    4.90
 -10   9   0   59.89    5.90
 -10   9   0   65.39    4.10
 -10   9   0   57.39    5.50
 -10   9   0   68.69    5.50
 -10   9   0   64.29    4.90
 -10   9   0   67.89    6.90
 -10   9   0   61.59    5.20
 -11  -9   0   20.60    3.90
 -11  -9   0   17.00    2.20
 -11  -9   0   22.70    3.00
 -11  -9   0   21.00    2.50
 -11  -9   0   18.80    2.50
 -11  -9   0   18.30    2.20
 -11  -9   0   18.40    2.50
 -11  -9   0   21.60    2.90
 -11  -9   0   18.40    2.30
 -11  -9   0   20.40    2.70
 -11  -9   0   19.40    3.40
 -11  -9   0   18.30    5.10
 -11   9   0   17.10    3.50
 -11   9   0   21.10    3.10
 -11   9   0   19.80    2.70
 -11   9   0   18.10    2.20
 -11   9   0   17.30    3.30
 -11   9   0   20.80    2.90
 -11   9   0   19.40    3.30
 -11   9   0   19.00    4.20
 -12  -9   0   43.20    3.20
 -12  -9   0   44.30    3.30
 -12  -9   0   45.00    2.70
 -12  -9   0   43.70    3.00
 -12  -9   0   47.60    4.20
 -12  -9   0   48.70    5.00
 -12  -9   0   38.30    4.10
 -12  -9   0   44.60    3.20
 -12  -9   0   45.50    3.80
 -12  -9   0   62.39    7.30
 -12   9   0   57.39    4.20
 -12   9   0   39.70    2.80
 -12   9   0   43.80    3.50
 -12   9   0   47.50    4.30
 -12   9   0   47.70    5.80
 -12   9   0   50.79    4.90
 -12   9   0   44.10    4.50
 -13  -9   0    4.90    1.20
 -13  -9   0    5.40    1.30
 -13  -9   0    5.10    1.50
 -13  -9   0    5.30    1.40
 -13  -9   0    5.80    0.90
 -13  -9   0    6.20    1.20
 -13  -9   0    5.50    1.20
 -13  -9   0    5.60    1.40
 -13   9   0    5.80    1.20
 -13   9   0    5.10    1.00
 -13   9   0    6.30    1.90
 -13   9   0    4.20    2.60
 -13   9   0    7.60    1.90
 -13   9   0    6.50    1.70
 -13   9   0    8.50    2.30
 -14  -9   0    9.60    1.20
 -14  -9   0    9.80    1.10
 -14  -9   0    9.00    1.10
 -14   9   0   10.30    0.90
 -14   9   0   10.30    1.70
 -14   9   0   11.10    2.30
 -14   9   0   10.20    1.50
   0 -10   0   83.09    8.10
   0 -10   0   77.29    3.70
   0  10   0   63.09    7.50
   0  10   0   71.99    5.40
   0  10   0   66.29    5.20
   0  10   0   65.79    5.80
   1 -10   0   41.30    2.90
  -1 -10   0   40.90    5.70
   1 -10   0   45.50    4.80
   1 -10   0   44.00    7.20
   1  10   0   41.80    4.20
  -1  10   0   40.20    3.80
  -1  10   0   29.00    5.80
   1  10   0   31.30    5.70
   1  10   0   45.80    4.30
  -1  10   0   49.20    5.10
   1  10   0   47.40    4.60
  -1  10   0   47.60    4.40
   2 -10   0   59.69    5.70
   2 -10   0   60.79    7.90
   2 -10   0   59.29    3.90
   2  10   0   62.09    4.90
  -2  10   0   52.79    8.00
  -2  10   0   61.39    3.70
   2  10   0   65.99    7.50
  -2  10   0   53.19    5.60
   2  10   0   62.19    5.30
   2  10   0   63.39    5.30
  -2  10   0   49.30    4.00
  -2  10   0   64.89    5.20
  -3 -10   0   38.90    5.20
   3 -10   0   38.20    2.90
  -3 -10   0   33.40    3.20
   3 -10   0   37.30    3.20
   3 -10   0   31.20    6.30
  -3  10   0   34.50    4.10
   3  10   0   35.50    3.70
  -3  10   0   39.80    3.00
  -3  10   0   35.40    6.50
   3  10   0   39.20    4.50
   3  10   0   46.20    6.50
   3  10   0   30.90    3.90
  -3  10   0   38.70    2.80
  -3  10   0   37.40    4.80
  -4 -10   0  500.55   25.70
  -4 -10   0  460.05   18.70
   4 -10   0  465.65   19.10
   4 -10   0  440.06   17.90
   4 -10   0  440.16   21.60
   4  10   0  457.15   19.90
   4  10   0  474.25   21.10
   4  10   0  436.16   22.20
   4  10   0  461.45   19.60
  -4  10   0  404.06   23.70
  -4  10   0  451.85   20.10
  -4  10   0  456.05   18.10
  -5 -10   0  549.74   22.30
   5 -10   0  610.44   26.40
   5 -10   0  568.24   23.00
   5 -10   0  522.15   21.40
  -5 -10   0  541.35   20.90
  -5  10   0  514.75   23.40
   5  10   0  567.84   23.10
  -5  10   0  537.15   21.60
   5  10   0  558.84   24.70
   5  10   0  519.85   22.90
  -6 -10   0   55.89    3.70
   6 -10   0   48.90    8.10
  -6 -10   0   53.89    3.50
  -6 -10   0   61.79    6.80
  -6 -10   0   55.19    4.20
   6 -10   0   50.09    3.80
  -6 -10   0   53.99    3.70
  -6 -10   0   54.19    4.30
  -6 -10   0   52.69    3.30
   6 -10   0   45.40    6.60
  -6 -10   0   47.00    5.00
  -6 -10   0   55.39    4.20
  -6 -10   0   50.49    3.60
  -6 -10   0   50.99    3.70
  -6  10   0   54.69    4.10
   6  10   0   53.59    4.80
  -6  10   0   48.40    3.40
  -6  10   0   49.10    9.20
  -6  10   0   50.09    3.00
   6  10   0   61.99    7.60
  -7 -10   0   18.20    2.50
  -7 -10   0   16.10    2.20
  -7 -10   0   21.80    2.60
   7 -10   0   16.40    2.50
  -7 -10   0   15.60    2.40
  -7 -10   0   15.40    2.00
  -7 -10   0   21.90    3.10
  -7 -10   0   15.30    3.10
  -7 -10   0   12.70    2.30
  -7 -10   0   19.30    2.20
   7 -10   0   15.10    2.80
  -7 -10   0   16.30    3.30
  -7 -10   0   13.40    4.10
  -7 -10   0   14.30    2.40
  -7 -10   0   14.70    2.00
   7  10   0   15.30    2.80
  -7  10   0   20.00    1.90
  -7  10   0   19.20    3.30
  -7  10   0   22.70    2.80
  -7  10   0   19.90    2.80
   7  10   0   15.40    3.90
  -7  10   0   22.70    2.20
  -8 -10   0   65.59    4.50
  -8 -10   0   59.39    5.20
  -8 -10   0   64.29    4.20
  -8 -10   0   63.09    4.00
  -8 -10   0   61.09    4.30
  -8 -10   0   64.09    5.00
  -8 -10   0   58.99    3.60
   8 -10   0   60.99    4.30
  -8 -10   0   65.39    5.10
  -8 -10   0   58.89    6.00
  -8 -10   0   58.29    4.10
  -8 -10   0   63.59    8.00
  -8 -10   0   57.79    4.90
  -8 -10   0   68.59    4.30
  -8 -10   0   66.19    4.60
  -8  10   0   76.19    7.00
  -8  10   0   65.69    4.00
  -8  10   0   60.49    4.80
   8  10   0   48.90    6.80
  -8  10   0   62.79    4.80
  -8  10   0   59.69    3.50
  -9 -10   0   28.00    2.90
  -9 -10   0   20.80    3.10
  -9 -10   0   23.70    3.20
  -9 -10   0   22.70    5.20
  -9 -10   0   26.50    3.20
  -9 -10   0   25.90    3.00
  -9 -10   0   24.00    2.90
  -9 -10   0   26.70    2.80
   9 -10   0   27.50    2.90
  -9 -10   0   27.20    3.70
  -9 -10   0   26.40    4.30
  -9 -10   0   27.50    2.80
  -9 -10   0   29.90    3.20
  -9 -10   0   26.60    2.50
  -9  10   0   26.10    4.10
  -9  10   0   33.30    4.20
  -9  10   0   36.70    3.50
  -9  10   0   30.70    4.00
  -9  10   0   29.40    3.40
  -9  10   0   29.60    2.70
  -9  10   0   29.10    2.40
  -9  10   0   27.50    3.30
  -9  10   0   40.00    4.50
 -10 -10   0   23.20    3.30
 -10 -10   0   23.80    2.90
 -10 -10   0   27.30    2.90
 -10 -10   0   22.00    2.80
 -10 -10   0   19.80    3.80
 -10 -10   0   19.30    4.90
 -10 -10   0   20.30    2.60
 -10 -10   0   20.40    2.60
  10 -10   0   18.50    2.40
 -10 -10   0   21.90    3.20
 -10 -10   0   26.10    3.00
 -10 -10   0   25.60    4.30
 -10 -10   0   18.00    2.70
 -10  10   0   26.60    2.50
 -10  10   0   26.80    3.00
 -10  10   0   24.70    3.80
 -10  10   0   28.00    3.20
 -10  10   0   20.90    3.70
 -10  10   0   28.20    3.70
 -10  10   0   22.20    4.20
 -11 -10   0  146.19    6.70
 -11 -10   0  144.29    7.40
 -11 -10   0  136.69    6.90
 -11 -10   0  146.79    7.30
 -11 -10   0  146.29   10.40
 -11 -10   0  141.39    6.70
 -11 -10   0  151.78    7.00
 -11 -10   0  142.19    8.40
 -11 -10   0  134.89    7.60
 -11 -10   0  138.89    6.60
 -11 -10   0  139.89    6.70
 -11 -10   0  142.49    7.20
 -11  10   0  143.49    7.60
 -11  10   0  140.69    7.90
 -11  10   0  142.19    7.10
 -11  10   0  133.59    8.20
 -11  10   0  136.09    9.30
 -11  10   0  148.89    8.00
 -11  10   0  137.99    7.00
 -11  10   0  137.79    6.50
 -12 -10   0   12.50    1.50
 -12 -10   0    7.40    2.00
 -12 -10   0    9.50    1.60
 -12 -10   0   11.20    3.40
 -12 -10   0    7.70    1.60
 -12 -10   0    9.50    2.20
 -12 -10   0   10.60    1.30
 -12 -10   0   11.00    1.90
 -12 -10   0    8.60    1.60
 -12 -10   0    8.10    1.40
 -12 -10   0   10.50    2.00
 -12  10   0    8.00    2.70
 -12  10   0   10.10    4.10
 -12  10   0   10.80    1.50
 -12  10   0   13.10    2.40
 -12  10   0   11.50    3.30
 -12  10   0    9.60    2.60
 -13 -10   0    9.50    2.00
 -13 -10   0    8.50    1.60
 -13 -10   0    8.80    1.10
 -13 -10   0   10.70    1.20
 -13 -10   0   10.60    1.30
 -13 -10   0   11.20    1.50
 -13 -10   0    9.40    1.30
 -13 -10   0    8.80    1.20
 -13  10   0   12.50    2.40
 -13  10   0    8.80    2.60
 -13  10   0   10.40    1.20
 -13  10   0   11.10    1.90
 -13  10   0   12.90    2.40
 -13  10   0    9.50    1.70
 -13  10   0    8.40    1.30
 -14 -10   0   10.60    0.90
 -14  10   0    8.50    1.50
   0 -11   0    0.50    0.70
   0 -11   0    2.70    3.20
   0  11   0   -0.10    1.20
   0  11   0   -0.80    1.20
   0  11   0   -2.00    2.80
   0  11   0    0.70    1.50
   1 -11   0  132.19    6.10
  -1 -11   0  133.29   10.50
   1 -11   0  136.59   11.30
   1 -11   0  125.29    6.00
   1  11   0  120.19   10.60
  -1  11   0  119.39    7.80
   1  11   0  114.29    7.60
   1  11   0  112.19    8.10
   1  11   0  127.19    8.00
  -1  11   0  111.59    8.40
  -1  11   0  114.89   10.40
  -1  11   0  124.29    7.20
   2 -11   0   45.20    5.40
   2 -11   0   49.60    3.50
  -2  11   0   47.90    7.30
   2  11   0   48.60    4.90
  -2  11   0   40.10    3.20
  -2  11   0   41.50    3.70
  -2  11   0   44.60    4.70
   2  11   0   45.80    6.70
   2  11   0   49.10    4.90
   2  11   0   47.90    4.50
  -2  11   0   44.80    5.40
  -3 -11   0  534.55   20.20
   3 -11   0  490.85   20.20
   3 -11   0  485.45   19.50
   3 -11   0  527.15   23.60
  -3  11   0  468.25   19.40
   3  11   0  510.75   22.10
   3  11   0  480.75   24.80
  -3  11   0  437.06   25.30
   3  11   0  500.45   22.50
   3  11   0  519.75   21.60
  -3  11   0  485.85   19.30
  -3  11   0  518.75   24.00
  -3  11   0  498.95   21.90
  -4 -11   0  108.59    6.20
   4 -11   0  108.09    6.50
   4 -11   0  105.39    8.80
  -4 -11   0  100.89    5.30
   4 -11   0   99.89    5.60
   4  11   0  115.59    8.20
   4  11   0  106.49    7.30
  -4  11   0   84.49   10.20
  -4  11   0  102.79    5.80
   4  11   0  102.89    7.00
  -4  11   0  104.99    7.70
  -5 -11   0   76.69    5.00
  -5 -11   0   76.29    6.40
  -5 -11   0   73.39    4.20
  -5 -11   0   77.89    4.80
  -5 -11   0   69.49    4.40
  -5 -11   0   79.09    5.40
  -5 -11   0   76.69    4.80
  -5 -11   0   74.69    4.20
  -5 -11   0   66.59    3.80
   5 -11   0   56.19    4.70
   5 -11   0   70.79    7.70
   5 -11   0   74.09    7.40
  -5  11   0   65.69    9.50
  -5  11   0   60.99    4.50
   5  11   0   65.99    6.00
  -5  11   0   63.19    6.20
   5  11   0   59.99    6.30
   5  11   0   70.09    5.70
  -6 -11   0  128.49    6.00
   6 -11   0  126.59    8.20
  -6 -11   0  122.29    6.30
  -6 -11   0  127.59    7.20
  -6 -11   0  132.69    6.70
  -6 -11   0  108.19    9.80
  -6 -11   0  116.39    6.50
  -6 -11   0  131.79    6.80
  -6 -11   0  121.19    6.30
   6 -11   0  125.59    6.70
  -6 -11   0  123.29    6.00
  -6 -11   0  116.49    7.90
  -6 -11   0  127.59    6.30
  -6  11   0  109.39    6.20
  -6  11   0  117.79    5.70
   6  11   0  120.89    9.40
  -6  11   0  116.19    5.60
  -6  11   0  123.19    6.90
   6  11   0  129.89    8.20
  -7 -11   0  234.48   11.30
  -7 -11   0  233.18   11.50
  -7 -11   0  212.98   10.90
  -7 -11   0  235.88    9.90
  -7 -11   0  240.78   10.20
   7 -11   0  230.38   10.70
  -7 -11   0  246.88   10.90
  -7 -11   0  224.98   10.70
  -7 -11   0  235.58    9.60
  -7 -11   0  237.08   10.10
  -7 -11   0  230.18   10.30
  -7 -11   0  221.98   13.30
   7 -11   0  238.08   15.60
  -7 -11   0  246.48   10.50
  -7 -11   0  244.58   10.80
  -7  11   0  238.28    9.60
  -7  11   0  211.98   10.10
  -7  11   0  238.38    9.90
  -7  11   0  218.48   10.10
  -7  11   0  234.48   11.20
  -7  11   0  227.88   10.50
   7  11   0  249.88   18.10
   7  11   0  236.68   11.80
  -8 -11   0   42.10    3.30
   8 -11   0   34.40    3.30
  -8 -11   0   40.90    3.50
  -8 -11   0   35.10    4.00
  -8 -11   0   38.00    3.40
  -8 -11   0   34.10    5.60
  -8 -11   0   40.30    3.30
  -8 -11   0   42.70    2.90
  -8 -11   0   35.80    4.10
  -8 -11   0   34.60    3.30
  -8 -11   0   44.60    4.40
  -8 -11   0   29.50    4.00
  -8 -11   0   34.10    3.20
  -8 -11   0   39.00    3.70
  -8 -11   0   42.10    5.00
  -8  11   0   34.90    2.70
  -8  11   0   37.10    2.90
  -8  11   0   37.50    4.10
  -8  11   0   35.50    3.80
  -9 -11   0   71.89    5.70
  -9 -11   0   81.09    4.90
  -9 -11   0   83.29    5.20
  -9 -11   0   76.99    4.60
  -9 -11   0   81.39    4.80
  -9 -11   0   79.59    4.80
  -9 -11   0   77.99    4.80
  -9 -11   0   80.79    5.50
  -9 -11   0   81.79    9.30
  -9 -11   0   71.89    5.50
  -9 -11   0   78.19    5.00
  -9 -11   0   80.19    6.80
   9 -11   0   79.09    4.80
  -9  11   0   69.79    4.80
  -9  11   0   77.69    4.20
  -9  11   0   79.09    5.70
  -9  11   0   67.99    5.70
  -9  11   0   70.39    4.80
  -9  11   0   74.69    5.80
  -9  11   0   71.49    6.70
  -9  11   0   75.69    4.40
 -10 -11   0  190.58    9.20
 -10 -11   0  192.48    8.70
 -10 -11   0  186.98    8.70
 -10 -11   0  193.88    9.40
 -10 -11   0  176.88    9.40
 -10 -11   0  197.98    8.70
 -10 -11   0  199.78    9.00
 -10 -11   0  188.68   10.10
 -10 -11   0  194.78    9.00
 -10 -11   0  191.28    8.70
 -10 -11   0  201.68   12.30
 -10 -11   0  177.88    9.50
 -10  11   0  183.48    9.60
 -10  11   0  192.18    7.80
 -10  11   0  187.78    8.40
 -10  11   0  192.98    8.80
 -10  11   0  191.88    9.60
 -10  11   0  193.48   10.30
 -10  11   0  186.78    8.80
 -10  11   0  187.48   11.00
 -11 -11   0   34.70    3.90
 -11 -11   0   38.20    2.90
 -11 -11   0   33.70    4.10
 -11 -11   0   34.40    2.90
 -11 -11   0   32.30    2.70
 -11 -11   0   37.50    2.90
 -11 -11   0   34.80    3.10
 -11 -11   0   31.50    3.10
 -11 -11   0   34.80    3.00
 -11 -11   0   33.10    3.40
 -11 -11   0   34.30    3.90
 -11  11   0   35.70    2.60
 -11  11   0   34.30    3.60
 -11  11   0   40.00    4.60
 -11  11   0   34.90    3.10
 -11  11   0   41.20    5.40
 -11  11   0   35.60    4.00
 -11  11   0   34.60    3.80
 -12 -11   0   14.40    1.80
 -12 -11   0   18.50    2.40
 -12 -11   0   17.30    2.00
 -12 -11   0   20.70    2.30
 -12 -11   0   15.20    1.90
 -12 -11   0   18.50    2.10
 -12 -11   0   17.80    2.00
 -12 -11   0   16.50    2.80
 -12 -11   0   21.50    2.00
 -12  11   0   15.90    2.90
 -12  11   0   16.90    2.30
 -12  11   0   14.80    1.60
 -12  11   0   15.90    3.20
 -12  11   0   13.50    2.20
 -12  11   0   18.70    2.80
 -13 -11   0    4.30    0.80
 -13 -11   0    4.80    1.20
 -13 -11   0    6.20    0.90
 -13 -11   0    4.00    1.00
 -13 -11   0    5.10    1.80
 -13 -11   0    4.70    1.30
 -13 -11   0    7.30    1.10
 -13  11   0    7.00    1.60
 -13  11   0    3.90    2.00
 -13  11   0    4.80    1.60
 -13  11   0    3.70    1.20
 -13  11   0    8.10    1.20
 -13  11   0    1.50    1.00
 -13  11   0    6.30    2.10
   0 -12   0   70.29    3.70
   0 -12   0   66.99    9.40
   0  12   0   74.79    6.20
   0  12   0   72.79    6.80
   0  12   0   89.49    9.50
   0  12   0   81.19    6.10
   1 -12   0  148.79    7.30
  -1 -12   0  150.98   12.30
  -1 -12   0  143.39    7.10
   1 -12   0  162.08    7.30
   1  12   0  162.18   10.30
   1  12   0  171.18    9.80
  -1  12   0  161.28    8.90
  -1  12   0  163.38   10.80
   1  12   0  162.88    9.60
  -1  12   0  170.48    9.80
   1  12   0  162.78   12.90
  -1  12   0  138.39   12.90
   2 -12   0  214.78    9.60
   2 -12   0  238.78   13.30
  -2 -12   0  195.48    8.70
   2 -12   0  204.28    9.20
  -2 -12   0  208.98    9.90
  -2  12   0  178.98   14.90
   2  12   0  210.88   15.20
   2  12   0  207.28   11.40
   2  12   0  214.68   11.90
   2  12   0  194.58   11.90
  -2  12   0  205.88   10.20
  -2  12   0  194.48   12.70
  -2  12   0  204.78   11.70
  -3 -12   0  206.98    9.40
   3 -12   0  221.18   10.80
   3 -12   0  218.28   10.10
  -3 -12   0  214.28    9.60
  -3 -12   0  241.68   10.90
   3 -12   0  239.68   14.20
  -3  12   0  234.48   10.30
  -3  12   0  243.58   10.30
  -3  12   0  206.58   16.10
   3  12   0  231.18   12.90
   3  12   0  247.28   13.30
  -3  12   0  243.18   14.60
  -3  12   0  224.48   12.60
   3  12   0  234.08   12.30
   4 -12   0  183.88    9.70
  -4 -12   0  192.18    9.40
  -4 -12   0  179.08    8.20
  -4 -12   0  165.18    7.70
   4 -12   0  180.38   12.20
  -4 -12   0  183.28    8.50
   4 -12   0  174.68    8.90
  -4  12   0  185.08   11.20
   4  12   0  196.78   10.90
   4  12   0  195.08   11.30
   4  12   0  201.08   11.90
  -4  12   0  179.08    8.80
  -4  12   0  176.48    7.70
  -4  12   0  206.98   16.60
   5 -12   0  375.26   19.60
  -5 -12   0  343.27   15.40
  -5 -12   0  374.66   15.20
  -5 -12   0  353.56   14.80
  -5 -12   0  369.56   15.80
  -5 -12   0  364.76   15.10
  -5 -12   0  370.46   15.00
   5 -12   0  372.16   15.50
  -5 -12   0  372.26   16.10
  -5  12   0  373.46   24.40
   5  12   0  374.06   17.60
  -5  12   0  348.87   18.30
   5  12   0  358.86   17.90
  -5  12   0  373.86   14.30
  -5  12   0  377.26   15.70
   5  12   0  393.06   19.40
  -6 -12   0   99.99    6.40
  -6 -12   0  103.29    5.90
  -6 -12   0  107.59    5.70
  -6 -12   0   98.49    6.60
   6 -12   0  101.49    6.00
  -6 -12   0  100.79    5.40
  -6 -12   0   99.59    5.40
   6 -12   0   98.49    7.30
  -6 -12   0   99.59    6.00
  -6 -12   0  100.49    6.20
  -6 -12   0   98.79    5.60
  -6 -12   0  103.99    5.60
  -6  12   0  106.09    6.30
  -6  12   0   88.29    7.00
  -6  12   0   97.29    5.00
   6  12   0  108.09    7.70
   6  12   0  121.69    9.50
  -6  12   0  102.19    5.00
  -7 -12   0   10.20    2.00
  -7 -12   0    8.10    1.90
  -7 -12   0    6.50    1.30
  -7 -12   0   10.00    1.90
  -7 -12   0    9.40    3.00
  -7 -12   0   10.60    2.60
   7 -12   0    7.00    2.40
  -7 -12   0   11.20    3.90
  -7 -12   0    9.50    2.20
  -7 -12   0    8.70    2.20
  -7 -12   0    6.50    3.10
  -7 -12   0   10.60    2.20
  -7 -12   0   11.20    2.00
  -7 -12   0   12.30    2.80
   7 -12   0    9.00    2.00
  -7 -12   0    7.60    1.70
  -7  12   0   14.40    2.20
   7  12   0   11.00    3.00
   7  12   0    5.80    3.20
  -7  12   0   11.00    1.60
  -7  12   0   13.30    2.10
  -7  12   0   11.80    2.50
   8 -12   0   39.50    3.60
  -8 -12   0   35.50    3.50
  -8 -12   0   56.09    5.00
  -8 -12   0   42.40    4.70
  -8 -12   0   49.40    3.90
  -8 -12   0   45.60    3.70
  -8 -12   0   43.20    4.20
  -8 -12   0   46.90    3.60
  -8 -12   0   44.70    3.90
  -8 -12   0   60.19    7.70
  -8 -12   0   41.80    3.00
  -8 -12   0   42.40    5.30
  -8 -12   0   44.80    3.50
  -8 -12   0   49.90    3.70
  -8 -12   0   49.10    4.40
  -8  12   0   37.00    4.00
  -8  12   0   46.50    3.20
  -8  12   0   43.80    3.10
  -8  12   0   47.50    3.80
  -8  12   0   50.69    3.70
  -9 -12   0    2.00    1.40
  -9 -12   0    2.20    1.40
  -9 -12   0    1.20    1.40
  -9 -12   0    2.60    1.30
  -9 -12   0    7.20    3.70
  -9 -12   0   -0.70    2.10
  -9 -12   0    3.10    1.60
   9 -12   0    2.90    1.20
  -9 -12   0    0.50    2.70
  -9 -12   0    0.70    1.60
  -9 -12   0    2.50    1.50
  -9 -12   0    3.00    2.20
  -9 -12   0    0.20    1.30
  -9  12   0    1.80    1.20
  -9  12   0    2.00    2.00
  -9  12   0    1.80    2.30
  -9  12   0   -1.40    1.20
  -9  12   0    2.50    2.50
  -9  12   0    2.00    1.70
  -9  12   0   -0.90    1.90
  -9  12   0    3.10    1.20
 -10 -12   0    1.20    1.30
 -10 -12   0    1.20    2.50
 -10 -12   0    0.30    1.10
 -10 -12   0    0.10    1.40
 -10 -12   0    2.30    1.70
 -10 -12   0    1.60    1.30
 -10 -12   0    0.80    1.10
 -10 -12   0    2.40    2.00
 -10 -12   0   -1.00    1.90
 -10 -12   0    1.60    1.40
  10 -12   0    1.00    1.10
 -10 -12   0    2.90    1.60
 -10  12   0    2.50    1.60
 -10  12   0    1.90    1.10
 -10  12   0    1.90    2.40
 -10  12   0    1.60    1.90
 -10  12   0    2.30    2.30
 -10  12   0    1.50    1.00
 -10  12   0    1.50    2.00
 -11 -12   0   36.20    2.90
 -11 -12   0   44.00    3.00
 -11 -12   0   39.70    4.40
 -11 -12   0   41.60    3.00
 -11 -12   0   40.50    3.70
 -11 -12   0   43.00    2.90
 -11 -12   0   38.80    3.50
 -11 -12   0   37.70    3.00
 -11 -12   0   43.90    3.30
 -11  12   0   30.50    3.40
 -11  12   0   38.50    4.50
 -11  12   0   41.20    4.40
 -11  12   0   38.30    3.50
 -11  12   0   30.60    4.50
 -11  12   0   37.00    2.60
 -12 -12   0   11.10    1.50
 -12 -12   0   10.10    1.60
 -12 -12   0   13.60    1.60
 -12 -12   0   10.50    1.90
 -12 -12   0   12.40    1.50
 -12 -12   0   12.30    1.60
 -12 -12   0   10.40    1.60
 -12 -12   0   11.40    1.50
 -12 -12   0   11.10    2.10
 -12 -12   0   11.00    1.50
 -12  12   0   10.40    1.30
 -12  12   0   12.50    2.60
 -12  12   0    7.60    1.40
 -12  12   0    9.40    2.20
 -12  12   0    9.10    2.70
 -12  12   0   10.30    2.10
 -12  12   0   10.60    1.90
 -13 -12   0    8.40    1.20
 -13 -12   0    5.60    1.00
 -13 -12   0    6.60    0.90
 -13 -12   0    7.00    1.00
 -13 -12   0    6.70    1.00
 -13 -12   0    6.80    1.00
 -13 -12   0    6.00    1.10
 -13  12   0    6.90    1.30
 -13  12   0    6.30    2.20
 -13  12   0    7.10    1.80
 -13  12   0    7.10    1.40
   0 -13   0   -0.40    0.90
   0 -13   0    0.20    0.70
   0  13   0    3.50    2.00
   0  13   0    1.50    1.90
   0  13   0   -0.60    1.50
  -1 -13   0   25.70    2.40
   1 -13   0   26.30    2.60
   1 -13   0   29.40    2.60
  -1  13   0   21.90    4.10
   1  13   0   30.30    6.90
   1  13   0   25.90    4.10
   1  13   0   17.60    3.30
   1  13   0   25.80    4.80
  -1  13   0   25.10    3.60
  -1  13   0   33.30    7.10
  -1  13   0   27.40    5.10
   2 -13   0  194.88    9.40
  -2 -13   0  182.78    8.50
  -2 -13   0  213.48   10.10
  -2 -13   0  175.68    9.60
   2 -13   0  183.78    9.00
  -2  13   0  198.28   10.20
   2  13   0  210.98   12.70
  -2  13   0  230.28   17.00
   2  13   0  207.88   11.80
  -2  13   0  215.48   17.10
   2  13   0  211.08   12.00
  -2  13   0  210.88   12.30
  -3 -13   0  163.38    8.60
   3 -13   0  152.78    7.80
  -3 -13   0  157.78    7.60
  -3 -13   0  147.89    7.10
   3 -13   0  167.88   12.00
  -3 -13   0  153.18    7.60
  -3 -13   0  146.39    7.50
   3 -13   0  160.68    8.50
   3  13   0  173.08   11.20
  -3  13   0  176.18   12.40
  -3  13   0  168.28    8.00
   3  13   0  176.68   10.50
  -3  13   0  163.18    7.40
  -3  13   0  159.28   16.10
   3  13   0  177.78   11.00
  -3  13   0  170.08   10.80
  -4 -13   0   70.99    4.30
  -4 -13   0   71.49    5.30
  -4 -13   0   68.29    3.90
  -4 -13   0   66.59    3.90
  -4 -13   0   68.59    4.70
  -4 -13   0   78.89    4.80
  -4 -13   0   74.29    4.30
  -4 -13   0   68.29    4.10
   4 -13   0   74.99    5.90
  -4 -13   0   72.89    4.40
   4 -13   0   69.19    4.70
  -4  13   0   77.19   11.80
   4  13   0   60.59    6.90
   4  13   0   80.59    7.40
  -4  13   0   79.69    6.90
   4  13   0   73.19    6.70
  -4  13   0   71.59    3.90
  -5 -13   0   21.50    2.50
  -5 -13   0   20.70    3.00
  -5 -13   0   19.50    2.40
  -5 -13   0   18.00    2.60
  -5 -13   0   21.30    2.30
  -5 -13   0   21.20    2.60
  -5 -13   0   21.70    3.10
  -5 -13   0   18.60    2.20
   5 -13   0   16.40    2.60
  -5 -13   0   21.20    2.70
   5 -13   0   21.50    3.80
  -5  13   0   14.50    4.20
  -5  13   0   21.40    2.00
  -5  13   0   18.90    1.80
   5  13   0   15.20    3.30
   5  13   0   20.30    1.90
   5  13   0   19.50    3.80
  -6 -13   0   65.89    5.50
  -6 -13   0   64.69    4.60
   6 -13   0   58.39    4.50
  -6 -13   0   67.39    5.30
   6 -13   0   60.19    6.10
  -6 -13   0   58.89    4.20
  -6 -13   0   61.59    5.00
  -6 -13   0   67.19    4.90
   6  13   0   69.19    7.40
  -6  13   0   60.09    3.50
  -6  13   0   59.79    4.50
   6  13   0   56.09    6.20
  -6  13   0   68.69    4.20
  -7 -13   0   46.00    3.60
  -7 -13   0   50.09    5.10
  -7 -13   0   51.99    3.90
  -7 -13   0   45.20    3.70
  -7 -13   0   48.60    3.60
  -7 -13   0   49.00    3.80
  -7 -13   0   49.90    3.70
  -7 -13   0   51.89    4.10
  -7 -13   0   43.50    4.20
  -7 -13   0   45.30    5.10
   7 -13   0   47.30    4.00
  -7 -13   0   44.80    4.50
  -7  13   0   42.30    5.50
  -7  13   0   53.49    3.30
  -7  13   0   50.19    3.30
   7  13   0   50.29    5.70
  -8 -13   0   20.60    2.30
  -8 -13   0   18.80    3.60
  -8 -13   0   20.10    2.80
  -8 -13   0   20.50    2.70
  -8 -13   0   20.50    2.70
  -8 -13   0   19.90    3.30
  -8 -13   0   17.20    2.50
  -8 -13   0   18.90    2.40
  -8 -13   0   26.70    3.40
   8 -13   0   20.10    2.70
  -8 -13   0   18.80    2.40
  -8 -13   0   20.50    3.00
  -8 -13   0   20.40    2.60
  -8  13   0   21.30    3.00
  -8  13   0   23.50    2.30
  -8  13   0   22.40    2.20
  -9 -13   0    1.40    1.40
  -9 -13   0    1.50    1.40
  -9 -13   0    2.40    1.70
  -9 -13   0    1.90    1.30
  -9 -13   0    1.60    1.70
  -9 -13   0    0.70    3.40
  -9 -13   0    3.40    1.80
  -9 -13   0    4.70    2.50
   9 -13   0    2.30    1.20
  -9 -13   0    2.60    1.70
  -9  13   0    0.50    1.40
  -9  13   0    2.80    2.00
  -9  13   0    1.00    3.40
  -9  13   0    2.20    1.10
 -10 -13   0   65.49    5.10
 -10 -13   0   58.99    4.00
 -10 -13   0   63.09    4.50
 -10 -13   0   60.09    3.90
 -10 -13   0   61.79    4.00
 -10 -13   0   65.39    4.70
 -10 -13   0   59.59    3.90
 -10 -13   0   62.49    3.90
 -10 -13   0   63.19    4.30
  10 -13   0   56.89    3.80
 -10 -13   0   58.69    3.90
 -10  13   0   58.09    5.00
 -10  13   0   59.29    5.90
 -10  13   0   61.39    4.70
 -10  13   0   54.79    5.10
 -10  13   0   55.69    3.20
 -10  13   0   60.29    3.40
 -11 -13   0   42.90    3.20
 -11 -13   0   37.50    2.80
 -11 -13   0   31.90    3.50
 -11 -13   0   36.30    2.70
 -11 -13   0   41.90    3.40
 -11 -13   0   35.50    2.70
 -11 -13   0   38.10    2.80
 -11 -13   0   41.30    2.90
 -11 -13   0   39.10    2.90
 -11 -13   0   36.00    2.90
 -11  13   0   28.00    3.10
 -11  13   0   36.20    3.90
 -11  13   0   39.70    5.70
 -11  13   0   33.70    2.30
 -11  13   0   34.60    4.20
 -12 -13   0    2.70    1.00
 -12 -13   0    2.40    0.90
 -12 -13   0   -0.20    2.00
 -12 -13   0    3.40    1.00
 -12 -13   0    3.50    1.00
 -12 -13   0    2.80    1.00
 -12 -13   0    4.80    1.10
 -12 -13   0    3.20    0.80
 -12 -13   0    2.00    1.10
 -12  13   0    3.20    1.70
 -12  13   0    2.40    0.60
 -12  13   0    4.20    2.00
 -12  13   0    2.40    1.90
 -12  13   0    3.00    1.30
 -13 -13   0    2.10    0.60
 -13 -13   0    1.90    1.10
 -13 -13   0    0.90    0.60
 -13 -13   0    0.80    0.60
 -13  13   0   -0.70    1.20
   0 -14   0   89.49    4.80
   0  14   0   76.99    4.30
   0  14   0   95.79    7.90
   0  14   0   95.19    4.30
   0  14   0   91.29    8.50
   0  14   0   67.49   11.50
   0  14   0   76.09    6.60
  -1 -14   0   92.49    5.10
  -1 -14   0   90.79    4.90
  -1 -14   0   94.89    6.10
  -1 -14   0   83.39    4.70
  -1 -14   0   87.69    5.00
   1 -14   0   89.89    5.20
   1 -14   0   92.19    4.90
  -1  14   0   95.69    4.70
  -1  14   0   98.19    7.00
   1  14   0   89.49    8.70
  -1  14   0  118.29   13.50
   1  14   0   95.99    4.70
  -1  14   0   93.49    7.80
   1  14   0   96.59    4.60
  -1  14   0   98.89    4.60
   1  14   0  101.59    7.90
  -1  14   0   88.49    8.70
  -2 -14   0   46.00    3.40
  -2 -14   0   43.60    3.40
  -2 -14   0   51.99    3.30
   2 -14   0   51.59    4.10
  -2 -14   0   46.30    4.30
  -2 -14   0   52.49    3.40
  -2  14   0   52.59    4.90
  -2  14   0   45.30    2.80
  -2  14   0   60.79   11.50
  -2  14   0   41.10    5.40
   2  14   0   34.60    7.30
   2  14   0   39.50    5.00
  -2  14   0   46.90    3.10
   2  14   0   66.99    7.70
  -2  14   0   43.80    2.90
  -2  14   0   45.10    6.70
   2  14   0   49.20    3.00
   2  14   0   42.20    2.70
   3 -14   0   75.39    5.40
  -3 -14   0   71.59    4.60
  -3 -14   0   82.39    4.30
  -3 -14   0   70.99    4.10
  -3 -14   0   78.19    5.60
  -3 -14   0   73.89    4.30
  -3 -14   0   66.69    4.40
   3 -14   0   71.79    4.80
  -3 -14   0   71.19    4.10
  -3 -14   0   77.59    4.40
  -3 -14   0   74.69    4.60
   3  14   0   68.99    3.90
   3  14   0   75.39    3.80
  -3  14   0   75.89    3.70
  -3  14   0   70.59    7.20
  -3  14   0   68.39    4.80
   3  14   0   74.99    7.30
   3  14   0   79.79    7.20
  -3  14   0   75.39   12.90
  -3  14   0   76.59    4.80
  -4 -14   0  122.89    6.10
  -4 -14   0  122.89    6.20
   4 -14   0  122.29    6.90
  -4 -14   0  132.19    6.30
  -4 -14   0  126.89    6.70
   4 -14   0  115.89    7.70
  -4 -14   0  140.69    6.80
  -4 -14   0  131.39    6.60
  -4 -14   0  149.79    8.10
  -4 -14   0  126.69    6.20
  -4 -14   0  129.99    6.80
   4  14   0  135.49    9.60
  -4  14   0  121.49    6.00
   4  14   0  125.19    5.70
  -4  14   0  114.99   17.20
   4  14   0  130.59   10.00
   4  14   0  132.39   10.20
  -4  14   0  124.79   10.00
  -4  14   0  130.69    6.10
  -5 -14   0   80.59    5.90
  -5 -14   0   74.49    5.50
   5 -14   0   85.59    5.40
  -5 -14   0   80.79    4.90
  -5 -14   0   76.59    4.60
   5 -14   0   74.19    5.20
  -5 -14   0   76.09    5.60
  -5 -14   0   73.89    4.60
  -5 -14   0   77.39    5.20
  -5 -14   0   75.39    4.50
  -5 -14   0   80.29    5.00
  -5 -14   0   84.69    4.70
   5 -14   0   82.09    6.60
   5  14   0   73.99    7.20
   5  14   0   73.59    3.90
  -5  14   0   84.39    4.40
  -5  14   0   76.59    4.20
   5  14   0   71.29    4.10
   5  14   0   83.29    8.30
  -6 -14   0   23.10    2.70
  -6 -14   0   24.60    3.30
  -6 -14   0   27.50    3.30
  -6 -14   0   22.40    2.80
  -6 -14   0   23.00    2.80
   6 -14   0   27.30    3.20
  -6 -14   0   19.40    3.20
  -6 -14   0   24.30    3.00
  -6 -14   0   21.30    2.80
  -6 -14   0   26.70    2.80
  -6  14   0   21.60    2.30
  -6  14   0   20.20    2.00
   6  14   0   23.60    5.10
   6  14   0   19.80    2.20
  -7 -14   0   55.89    4.00
  -7 -14   0   60.79    4.90
  -7 -14   0   54.69    4.20
  -7 -14   0   62.89    5.10
  -7 -14   0   54.39    3.90
  -7 -14   0   56.79    4.60
  -7 -14   0   56.59    4.10
  -7 -14   0   54.49    4.80
  -7 -14   0   52.99    3.90
  -7 -14   0   54.59    3.80
  -7 -14   0   59.29    4.20
   7 -14   0   53.59    4.30
  -7 -14   0   53.59    3.40
   7  14   0   49.30    6.20
  -7  14   0   56.49    3.30
  -7  14   0   55.19    3.50
   7  14   0   48.90    3.10
  -7  14   0   43.60    4.10
  -8 -14   0   24.40    3.30
  -8 -14   0   29.30    3.30
  -8 -14   0   25.80    2.90
  -8 -14   0   29.70    3.10
  -8 -14   0   27.40    2.90
  -8 -14   0   25.00    3.20
  -8 -14   0   27.10    3.40
  -8 -14   0   30.30    3.90
   8 -14   0   29.30    3.00
  -8 -14   0   21.80    3.30
  -8 -14   0   28.80    2.90
  -8 -14   0   27.20    3.00
  -8  14   0   25.90    3.20
  -8  14   0   27.40    2.60
   8  14   0   25.00    2.40
  -8  14   0   23.00    2.20
  -9 -14   0    3.10    1.60
  -9 -14   0    5.80    1.70
   9 -14   0    4.50    2.00
  -9 -14   0    4.50    1.60
  -9 -14   0    6.30    1.80
  -9 -14   0    2.80    1.50
  -9 -14   0    5.30    2.10
  -9 -14   0    4.60    1.70
  -9 -14   0    3.70    2.00
  -9 -14   0    3.40    1.40
  -9 -14   0    4.40    2.30
  -9  14   0    2.60    2.50
  -9  14   0    3.90    2.40
  -9  14   0    8.40    2.20
  -9  14   0    5.30    1.20
  -9  14   0    3.10    1.30
  -9  14   0    1.80    1.90
 -10 -14   0   35.70    2.90
 -10 -14   0   32.20    3.60
 -10 -14   0   34.60    2.90
 -10 -14   0   33.00    2.70
 -10 -14   0   31.80    3.30
 -10 -14   0   31.10    2.80
 -10 -14   0   30.10    2.90
  10 -14   0   32.20    2.70
 -10 -14   0   31.30    3.10
 -10 -14   0   30.00    3.00
 -10 -14   0   31.50    2.80
 -10  14   0   28.20    3.10
 -10  14   0   23.60    3.80
 -10  14   0   25.20    3.40
 -10  14   0   27.50    2.80
 -10  14   0   27.90    3.70
 -10  14   0   31.30    2.20
 -11 -14   0   20.60    2.00
 -11 -14   0   24.40    2.50
 -11 -14   0   21.30    2.10
 -11 -14   0   26.50    2.30
 -11 -14   0   22.00    2.20
 -11 -14   0   23.80    2.60
 -11 -14   0   22.20    2.10
 -11 -14   0   24.80    2.20
 -11 -14   0   22.70    2.80
 -11 -14   0   19.20    2.10
 -11  14   0   19.10    2.90
 -11  14   0   14.90    2.10
 -11  14   0   17.30    3.10
 -11  14   0   19.30    2.90
 -12 -14   0   42.10    3.10
 -12 -14   0   35.90    2.40
 -12 -14   0   39.20    2.30
 -12 -14   0   44.90    2.90
 -12 -14   0   38.10    2.60
 -12 -14   0   34.90    2.30
 -12 -14   0   43.70    2.50
 -12 -14   0   35.50    2.80
 -12  14   0   40.10    4.40
 -12  14   0   45.40    3.50
 -12  14   0   42.40    2.80
 -12  14   0   44.20    3.40
   0 -15   0    0.30    1.20
   0 -15   0   -0.20    1.10
   0 -15   0    0.20    0.90
   0  15   0    0.20    0.80
   0  15   0   -0.20    0.70
   0  15   0    0.10    1.80
   0  15   0   -1.90    2.30
   0  15   0   -0.90    2.10
  -1 -15   0  231.98    9.40
  -1 -15   0  195.28    9.40
  -1 -15   0  198.58    9.30
  -1 -15   0  208.48    8.80
  -1 -15   0  223.58   10.90
   1 -15   0  204.08    9.70
  -1 -15   0  189.28    9.00
   1  15   0  212.58    9.00
  -1  15   0  207.18   14.70
  -1  15   0  205.38    9.00
   1  15   0  229.98    8.90
   1  15   0  218.68   12.80
   1  15   0  207.98   13.00
   1  15   0  228.58   14.50
  -1  15   0  225.88   13.50
  -1  15   0  206.08    9.00
  -1  15   0  223.48    8.80
  -2 -15   0   14.50    1.70
  -2 -15   0   14.40    2.50
  -2 -15   0   11.20    1.90
  -2 -15   0   11.60    1.90
  -2 -15   0   10.40    1.60
  -2 -15   0    9.50    2.20
  -2 -15   0   10.50    2.00
   2 -15   0   12.70    2.10
   2  15   0   15.10    1.90
  -2  15   0    6.60    3.80
   2  15   0    8.00    2.80
   2  15   0   14.10    4.40
  -2  15   0   14.20    1.70
  -2  15   0   12.00    3.30
   2  15   0    9.80    1.50
  -2  15   0   11.60    1.80
  -2  15   0    6.20    3.00
   2  15   0   12.40    3.20
  -2  15   0    9.40    1.40
  -3 -15   0    4.10    1.20
   3 -15   0    4.50    1.60
  -3 -15   0    2.90    1.10
  -3 -15   0    9.00    2.50
  -3 -15   0    7.20    1.50
  -3 -15   0    6.60    2.10
   3 -15   0    5.50    2.70
  -3 -15   0    4.70    1.50
  -3 -15   0    6.10    1.50
  -3 -15   0    6.10    1.50
  -3 -15   0    4.20    1.80
   3  15   0    3.70    2.30
   3  15   0    3.50    1.00
  -3  15   0    4.00    1.10
  -3  15   0    4.10    1.20
   3  15   0    1.60    3.10
   3  15   0    4.60    1.10
  -3  15   0    6.20    3.40
   3  15   0    5.60    2.90
  -3  15   0   13.20   10.20
  -3  15   0    2.60    1.20
  -4 -15   0   74.29    4.60
  -4 -15   0   70.69    4.40
   4 -15   0   78.59    6.30
  -4 -15   0   72.99    4.40
  -4 -15   0   71.19    4.10
  -4 -15   0   72.39    5.00
  -4 -15   0   74.29    4.40
  -4 -15   0   75.09    4.70
   4 -15   0   66.79    5.20
  -4 -15   0   72.29    7.10
   4 -15   0   77.59    5.10
  -4 -15   0   75.29    5.80
  -4 -15   0   69.49    4.30
   4  15   0   74.19    4.10
  -4  15   0   80.19    4.40
  -4  15   0   74.59    4.20
   4  15   0   76.09    8.20
   4  15   0   72.69    3.90
  -4  15   0   69.59    8.00
   5 -15   0   80.19    5.60
  -5 -15   0   85.59    5.70
  -5 -15   0   89.89    6.30
  -5 -15   0   85.69    5.30
  -5 -15   0   76.79    5.40
  -5 -15   0   78.29    4.90
   5 -15   0   77.79    5.60
  -5 -15   0   81.09    5.10
  -5 -15   0   85.09    5.50
  -5 -15   0   76.49    4.80
   5 -15   0   74.19    6.90
  -5  15   0   76.19    4.70
   5  15   0   77.79    7.80
   5  15   0   80.19    4.10
   5  15   0   70.09    4.80
  -5  15   0   72.79    4.40
  -6 -15   0   89.49    5.10
  -6 -15   0   86.89    6.40
  -6 -15   0   86.69    5.40
  -6 -15   0   79.69    5.70
  -6 -15   0   80.89    5.30
  -6 -15   0   87.79    5.60
  -6 -15   0   84.99    5.00
   6 -15   0   89.29    5.70
  -6 -15   0   88.09    5.60
  -6 -15   0   90.69    5.20
  -6 -15   0   86.69    4.80
  -6 -15   0   84.99    5.10
   6  15   0   86.79    7.80
  -6  15   0   95.29    4.90
   6  15   0   91.59    4.40
   6  15   0   83.59    4.50
  -6  15   0   92.49    4.40
  -7 -15   0   20.60    3.10
  -7 -15   0   18.00    2.40
   7 -15   0   19.20    2.70
  -7 -15   0   18.40    2.50
  -7 -15   0   23.00    2.90
  -7 -15   0   19.90    2.10
  -7 -15   0   19.00    2.50
  -7 -15   0   16.70    3.00
  -7 -15   0   16.10    2.70
  -7 -15   0   16.60    2.70
  -7 -15   0   17.20    3.10
  -7 -15   0   22.80    2.70
  -7 -15   0   17.10    2.70
  -7  15   0   24.40    2.40
  -7  15   0   23.50    2.00
   7  15   0   21.70    2.00
   7  15   0   17.60    4.20
  -8 -15   0   91.89    6.60
  -8 -15   0   85.49    5.40
  -8 -15   0   80.79    5.30
  -8 -15   0   81.89    5.00
  -8 -15   0   78.89    5.10
  -8 -15   0   77.59    5.50
  -8 -15   0   80.89    4.90
  -8 -15   0   83.99    7.20
  -8 -15   0   79.39    5.50
   8 -15   0   77.79    5.00
  -8 -15   0   87.19    5.00
  -8  15   0   67.69    5.40
   8  15   0   68.89    3.90
  -8  15   0   65.79    3.80
  -9 -15   0   27.80    3.20
  -9 -15   0   24.60    2.70
  -9 -15   0   26.70    2.80
  -9 -15   0   23.40    2.60
  -9 -15   0   28.60    3.40
  -9 -15   0   31.00    2.90
  -9 -15   0   25.70    2.70
  -9 -15   0   24.20    2.70
  -9 -15   0   20.70    2.70
   9 -15   0   21.00    2.40
  -9 -15   0   27.10    2.60
  -9  15   0   30.70    2.50
  -9  15   0   16.60    3.30
  -9  15   0   26.40    2.00
   9  15   0   20.40    2.00
  -9  15   0   23.10    3.30
  -9  15   0   23.70    3.40
 -10 -15   0   24.10    2.80
 -10 -15   0   24.70    2.50
 -10 -15   0   22.20    2.40
 -10 -15   0   27.30    3.00
 -10 -15   0   23.50    2.20
  10 -15   0   21.30    2.20
 -10 -15   0   27.00    2.40
 -10 -15   0   23.60    2.30
 -10 -15   0   24.20    2.50
 -10 -15   0   22.90    2.60
 -10  15   0   17.80    1.60
 -10  15   0   17.80    3.00
  10  15   0   21.10    1.70
 -10  15   0   24.30    3.30
 -10  15   0   16.70    3.10
 -10  15   0   21.00    1.80
 -11 -15   0   46.80    3.00
 -11 -15   0   50.19    3.00
 -11 -15   0   42.80    3.10
 -11 -15   0   50.09    3.00
 -11 -15   0   49.20    3.30
 -11 -15   0   46.90    3.00
 -11 -15   0   51.59    2.90
 -11 -15   0   52.09    3.70
 -11 -15   0   44.20    2.80
 -11 -15   0   51.69    2.90
 -11  15   0   54.39    4.10
 -11  15   0   51.89    4.20
 -11  15   0   46.30    4.30
 -11  15   0   48.60    3.30
 -12 -15   0    5.30    0.80
 -12 -15   0    6.30    0.90
 -12 -15   0    6.60    0.90
 -12 -15   0    5.30    0.90
 -12 -15   0    5.40    1.00
 -12  15   0    3.50    1.30
 -12  15   0    6.60    1.50
 -12  15   0    4.60    1.10
   0 -16   0  325.57   13.20
   0 -16   0  298.67   13.40
   0 -16   0  309.87   13.80
   0  16   0  339.37   18.40
   0  16   0  328.27   13.20
   0  16   0  366.26   20.60
   0  16   0  350.06   13.10
   0  16   0  343.47   17.40
   0  16   0  316.27   13.20
  -1 -16   0   77.09    4.20
   1 -16   0   92.59    5.40
  -1 -16   0   87.19    4.60
  -1 -16   0   92.09    5.10
  -1 -16   0   87.49    6.50
  -1 -16   0   86.99    5.00
  -1 -16   0   80.59    4.70
   1 -16   0   82.99    7.60
  -1  16   0   88.09    4.70
   1  16   0   82.09    4.60
   1  16   0   89.29    8.30
   1  16   0   87.49    4.50
  -1  16   0   84.59    7.70
   1  16   0   90.59    8.10
   1  16   0   73.29    8.70
  -1  16   0   79.19    4.40
  -1  16   0   89.79    4.60
  -1  16   0   77.99    8.00
  -1  16   0   78.09    9.40
  -2 -16   0   21.90    3.00
  -2 -16   0   22.70    3.50
  -2 -16   0   19.50    2.00
   2 -16   0   21.00    2.70
  -2 -16   0   17.60    2.40
  -2 -16   0   20.90    2.10
  -2 -16   0   21.40    2.40
   2 -16   0   17.50    4.10
  -2 -16   0   25.60    2.60
  -2 -16   0   24.80    2.30
   2  16   0   20.10    4.60
   2  16   0   19.60    2.10
   2  16   0   16.20    5.00
   2  16   0   11.90    5.30
  -2  16   0   19.70    2.40
  -2  16   0   21.10    2.20
   2  16   0   19.40    2.40
  -2  16   0   16.40    2.00
  -2  16   0   18.90    4.10
  -3 -16   0   63.09    4.40
  -3 -16   0   56.99    5.30
   3 -16   0   67.99    4.60
  -3 -16   0   54.09    3.80
  -3 -16   0   62.89    3.90
  -3 -16   0   57.09    3.80
   3 -16   0   54.59    5.00
  -3 -16   0   66.19    3.90
  -3 -16   0   63.99    3.90
  -3 -16   0   63.19    4.20
  -3 -16   0   60.99    4.30
  -3  16   0   48.70    7.30
   3  16   0   63.59    4.00
   3  16   0   43.70    7.40
  -3  16   0   67.99    4.70
  -3  16   0   53.59    3.20
   3  16   0   48.90    6.40
   3  16   0   58.69    7.50
  -3  16   0   63.19    4.10
  -4 -16   0   58.49    5.20
   4 -16   0   53.79    4.20
  -4 -16   0   50.89    4.00
   4 -16   0   53.59    4.80
  -4 -16   0   53.99    3.80
  -4 -16   0   53.59    4.30
  -4 -16   0   53.79    4.20
  -4 -16   0   53.59    4.30
  -4 -16   0   59.69    4.50
  -4 -16   0   54.39    3.50
   4  16   0   50.59    6.70
  -4  16   0   47.70    7.10
   4  16   0   48.10    4.00
  -4  16   0   53.59    3.50
   5 -16   0   43.90    4.10
  -5 -16   0   44.70    3.50
   5 -16   0   43.10    3.90
  -5 -16   0   39.00    4.60
  -5 -16   0   40.70    3.40
  -5 -16   0   43.50    3.70
  -5 -16   0   46.50    4.00
  -5 -16   0   43.30    3.40
  -5 -16   0   42.50    3.60
  -5 -16   0   39.30    3.80
  -5 -16   0   41.20    3.30
  -5 -16   0   47.20    4.10
   5  16   0   49.10    3.20
  -5  16   0   46.80    3.20
   5  16   0   45.70    3.00
  -5  16   0   45.80    3.30
   5  16   0   44.00    5.90
  -6 -16   0   48.20    4.30
  -6 -16   0   50.59    3.70
  -6 -16   0   50.39    3.60
  -6 -16   0   49.40    3.50
  -6 -16   0   47.20    4.70
  -6 -16   0   43.60    3.50
  -6 -16   0   43.20    4.30
   6 -16   0   45.20    4.00
  -6 -16   0   46.60    3.80
  -6 -16   0   46.80    3.20
  -6 -16   0   43.40    4.00
  -6 -16   0   48.80    3.60
  -6 -16   0   49.60    3.90
   6  16   0   44.40    6.30
   6  16   0   46.00    3.00
   6  16   0   48.20    3.20
  -6  16   0   42.60    3.30
  -7 -16   0   24.00    2.80
  -7 -16   0   20.90    2.20
  -7 -16   0   22.70    2.90
  -7 -16   0   26.00    2.80
  -7 -16   0   24.50    2.90
  -7 -16   0   18.70    3.00
  -7 -16   0   24.20    2.80
  -7 -16   0   18.50    2.30
  -7 -16   0   20.30    2.70
  -7 -16   0   25.80    3.70
  -7 -16   0   21.30    2.90
   7 -16   0   27.90    3.00
  -7 -16   0   25.20    2.80
  -7  16   0   22.10    2.00
  -7  16   0   22.50    2.40
   7  16   0   22.60    2.50
   7  16   0   22.30    2.30
   8 -16   0   32.70    4.20
  -8 -16   0   26.80    2.80
  -8 -16   0   32.60    2.90
  -8 -16   0   30.50    3.00
  -8 -16   0   30.80    3.70
  -8 -16   0   25.40    3.10
  -8 -16   0   28.90    3.00
  -8 -16   0   31.00    3.30
  -8 -16   0   29.00    3.10
  -8 -16   0   31.30    3.00
  -8 -16   0   27.80    3.70
  -8 -16   0   33.20    2.90
   8  16   0   32.10    2.30
  -8  16   0   29.40    2.70
  -8  16   0   30.10    2.10
  -9 -16   0    3.50    1.30
  -9 -16   0    5.60    1.80
  -9 -16   0    7.10    2.00
  -9 -16   0    7.50    1.90
  -9 -16   0    4.90    1.50
  -9 -16   0    6.40    1.50
  -9 -16   0    7.70    1.70
   9 -16   0    4.20    1.20
  -9 -16   0    4.90    1.40
  -9 -16   0    6.00    1.50
  -9 -16   0    5.40    1.50
  -9  16   0    5.20    1.30
  -9  16   0    5.40    2.30
  -9  16   0    7.30    2.50
  -9  16   0    5.50    2.20
   9  16   0    6.30    1.10
 -10 -16   0   58.49    3.20
 -10 -16   0   48.50    3.10
  10 -16   0   49.40    3.40
 -10 -16   0   49.30    3.30
 -10 -16   0   51.09    3.20
 -10 -16   0   55.69    3.30
 -10 -16   0   51.39    3.30
 -10 -16   0   59.49    3.40
 -10 -16   0   53.59    3.20
 -10 -16   0   44.20    3.40
 -10 -16   0   54.49    3.60
  10  16   0   52.49    2.70
 -10  16   0   49.30    4.30
 -10  16   0   42.80    4.40
 -10  16   0   46.10    3.60
 -10  16   0   56.99    4.50
 -11 -16   0   28.70    2.30
 -11 -16   0   25.10    2.00
 -11 -16   0   30.00    1.90
 -11 -16   0   32.20    2.00
 -11 -16   0   31.10    2.10
 -11 -16   0   29.20    2.20
 -11 -16   0   31.10    2.10
 -11 -16   0   29.30    2.00
 -11  16   0   29.10    3.40
 -11  16   0   22.60    2.70
 -11  16   0   31.80    3.70
 -11  16   0   30.90    3.50
 -12 -16   0   10.00    1.10
 -12 -16   0   10.30    1.20
 -12 -16   0   11.10    1.00
 -12 -16   0    8.80    0.80
 -12 -16   0    7.80    0.90
   0 -17   0    0.20    1.40
   0 -17   0   -0.30    1.00
   0  17   0    0.10    0.90
   0  17   0   -0.20    3.10
   0  17   0    3.60    3.30
   0  17   0    0.60    1.00
   0  17   0   -0.30    1.00
   0  17   0    2.20    3.90
   1 -17   0   70.99    5.80
  -1 -17   0   62.79    3.70
   1 -17   0   71.09    4.80
  -1 -17   0   72.39    5.80
  -1 -17   0   74.59    4.60
   1  17   0   70.39    4.10
   1  17   0   67.19    4.20
   1  17   0   64.59   10.70
  -1  17   0   69.39    4.40
  -1  17   0   73.39    4.00
   1  17   0   67.09    8.00
  -1  17   0   63.09    8.00
  -2 -17   0   19.40    2.30
  -2 -17   0   14.30    2.40
  -2 -17   0   13.20    3.00
  -2 -17   0   17.80    2.00
   2 -17   0   20.70    2.60
  -2 -17   0   16.40    2.40
   2 -17   0   15.40    3.10
  -2 -17   0   16.90    2.30
  -2  17   0   15.40    2.10
  -2  17   0   15.00    4.40
  -2  17   0   16.50    2.40
   2  17   0   12.50    1.90
   2  17   0   16.20    4.30
  -2  17   0   13.40    1.80
   3 -17   0   47.80    4.70
  -3 -17   0   47.30    3.70
  -3 -17   0   47.10    3.30
  -3 -17   0   49.00    3.90
  -3 -17   0   49.90    4.10
  -3 -17   0   52.39    5.20
  -3 -17   0   48.70    3.60
  -3 -17   0   53.49    3.60
  -3 -17   0   55.19    3.60
   3 -17   0   57.29    4.70
   3  17   0   48.10    3.20
   3  17   0   45.20    7.10
  -3  17   0   42.60    3.40
  -3  17   0   39.70    3.80
  -3  17   0   51.79    3.50
   3  17   0   45.90    3.40
  -3  17   0   37.80    6.40
  -4 -17   0   12.50    2.00
  -4 -17   0   12.10    2.30
   4 -17   0    9.60    2.20
  -4 -17   0   12.00    1.80
  -4 -17   0   13.80    2.50
  -4 -17   0   12.40    2.00
  -4 -17   0   10.80    2.00
  -4 -17   0   12.90    2.10
  -4 -17   0    9.70    2.50
   4 -17   0   11.70    2.20
   4  17   0   13.30    2.00
  -4  17   0   10.40    5.20
  -4  17   0   13.20    2.00
   4  17   0   11.80    3.80
   4  17   0   15.00    1.90
  -4  17   0   12.50    1.90
  -5 -17   0   86.79    5.30
   5 -17   0   90.29    5.70
  -5 -17   0   80.79    5.20
  -5 -17   0   87.39    4.90
  -5 -17   0   85.59    5.30
  -5 -17   0   84.19    4.70
   5 -17   0   79.89    5.80
  -5 -17   0   76.59    4.70
  -5 -17   0   81.89    4.80
  -5 -17   0   88.49    6.50
  -5 -17   0   84.79    5.00
   5  17   0   77.09    4.50
   5  17   0   78.29    4.30
  -5  17   0   77.19    4.50
  -5  17   0   76.59    4.50
  -6 -17   0   37.10    3.50
  -6 -17   0   30.30    3.60
  -6 -17   0   28.80    3.70
  -6 -17   0   36.60    3.70
   6 -17   0   37.30    3.50
  -6 -17   0   33.10    3.60
  -6 -17   0   31.70    3.10
  -6 -17   0   35.10    3.00
  -6 -17   0   29.90    3.00
  -6 -17   0   31.90    3.00
  -6 -17   0   32.10    3.10
  -6 -17   0   33.80    3.00
   6  17   0   28.60    2.40
  -6  17   0   34.20    2.90
  -7 -17   0  114.89    6.00
  -7 -17   0  112.09    6.30
  -7 -17   0  109.39    5.80
  -7 -17   0  117.29    5.80
   7 -17   0  112.29    6.30
  -7 -17   0  114.69    6.10
  -7 -17   0  112.29    6.20
  -7 -17   0  115.19    6.00
  -7 -17   0  113.99    7.20
  -7 -17   0  112.49    6.40
  -7 -17   0  113.09    6.10
  -7 -17   0  116.89    5.90
   7  17   0  122.09    5.50
  -7  17   0  118.19    5.80
   7  17   0  119.59    5.40
  -8 -17   0   30.60    2.80
  -8 -17   0   27.70    3.30
  -8 -17   0   27.40    2.70
  -8 -17   0   24.80    3.20
  -8 -17   0   27.50    3.30
  -8 -17   0   31.20    3.10
  -8 -17   0   28.20    2.60
  -8 -17   0   31.00    2.90
  -8 -17   0   31.30    2.60
  -8 -17   0   30.10    2.80
   8 -17   0   29.10    2.80
  -8 -17   0   32.20    2.90
  -8  17   0   35.40    3.80
  -8  17   0   34.20    2.70
  -8  17   0   30.00    4.10
   8  17   0   32.40    2.30
  -9 -17   0   37.50    2.80
  -9 -17   0   28.50    2.60
  -9 -17   0   32.80    2.70
  -9 -17   0   31.80    2.90
  -9 -17   0   32.50    2.70
  -9 -17   0   30.60    2.90
  -9 -17   0   33.30    2.80
  -9 -17   0   35.60    2.90
  -9 -17   0   31.90    3.40
  -9  17   0   32.80    3.80
  -9  17   0   37.60    3.80
  -9  17   0   33.60    3.20
  -9  17   0   30.80    3.80
   9  17   0   28.70    2.10
 -10 -17   0   12.30    1.50
 -10 -17   0   13.30    1.60
 -10 -17   0   13.40    1.70
 -10 -17   0   10.50    1.60
 -10 -17   0   15.20    1.80
 -10 -17   0   11.00    1.60
 -10 -17   0   15.30    1.80
 -10  17   0    9.60    1.70
 -10  17   0   13.00    2.20
  10  17   0   12.60    1.30
 -10  17   0   13.60    2.40
 -11 -17   0    4.20    0.90
 -11 -17   0    7.70    1.00
 -11 -17   0    6.30    1.00
 -11 -17   0    5.10    0.90
 -11 -17   0    3.80    0.90
 -11 -17   0    5.10    0.90
 -11 -17   0    4.80    1.00
 -11  17   0    6.10    1.50
 -11  17   0    4.10    1.60
 -11  17   0    5.40    1.10
   0 -18   0   89.69    6.80
   0  18   0   91.19    4.80
   0  18   0   90.69    5.00
   0  18   0   93.39    9.50
   0  18   0   88.89    4.90
  -1 -18   0   67.59    3.50
  -1 -18   0   67.29    4.40
   1 -18   0   70.29    5.10
  -1 -18   0   58.79    3.90
   1 -18   0   64.69    5.50
  -1 -18   0   63.79    5.60
  -1  18   0   62.09    3.70
  -1  18   0   58.59    8.00
  -1  18   0   62.79    3.90
   1  18   0   57.69    3.80
   1  18   0   57.19    3.90
   1  18   0   65.39    7.70
  -1  18   0   60.89    4.00
   2 -18   0   60.29    5.20
  -2 -18   0   56.99    3.40
  -2 -18   0   54.99    5.40
   2 -18   0   67.79    4.70
  -2 -18   0   64.29    4.40
  -2 -18   0   47.50    3.50
  -2 -18   0   65.79    4.10
  -2 -18   0   55.99    3.80
  -2 -18   0   56.69    3.60
   2  18   0   60.69    3.90
  -2  18   0   53.59    3.90
  -2  18   0   52.99    3.30
  -2  18   0   55.49    3.70
  -2  18   0   56.29    7.70
   2  18   0   53.49    8.10
   2  18   0   54.99    3.60
   3 -18   0   24.20    3.50
  -3 -18   0   28.30    2.60
  -3 -18   0   23.10    3.90
   3 -18   0   29.40    3.10
  -3 -18   0   27.70    2.80
  -3 -18   0   29.80    3.30
  -3 -18   0   21.90    2.40
  -3 -18   0   23.80    2.40
  -3 -18   0   22.20    2.30
  -3 -18   0   25.60    3.00
   3  18   0   28.60    2.70
   3  18   0   21.10    5.30
  -3  18   0   27.00    2.80
  -3  18   0   30.20    6.60
  -3  18   0   29.20    2.60
   3  18   0   26.70    2.50
   4 -18   0   39.10    3.70
  -4 -18   0   38.80    4.50
  -4 -18   0   42.50    3.40
  -4 -18   0   38.80    3.80
  -4 -18   0   44.20    3.30
  -4 -18   0   43.10    3.00
  -4 -18   0   39.50    3.70
   4 -18   0   42.70    4.10
  -4 -18   0   41.40    3.10
   4  18   0   39.70    3.10
   4  18   0   40.80    3.00
  -4  18   0   36.40    3.10
  -4  18   0   38.10    3.10
   4  18   0   27.10    5.10
  -5 -18   0   69.09    5.80
  -5 -18   0   71.79    4.50
   5 -18   0   71.49    4.90
  -5 -18   0   69.39    4.30
  -5 -18   0   68.69    4.00
  -5 -18   0   70.69    5.30
   5 -18   0   57.39    5.00
  -5 -18   0   70.99    4.80
  -5 -18   0   66.99    4.20
  -5 -18   0   66.29    4.50
   5  18   0   61.89    3.80
  -5  18   0   65.19    4.10
   5  18   0   63.19    4.60
   6 -18   0   34.40    3.40
  -6 -18   0   32.50    3.50
  -6 -18   0   36.60    3.10
  -6 -18   0   38.00    2.70
  -6 -18   0   33.80    3.40
  -6 -18   0   32.20    3.10
  -6 -18   0   34.10    3.20
  -6 -18   0   35.10    3.10
  -6 -18   0   36.30    3.00
  -6 -18   0   32.80    3.00
  -6 -18   0   39.40    4.20
   6  18   0   40.10    2.80
  -6  18   0   37.80    2.90
   6  18   0   36.20    2.70
  -7 -18   0   -0.60    1.50
  -7 -18   0    1.80    1.50
   7 -18   0    1.50    1.20
  -7 -18   0    1.90    1.20
  -7 -18   0    2.40    1.60
  -7 -18   0   -0.30    1.20
  -7 -18   0    1.90    1.30
  -7 -18   0    2.30    1.30
  -7 -18   0    1.70    1.20
  -7 -18   0    2.50    1.20
  -7 -18   0    3.60    1.30
  -7  18   0    2.60    1.20
   7  18   0    2.40    1.00
  -8 -18   0   61.29    3.80
  -8 -18   0   73.99    5.30
  -8 -18   0   64.59    3.80
  -8 -18   0   63.09    3.90
  -8 -18   0   61.79    4.00
  -8 -18   0   64.69    4.80
  -8 -18   0   63.49    3.80
  -8 -18   0   62.79    3.60
   8 -18   0   66.69    4.00
  -8  18   0   66.69    4.60
  -8  18   0   69.29    3.80
  -8  18   0   55.49    4.90
   8  18   0   52.79    3.20
  -9 -18   0    9.30    1.40
  -9 -18   0    8.50    1.30
  -9 -18   0    7.00    1.40
  -9 -18   0    9.50    1.70
   9 -18   0    7.20    1.30
  -9 -18   0    9.50    1.50
  -9 -18   0    9.10    1.60
  -9 -18   0    8.40    1.40
  -9 -18   0    9.10    1.50
   9  18   0    6.80    1.00
  -9  18   0    6.60    1.30
  -9  18   0    9.30    2.20
  -9  18   0    7.90    2.00
  -9  18   0    7.30    1.90
 -10 -18   0    1.80    1.00
 -10 -18   0    3.80    1.00
 -10 -18   0    1.90    0.80
 -10 -18   0    4.30    1.00
 -10 -18   0    4.20    1.00
 -10 -18   0    3.00    0.90
 -10 -18   0    2.70    1.30
 -10 -18   0    3.30    0.90
 -10  18   0    6.60    1.90
 -10  18   0    3.00    1.10
  10  18   0    2.20    0.70
 -10  18   0    2.10    1.30
 -10  18   0    3.00    2.00
 -11 -18   0    7.20    1.10
 -11 -18   0    7.10    0.90
   0 -19   0    1.20    1.50
   0  19   0   -0.80    1.10
   0  19   0    1.50    1.00
   0  19   0    2.80    3.90
   0  19   0   -1.30    1.00
  -1 -19   0   57.89    3.30
   1 -19   0   66.39    5.60
  -1 -19   0   66.79    5.70
  -1 -19   0   65.39    4.20
  -1 -19   0   61.69    3.80
   1 -19   0   66.39    4.50
   1  19   0   59.49    8.10
  -1  19   0   55.99    3.60
   1  19   0   64.39    3.90
   1  19   0   62.09    4.10
  -1  19   0   65.59    4.20
  -1  19   0   55.29    8.30
  -1  19   0   63.89    4.00
  -2 -19   0   18.70    2.40
  -2 -19   0   20.80    1.90
  -2 -19   0   18.50    2.70
  -2 -19   0   26.30    4.00
   2 -19   0   20.40    2.70
   2 -19   0   18.00    3.20
  -2 -19   0   18.20    3.30
  -2  19   0   19.50    2.00
   2  19   0   15.40    4.90
  -2  19   0   20.60    2.40
   2  19   0   19.10    2.50
  -2  19   0   23.10    2.80
   2  19   0   22.80    2.30
  -3 -19   0   82.79    4.60
  -3 -19   0   82.89    4.40
  -3 -19   0   79.19    4.50
  -3 -19   0   85.39    5.30
   3 -19   0   88.49    8.20
  -3 -19   0   97.79    8.50
  -3 -19   0   82.39    4.60
  -3 -19   0   82.49    4.80
   3 -19   0   85.49    5.40
   3  19   0   90.49    4.70
  -3  19   0   87.79    4.90
   3  19   0   84.69    4.80
  -3  19   0   86.89    4.90
  -4 -19   0   66.19    5.80
  -4 -19   0   63.39    3.70
  -4 -19   0   66.19    4.40
  -4 -19   0   65.59    4.00
  -4 -19   0   65.99    4.00
  -4 -19   0   61.49    4.20
   4 -19   0   70.59    4.80
   4 -19   0   52.99    5.00
   4  19   0   65.89    4.10
  -4  19   0   68.99    4.90
  -5 -19   0   17.00    3.30
  -5 -19   0   14.80    2.00
  -5 -19   0   12.60    2.00
  -5 -19   0   16.20    2.30
   5 -19   0   17.10    2.60
  -5 -19   0    9.80    2.10
  -5 -19   0   13.70    2.10
  -5 -19   0   14.80    1.90
  -5 -19   0   15.70    2.00
  -5 -19   0   13.00    2.10
  -5  19   0   18.70    2.30
  -5  19   0   16.00    2.10
   5  19   0   12.30    1.80
   5  19   0   15.20    2.00
  -6 -19   0    3.10    1.30
  -6 -19   0    2.20    1.40
  -6 -19   0    3.50    1.30
  -6 -19   0    2.20    1.10
   6 -19   0    2.70    1.30
  -6 -19   0    3.70    1.20
  -6 -19   0    3.30    1.40
  -6 -19   0    3.50    1.30
  -6 -19   0    3.40    1.60
  -6 -19   0    4.80    1.30
  -6 -19   0    4.10    1.80
   6  19   0    3.10    1.20
   6  19   0    3.40    1.10
  -6  19   0    2.90    1.20
  -7 -19   0   59.69    3.80
   7 -19   0   61.69    3.90
  -7 -19   0   59.99    3.70
  -7 -19   0   49.80    3.60
  -7 -19   0   51.19    4.40
  -7 -19   0   57.69    3.50
  -7 -19   0   53.19    3.20
  -7 -19   0   47.30    3.30
  -7 -19   0   62.39    5.20
  -7 -19   0   57.29    3.50
   7  19   0   53.29    3.20
  -7  19   0   59.49    3.60
   7  19   0   57.79    3.20
  -8 -19   0   44.20    2.90
  -8 -19   0   46.70    3.00
  -8 -19   0   45.20    3.00
  -8 -19   0   43.60    2.60
  -8 -19   0   47.80    2.90
   8 -19   0   39.60    3.10
  -8 -19   0   36.00    2.50
  -8 -19   0   43.50    3.10
  -8 -19   0   44.30    3.00
  -8  19   0   43.30    4.00
  -8  19   0   43.10    3.90
  -8  19   0   45.70    3.50
   8  19   0   37.70    2.40
  -8  19   0   43.00    2.90
  -9 -19   0    4.60    1.10
   9 -19   0    3.90    1.00
  -9 -19   0    3.80    0.90
  -9 -19   0    6.50    1.20
  -9 -19   0    3.40    0.80
  -9 -19   0    3.60    1.20
  -9 -19   0    3.20    0.90
  -9 -19   0    4.50    1.20
  -9 -19   0    3.30    1.00
  -9  19   0    6.70    1.80
  -9  19   0    6.00    1.90
   9  19   0    4.30    0.80
  -9  19   0    7.40    1.80
  -9  19   0    5.10    1.20
 -10 -19   0    5.20    0.80
 -10 -19   0    5.80    0.90
 -10 -19   0    5.70    1.00
 -10 -19   0    5.10    0.80
 -10 -19   0    4.80    0.80
 -10 -19   0    6.40    0.90
 -10  19   0    5.80    1.40
   0 -20   0  146.49    7.40
   0 -20   0  153.18    8.90
   0  20   0  149.99    7.20
   0  20   0  148.99    7.10
   0  20   0  140.49    6.70
  -1 -20   0    4.10    1.40
  -1 -20   0    4.70    2.20
   1 -20   0    3.30    2.00
   1 -20   0    3.90    1.40
   1  20   0    4.40    1.30
  -1  20   0    3.90    1.50
  -1  20   0    5.00    2.00
  -1  20   0    1.80    1.10
   1  20   0    3.10    1.30
  -2 -20   0   13.00    2.80
  -2 -20   0   12.50    1.40
   2 -20   0   17.40    2.60
   2 -20   0    9.50    2.40
  -2 -20   0   17.50    2.10
  -2  20   0   18.30    2.10
  -2  20   0   12.20    1.50
   2  20   0   11.80    2.00
  -3 -20   0   46.60    4.80
  -3 -20   0   45.80    3.20
  -3 -20   0   48.30    3.40
   3 -20   0   44.40    4.40
   3 -20   0   53.79    4.00
  -3 -20   0   41.90    3.20
  -3 -20   0   46.50    3.10
  -3 -20   0   44.70    2.80
  -3 -20   0   46.00    3.80
  -3  20   0   52.09    3.50
  -3  20   0   51.59    3.50
   3  20   0   48.30    3.40
   3  20   0   57.29    3.40
  -4 -20   0   44.50    4.70
  -4 -20   0   52.99    4.00
  -4 -20   0   53.89    3.50
  -4 -20   0   54.59    3.50
   4 -20   0   51.69    3.90
  -4 -20   0   49.80    3.50
  -4 -20   0   52.19    3.30
   4 -20   0   49.00    4.50
  -4 -20   0   50.89    3.00
  -4  20   0   48.30    3.40
  -4  20   0   49.80    3.50
   4  20   0   53.29    3.50
   4  20   0   53.89    3.40
  -5 -20   0    4.90    2.00
  -5 -20   0    4.00    1.30
  -5 -20   0    3.20    1.30
  -5 -20   0    4.00    1.30
  -5 -20   0    3.30    1.40
  -5 -20   0    5.80    1.30
  -5 -20   0    4.20    1.50
   5 -20   0    2.80    1.30
  -5 -20   0    4.70    1.60
  -5  20   0    4.00    1.40
  -5  20   0    4.80    2.00
   5  20   0    2.80    1.30
   5  20   0    3.80    1.20
  -6 -20   0    1.00    1.20
  -6 -20   0    1.40    1.20
  -6 -20   0    1.50    1.10
  -6 -20   0    1.20    1.10
  -6 -20   0    2.30    1.60
  -6 -20   0   -0.20    0.90
   6 -20   0    0.60    1.00
  -6 -20   0    1.10    1.00
  -6 -20   0   -0.80    0.80
  -6 -20   0    1.00    1.30
  -6  20   0    1.00    1.00
   6  20   0    0.20    0.90
  -7 -20   0   30.80    2.40
  -7 -20   0   35.60    2.80
  -7 -20   0   28.80    2.10
  -7 -20   0   36.70    2.60
  -7 -20   0   35.90    3.00
  -7 -20   0   33.40    2.50
  -7  20   0   32.90    3.20
   7  20   0   30.40    2.20
  -7  20   0   25.00    2.90
  -7  20   0   26.40    3.30
  -8 -20   0   12.60    1.30
  -8 -20   0   14.10    1.70
  -8 -20   0   15.10    1.90
  -8 -20   0   12.00    1.30
  -8 -20   0   17.30    1.80
   8 -20   0   16.10    1.80
  -8 -20   0   15.30    1.70
  -8 -20   0   18.30    2.00
  -8 -20   0   13.60    1.50
  -8  20   0   17.80    1.70
  -8  20   0   15.10    2.20
   8  20   0   12.50    1.40
  -8  20   0   18.00    2.40
  -9 -20   0    6.00    1.00
  -9 -20   0    5.80    1.00
  -9 -20   0    5.70    0.90
  -9 -20   0    6.40    0.90
  -9 -20   0    5.60    0.80
  -9  20   0    9.20    1.80
   9  20   0    5.60    0.90
  -9  20   0    5.20    1.50
  -9  20   0    4.30    1.00
   0 -21   0   -1.40    1.30
   0 -21   0    0.80    1.60
   0  21   0    2.40    1.20
   0  21   0    0.40    1.20
   0  21   0   -0.70    0.90
  -1 -21   0  146.79    6.80
  -1 -21   0  130.39    8.20
   1 -21   0  156.48    7.40
   1 -21   0  127.19    8.10
   1  21   0  124.29    6.20
  -1  21   0  125.29    5.90
   1  21   0  138.99    6.60
  -1  21   0  135.09    6.60
  -1  21   0  138.09    6.50
   2 -21   0    4.70    1.90
   2 -21   0    5.10    2.30
  -2 -21   0    7.20    1.40
  -2 -21   0    4.20    1.80
   2  21   0    7.90    1.70
  -2  21   0    7.40    1.60
   2  21   0    6.00    1.40
  -2  21   0    6.50    1.60
  -3 -21   0   13.70    2.50
  -3 -21   0   13.20    1.80
  -3 -21   0   10.50    2.50
   3 -21   0    6.50    2.20
   3 -21   0    7.40    1.70
  -3  21   0   11.00    1.80
  -3  21   0    9.60    1.70
   3  21   0   13.00    1.80
   3  21   0   10.50    1.80
  -4 -21   0   11.80    1.40
   4 -21   0    7.40    2.20
  -4 -21   0   11.10    2.50
  -4 -21   0   13.00    1.70
  -4 -21   0    7.80    1.50
  -4 -21   0   10.90    1.60
  -4 -21   0   11.30    1.80
   4 -21   0   10.20    2.00
  -4  21   0   11.60    1.80
   4  21   0   12.90    1.70
  -4  21   0   13.30    1.80
   4  21   0   12.30    1.80
  -5 -21   0    1.10    1.40
  -5 -21   0    2.00    1.20
   5 -21   0    0.30    0.90
  -5 -21   0    1.80    1.00
  -5 -21   0   -0.40    0.80
  -5 -21   0    1.80    1.60
  -5 -21   0    0.80    0.90
  -5 -21   0   -0.40    0.90
  -5 -21   0    0.40    0.70
  -5  21   0    0.20    1.00
   5  21   0    1.40    1.70
   5  21   0    0.40    0.90
   6 -21   0   61.79    3.70
  -6 -21   0   59.09    3.50
  -6 -21   0   54.89    3.10
  -6 -21   0   60.59    3.40
  -6 -21   0   47.10    2.90
  -6 -21   0   46.20    4.20
  -6 -21   0   57.99    3.50
   6  21   0   55.09    3.10
  -6  21   0   56.99    3.40
   6  21   0   46.10    2.90
   7 -21   0   16.40    1.90
  -7 -21   0   12.40    1.20
  -7 -21   0   13.20    1.60
  -7 -21   0   19.50    2.10
  -7 -21   0   18.50    2.00
  -7 -21   0   17.10    1.70
  -7  21   0   14.70    1.80
  -7  21   0   11.40    2.60
   7  21   0   16.90    1.70
   7  21   0   14.80    1.60
  -8 -21   0    9.90    1.10
  -8 -21   0    9.40    1.10
  -8 -21   0    7.80    0.90
  -8 -21   0    8.20    1.10
  -8  21   0    8.40    1.50
  -8  21   0    9.20    2.30
   8  21   0    8.30    1.10
  -8  21   0   10.90    1.40
  -9 -21   0    6.80    0.90
  -9  21   0    5.80    1.30
   0 -22   0  107.09    7.10
   0 -22   0  120.29    5.80
   0  22   0  104.59    5.00
   0  22   0  107.49    5.50
   0  22   0  116.89    5.70
  -1 -22   0    5.80    1.20
   1 -22   0    4.60    1.70
   1 -22   0    5.60    1.50
  -1 -22   0    7.80    2.40
  -1  22   0    7.70    1.30
   1  22   0    7.30    1.40
   1  22   0    5.70    1.50
  -1  22   0    6.40    1.30
  -1  22   0    7.20    1.60
  -2 -22   0   39.60    2.80
  -2 -22   0   41.90    3.00
  -2 -22   0   36.70    4.20
   2 -22   0   45.00    3.40
  -2  22   0   41.10    3.00
  -2  22   0   43.80    3.20
   2  22   0   36.00    2.80
   2  22   0   42.20    3.10
  -3 -22   0    2.20    1.20
   3 -22   0    0.10    1.60
  -3 -22   0    2.90    1.60
   3 -22   0    1.80    1.10
  -3 -22   0   -0.70    1.70
  -3  22   0    1.20    1.00
   3  22   0    1.60    1.00
  -3  22   0    1.20    1.20
   3  22   0    0.80    1.10
   4 -22   0    6.90    1.50
  -4 -22   0    6.40    1.70
  -4 -22   0    3.60    1.70
  -4 -22   0    4.50    1.00
   4  22   0    5.40    1.20
   4  22   0    8.80    1.60
  -4  22   0    6.80    2.10
  -4  22   0    8.00    1.30
  -5 -22   0   26.00    2.10
  -5 -22   0   29.20    2.20
  -5 -22   0   35.50    2.70
   5 -22   0   37.90    2.90
  -5 -22   0   32.90    3.60
   5  22   0   31.60    2.30
  -5  22   0   37.60    2.60
   5  22   0   32.20    2.40
  -6 -22   0   10.80    1.20
   6 -22   0   13.50    1.70
  -6 -22   0    9.60    1.20
  -6 -22   0   10.40    1.50
  -6 -22   0   11.50    1.40
  -6  22   0   10.00    1.60
  -6  22   0   10.80    1.50
   6  22   0    9.40    1.30
   6  22   0   10.70    1.40
  -7 -22   0    9.10    1.00
  -7 -22   0    9.90    1.40
  -7 -22   0   13.70    1.30
   7 -22   0   10.80    1.50
  -7  22   0    9.50    1.50
   7  22   0    9.80    1.30
  -7  22   0   12.60    2.30
  -8 -22   0   20.30    1.50
  -8  22   0   22.20    2.50
   8  22   0   17.20    1.30
   0 -23   0   -0.80    0.80
   0 -23   0    0.50    0.90
   0 -23   0    0.40    1.60
   0  23   0    0.20    1.10
   0  23   0   -0.80    0.90
   0  23   0    0.30    0.80
  -1 -23   0   29.30    2.30
   1 -23   0   34.90    2.70
  -1 -23   0   35.80    3.80
  -1 -23   0   33.10    2.50
   1 -23   0   29.90    3.60
   1 -23   0   33.50    2.70
  -1  23   0   27.80    2.30
   1  23   0   32.40    2.20
   1  23   0   31.90    2.70
  -1  23   0   38.60    2.90
   2 -23   0    0.70    1.60
  -2 -23   0    3.00    1.10
  -2 -23   0    1.80    1.60
   2 -23   0    1.10    0.90
   2  23   0    1.80    1.00
  -2  23   0    3.10    1.20
  -2  23   0    1.40    1.00
  -3 -23   0    8.70    2.10
  -3 -23   0   10.50    1.60
   3 -23   0   13.10    2.60
   3  23   0   10.30    1.40
   3  23   0   10.10    1.60
  -3  23   0    8.90    1.50
  -3  23   0   11.20    1.50
   4 -23   0    0.60    0.80
  -4 -23   0    1.40    1.00
  -4 -23   0    0.10    2.40
  -4 -23   0   -1.10    0.90
  -4 -23   0    1.90    1.10
   4  23   0   -0.10    0.80
  -4  23   0    0.30    1.00
   4  23   0    1.10    1.00
  -4  23   0    0.90    0.90
   5 -23   0    6.40    1.30
  -5 -23   0    7.10    1.30
  -5  23   0    7.50    1.30
   5  23   0    7.00    1.10
  -5  23   0    7.50    1.90
   6 -23   0   41.80    2.60
  -6 -23   0   44.20    2.60
   6  23   0   47.80    2.50
  -6  23   0   41.60    2.70
   6  23   0   40.00    2.50
  -7 -23   0   24.10    1.70
  -7  23   0   24.40    2.20
   7  23   0   21.00    1.40
  -7  23   0   21.40    1.60
   0 -24   0   47.50    2.80
   0 -24   0   38.70    3.90
   0 -24   0   42.10    2.50
   0  24   0   46.10    3.00
   1 -24   0    5.10    2.60
  -1 -24   0    4.20    2.10
   1 -24   0    7.50    1.30
  -1  24   0    9.30    1.50
  -1  24   0   10.00    1.40
   1  24   0    7.30    1.20
   1  24   0    9.40    1.50
  -2 -24   0    7.50    1.20
  -2 -24   0    5.40    1.70
   2 -24   0   10.10    1.50
   2  24   0    8.30    1.40
  -2  24   0    9.60    1.30
   2  24   0    6.90    1.00
  -2  24   0   10.20    1.70
  -3 -24   0   18.10    1.90
   3 -24   0   21.70    1.90
  -3  24   0   17.80    2.20
   3  24   0   19.50    1.90
  -3  24   0   21.50    1.70
   3  24   0   20.30    1.70
  -4 -24   0   36.80    2.30
   4 -24   0   43.00    2.80
  -4  24   0   32.00    2.30
   4  24   0   36.80    2.40
   4  24   0   37.70    2.20
  -5 -24   0    2.10    0.80
  -5  24   0    2.60    0.90
   5  24   0    3.10    0.70
   5  24   0    2.40    1.00
  -6 -24   0   18.10    1.40
   6  24   0   14.40    1.20
  -6  24   0   17.40    1.80
  -6  24   0   15.50    1.60
   0  25   0   -1.10    0.90
  -1  25   0    5.20    1.00
   1  25   0    4.20    1.10
  -2 -25   0    5.40    1.00
  -2  25   0    5.00    0.90
  -2  25   0    3.10    1.10
   2  25   0    6.10    1.50
  -3 -25   0   25.20    1.60
   3  25   0   26.60    1.90
  -4  25   0   26.30    1.80
   4  25   0   29.70    1.90
   0  26   0   14.70    1.80
   2  26   0    4.50    1.10
 -15   0   1   11.90    1.40
 -15   0   1   12.10    2.60
 -15   0   1   14.80    2.00
 -15   0   1   12.10    1.40
 -15   0   1   12.60    1.80
 -14   0   1   16.60    2.70
 -14   0   1   16.70    2.20
 -14   0   1   17.60    2.30
 -14   0   1   15.40    2.80
 -14   0   1   15.20    2.00
 -14   0   1   15.40    1.40
 -14   0   1   15.80    1.40
 -14   0   1   11.50    1.40
 -13   0   1   31.40    2.70
 -13   0   1   27.60    2.20
 -13   0   1   23.00    3.60
 -13   0   1   25.80    3.60
 -13   0   1   29.30    3.30
 -13   0   1   27.70    2.50
 -13   0   1   35.20    3.90
 -13   0   1   28.50    3.40
 -13   0   1   23.70    4.70
 -13   0   1   27.70    3.20
 -12   0   1    1.50    3.00
 -12   0   1    4.80    1.60
 -12   0   1    5.80    2.20
 -12   0   1    4.00    1.50
 -12   0   1    3.40    1.90
 -12   0   1    6.10    2.60
 -12   0   1    4.20    1.40
 -12   0   1    2.70    2.70
 -12   0   1    4.10    2.20
 -12   0   1    6.60    2.10
 -11   0   1    0.00    1.00
 -11   0   1    2.10    1.90
 -11   0   1   -0.50    1.60
 -11   0   1   -0.40    0.90
 -11   0   1    0.10    1.20
 -11   0   1   -0.90    3.00
 -11   0   1    1.70    2.30
 -11   0   1   -0.10    1.80
 -11   0   1    3.00    2.40
 -11   0   1    1.40    1.30
 -11   0   1    2.20    2.50
 -11   0   1    2.20    1.30
 -10   0   1    1.50    1.30
 -10   0   1    0.30    3.20
 -10   0   1    2.90    1.40
  10   0  -1    2.00    2.60
 -10   0   1    1.80    1.80
 -10   0   1    1.50    2.60
 -10   0   1    2.20    1.00
 -10   0   1    1.80    2.00
 -10   0   1    2.30    1.30
 -10   0   1    1.50    1.10
 -10   0   1    0.10    2.70
 -10   0   1    1.70    2.50
  -9   0   1   28.10    2.60
  -9   0   1   20.60    3.20
  -9   0   1   26.10    2.40
  -9   0   1   26.00    2.10
  -9   0   1   23.60    2.60
  -9   0   1   17.50    4.20
  -9   0   1   19.00    2.40
  -9   0   1   23.10    3.50
  -9   0   1   29.10    2.80
  -9   0   1   25.90    3.10
  -9   0   1   19.30    2.80
  -9   0   1   20.50    2.60
  -9   0   1   33.70    4.00
   8   0  -1   63.99    3.60
   8   0  -1   66.59    7.30
  -8   0   1   55.89    3.60
   7   0  -1   10.80    3.60
   7   0  -1   11.10    1.50
   7   0  -1    9.90    1.50
  -7   0   1   12.20    1.80
   6   0  -1  554.54   23.80
   6   0  -1  512.95   20.00
   5   0  -1   32.20    2.40
   5   0  -1   36.80    3.00
   5   0  -1   41.70    2.90
   5   0  -1   37.90    4.40
   5   0  -1   37.30    2.30
   4   0  -1  637.54   25.70
   4   0  -1  628.94   23.50
   4   0  -1  644.04   24.20
  -4   0   1  642.04   24.80
   4   0  -1  645.84   23.20
   4   0  -1  629.94   24.00
  -3   0   1  183.18    8.40
   3   0  -1  167.68    7.30
   3   0  -1  183.88    7.90
   3   0  -1  178.08    6.90
   3   0  -1  177.78    8.70
   3   0  -1  172.68    7.10
  -2   0   1  115.09    4.80
  -2   0   1  115.59    5.80
   2   0  -1  113.09    4.70
   2   0  -1  119.29    4.80
   2   0  -1  117.89    5.90
   2   0  -1  115.39    5.50
   2   0  -1  122.79    4.70
  -2   0   1  116.09    6.20
  -1   0   1  965.00   35.70
   1   0  -1 1030.30   36.30
  -1   0   1 1049.40   36.40
   1   0  -1 1036.10   35.60
   1   0  -1  990.00   35.70
  -1   0   1  954.90   36.30
   1   0  -1 1049.59   35.70
  -1   0   1 1006.70   35.60
   1   0  -1 1014.20   36.30
   1   0   1 1294.67   46.80
   1   0   1 1331.17   46.20
   1   0   1 1288.37   46.50
  -1   0  -1 1327.47   46.40
   1   0   1 1369.06   46.40
  -1   0  -1 1307.57   46.90
   2   0   1  486.05   17.60
   2   0   1  479.65   18.80
   2   0   1  526.55   17.60
  -2   0  -1  499.15   18.00
   2   0   1  494.05   17.90
   3   0   1   19.10    1.60
   3   0   1   19.90    2.60
  -3   0  -1   20.00    2.10
   3   0   1   19.10    1.50
   4   0   1 1316.07   48.20
   4   0   1 1191.28   45.70
   4   0   1 1383.46   45.70
   4   0   1 1275.47   46.40
   5   0   1  370.56   14.90
   5   0   1  425.36   17.60
   5   0   1  374.36   14.30
  -6   0  -1  196.38    8.50
   6   0   1  212.28   11.40
   6   0   1  198.08    8.00
  -7   0  -1   65.09    4.10
   7   0   1   71.09    3.70
   7   0   1   72.89    6.50
   7   0   1   65.79    3.40
  -7   0  -1   68.09    3.90
  -8   0  -1    5.90    1.70
  -8   0  -1    3.40    1.60
  -8   0  -1    7.00    1.70
   8   0   1    5.00    2.30
  -8   0  -1    8.90    2.20
  -8   0  -1    8.90    1.90
  -8   0  -1    6.90    1.50
   8   0   1    8.40    2.20
  -8   0  -1    7.50    2.30
   8   0   1    3.70    2.90
  -8   0  -1    6.40    1.40
  -8   0  -1    3.20    2.00
  -9   0  -1   39.50    4.80
  -9   0  -1   33.70    3.80
  -9   0  -1   31.40    3.60
  -9   0  -1   30.20    2.90
  -9   0  -1   32.10    2.80
  -9   0  -1   33.70    4.00
  -9   0  -1   31.20    4.50
  -9   0  -1   35.50    2.90
  -9   0  -1   32.20    3.80
   9   0   1   34.60    4.40
  -9   0  -1   34.70    2.80
  -9   0  -1   30.40    2.40
  -9   0  -1   28.60    2.80
  -9   0  -1   30.90    4.90
  -9   0  -1   34.80    3.40
 -10   0  -1  350.66   14.40
 -10   0  -1  346.37   14.80
 -10   0  -1  331.47   15.00
 -10   0  -1  345.47   17.30
 -10   0  -1  343.57   14.20
 -10   0  -1  315.97   15.20
 -10   0  -1  337.47   13.90
 -10   0  -1  328.67   14.40
 -10   0  -1  327.47   15.50
 -10   0  -1  343.97   14.70
 -10   0  -1  326.27   13.20
  10   0   1  380.36   21.60
 -10   0  -1  335.47   15.80
 -11   0  -1    2.40    2.50
 -11   0  -1    0.40    0.90
 -11   0  -1    0.10    1.80
 -11   0  -1   -2.30    3.10
 -11   0  -1    3.10    2.00
 -11   0  -1    3.30    2.20
 -11   0  -1    4.20    1.50
 -11   0  -1   -0.60    1.10
 -11   0  -1    0.30    1.60
 -11   0  -1   -1.60    1.20
 -11   0  -1    1.70    1.30
 -11   0  -1   -0.30    2.60
 -12   0  -1   23.70    5.10
 -12   0  -1   27.20    3.60
 -12   0  -1   23.50    4.00
 -12   0  -1   20.90    2.90
 -12   0  -1   21.50    2.60
 -12   0  -1   30.60    3.60
 -12   0  -1   24.60    2.50
 -12   0  -1   26.10    2.60
 -12   0  -1   31.20    3.70
 -12   0  -1   22.70    3.80
 -13   0  -1    2.00    1.60
 -13   0  -1   -0.70    1.50
 -13   0  -1    1.20    2.30
 -13   0  -1   -5.70    2.60
 -13   0  -1    0.00    0.90
 -13   0  -1    1.00    1.00
 -13   0  -1    0.20    1.60
 -13   0  -1   -0.30    0.90
 -13   0  -1    1.90    2.30
 -14   0  -1   22.40    2.30
 -14   0  -1   20.00    1.60
 -14   0  -1   21.00    1.50
 -14   0  -1   20.90    2.80
 -14   0  -1   19.60    2.30
 -14   0  -1   24.70    3.20
 -14   0  -1   20.00    2.10
 -15   0  -1   29.40    4.10
 -15   0  -1   24.00    2.30
 -15   0  -1   19.60    1.70
 -15   0  -1   28.40    2.50
 -15  -1   1    8.60    1.20
 -15  -1   1   11.50    1.50
 -15  -1   1   12.70    1.80
 -15  -1   1   15.90    2.20
 -15  -1   1   15.00    2.80
 -15   1   1    9.00    1.70
 -15   1   1   10.50    1.30
 -15   1   1   12.30    2.70
 -15   1   1    8.70    1.70
 -15   1   1   11.30    1.90
 -14  -1   1   79.39    3.90
 -14  -1   1   68.99    7.20
 -14  -1   1   86.39    4.40
 -14  -1   1   86.59    4.60
 -14  -1   1   79.69    3.90
 -14  -1   1   86.79    4.70
 -14  -1   1   85.69    5.60
 -14  -1   1   79.49    3.70
 -14  -1   1   80.09    5.30
 -14   1   1   85.99    3.80
 -14   1   1   82.49    3.90
 -14   1   1   88.89    4.50
 -14   1   1   83.19    5.30
 -14   1   1   89.79    6.60
 -14   1   1   86.59    4.70
 -14   1   1   72.39    6.70
 -14   1   1   80.49    4.60
 -13  -1   1   75.99    4.80
 -13  -1   1   70.19    3.80
 -13  -1   1   75.79    5.30
 -13  -1   1   73.39    5.00
 -13  -1   1   80.39    6.00
 -13  -1   1   60.89    7.10
 -13  -1   1   75.59    4.20
 -13  -1   1   78.99    5.70
 -13  -1   1   71.69    4.20
 -13  -1   1   70.39    4.70
 -13   1   1   80.29    5.80
 -13   1   1   77.29    4.00
 -13   1   1   75.19    4.90
 -13   1   1   75.19    5.30
 -13   1   1   63.89    6.80
 -13   1   1   78.09    5.00
 -13   1   1   78.09    4.20
 -13   1   1   85.99    6.20
 -13   1   1   71.29    4.60
 -13   1   1   75.39    4.90
 -12  -1   1   30.80    2.90
 -12  -1   1   26.50    3.40
 -12  -1   1   21.00    3.70
 -12  -1   1   28.20    2.90
 -12  -1   1   22.10    3.20
 -12  -1   1   23.10    5.00
 -12  -1   1   25.30    2.50
 -12  -1   1   31.70    3.70
 -12  -1   1   23.80    3.90
 -12  -1   1   27.20    3.60
 -12  -1   1   26.00    2.40
 -12   1   1   22.60    3.60
 -12   1   1   30.60    4.60
 -12   1   1   30.40    2.90
 -12   1   1   28.80    2.80
 -12   1   1   28.70    2.60
 -12   1   1   22.00    5.00
 -12   1   1   29.00    3.50
 -12   1   1   21.70    3.40
 -12   1   1   24.00    3.00
 -12   1   1   31.90    3.90
 -11  -1   1   73.49    6.00
 -11  -1   1   72.89    4.60
 -11  -1   1   72.79    5.30
 -11  -1   1   74.39    7.90
 -11  -1   1   76.89    4.90
 -11  -1   1   78.29    6.80
 -11  -1   1   75.49    6.30
 -11  -1   1   75.49    5.40
 -11  -1   1   76.69    4.40
 -11  -1   1   72.39    3.90
 -11  -1   1   74.39    4.80
 -11  -1   1   77.59    5.60
 -11   1   1   73.19    7.40
 -11   1   1   67.09    6.10
 -11   1   1   71.39    5.30
 -11   1   1   75.69    4.70
 -11   1   1   72.59    4.60
 -11   1   1   76.49    5.90
 -11   1   1   82.89    5.70
 -11   1   1   77.19    5.50
 -11   1   1   75.49    4.50
 -11   1   1   76.89    6.60
 -10  -1   1   68.49    5.90
 -10  -1   1   67.09    4.10
 -10  -1   1   75.19    4.70
 -10  -1   1   52.79    8.00
 -10  -1   1   65.39    4.50
 -10  -1   1   75.39    4.60
 -10  -1   1   74.69    5.70
 -10  -1   1   72.69    6.30
 -10  -1   1   72.29    3.80
  10  -1  -1   68.59    6.90
 -10  -1   1   73.59    6.40
 -10  -1   1   67.09    5.20
 -10   1   1   79.59    7.70
 -10   1   1   65.79    4.40
 -10   1   1   64.49    4.40
 -10   1   1   67.59    5.70
 -10   1   1   61.69    4.30
 -10   1   1   58.19    4.40
  10   1  -1   71.59    6.60
 -10   1   1   62.79    8.90
 -10   1   1   69.49    6.70
 -10   1   1   67.29    6.50
 -10   1   1   64.79    4.20
  -9  -1   1  103.89    6.90
  -9  -1   1  106.99    5.30
  -9  -1   1   99.99    6.20
  -9  -1   1  105.89    5.60
  -9  -1   1   97.39    7.00
  -9  -1   1  102.39    5.90
  -9  -1   1   98.69    5.20
  -9  -1   1  101.69    6.00
  -9  -1   1   99.39    4.90
  -9  -1   1  106.49    5.70
  -9  -1   1  107.09    8.10
  -9  -1   1  102.59    6.50
  -9   1   1  107.79    5.40
  -9   1   1  100.79    6.50
  -9   1   1  100.59    6.90
  -9   1   1  100.09    5.60
  -9   1   1  108.29    6.70
  -9   1   1  114.59    6.00
  -9   1   1  100.19    7.80
  -9   1   1  108.29    6.30
  -9   1   1  103.09    4.90
  -9   1   1   96.49    5.40
  -9   1   1  115.89    6.30
  -9   1   1  100.29    5.50
  -9   1   1  102.49    5.50
  -8  -1   1   29.30    5.50
   8  -1  -1   26.50    5.10
  -8  -1   1   27.60    2.50
   8  -1  -1   23.30    2.30
   8   1  -1   21.70    1.90
  -8   1   1   30.50    4.30
  -8   1   1   17.70    2.40
  -8   1   1   19.10    3.90
   8   1  -1   24.80    4.80
  -8   1   1   24.30    3.60
  -8   1   1   22.40    3.20
   7  -1  -1  411.46   16.00
  -7  -1   1  367.36   15.70
  -7   1   1  385.66   16.00
   7   1  -1  425.96   15.70
   7   1  -1  452.85   22.90
   7   1  -1  429.26   16.70
   7   1  -1  425.76   17.00
   6  -1  -1  229.18    8.90
   6  -1  -1  221.48   12.10
  -6   1   1  187.48    8.70
   6   1  -1  201.28    8.50
   6   1  -1  215.58    9.40
   6   1  -1  216.18   12.10
   5  -1  -1  108.09    5.10
   5  -1  -1  100.99    7.10
   5  -1  -1  113.59    6.70
   5   1  -1  103.19    5.60
   5   1  -1  124.49    7.90
   5   1  -1  110.59    5.50
   5   1  -1  110.19    4.90
  -5   1   1  117.89    7.20
   5   1  -1  112.69    4.90
   5   1  -1  116.49    5.10
   4  -1  -1  885.91   33.20
   4  -1  -1  893.41   32.30
   4  -1  -1  771.22   30.60
   4  -1  -1  853.41   30.90
   4  -1  -1  817.42   31.90
   4   1  -1  867.61   30.80
  -4   1   1  876.11   32.90
   4   1  -1  882.11   33.60
   4   1  -1  857.11   31.50
   4   1  -1  895.41   31.40
  -4   1   1  815.22   34.20
   4   1  -1  857.91   31.00
   4   1  -1  836.92   31.30
   3  -1  -1 1631.14   58.29
   3  -1  -1 1647.44   60.19
   3  -1  -1 1711.63   58.59
   3  -1  -1 1533.95   60.19
   3   1  -1 1667.43   58.79
  -3   1   1 1611.84   60.69
   3   1  -1 1634.64   60.69
   3   1  -1 1644.14   58.99
  -3   1   1 1682.53   60.09
   3   1  -1 1830.72   59.09
   3   1  -1 1757.52   59.99
  -3   1   1 1479.35   58.29
   2  -1  -1  434.56   14.80
   2  -1  -1  460.85   15.60
   2  -1  -1  429.16   16.20
   2  -1  -1  445.46   15.10
   2  -1  -1  425.26   16.10
  -2  -1   1  404.96   15.50
   2   1  -1  415.06   15.10
  -2   1   1  376.36   14.90
   2   1  -1  382.26   15.30
  -2   1   1  420.96   15.50
  -2   1   1  386.76   16.10
   2   1  -1  386.86   15.30
   2   1  -1  407.16   16.00
   1  -1  -1 2908.11  101.29
  -1  -1   1 2867.81  101.49
  -1   1   1 2862.91  101.79
   1   1  -1 2849.01  101.39
   1   1  -1 2937.41  101.29
   0  -1   1  168.78    6.20
   0  -1  -1  158.38    6.40
   0  -1   1  150.68    6.50
   0  -1   1  160.38    6.10
   0  -1  -1  165.38    6.10
   0  -1  -1  149.49    5.90
   0  -1   1  182.38    6.40
   0   1  -1  167.28    6.30
   0   1  -1  159.68    6.10
   0   1  -1  163.18    6.20
   0   1  -1  181.18    6.30
   0   1   1  163.88    6.60
   0   1   1  161.88    6.20
   0   1   1  182.78    6.40
   0   1   1  166.88    5.90
   0   1  -1  168.28    6.50
   0   1  -1  183.38    6.40
   1  -1   1 2771.22   98.49
   1  -1   1 2834.82   97.99
   1   1   1 2643.74   98.09
  -1   1  -1 2805.22   98.59
  -1   1  -1 2943.61   98.29
   2  -1   1   52.59    3.10
   2  -1   1   45.30    2.40
   2  -1   1   51.39    2.30
   2  -1   1   48.50    3.10
  -2   1  -1   55.39    3.20
  -2   1  -1   52.49    3.40
   3  -1   1  528.15   22.40
   3  -1   1  536.45   20.30
   3  -1   1  564.54   20.30
   3  -1   1  557.44   21.70
   3  -1   1  539.65   21.00
  -3   1  -1  606.84   21.40
  -3   1  -1  561.84   22.40
   3   1   1  572.74   21.10
   3   1   1  606.54   22.40
   4  -1   1  209.88   10.00
   4  -1   1  206.38    8.90
   4  -1   1  193.48    8.10
   4   1   1  224.88   10.50
  -4   1  -1  210.18    9.30
   4   1   1  212.98    8.90
   5  -1   1  262.47   12.50
   5  -1   1  265.27   10.10
   5  -1   1  265.57   10.60
   5   1   1  255.67   10.80
   5   1   1  267.97   12.80
  -5   1  -1  269.97   11.10
   5   1   1  225.78    9.50
   6  -1   1  169.48    9.60
   6  -1   1  148.59    7.00
   6   1   1  158.88    7.30
  -6   1  -1  143.89    7.00
   6   1   1  141.79    9.30
   7  -1   1   10.40    2.90
   7  -1   1   13.00    1.50
   7   1   1   16.00    3.70
  -7   1  -1   15.20    1.90
  -7   1  -1   16.00    1.90
   7   1   1   17.30    2.30
   7   1   1   19.50    2.70
  -8  -1  -1  134.39    7.10
  -8  -1  -1  136.59    7.00
  -8  -1  -1  135.79    9.00
  -8  -1  -1  134.99    7.90
  -8  -1  -1  140.59    6.60
   8  -1   1  154.48   10.70
  -8  -1  -1  136.79    7.20
   8  -1   1  149.39    8.70
  -8  -1  -1  145.89    7.70
  -8  -1  -1  141.29    7.00
  -8   1  -1  137.49    7.00
  -8   1  -1  146.99    7.60
   8   1   1  145.29    8.30
  -8   1  -1  142.19    6.60
  -8   1  -1  134.39    8.70
  -8   1  -1  136.89    7.30
  -8   1  -1  140.99    7.20
   8   1   1  146.09   10.70
  -8   1  -1  135.89    7.00
  -8   1  -1  145.19    8.00
  -9  -1  -1  281.67   11.40
  -9  -1  -1  295.17   12.20
  -9  -1  -1  277.87   11.60
  -9  -1  -1  298.67   13.40
  -9  -1  -1  261.77   12.80
  -9  -1  -1  274.77   11.90
  -9  -1  -1  282.87   12.50
  -9  -1  -1  287.37   15.00
  -9  -1  -1  294.97   12.80
  -9  -1  -1  272.97   13.60
  -9  -1  -1  286.37   12.10
  -9  -1  -1  290.47   12.00
   9  -1   1  300.97   14.80
  -9  -1  -1  288.47   12.20
  -9  -1  -1  275.57   12.50
  -9   1  -1  295.47   13.70
  -9   1  -1  282.87   13.00
  -9   1  -1  288.27   12.10
  -9   1  -1  312.47   13.50
   9   1   1  306.67   14.40
  -9   1  -1  302.57   12.70
  -9   1  -1  285.27   12.80
  -9   1  -1  289.77   12.50
  -9   1  -1  286.77   15.00
  -9   1  -1  297.27   12.70
  -9   1  -1  289.57   11.50
  -9   1  -1  295.67   12.10
  -9   1  -1  302.77   12.10
  -9   1  -1  285.67   12.30
 -10  -1  -1    1.50    1.90
 -10  -1  -1    2.90    2.10
 -10  -1  -1   -0.60    2.20
 -10  -1  -1   -0.50    2.50
 -10  -1  -1    1.80    2.10
 -10  -1  -1    2.20    2.30
 -10  -1  -1    2.80    2.70
 -10  -1  -1    1.20    2.40
 -10  -1  -1    0.10    1.20
 -10  -1  -1    0.70    1.20
 -10  -1  -1    0.50    1.80
 -10  -1  -1    3.10    1.40
 -10  -1  -1    1.70    1.00
 -10   1  -1    0.70    1.80
 -10   1  -1    1.40    2.40
 -10   1  -1    1.20    1.20
 -10   1  -1   -3.40    2.50
 -10   1  -1    1.70    1.20
 -10   1  -1    1.90    1.80
 -10   1  -1   -0.10    1.10
 -10   1  -1    0.40    2.10
 -10   1  -1    3.40    2.10
 -10   1  -1    0.80    1.90
  10   1   1    4.70    3.10
 -10   1  -1    1.70    1.30
 -11  -1  -1   87.19    5.10
 -11  -1  -1   93.49    5.00
 -11  -1  -1   89.99    6.30
 -11  -1  -1   89.99    4.40
 -11  -1  -1   93.19    6.90
 -11  -1  -1   92.89    5.30
 -11  -1  -1   86.99    5.80
 -11  -1  -1   70.39    8.10
 -11  -1  -1   82.39    5.90
 -11  -1  -1   89.29    5.00
 -11  -1  -1   86.49    5.80
 -11  -1  -1   90.89    7.30
 -11   1  -1   93.49    7.00
 -11   1  -1   84.59    7.90
 -11   1  -1   96.49    6.10
 -11   1  -1   94.29    6.30
 -11   1  -1   92.39    5.10
 -11   1  -1   85.09    5.10
 -11   1  -1   89.69    5.10
 -11   1  -1   89.99    7.10
 -11   1  -1   85.69    6.00
 -11   1  -1   87.89    4.40
 -11   1  -1   93.89    6.00
 -12  -1  -1   14.50    2.10
 -12  -1  -1   14.80    2.10
 -12  -1  -1   19.00    2.70
 -12  -1  -1   12.30    2.60
 -12  -1  -1   21.70    3.00
 -12  -1  -1   20.10    3.60
 -12  -1  -1   15.50    2.80
 -12  -1  -1    9.10    3.70
 -12  -1  -1   20.70    4.10
 -12  -1  -1   13.90    1.90
 -12   1  -1   14.80    2.00
 -12   1  -1   14.10    2.80
 -12   1  -1   14.20    2.60
 -12   1  -1   13.60    4.10
 -12   1  -1   17.90    3.10
 -12   1  -1   14.50    2.10
 -12   1  -1   13.80    2.00
 -12   1  -1   13.60    3.20
 -12   1  -1   11.00    3.30
 -12   1  -1   15.20    2.70
 -13  -1  -1   23.90    2.70
 -13  -1  -1   24.40    3.50
 -13  -1  -1   18.00    3.00
 -13  -1  -1   23.60    2.80
 -13  -1  -1   24.90    2.10
 -13  -1  -1   15.30    4.20
 -13  -1  -1   27.50    3.20
 -13  -1  -1   29.60    3.90
 -13  -1  -1   20.20    1.90
 -13  -1  -1   26.70    3.00
 -13   1  -1   30.50    4.20
 -13   1  -1   24.00    3.60
 -13   1  -1   22.00    2.10
 -13   1  -1   20.60    3.50
 -13   1  -1   16.50    3.90
 -13   1  -1   22.80    1.90
 -13   1  -1   24.20    2.80
 -13   1  -1   19.20    2.10
 -13   1  -1   26.10    3.10
 -13   1  -1   27.10    3.10
 -14  -1  -1    8.20    2.10
 -14  -1  -1    5.50    1.50
 -14  -1  -1   -0.20    3.00
 -14  -1  -1    5.40    2.20
 -14  -1  -1    6.30    0.90
 -14  -1  -1    5.60    1.00
 -14  -1  -1    5.70    1.40
 -14  -1  -1    4.60    1.40
 -14   1  -1    5.20    1.40
 -14   1  -1    7.80    2.10
 -14   1  -1    6.90    1.00
 -14   1  -1    6.30    1.00
 -14   1  -1    4.70    1.40
 -14   1  -1    5.80    1.60
 -14   1  -1    5.70    2.20
 -14   1  -1    0.70    2.60
 -15  -1  -1   18.90    2.00
 -15  -1  -1   17.70    2.00
 -15   1  -1   19.90    2.10
 -15   1  -1   23.60    4.70
 -15   1  -1   20.40    1.60
 -15  -2   1   16.10    2.00
 -15  -2   1   20.00    2.40
 -15  -2   1   19.20    2.90
 -15  -2   1   15.10    1.80
 -15  -2   1   15.40    1.90
 -15   2   1   13.40    1.70
 -15   2   1   15.60    1.60
 -15   2   1   17.40    2.10
 -15   2   1   19.20    3.00
 -15   2   1   16.60    2.00
 -14  -2   1    1.90    3.10
 -14  -2   1   10.60    2.40
 -14  -2   1   11.30    2.00
 -14  -2   1   12.90    2.70
 -14  -2   1   12.20    2.00
 -14  -2   1   10.20    1.70
 -14  -2   1    8.90    1.00
 -14  -2   1    9.40    1.30
 -14   2   1    9.50    1.70
 -14   2   1    8.30    1.80
 -14   2   1   13.80    2.70
 -14   2   1    6.00    2.90
 -14   2   1    6.20    1.00
 -14   2   1   12.60    2.30
 -14   2   1    9.20    1.20
 -14   2   1    9.00    1.90
 -13  -2   1   27.60    3.10
 -13  -2   1   23.40    3.30
 -13  -2   1   30.70    4.10
 -13  -2   1   25.90    2.50
 -13  -2   1   26.00    2.40
 -13  -2   1   26.60    2.30
 -13  -2   1   30.20    3.40
 -13  -2   1   28.30    3.10
 -13  -2   1   22.70    4.70
 -13  -2   1   26.20    3.30
 -13   2   1   28.00    2.30
 -13   2   1   30.10    3.30
 -13   2   1   26.00    2.40
 -13   2   1   20.90    4.30
 -13   2   1   30.00    3.20
 -13   2   1   29.80    3.80
 -13   2   1   26.90    2.30
 -13   2   1   26.70    3.20
 -13   2   1   23.50    3.60
 -13   2   1   27.70    3.50
 -12  -2   1   10.90    1.70
 -12  -2   1    9.60    2.50
 -12  -2   1    8.70    2.90
 -12  -2   1   10.90    2.00
 -12  -2   1    7.50    1.80
 -12  -2   1    8.20    3.00
 -12  -2   1   10.90    2.50
 -12  -2   1    8.60    2.20
 -12  -2   1    5.50    3.40
 -12  -2   1   11.70    3.10
 -12  -2   1   10.20    1.90
 -12   2   1    8.20    2.90
 -12   2   1    6.50    3.00
 -12   2   1    9.00    2.50
 -12   2   1    8.30    1.60
 -12   2   1   11.50    3.10
 -12   2   1   11.30    2.40
 -12   2   1    8.70    1.70
 -12   2   1    9.30    1.70
 -12   2   1    2.90    3.00
 -12   2   1    8.00    2.30
 -11  -2   1   14.40    2.30
 -11  -2   1    9.10    3.60
 -11  -2   1   16.40    2.00
 -11  -2   1   17.30    2.50
 -11  -2   1   16.40    2.10
 -11  -2   1   16.30    2.70
 -11  -2   1   13.90    2.20
 -11  -2   1   16.10    3.00
 -11  -2   1   14.10    3.60
 -11  -2   1   18.70    3.10
 -11  -2   1   13.30    3.30
 -11  -2   1   13.80    3.20
 -11   2   1   21.90    3.10
 -11   2   1   21.60    3.80
 -11   2   1   18.40    3.00
 -11   2   1   24.90    4.00
 -11   2   1   17.50    2.40
 -11   2   1   21.60    3.30
 -11   2   1   15.10    4.10
 -11   2   1   21.00    3.60
 -11   2   1   20.10    2.50
 -10  -2   1   76.69    8.00
 -10  -2   1   62.89    3.60
  10  -2  -1   66.29    9.60
 -10  -2   1   71.69    4.50
 -10  -2   1   71.19    6.40
 -10  -2   1   72.19    4.60
 -10  -2   1   69.69    8.80
 -10  -2   1   62.09    4.10
 -10  -2   1   69.69    5.50
 -10  -2   1   67.49    4.00
 -10  -2   1   70.19    6.40
 -10  -2   1   63.59    5.10
 -10   2   1   59.79    4.50
 -10   2   1   65.79    7.00
 -10   2   1   63.89    6.30
 -10   2   1   59.69    4.20
  10   2  -1   61.89    6.20
 -10   2   1   68.99    5.20
 -10   2   1   68.29    4.40
 -10   2   1   63.89    6.40
 -10   2   1   61.49    4.30
  -9  -2   1  106.69    5.40
  -9  -2   1  109.29    6.30
  -9  -2   1  108.29    6.80
  -9  -2   1  117.19    6.30
  -9  -2   1  104.69    6.40
  -9  -2   1  108.59    8.30
  -9  -2   1  114.29    6.00
  -9  -2   1  113.09    7.10
  -9  -2   1  107.59    5.10
  -9  -2   1  103.99    5.80
  -9  -2   1  100.19    5.30
  -9  -2   1  105.89    5.30
  -9  -2   1  114.19    5.80
  -9  -2   1  117.59    7.40
  -9   2   1  112.19    6.20
  -9   2   1  112.59    6.00
  -9   2   1  109.19    5.90
  -9   2   1  112.89    5.70
  -9   2   1   99.39    6.60
  -9   2   1  114.79    6.90
  -9   2   1  119.99    6.60
  -9   2   1  117.89    6.40
  -9   2   1  111.29    5.60
  -9   2   1  105.49    5.70
  -9   2   1  106.99    7.10
  -9   2   1  112.09    8.30
  -8  -2   1   10.70    2.60
  -8  -2   1   14.50    2.60
  -8  -2   1   16.70    3.10
   8  -2  -1   14.00    2.10
   8  -2  -1   20.60    4.50
  -8  -2   1   20.90    3.00
  -8   2   1   12.90    2.20
  -8   2   1    9.10    2.00
  -8   2   1   14.00    3.30
  -8   2   1   12.70    2.00
  -8   2   1   11.90    2.00
  -8   2   1   12.20    2.00
   8   2  -1   10.50    2.20
  -8   2   1    9.30    2.20
  -8   2   1   11.50    3.20
  -8   2   1   10.40    2.40
   8   2  -1    6.40    3.60
  -8   2   1   11.80    2.30
   7  -2  -1   57.79    3.70
   7  -2  -1   70.19    6.70
  -7   2   1   54.59    3.50
   7   2  -1   58.79    7.50
  -7   2   1   54.49    3.60
   7   2  -1   58.69    4.30
   7   2  -1   56.49    3.10
   6  -2  -1   43.00    5.10
   6  -2  -1   52.69    3.20
   6   2  -1   49.10    2.70
   6   2  -1   43.10    3.60
  -6   2   1   48.70    5.40
   6   2  -1   47.70    5.60
   6   2  -1   44.20    3.00
  -6   2   1   54.39    3.40
   6   2  -1   49.60    3.70
   5  -2  -1   73.79    3.80
   5  -2  -1   77.39    5.90
   5   2  -1   67.79    4.30
   5   2  -1   74.79    4.40
   5   2  -1   74.99    6.40
   5   2  -1   63.29    3.60
   5   2  -1   69.99    3.50
   4  -2  -1  226.38   10.60
   4  -2  -1  233.38   10.40
   4  -2  -1  191.98    7.90
   4  -2  -1  215.18    8.70
   4   2  -1  223.48   11.40
   4   2  -1  202.98    8.50
   4   2  -1  218.88    8.90
   4   2  -1  229.78    9.20
   4   2  -1  218.08    9.30
   4   2  -1  191.18    8.50
  -4   2   1  228.78   10.80
  -4   2   1  227.68   12.90
   3  -2  -1  481.65   19.60
   3  -2  -1  509.65   18.20
   3  -2  -1  482.05   19.00
   3  -2  -1  494.15   19.60
   3  -2  -1  445.06   17.40
   3   2  -1  512.35   18.10
  -3   2   1  478.75   18.10
  -3   2   1  495.75   20.10
  -3   2   1  478.35   19.80
   3   2  -1  493.65   18.80
   3   2  -1  508.05   19.20
   3   2  -1  470.55   18.10
   3   2  -1  497.45   18.40
   3   2  -1  532.15   18.00
  -2   2   1   95.49    5.10
   2   2  -1   94.19    4.50
   2   2  -1   92.89    4.10
  -2   2   1   89.59    3.50
   2   2  -1   92.89    3.80
   2   2  -1   92.09    3.80
  -2   2   1   92.89    4.60
   2   2  -1   93.99    4.50
  -2   2   1   91.69    5.30
  -1  -2   1  472.85   16.70
   1  -2  -1  441.66   17.20
  -1  -2   1  460.35   16.40
   1  -2  -1  452.45   16.70
  -1  -2   1  426.86   17.10
   1  -2  -1  448.16   17.10
   1  -2  -1  452.45   17.70
  -1  -2   1  441.46   17.10
   1   2  -1  485.35   16.70
  -1   2   1  450.45   17.60
   1   2  -1  462.65   16.40
   1   2  -1  487.55   16.80
  -1   2   1  490.05   17.20
  -1   2   1  459.15   17.30
   1   2  -1  458.65   17.30
   1   2  -1  460.95   17.00
   0  -2  -1 2822.82   99.39
   0  -2   1 2804.42   99.79
   0  -2  -1 2821.42   99.79
   0  -2   1 2626.14   99.69
   0  -2   1 2668.03   99.49
   0   2  -1 2812.02   99.49
   0   2  -1 2727.83   99.29
   0   2  -1 2951.50   99.69
   0   2  -1 3030.50   99.79
   0   2  -1 2876.51   99.79
   0   2   1 2974.50   99.79
   0   2   1 2853.81   99.79
   1  -2   1  202.58    8.50
  -1  -2  -1  208.58    7.90
   1  -2   1  220.98    7.70
   1  -2   1  197.68    7.40
   1  -2   1  200.88    8.30
   1  -2   1  194.18    8.00
  -1  -2  -1  191.38    7.90
   1   2   1  204.48    7.90
  -1   2  -1  190.58    8.00
  -1   2  -1  209.68    8.30
   1   2   1  192.08    7.40
   1   2   1  194.88    7.90
  -1   2  -1  197.28    7.30
  -1   2  -1  208.38    7.90
  -1   2  -1  195.28    8.40
  -2  -2  -1    2.20    0.70
   2  -2   1    2.10    1.40
   2  -2   1    2.10    1.00
   2  -2   1    2.20    0.60
   2  -2   1    2.60    1.10
  -2   2  -1    4.60    0.80
   2   2   1    4.00    0.80
  -2   2  -1    4.20    1.60
   3  -2   1  231.98    9.60
   3  -2   1  221.58    9.60
   3  -2   1  222.48    8.30
  -3   2  -1  200.08    9.40
   3   2   1  191.78    8.60
  -3   2  -1  199.38    9.90
   4  -2   1 1360.76   48.40
   4  -2   1 1400.76   49.70
  -4   2  -1 1326.77   49.90
  -4   2  -1 1321.07   51.19
   4   2   1 1404.56   52.59
   4   2   1 1325.17   49.10
   4   2   1 1337.17   49.30
   5  -2   1  138.49    5.90
   5  -2   1  138.39    8.00
   5   2   1  130.49    6.60
   5   2   1  119.99    8.20
   5   2   1  126.79    6.60
   6  -2   1  230.78   12.20
   6  -2   1  243.88    9.50
   6   2   1  227.88   10.30
   6   2   1  226.88   12.50
   6   2   1  220.98   10.30
  -6   2  -1  206.18    9.50
  -6   2  -1  237.08   10.90
  -7  -2  -1    1.10    1.00
  -7  -2  -1    0.00    1.10
   7  -2   1    0.10    0.60
   7  -2   1    1.60    2.10
   7   2   1    3.00    1.40
  -7   2  -1    1.50    0.80
   7   2   1    2.70    1.30
  -7   2  -1    2.50    1.10
   7   2   1    3.00    2.40
  -8  -2  -1   38.30    3.30
  -8  -2  -1   41.70    4.40
   8  -2   1   46.10    4.50
  -8  -2  -1   32.60    2.90
  -8  -2  -1   44.60    4.00
  -8  -2  -1   40.00    5.20
   8  -2   1   41.50    6.00
  -8  -2  -1   44.20    3.80
  -8  -2  -1   36.30    3.40
  -8   2  -1   37.60    4.50
  -8   2  -1   32.50    4.60
  -8   2  -1   30.90    2.80
   8   2   1   37.20    3.90
  -8   2  -1   36.40    3.60
  -8   2  -1   31.00    3.10
  -8   2  -1   33.30    3.30
   8   2   1   34.10    5.80
  -8   2  -1   38.10    3.60
  -8   2  -1   34.30    3.70
   8   2   1   30.20    4.60
  -8   2  -1   39.00    4.10
  -8   2  -1   34.50    2.70
  -9  -2  -1   12.80    2.20
  -9  -2  -1   13.80    1.90
   9  -2   1   15.10    3.10
  -9  -2  -1   13.00    2.10
  -9  -2  -1   15.10    2.80
  -9  -2  -1   15.10    2.10
  -9  -2  -1   13.50    2.20
  -9  -2  -1   15.30    3.40
  -9  -2  -1   15.10    2.70
  -9  -2  -1   12.40    3.60
  -9  -2  -1   12.90    2.60
  -9  -2  -1   16.40    2.60
  -9  -2  -1   14.30    1.70
  -9  -2  -1   15.40    3.10
  -9  -2  -1   17.00    2.00
  -9   2  -1   14.80    2.60
   9   2   1   20.60    3.50
  -9   2  -1   17.80    2.80
  -9   2  -1   20.60    2.40
  -9   2  -1   14.50    2.90
  -9   2  -1   17.00    3.30
  -9   2  -1   16.80    2.20
  -9   2  -1   13.40    2.50
  -9   2  -1   15.70    2.50
  -9   2  -1   20.10    2.40
  -9   2  -1   11.80    3.20
 -10  -2  -1  270.17   14.80
 -10  -2  -1  273.27   11.90
 -10  -2  -1  266.17   10.80
 -10  -2  -1  248.38   10.70
 -10  -2  -1  260.27   11.40
 -10  -2  -1  286.67   13.10
 -10  -2  -1  270.27   13.20
 -10  -2  -1  264.07   12.30
 -10  -2  -1  262.77   10.80
 -10  -2  -1  271.17   12.10
 -10  -2  -1  267.57   12.00
 -10  -2  -1  256.37   11.30
 -10  -2  -1  270.37   13.00
 -10  -2  -1  264.07   11.10
 -10   2  -1  257.47   11.70
 -10   2  -1  249.38   14.30
 -10   2  -1  259.57   11.50
 -10   2  -1  249.97   12.00
 -10   2  -1  249.38   12.90
 -10   2  -1  250.97   12.50
 -10   2  -1  244.98   11.40
 -10   2  -1  261.27   11.20
 -10   2  -1  266.37   12.10
 -10   2  -1  247.38   12.20
 -10   2  -1  256.17   13.00
 -11  -2  -1   16.80    4.60
 -11  -2  -1   25.60    2.50
 -11  -2  -1   24.90    3.50
 -11  -2  -1   21.30    2.10
 -11  -2  -1   21.50    3.20
 -11  -2  -1   23.40    3.10
 -11  -2  -1   20.30    2.40
 -11  -2  -1   23.10    3.90
 -11  -2  -1   21.90    3.10
 -11  -2  -1   26.00    2.90
 -11  -2  -1   23.30    2.70
 -11  -2  -1   23.70    4.10
 -11  -2  -1   28.30    2.90
 -11   2  -1   23.60    3.70
 -11   2  -1   20.40    2.50
 -11   2  -1   22.90    3.40
 -11   2  -1   27.80    3.60
 -11   2  -1   18.60    4.20
 -11   2  -1   23.20    4.00
 -11   2  -1   25.00    4.10
 -11   2  -1   20.10    3.10
 -11   2  -1   18.60    2.00
 -11   2  -1   22.80    2.60
 -11   2  -1   24.10    2.70
 -12  -2  -1  207.58    9.50
 -12  -2  -1  195.68   12.30
 -12  -2  -1  215.28    9.10
 -12  -2  -1  215.68   11.10
 -12  -2  -1  224.48   11.40
 -12  -2  -1  208.48    9.10
 -12  -2  -1  214.18   10.30
 -12  -2  -1  207.88   10.00
 -12  -2  -1  208.78    9.30
 -12  -2  -1  207.48   10.10
 -12  -2  -1  194.58    8.50
 -12  -2  -1  220.38   10.00
 -12   2  -1  223.68   10.30
 -12   2  -1  210.78    9.30
 -12   2  -1  231.18   11.40
 -12   2  -1  220.78   10.60
 -12   2  -1  231.68    9.50
 -12   2  -1  212.88    9.10
 -12   2  -1  212.48   12.70
 -12   2  -1  225.08   11.20
 -12   2  -1  228.98   10.30
 -12   2  -1  237.48   10.30
 -13  -2  -1   27.30    2.10
 -13  -2  -1   26.20    3.10
 -13  -2  -1   26.20    3.20
 -13  -2  -1   28.40    4.00
 -13  -2  -1   24.90    3.40
 -13  -2  -1   30.60    2.70
 -13  -2  -1   24.70    2.90
 -13  -2  -1   24.00    4.80
 -13  -2  -1   26.10    2.30
 -13  -2  -1   27.10    3.20
 -13   2  -1   22.50    4.20
 -13   2  -1   31.70    2.40
 -13   2  -1   32.90    3.30
 -13   2  -1   39.50    4.20
 -13   2  -1   28.50    2.20
 -13   2  -1   29.90    3.60
 -13   2  -1   27.90    3.90
 -13   2  -1   30.40    3.20
 -13   2  -1   31.20    3.40
 -14  -2  -1   14.00    2.40
 -14  -2  -1   13.40    1.40
 -14  -2  -1   13.40    1.10
 -14  -2  -1    8.80    3.20
 -14  -2  -1   12.70    1.70
 -14  -2  -1   10.70    1.20
 -14  -2  -1   14.90    2.50
 -14  -2  -1   15.20    1.90
 -14   2  -1   11.00    2.30
 -14   2  -1   12.50    2.40
 -14   2  -1   13.40    1.80
 -14   2  -1   13.20    1.80
 -14   2  -1   13.70    1.30
 -14   2  -1   14.40    1.90
 -14   2  -1   11.00    3.20
 -15  -2  -1   10.30    2.30
 -15   2  -1    3.90    1.50
 -15   2  -1    7.40    1.60
 -15   2  -1    5.90    1.00
 -15   2  -1    4.90    2.40
 -15  -3   1    1.40    1.60
 -15  -3   1    3.30    2.00
 -15  -3   1    1.20    1.60
 -15  -3   1    2.60    0.90
 -15   3   1    2.30    0.90
 -15   3   1    0.30    1.80
 -15   3   1    2.20    1.40
 -15   3   1    2.30    0.70
 -15   3   1    0.50    0.90
 -15   3   1    2.20    1.40
 -14  -3   1   14.10    1.90
 -14  -3   1   11.70    3.80
 -14  -3   1   12.30    1.30
 -14  -3   1   12.70    2.10
 -14  -3   1   15.60    1.80
 -14  -3   1   15.40    1.50
 -14  -3   1   16.00    2.60
 -14  -3   1   14.20    1.60
 -14  -3   1   19.40    2.70
 -14   3   1   12.30    1.40
 -14   3   1   14.10    1.90
 -14   3   1   15.90    2.50
 -14   3   1    9.40    3.10
 -14   3   1   13.60    2.60
 -14   3   1   13.60    2.00
 -14   3   1   13.00    2.10
 -13  -3   1   17.80    2.10
 -13  -3   1   18.40    3.40
 -13  -3   1   15.60    1.70
 -13  -3   1   19.20    2.70
 -13  -3   1   17.40    2.40
 -13  -3   1   18.30    2.40
 -13  -3   1   14.10    1.50
 -13  -3   1   15.00    2.70
 -13  -3   1   20.70    3.30
 -13  -3   1   16.80    2.00
 -13  -3   1   10.40    3.80
 -13   3   1   13.90    1.70
 -13   3   1   12.30    3.50
 -13   3   1   17.30    2.60
 -13   3   1   16.40    2.50
 -13   3   1   19.10    3.40
 -13   3   1   12.30    2.70
 -13   3   1   10.90    1.60
 -13   3   1   13.60    2.40
 -13   3   1   14.10    1.90
 -13   3   1   15.80    2.90
 -12  -3   1   14.60    2.50
 -12  -3   1    7.90    2.90
 -12  -3   1    7.20    1.90
 -12  -3   1    8.40    2.80
 -12  -3   1    9.90    4.00
 -12  -3   1   10.40    1.60
 -12  -3   1   13.10    2.00
 -12  -3   1   13.00    2.50
 -12  -3   1   10.90    2.00
 -12  -3   1   14.00    2.70
 -12  -3   1    7.80    2.70
 -12   3   1   12.40    1.90
 -12   3   1   14.30    4.00
 -12   3   1   12.60    2.00
 -12   3   1   14.00    3.30
 -12   3   1   15.00    3.00
 -12   3   1   12.30    2.60
 -12   3   1   14.60    2.10
 -12   3   1   10.90    2.40
 -12   3   1   14.70    2.60
 -12   3   1   15.00    3.40
 -11  -3   1  182.08    8.60
 -11  -3   1  174.28   10.00
 -11  -3   1  173.28    8.40
 -11  -3   1  178.38    7.80
 -11  -3   1  181.68    8.90
 -11  -3   1  183.08    9.10
 -11  -3   1  185.68   10.50
 -11  -3   1  158.18   11.40
 -11  -3   1  182.78    8.80
 -11  -3   1  165.58    9.20
 -11  -3   1  170.88    8.40
 -11  -3   1  174.88    7.90
 -11  -3   1  178.48    7.80
 -11   3   1  168.48    8.10
 -11   3   1  177.58    9.00
 -11   3   1  185.78    9.10
 -11   3   1  171.98    9.50
 -11   3   1  178.58    8.30
 -11   3   1  179.68    9.30
 -11   3   1  173.78   10.30
 -11   3   1  181.88   10.10
 -11   3   1  189.28    8.30
 -11   3   1  173.38   11.30
 -10  -3   1  165.28    7.70
 -10  -3   1  162.08    8.50
 -10  -3   1  169.88    7.70
 -10  -3   1  163.08    9.30
 -10  -3   1  161.48    7.70
 -10  -3   1  163.68    9.10
 -10  -3   1  169.18    8.60
 -10  -3   1  167.58   10.10
 -10  -3   1  170.28    9.70
 -10  -3   1  170.38   11.50
 -10  -3   1  165.68    8.30
 -10  -3   1  166.98    8.90
 -10   3   1  175.18    8.10
 -10   3   1  181.08    8.80
 -10   3   1  182.48    8.10
 -10   3   1  174.78   11.20
 -10   3   1  177.28    9.60
 -10   3   1  175.58    8.80
 -10   3   1  191.98    9.30
 -10   3   1  173.48    9.40
 -10   3   1  178.68    9.90
 -10   3   1  167.08    8.30
 -10   3   1  182.98    8.90
  -9  -3   1   40.20    5.00
  -9  -3   1   48.10    6.20
  -9  -3   1   55.09    4.90
  -9  -3   1   47.00    3.50
  -9  -3   1   42.90    3.10
  -9  -3   1   38.50    2.80
  -9  -3   1   42.70    3.60
  -9  -3   1   45.50    3.50
  -9  -3   1   48.70    3.10
  -9  -3   1   47.60    3.50
  -9  -3   1   35.70    4.00
  -9  -3   1   43.90    3.80
  -9  -3   1   44.80    4.50
  -9  -3   1   45.40    3.10
  -9   3   1   44.40    3.30
  -9   3   1   39.00    3.70
  -9   3   1   36.50    3.30
  -9   3   1   44.40    5.40
  -9   3   1   47.70    4.40
  -9   3   1   39.40    3.80
  -9   3   1   47.60    4.70
  -9   3   1   38.00    3.20
  -9   3   1   40.30    4.30
  -9   3   1   38.20    2.60
  -9   3   1   52.79    3.70
  -9   3   1   38.60    4.00
  -9   3   1   43.70    3.20
  -8  -3   1    9.70    2.00
  -8  -3   1    7.40    2.10
   8  -3  -1    8.50    2.00
  -8  -3   1    6.20    1.40
  -8  -3   1    9.60    1.90
  -8  -3   1    7.80    2.30
  -8  -3   1    6.40    2.50
   8  -3  -1    1.50    5.40
  -8  -3   1   10.20    2.60
  -8   3   1    7.20    1.50
   8   3  -1    7.30    3.20
  -8   3   1    8.80    2.20
  -8   3   1    8.80    1.80
  -8   3   1    8.20    1.70
  -8   3   1    8.20    2.30
  -8   3   1   11.80    2.20
  -8   3   1    8.30    2.60
  -8   3   1    5.70    1.40
  -8   3   1   10.20    2.30
   7  -3  -1  125.99    6.50
   7  -3  -1  120.89    9.20
  -7   3   1  128.59    9.10
  -7   3   1  122.89    6.30
   7   3  -1  145.19    5.80
   7   3  -1  129.49    7.40
   7   3  -1  129.89   10.00
  -7   3   1  137.39    6.60
   6  -3  -1  206.68    8.60
   6  -3  -1  217.48   11.60
   6   3  -1  182.38    7.90
   6   3  -1  169.48    7.70
  -6   3   1  179.78    8.20
   6   3  -1  195.78    9.40
  -6   3   1  196.38   11.50
   6   3  -1  189.68   11.90
   5  -3  -1  119.39    7.50
   5  -3  -1  114.59    5.40
   5   3  -1  111.29    6.00
   5   3  -1   93.69    4.80
   5   3  -1  104.69    4.90
  -5   3   1   98.19    5.00
   5   3  -1  119.49    8.50
   4  -3  -1   67.79    5.80
   4  -3  -1   67.59    3.70
   4  -3  -1   66.49    5.10
  -4   3   1   63.09    5.50
   4   3  -1   69.19    3.50
  -4   3   1   69.89    5.70
   4   3  -1   76.89    4.70
   4   3  -1   76.09    3.70
   4   3  -1   75.09    4.40
  -4   3   1   68.59    3.70
   3  -3  -1  252.47   11.10
   3  -3  -1  255.97    9.70
   3  -3  -1  243.68   11.40
   3   3  -1  226.48    9.30
   3   3  -1  249.38    9.60
   3   3  -1  231.78   10.30
  -3   3   1  235.28   11.30
   3   3  -1  248.98   10.10
  -3   3   1  227.38   11.30
   3   3  -1  238.88    9.40
  -3   3   1  253.37   10.70
  -3   3   1  241.48    9.70
   2  -3  -1  304.47   12.90
  -2  -3   1  326.67   12.60
   2  -3  -1  323.37   12.20
   2  -3  -1  318.77   13.70
   2  -3  -1  329.87   13.20
  -2  -3   1  320.27   12.00
   2   3  -1  308.87   12.70
   2   3  -1  329.17   12.20
  -2   3   1  316.47   11.50
  -2   3   1  320.87   13.30
  -2   3   1  305.87   13.60
   2   3  -1  335.27   12.90
  -2   3   1  324.67   12.90
   2   3  -1  306.17   11.70
   2   3  -1  311.27   12.00
  -1  -3   1  132.09    5.10
   1  -3  -1  135.39    6.20
   1  -3  -1  141.19    6.30
   1  -3  -1  126.99    6.80
  -1  -3   1  138.49    5.80
   1  -3  -1  139.19    5.70
  -1   3   1  132.19    6.70
   1   3  -1  145.29    5.80
   1   3  -1  135.59    6.00
   1   3  -1  134.29    5.20
   1   3  -1  135.19    6.50
   1   3  -1  143.99    5.80
  -1   3   1  143.79    6.30
  -1   3   1  133.19    6.90
   0  -3   1 1006.30   36.80
   0  -3   1  967.00   36.00
   0  -3  -1 1005.50   36.80
   0  -3  -1 1003.70   37.30
   0  -3  -1 1007.90   36.30
   0  -3   1 1044.80   37.50
   0  -3   1 1022.40   36.80
   0  -3  -1 1002.30   36.90
   0   3  -1 1015.20   36.80
   0   3   1 1039.30   36.90
   0   3  -1 1036.70   36.80
   0   3   1 1016.80   36.90
   0   3  -1 1064.59   37.50
   0   3  -1 1031.70   36.50
   0   3   1 1011.30   37.40
   0   3  -1 1010.00   36.10
   1   3   1   61.49    3.40
  -1   3  -1   62.09    3.20
  -1   3  -1   56.29    2.70
   1   3   1   59.29    3.20
  -1   3  -1   59.29    4.10
   1   3   1   61.29    3.80
  -1   3  -1   62.19    3.60
  -1   3  -1   62.59    3.50
   2  -3   1  321.87   12.20
  -2  -3  -1  328.27   12.40
   2  -3   1  330.77   13.70
   2  -3   1  327.57   13.10
  -2   3  -1  322.17   13.20
   2   3   1  319.77   12.50
   2   3   1  324.87   12.60
  -2   3  -1  309.97   12.40
  -2   3  -1  307.67   13.50
   3  -3   1  200.88    8.20
   3  -3   1  218.38    9.90
   3  -3   1  212.18    9.50
   3   3   1  215.58    8.00
  -3   3  -1  191.58    8.30
   3   3   1  205.28    8.60
  -3   3  -1  206.18    9.80
   3   3   1  191.98    7.80
  -3   3  -1  201.38    9.80
   4  -3   1  351.36   15.70
   4  -3   1  355.96   15.80
   4  -3   1  371.66   14.10
  -4   3  -1  376.06   18.10
   4   3   1  343.47   13.50
   4   3   1  378.06   15.20
   4   3   1  395.86   17.30
   5  -3   1   59.19    3.60
  -5   3  -1   74.49    4.00
   5   3   1   64.09    4.50
   5   3   1   66.99    6.10
   6  -3   1   93.49    6.90
   6  -3   1   83.59    4.40
   6   3   1   76.19    5.20
   6   3   1   82.59    7.10
  -6   3  -1   82.19    4.50
   6   3   1   70.29    4.70
  -6   3  -1   90.09    7.50
  -6   3  -1   74.29    4.60
   7  -3   1   64.79    7.00
   7  -3   1   58.49    3.60
  -7   3  -1   49.30    3.80
  -7   3  -1   53.79    3.60
   7   3   1   60.19    4.50
  -7   3  -1   52.69    4.50
   7   3   1   47.80    4.00
  -8  -3  -1   41.00    3.30
  -8  -3  -1   45.10    3.20
  -8  -3  -1   40.50    3.10
  -8  -3  -1   35.50    5.20
   8  -3   1   42.90    6.20
  -8  -3  -1   35.00    3.70
  -8  -3  -1   43.20    4.00
   8  -3   1   45.90    4.60
  -8  -3  -1   41.10    4.40
  -8  -3  -1   39.30    3.40
  -8  -3  -1   43.00    3.30
  -8  -3  -1   42.30    4.20
  -8   3  -1   32.20    4.60
  -8   3  -1   39.10    3.40
  -8   3  -1   39.90    3.80
  -8   3  -1   39.80    4.10
  -8   3  -1   43.00    3.80
  -8   3  -1   42.90    3.60
   8   3   1   39.20    3.90
  -8   3  -1   42.70    3.00
  -8   3  -1   43.10    3.70
   8   3   1   49.40    6.90
   8   3   1   36.00    4.20
  -8   3  -1   44.00    3.30
  -8   3  -1   33.90    3.30
  -9  -3  -1   63.59    4.90
  -9  -3  -1   61.39    3.50
  -9  -3  -1   60.59    4.20
  -9  -3  -1   59.19    3.80
  -9  -3  -1   55.09    6.80
  -9  -3  -1   65.99    3.90
  -9  -3  -1   59.19    4.10
  -9  -3  -1   61.99    3.80
   9  -3   1   60.39    5.90
  -9  -3  -1   60.79    5.90
  -9  -3  -1   64.69    4.30
  -9  -3  -1   62.19    4.60
  -9  -3  -1   58.69    4.50
  -9  -3  -1   63.29    4.20
  -9  -3  -1   65.19    5.50
  -9  -3  -1   62.99    5.10
  -9  -3  -1   66.19    4.60
   9   3   1   65.89    7.10
  -9   3  -1   62.99    3.60
  -9   3  -1   71.69    5.30
  -9   3  -1   68.39    4.10
  -9   3  -1   68.49    4.60
  -9   3  -1   68.59    4.90
  -9   3  -1   61.09    4.20
  -9   3  -1   70.59    6.60
  -9   3  -1   61.09    4.00
  -9   3  -1   65.59    4.00
  -9   3  -1   63.79    5.60
  -9   3  -1   63.79    4.90
  -9   3  -1   70.49    5.20
  -9   3  -1   65.99    4.80
 -10  -3  -1    6.90    2.20
 -10  -3  -1    8.30    3.30
 -10  -3  -1    6.60    1.70
 -10  -3  -1    6.40    1.80
 -10  -3  -1    6.30    2.60
 -10  -3  -1    7.60    1.90
 -10  -3  -1    7.40    2.10
 -10  -3  -1    7.80    1.70
 -10  -3  -1    6.20    3.80
 -10  -3  -1   10.50    2.30
 -10  -3  -1    6.70    2.00
 -10  -3  -1    7.50    2.40
 -10  -3  -1    7.70    2.60
 -10   3  -1    8.00    3.00
 -10   3  -1    7.10    1.70
 -10   3  -1    8.40    3.00
 -10   3  -1    8.30    2.40
 -10   3  -1    8.00    2.40
 -10   3  -1    9.30    2.40
 -10   3  -1    7.50    1.70
 -10   3  -1    7.70    3.30
 -10   3  -1    6.70    1.70
 -10   3  -1    7.10    2.60
 -10   3  -1    7.80    1.40
 -11  -3  -1  119.59    6.00
 -11  -3  -1  119.99    8.10
 -11  -3  -1  116.29    9.80
 -11  -3  -1  127.89    6.20
 -11  -3  -1  128.89    6.60
 -11  -3  -1  118.29    7.30
 -11  -3  -1  124.79    7.00
 -11  -3  -1  126.19    6.00
 -11  -3  -1  129.49    6.70
 -11  -3  -1  126.39    8.50
 -11  -3  -1  116.69    6.50
 -11  -3  -1  122.99    5.70
 -11  -3  -1  114.49    7.10
 -11  -3  -1  129.59    7.10
 -11   3  -1  130.09    7.30
 -11   3  -1  140.69    7.40
 -11   3  -1  130.99    7.80
 -11   3  -1  127.79    6.30
 -11   3  -1  138.69    6.60
 -11   3  -1  128.09    9.70
 -11   3  -1  136.79    6.50
 -11   3  -1  138.79    8.30
 -11   3  -1  134.59    8.60
 -11   3  -1  132.09    7.40
 -12  -3  -1   47.90    3.10
 -12  -3  -1   50.29    4.10
 -12  -3  -1   52.19    3.60
 -12  -3  -1   42.60    6.10
 -12  -3  -1   51.39    5.40
 -12  -3  -1   47.80    4.30
 -12  -3  -1   47.30    4.30
 -12  -3  -1   45.70    5.10
 -12  -3  -1   48.40    3.30
 -12  -3  -1   50.29    3.60
 -12  -3  -1   46.40    4.40
 -12   3  -1   49.60    4.80
 -12   3  -1   48.30    3.40
 -12   3  -1   42.30    6.30
 -12   3  -1   51.49    5.10
 -12   3  -1   47.90    4.30
 -12   3  -1   39.80    3.00
 -12   3  -1   50.49    3.30
 -12   3  -1   44.10    4.30
 -12   3  -1   46.60    4.30
 -12   3  -1   49.60    5.40
 -13  -3  -1   75.79    5.70
 -13  -3  -1   75.49    5.30
 -13  -3  -1   66.99    3.40
 -13  -3  -1   61.19    3.40
 -13  -3  -1   72.39    4.80
 -13  -3  -1   71.09    4.50
 -13  -3  -1   75.79    4.50
 -13  -3  -1   62.49    3.70
 -13  -3  -1   69.49    4.10
 -13  -3  -1   72.39    4.60
 -13  -3  -1   49.30    6.80
 -13   3  -1   66.79    4.70
 -13   3  -1   65.89    4.60
 -13   3  -1   67.99    5.60
 -13   3  -1   67.89    3.70
 -13   3  -1   62.69    6.80
 -13   3  -1   66.49    5.30
 -13   3  -1   61.09    3.40
 -13   3  -1   74.19    4.60
 -13   3  -1   69.89    4.60
 -14  -3  -1    2.30    1.10
 -14  -3  -1    0.40    1.20
 -14  -3  -1    2.40    1.90
 -14  -3  -1    2.00    1.40
 -14  -3  -1    0.90    0.80
 -14  -3  -1   -5.00    2.50
 -14  -3  -1    1.80    1.80
 -14  -3  -1    0.20    0.80
 -14  -3  -1   -1.50    0.90
 -14   3  -1    1.60    1.80
 -14   3  -1    0.20    1.20
 -14   3  -1    0.10    1.60
 -14   3  -1    0.50    0.70
 -14   3  -1   -0.10    1.20
 -14   3  -1    0.00    1.10
 -14   3  -1   -2.00    2.30
 -15   3  -1   15.50    2.30
 -15   3  -1   13.20    1.60
 -15   3  -1   16.50    2.00
 -15   3  -1   12.50    1.30
 -15  -4   1    1.60    1.20
 -15  -4   1    0.70    1.20
 -15   4   1    2.20    1.30
 -15   4   1    0.70    0.50
 -15   4   1    0.90    0.90
 -15   4   1    0.30    2.20
 -14  -4   1    0.10    2.10
 -14  -4   1   -0.30    1.70
 -14  -4   1   -2.00    2.90
 -14  -4   1    1.10    1.20
 -14  -4   1    0.30    0.80
 -14  -4   1    0.10    0.70
 -14  -4   1    1.80    1.90
 -14  -4   1   -0.60    1.20
 -14   4   1    1.00    1.70
 -14   4   1    0.50    1.50
 -14   4   1    0.90    1.80
 -14   4   1   -2.50    2.30
 -14   4   1    0.30    0.70
 -14   4   1    2.50    1.30
 -14   4   1    0.20    1.20
 -13  -4   1   23.10    1.70
 -13  -4   1   25.70    2.20
 -13  -4   1   24.70    3.40
 -13  -4   1   27.50    3.20
 -13  -4   1   24.30    2.40
 -13  -4   1   23.30    3.60
 -13  -4   1   24.60    2.50
 -13  -4   1   18.50    4.30
 -13  -4   1   36.20    5.40
 -13  -4   1   26.30    2.90
 -13   4   1   24.30    2.20
 -13   4   1   20.40    3.60
 -13   4   1   20.50    3.90
 -13   4   1   21.20    2.10
 -13   4   1   23.60    3.40
 -13   4   1   20.30    2.60
 -13   4   1   28.10    3.30
 -13   4   1   21.60    3.30
 -13   4   1   22.00    2.80
 -12  -4   1   69.79    5.80
 -12  -4   1   65.39    7.50
 -12  -4   1   67.29    4.40
 -12  -4   1   69.49    4.80
 -12  -4   1   66.19    3.70
 -12  -4   1   67.79    4.30
 -12  -4   1   76.99    6.40
 -12  -4   1   72.69    3.70
 -12  -4   1   63.79    5.00
 -12  -4   1   71.59    5.40
 -12  -4   1   72.39    4.80
 -12  -4   1   74.49    4.50
 -12   4   1   68.69    5.00
 -12   4   1   64.59    6.00
 -12   4   1   70.99    5.10
 -12   4   1   64.89    6.80
 -12   4   1   73.79    5.70
 -12   4   1   64.19    3.90
 -12   4   1   67.19    4.20
 -12   4   1   70.89    4.10
 -12   4   1   67.89    5.20
 -12   4   1   75.09    5.90
 -11  -4   1   23.20    3.10
 -11  -4   1   21.00    2.50
 -11  -4   1   18.10    3.30
 -11  -4   1   20.80    3.80
 -11  -4   1   21.60    2.20
 -11  -4   1   14.20    4.40
 -11  -4   1   25.30    2.90
 -11  -4   1   24.40    3.20
 -11  -4   1   25.70    3.00
 -11  -4   1   22.70    2.90
 -11  -4   1   24.70    2.50
 -11  -4   1   20.10    4.10
 -11  -4   1   20.90    3.20
 -11   4   1   21.80    3.20
 -11   4   1   21.60    3.80
 -11   4   1   22.40    3.40
 -11   4   1   23.30    2.60
 -11   4   1   23.70    2.60
 -11   4   1   21.50    2.50
 -11   4   1   25.20    3.40
 -11   4   1   23.00    4.20
 -11   4   1   26.60    3.70
 -11   4   1   22.40    4.70
 -10  -4   1  278.97   12.20
 -10  -4   1  279.27   13.00
 -10  -4   1  277.77   12.40
 -10  -4   1  277.37   13.90
 -10  -4   1  265.17   12.20
 -10  -4   1  261.37   11.40
 -10  -4   1  261.97   11.20
 -10  -4   1  270.67   15.30
 -10  -4   1  279.87   12.30
 -10  -4   1  284.27   13.70
 -10  -4   1  285.97   12.70
 -10  -4   1  294.87   12.60
 -10  -4   1  284.67   12.20
 -10   4   1  284.27   13.20
 -10   4   1  273.37   12.50
 -10   4   1  297.77   12.00
 -10   4   1  294.07   13.40
 -10   4   1  279.27   12.30
 -10   4   1  282.17   12.60
 -10   4   1  304.67   13.60
 -10   4   1  297.37   12.90
 -10   4   1  275.37   15.00
 -10   4   1  293.37   12.50
 -10   4   1  286.07   13.60
  -9  -4   1  119.39    6.80
  -9  -4   1  128.79    6.40
  -9  -4   1  121.19    6.40
  -9  -4   1  110.99    5.60
   9  -4  -1  117.69    8.30
  -9  -4   1  117.09    7.90
  -9  -4   1  123.39    6.50
  -9  -4   1  119.49    9.10
  -9  -4   1  111.79    5.50
  -9  -4   1  107.99    6.10
  -9  -4   1  110.49    7.80
  -9  -4   1  115.59    5.70
  -9  -4   1  106.69    5.50
  -9  -4   1  112.09    7.30
  -9  -4   1  103.39    6.80
  -9  -4   1  120.29    6.20
  -9  -4   1  107.19    5.60
  -9   4   1  125.39    6.80
  -9   4   1  106.79    6.90
  -9   4   1  106.29    6.20
  -9   4   1  124.89    7.50
  -9   4   1  121.29    6.60
  -9   4   1  116.39    5.90
  -9   4   1  115.19    5.30
   9   4  -1  111.69    7.40
  -9   4   1  109.89    5.80
  -9   4   1  105.49    6.90
  -9   4   1  125.19    6.80
  -9   4   1  126.89    8.60
  -8  -4   1  123.29    7.70
  -8  -4   1  121.39    7.20
   8  -4  -1  148.89   11.00
  -8  -4   1  131.99    6.50
  -8  -4   1  135.19    6.50
  -8  -4   1  132.59    9.10
   8  -4  -1  127.39    6.90
  -8  -4   1  136.09    7.10
  -8  -4   1  130.49    6.50
  -8  -4   1  125.19    6.00
  -8  -4   1  130.69    7.50
  -8   4   1  126.79    6.60
  -8   4   1  136.49    7.10
  -8   4   1  128.69    6.80
  -8   4   1  129.69    8.10
   8   4  -1  132.49    8.00
  -8   4   1  126.79    7.40
  -8   4   1  136.09    6.30
  -8   4   1  129.59    7.20
  -8   4   1  128.69    6.70
  -8   4   1  126.49    6.80
   8   4  -1  135.59   11.30
   7  -4  -1  465.25   21.90
   7  -4  -1  439.46   18.00
   7   4  -1  441.56   19.10
   7   4  -1  449.76   16.80
  -7   4   1  419.46   17.70
  -7   4   1  430.06   17.60
  -7   4   1  447.56   21.60
   7   4  -1  480.25   23.00
   6  -4  -1  193.78   13.00
   6  -4  -1  202.68    9.00
  -6   4   1  206.28   13.60
   6   4  -1  204.78   12.80
   6   4  -1  177.08    9.50
  -6   4   1  186.58    8.60
  -6   4   1  207.48    8.90
   6   4  -1  201.68   10.00
   5  -4  -1  160.38    9.50
   5  -4  -1  155.48    7.40
   5   4  -1  173.88    8.50
   5   4  -1  160.38    7.20
  -5   4   1  162.38    7.30
   5   4  -1  179.38   11.30
  -5   4   1  150.18    7.20
   4  -4  -1   98.69    6.20
   4  -4  -1   80.29    4.40
   4  -4  -1   95.29    6.60
  -4   4   1   76.49    4.40
   4   4  -1   85.19    5.10
   4   4  -1   80.09    4.30
  -4   4   1   81.19    6.40
  -4   4   1   87.59    6.60
   4   4  -1   71.19    4.00
   4   4  -1   91.59    5.90
  -3  -4   1  314.57   12.40
   3  -4  -1  322.37   14.20
   3  -4  -1  310.77   12.10
   3  -4  -1  314.77   13.60
   3   4  -1  293.97   11.40
   3   4  -1  314.57   11.90
   3   4  -1  314.87   12.00
  -3   4   1  292.57   14.20
   3   4  -1  284.87   12.50
  -3   4   1  291.47   12.10
  -3   4   1  312.77   13.20
  -3   4   1  289.87   13.60
   3   4  -1  298.07   12.80
  -2  -4   1  255.77   11.70
   2  -4  -1  260.27   12.00
   2  -4  -1  259.87   12.70
   2  -4  -1  247.18   11.00
   2   4  -1  292.77   11.80
  -2   4   1  301.27   12.20
   2   4  -1  297.17   11.20
   2   4  -1  288.67   10.40
  -2   4   1  299.17   13.30
   2   4  -1  298.87   11.20
   2   4  -1  303.27   12.20
  -2   4   1  291.87   12.40
   1  -4  -1 1143.09   42.10
  -1  -4   1 1177.08   40.70
  -1  -4   1 1129.59   42.10
   1  -4  -1 1129.39   42.90
  -1   4   1 1138.69   43.10
   1   4  -1 1106.59   40.70
  -1   4   1 1168.38   42.20
   1   4  -1 1256.07   41.70
   1   4  -1 1162.18   41.70
   1   4  -1 1122.29   42.10
   1   4  -1 1141.99   42.50
   0  -4   1  161.48    7.80
   0  -4  -1  157.78    6.00
   0  -4   1  151.48    6.70
   0  -4  -1  159.78    6.80
   0  -4  -1  156.78    6.70
   0  -4   1  153.78    5.70
   0  -4   1  159.18    6.80
   0  -4  -1  155.68    7.60
   0   4   1  124.99    7.30
   0   4  -1  133.89    6.50
   0   4   1  128.69    6.50
   0   4  -1  124.89    7.20
   0   4  -1  123.79    6.10
   0   4  -1  122.99    6.50
   0   4  -1  133.99    6.30
   1  -4   1  133.29    6.30
  -1  -4  -1  115.69    6.00
   1  -4   1  140.59    7.20
   1  -4   1  126.39    5.40
  -1   4  -1  122.29    6.70
  -1   4  -1  132.19    7.20
  -1   4  -1  125.79    5.90
  -1   4  -1  133.39    6.40
  -1   4  -1  132.19    5.40
   1   4   1  116.19    5.90
   1   4   1  141.39    6.80
   1   4   1  133.29    6.30
   2  -4   1 3064.49  108.69
  -2  -4  -1 3019.10  109.19
   2  -4   1 2965.90  110.49
  -2  -4  -1 2965.80  109.19
   2  -4   1 3082.59  109.69
   2   4   1 3219.28  108.39
  -2   4  -1 3002.60  110.49
   2   4   1 3223.68  109.29
  -2   4  -1 3005.40  109.89
  -2   4  -1 3075.19  109.09
  -2   4  -1 3002.30  107.89
   2   4   1 3068.69  109.39
  -2   4  -1 3308.57  110.19
   3  -4   1    2.90    2.00
   3  -4   1    3.60    0.90
  -3  -4  -1    3.00    1.10
   3  -4   1    4.30    1.50
   3   4   1    3.20    1.40
   3   4   1    6.10    1.20
  -3   4  -1    5.30    1.70
   3   4   1    5.80    0.90
  -3   4  -1    5.50    1.20
  -3   4  -1    4.10    2.20
   3   4   1    4.10    0.70
   4  -4   1  115.29    6.90
   4  -4   1  100.29    5.40
   4  -4   1  123.29    7.50
  -4   4  -1  108.69    5.60
  -4   4  -1  128.09    7.70
   4   4   1  117.59    5.90
   4   4   1  133.69    6.70
   4   4   1  110.69    5.00
   5  -4   1  922.51   34.20
   5  -4   1  938.51   36.50
   5   4   1  921.41   35.50
   5   4   1  916.91   34.60
   5   4   1  922.61   37.90
   6  -4   1  235.08   13.20
   6  -4   1  263.37   11.00
   6   4   1  251.87   12.20
   6   4   1  247.98   14.30
  -6   4  -1  247.68   13.60
  -6   4  -1  284.47   11.30
  -6   4  -1  240.18   10.80
   6   4   1  277.87   11.50
   7  -4   1    3.80    2.40
   7   4   1    5.20    1.60
   7   4   1    8.40    3.00
  -7   4  -1    6.60    1.90
   7   4   1    7.20    1.60
  -7   4  -1    7.60    1.70
   7   4   1    4.90    1.80
  -7   4  -1    6.40    2.90
  -8  -4  -1   38.40    3.00
  -8  -4  -1   49.10    3.50
  -8  -4  -1   49.50    3.70
  -8  -4  -1   38.60    3.70
  -8  -4  -1   47.50    4.40
  -8  -4  -1   50.89    6.10
  -8  -4  -1   52.49    3.60
  -8  -4  -1   42.30    4.10
  -8  -4  -1   46.10    3.10
   8  -4   1   44.30    4.80
  -8  -4  -1   48.30    3.40
  -8  -4  -1   45.50    3.10
   8  -4   1   41.60    3.30
   8  -4   1   59.09    7.70
  -8  -4  -1   43.10    3.70
  -8  -4  -1   41.90    4.60
  -8   4  -1   38.00    4.00
  -8   4  -1   47.70    3.60
  -8   4  -1   46.10    3.70
  -8   4  -1   44.80    6.20
  -8   4  -1   53.99    5.50
  -8   4  -1   51.69    3.50
  -8   4  -1   45.00    3.60
  -8   4  -1   43.10    3.90
  -8   4  -1   42.10    2.80
   8   4   1   54.29    4.20
   8   4   1   48.10    4.70
  -8   4  -1   42.80    3.70
  -9  -4  -1    3.20    2.00
  -9  -4  -1   -1.00    0.80
  -9  -4  -1    0.30    1.90
  -9  -4  -1    0.40    1.10
  -9  -4  -1   -0.50    1.30
  -9  -4  -1    2.00    1.10
  -9  -4  -1    3.10    1.80
  -9  -4  -1    1.10    1.00
  -9  -4  -1    0.90    2.40
  -9  -4  -1    1.80    1.70
   9  -4   1    0.20    1.90
  -9  -4  -1    1.60    1.20
  -9  -4  -1    0.90    2.80
  -9  -4  -1   -1.10    1.00
  -9  -4  -1    0.70    1.50
  -9  -4  -1    2.10    1.10
  -9  -4  -1    0.50    1.10
  -9   4  -1    0.60    1.80
  -9   4  -1   -0.30    1.20
  -9   4  -1    1.50    1.10
  -9   4  -1   -0.50    2.00
  -9   4  -1    0.70    2.00
  -9   4  -1    0.20    1.00
  -9   4  -1    2.50    1.30
  -9   4  -1   -1.10    1.60
  -9   4  -1   -2.30    1.60
  -9   4  -1   -2.20    1.90
  -9   4  -1    1.90    1.70
  -9   4  -1    0.00    0.80
  -9   4  -1    0.80    1.10
 -10  -4  -1  107.49    5.40
 -10  -4  -1  112.99    6.70
 -10  -4  -1  104.29    5.00
 -10  -4  -1  107.59    6.20
 -10  -4  -1  108.19    6.60
 -10  -4  -1  109.09    6.00
 -10  -4  -1  111.19    5.90
 -10  -4  -1  112.89    9.20
 -10  -4  -1  113.69    6.40
 -10  -4  -1   98.99    5.90
 -10  -4  -1  107.49    5.40
 -10  -4  -1  107.29    7.80
 -10  -4  -1  101.79    5.90
 -10  -4  -1  105.89    7.20
 -10  -4  -1  109.89    5.40
 -10   4  -1   98.89    7.00
 -10   4  -1  105.69    7.30
 -10   4  -1   88.99    5.30
 -10   4  -1   95.59    8.30
 -10   4  -1   97.89    5.40
 -10   4  -1   99.49    6.00
 -10   4  -1  102.99    6.60
 -10   4  -1  103.29    5.60
 -10   4  -1  106.89    6.70
 -10   4  -1  101.59    6.80
 -10   4  -1  103.49    6.30
 -11  -4  -1    8.90    2.40
 -11  -4  -1    8.40    2.00
 -11  -4  -1    8.50    2.40
 -11  -4  -1    8.20    2.20
 -11  -4  -1    9.20    1.60
 -11  -4  -1    9.40    2.30
 -11  -4  -1    4.90    1.70
 -11  -4  -1    8.10    1.60
 -11  -4  -1    6.90    1.80
 -11  -4  -1    3.80    3.50
 -11  -4  -1    4.40    1.30
 -11  -4  -1    5.50    2.70
 -11  -4  -1    6.30    1.30
 -11  -4  -1    5.90    3.20
 -11   4  -1    6.30    1.60
 -11   4  -1    9.50    3.20
 -11   4  -1    8.10    3.00
 -11   4  -1   10.20    2.30
 -11   4  -1    6.90    2.70
 -11   4  -1   11.50    2.50
 -11   4  -1   10.50    2.40
 -11   4  -1   11.80    1.80
 -11   4  -1   10.70    3.50
 -11   4  -1    8.80    1.80
 -12  -4  -1  154.48    7.30
 -12  -4  -1  156.88    6.80
 -12  -4  -1  153.28    8.00
 -12  -4  -1  150.48   10.60
 -12  -4  -1  153.88    7.70
 -12  -4  -1  150.58    7.30
 -12  -4  -1  150.78    6.70
 -12  -4  -1  152.88    7.70
 -12  -4  -1  149.29    8.70
 -12  -4  -1  157.38    9.10
 -12  -4  -1  157.68    8.10
 -12  -4  -1  152.38    7.30
 -12   4  -1  152.28   10.10
 -12   4  -1  155.38    7.00
 -12   4  -1  160.28    7.20
 -12   4  -1  162.68    8.10
 -12   4  -1  162.78    8.90
 -12   4  -1  160.58    9.10
 -12   4  -1  153.98    8.10
 -12   4  -1  163.88    8.10
 -12   4  -1  159.38    8.30
 -13  -4  -1    6.60    1.00
 -13  -4  -1    2.10    3.20
 -13  -4  -1    7.60    1.60
 -13  -4  -1    8.30    1.40
 -13  -4  -1    5.50    1.80
 -13  -4  -1    6.20    1.80
 -13  -4  -1   11.70    2.80
 -13  -4  -1    8.10    1.80
 -13  -4  -1    8.60    2.70
 -13  -4  -1    9.50    1.30
 -13  -4  -1    6.90    2.00
 -13   4  -1    8.90    3.20
 -13   4  -1   11.10    2.10
 -13   4  -1    7.10    2.40
 -13   4  -1   11.30    2.00
 -13   4  -1    9.20    2.30
 -13   4  -1    9.80    3.00
 -13   4  -1    8.00    1.40
 -13   4  -1    7.00    1.20
 -14  -4  -1    2.70    1.70
 -14  -4  -1    1.00    2.70
 -14  -4  -1    1.20    0.80
 -14  -4  -1    2.10    2.00
 -14  -4  -1    0.20    1.00
 -14  -4  -1    1.20    0.70
 -14  -4  -1    0.90    1.20
 -14  -4  -1    2.70    1.30
 -14   4  -1    1.90    1.90
 -14   4  -1    1.10    1.30
 -14   4  -1    1.00    2.00
 -14   4  -1    1.20    0.70
 -14   4  -1   -1.20    1.20
 -14   4  -1    0.50    1.70
 -14   4  -1   -3.50    2.10
 -15   5   1    8.10    1.40
 -15   5   1    5.70    0.90
 -14  -5   1    7.40    1.60
 -14  -5   1    8.10    3.30
 -14  -5   1    6.60    1.20
 -14  -5   1    9.00    1.40
 -14  -5   1    4.00    1.10
 -14  -5   1   10.60    2.30
 -14  -5   1    5.20    1.10
 -14  -5   1    7.30    2.10
 -14   5   1    6.40    1.40
 -14   5   1    6.90    2.20
 -14   5   1    4.80    1.50
 -14   5   1    6.40    1.00
 -14   5   1    6.70    1.90
 -14   5   1    2.90    2.50
 -14   5   1    5.70    3.00
 -13  -5   1   12.00    2.40
 -13  -5   1    9.00    2.60
 -13  -5   1   14.50    3.00
 -13  -5   1   10.80    1.70
 -13  -5   1   13.10    2.20
 -13  -5   1    4.70    3.50
 -13  -5   1   10.60    1.90
 -13  -5   1   12.70    1.80
 -13  -5   1   12.20    1.70
 -13   5   1   12.10    1.70
 -13   5   1   13.00    2.40
 -13   5   1   12.80    2.20
 -13   5   1   12.50    1.60
 -13   5   1   10.80    2.10
 -13   5   1   10.80    3.00
 -13   5   1   15.10    2.80
 -13   5   1   12.30    3.50
 -12  -5   1   40.30    3.30
 -12  -5   1   36.10    2.60
 -12  -5   1   37.80    2.40
 -12  -5   1   33.20    3.00
 -12  -5   1   40.00    3.60
 -12  -5   1   34.70    3.40
 -12  -5   1   34.50    4.40
 -12  -5   1   26.60    5.10
 -12  -5   1   36.70    4.30
 -12  -5   1   34.50    3.20
 -12  -5   1   39.60    4.70
 -12  -5   1   32.70    2.50
 -12  -5   1   37.20    4.10
 -12   5   1   36.50    3.80
 -12   5   1   28.50    2.50
 -12   5   1   32.20    3.70
 -12   5   1   34.20    4.30
 -12   5   1   36.20    4.20
 -12   5   1   26.70    4.00
 -12   5   1   23.40    4.20
 -12   5   1   34.60    2.80
 -12   5   1   31.60    3.90
 -12   5   1   35.30    2.90
 -11  -5   1   41.90    5.00
 -11  -5   1   42.30    4.50
 -11  -5   1   34.30    2.90
 -11  -5   1   35.10    3.40
 -11  -5   1   41.60    3.50
 -11  -5   1   39.80    3.60
 -11  -5   1   31.50    4.10
 -11  -5   1   38.30    3.70
 -11  -5   1   42.90    3.80
 -11  -5   1   38.70    2.70
 -11  -5   1   43.40    5.20
 -11  -5   1   40.80    2.90
 -11  -5   1   36.00    6.00
 -11   5   1   24.70    4.60
 -11   5   1   29.50    4.40
 -11   5   1   34.40    3.90
 -11   5   1   31.40    2.90
 -11   5   1   33.10    4.20
 -11   5   1   34.70    4.80
 -11   5   1   27.70    2.80
 -11   5   1   33.10    4.40
 -11   5   1   29.70    2.90
 -11   5   1   36.80    4.10
 -10  -5   1  111.99    6.30
 -10  -5   1  119.09    6.40
 -10  -5   1  109.89    6.90
 -10  -5   1  112.39    6.20
 -10  -5   1  119.49    7.70
 -10  -5   1  110.99    6.40
 -10  -5   1  110.89    7.10
 -10  -5   1  108.39    5.80
 -10  -5   1  111.69    8.00
 -10  -5   1  105.89    5.50
 -10  -5   1  112.99    5.70
 -10  -5   1  101.69    9.30
 -10  -5   1  102.59    5.50
 -10  -5   1  103.89    6.30
 -10   5   1  120.09    6.80
 -10   5   1  119.99    7.90
 -10   5   1  124.19    6.00
 -10   5   1  120.59    7.10
 -10   5   1  114.89    7.30
 -10   5   1  124.09    6.20
 -10   5   1  119.79    6.00
 -10   5   1  110.79    6.40
 -10   5   1  120.69    6.80
 -10   5   1  118.49    7.50
 -10   5   1  120.09    9.00
  -9  -5   1   70.49    4.50
  -9  -5   1   66.09    5.00
  -9  -5   1   64.49    4.20
  -9  -5   1   67.89    4.00
  -9  -5   1   69.49    4.50
  -9  -5   1   65.29    4.40
  -9  -5   1   66.19    5.70
  -9  -5   1   62.29    3.90
   9  -5  -1   85.49    8.20
  -9  -5   1   69.09    5.90
  -9  -5   1   62.49    3.90
  -9  -5   1   66.59    3.80
  -9  -5   1   62.79    7.10
  -9  -5   1   63.49    4.50
  -9  -5   1   65.19    4.00
  -9  -5   1   63.29    5.10
  -9  -5   1   60.49    4.30
  -9   5   1   63.29    4.00
  -9   5   1   64.69    5.30
  -9   5   1   56.19    4.70
  -9   5   1   63.69    6.40
  -9   5   1   63.49    4.70
  -9   5   1   62.49    5.10
  -9   5   1   65.49    4.10
  -9   5   1   61.49    4.40
  -9   5   1   61.39    5.60
  -8  -5   1   33.00    3.80
  -8  -5   1   35.50    3.20
  -8  -5   1   37.40    4.20
  -8  -5   1   37.90    3.10
  -8  -5   1   37.70    3.20
  -8  -5   1   39.80    3.60
   8  -5  -1   34.60    3.40
  -8  -5   1   30.40    7.10
  -8  -5   1   34.40    2.80
  -8  -5   1   41.00    3.10
  -8  -5   1   39.70    4.70
  -8  -5   1   37.90    4.00
  -8  -5   1   31.00    4.20
   8  -5  -1   33.90    5.60
  -8  -5   1   37.40    2.70
  -8   5   1   29.70    3.30
   8   5  -1   45.10    7.10
  -8   5   1   33.40    6.00
  -8   5   1   30.30    3.00
  -8   5   1   34.80    3.10
   8   5  -1   34.80    4.30
  -8   5   1   35.70    3.60
  -8   5   1   34.70    4.80
  -8   5   1   39.60    4.90
  -8   5   1   35.60    3.10
  -8   5   1   34.60    3.20
   7  -5  -1    2.70    1.30
   7  -5  -1   -0.30    1.80
   7   5  -1    2.20    1.60
  -7   5   1    5.10    1.40
   7   5  -1    6.30    3.30
   7   5  -1    3.70    1.00
  -7   5   1    3.00    1.10
  -7   5   1    4.30    3.30
   6  -5  -1  246.98   13.10
   6  -5  -1  230.38   10.20
   6   5  -1  226.58   14.20
  -6   5   1  218.98    9.70
   6   5  -1  227.08   11.30
  -6   5   1  207.28    9.70
   6   5  -1  217.68    9.50
  -6   5   1  216.58   13.50
   5  -5  -1  133.99    6.80
   5  -5  -1  131.89    8.70
  -5   5   1  125.69    6.80
   5   5  -1  146.69    6.50
   5   5  -1  145.59    6.70
  -5   5   1  135.29    6.50
  -5   5   1  144.29   10.10
   5   5  -1  149.69    7.90
   4  -5  -1   46.40    4.40
   4  -5  -1   40.00    3.10
   4  -5  -1   45.70    5.30
  -4   5   1   43.80    3.30
   4   5  -1   50.19    3.30
   4   5  -1   49.90    4.10
  -4   5   1   49.60    3.00
   4   5  -1   58.39    5.60
  -4   5   1   49.90    5.80
   4   5  -1   42.50    2.90
  -3  -5   1  620.64   24.50
  -3  -5   1  668.03   25.30
   3  -5  -1  661.03   26.20
   3  -5  -1  657.73   27.10
   3  -5  -1  656.23   24.70
   3   5  -1  689.93   24.70
  -3   5   1  644.24   24.90
   3   5  -1  656.73   25.60
  -3   5   1  667.03   27.30
  -3   5   1  672.13   26.00
  -3   5   1  664.33   26.60
  -3   5   1  650.53   23.30
   3   5  -1  638.64   23.70
   3   5  -1  643.24   25.50
   3   5  -1  666.33   24.60
  -2  -5   1  955.00   36.60
   2  -5  -1 1030.70   38.80
  -2  -5   1 1024.10   37.60
   2  -5  -1  990.40   36.40
   2  -5  -1 1118.29   37.90
   2   5  -1  954.50   35.40
  -2   5   1  926.91   36.50
   2   5  -1  997.80   36.60
  -2   5   1 1017.70   37.60
  -2   5   1  992.70   38.70
   2   5  -1 1003.70   37.70
  -2   5   1  970.90   37.80
   2   5  -1 1020.90   36.60
   2   5  -1  986.10   37.10
   1  -5  -1  347.77   12.40
   1  -5  -1  345.17   14.50
  -1  -5   1  324.07   13.80
   1  -5  -1  355.96   13.50
   1   5  -1  301.77   12.50
  -1   5   1  299.47   13.30
   1   5  -1  293.77   12.70
  -1   5   1  300.67   14.20
   1   5  -1  296.57   13.10
  -1   5   1  303.87   13.20
   1   5  -1  304.67   12.80
   1   5  -1  288.17   11.50
   0  -5   1   66.09    4.30
   0  -5   1   67.59    3.20
   0  -5  -1   69.39    3.00
   0  -5  -1   65.59    3.50
   0  -5  -1   75.09    5.30
   0  -5   1   72.99    5.30
   0  -5  -1   70.69    4.40
   0   5   1   68.09    4.40
   0   5   1   71.19    4.30
   0   5   1   72.19    5.40
   0   5  -1   73.49    4.40
   0   5  -1   72.69    4.50
   0   5  -1   71.79    4.00
   0   5  -1   71.59    5.30
   0   5  -1   70.09    3.90
   1  -5   1 3655.33  127.19
   1  -5   1 3631.04  129.49
   1  -5   1 3635.94  128.29
  -1   5  -1 3533.85  129.39
   1   5   1 3602.24  128.39
  -1   5  -1 3582.14  128.49
  -1   5  -1 3597.54  127.29
   1   5   1 3616.14  128.09
  -1   5  -1 3583.04  128.49
  -1   5  -1 3597.24  127.89
   1   5   1 3662.73  128.99
   2  -5   1   72.19    5.50
   2  -5   1   67.19    4.40
  -2  -5  -1   65.49    4.50
   2  -5   1   61.59    3.40
  -2   5  -1   55.79    4.40
   2   5   1   61.29    4.30
  -2   5  -1   58.89    2.80
   2   5   1   57.49    3.80
  -2   5  -1   56.19    3.70
   2   5   1   54.69    3.20
  -2   5  -1   55.19    4.30
   2   5   1   60.39    4.50
  -2   5  -1   54.79    5.10
   3  -5   1  448.86   17.20
   3  -5   1  449.26   18.60
   3  -5   1  437.96   19.50
  -3  -5  -1  437.56   17.40
   3   5   1  449.16   16.00
  -3   5  -1  424.56   19.50
   3   5   1  446.56   17.70
   3   5   1  446.46   18.40
   3   5   1  459.95   17.00
   3   5   1  454.55   17.90
  -3   5  -1  446.56   17.60
   4  -5   1   75.59    5.40
   4  -5   1   71.99    4.00
   4   5   1   61.49    4.70
  -4   5  -1   57.99    3.90
  -4   5  -1   60.29    3.80
   4   5   1   66.89    3.80
   4   5   1   62.89    4.10
   4   5   1   64.49    3.50
   4   5   1   56.39    3.20
   4   5   1   61.19    3.00
  -4   5  -1   55.39    5.90
   5  -5   1  106.19    5.50
   5  -5   1  103.89    7.20
   5   5   1   96.99    4.80
   5   5   1  106.79    6.70
   5   5   1  107.29    5.00
   5   5   1  107.49    5.80
  -5   5  -1   98.99    5.30
  -5   5  -1  111.69    8.20
  -5   5  -1  111.59    5.60
  -5   5  -1   92.59    5.50
   6  -5   1   18.80    3.70
   6  -5   1   21.10    2.30
  -6  -5  -1   22.40    2.60
  -6   5  -1   23.50    2.50
   6   5   1   19.60    3.10
   6   5   1   22.80    2.70
  -6   5  -1   19.00    2.30
  -6   5  -1   19.90    4.00
   7  -5   1   14.30    2.90
   7  -5   1   17.40    3.60
  -7   5  -1   16.10    2.10
   7   5   1   17.50    3.10
   7   5   1   15.50    2.70
   7   5   1   17.00    2.40
  -7   5  -1   11.40    2.10
  -7   5  -1   17.00    4.20
   7   5   1   16.40    4.40
  -8  -5  -1  167.78    8.00
   8  -5   1  172.98   12.60
   8  -5   1  185.38   10.80
  -8  -5  -1  177.08    7.90
  -8  -5  -1  178.38   10.10
  -8  -5  -1  177.48    8.70
  -8  -5  -1  184.88    9.30
  -8  -5  -1  179.98    9.30
  -8  -5  -1  188.28    8.40
  -8  -5  -1  174.48    7.80
  -8  -5  -1  190.18    8.40
  -8  -5  -1  187.68    8.10
  -8  -5  -1  168.78    8.30
  -8  -5  -1  172.88   11.60
   8  -5   1  166.88    8.20
  -8  -5  -1  174.28    8.40
  -8   5  -1  183.48    8.60
  -8   5  -1  188.08   10.10
  -8   5  -1  178.08    9.10
   8   5   1  175.98   13.10
  -8   5  -1  182.98    8.80
  -8   5  -1  192.98    9.40
   8   5   1  187.18   10.40
   8   5   1  178.58    9.00
  -8   5  -1  181.28    8.80
  -8   5  -1  176.48   10.60
  -8   5  -1  186.88    8.10
  -8   5  -1  177.98    9.00
  -8   5  -1  175.08    7.60
  -9  -5  -1  147.49    7.20
  -9  -5  -1  164.68    7.90
  -9  -5  -1  148.69    7.80
   9  -5   1  158.48   10.00
  -9  -5  -1  149.99    7.00
  -9  -5  -1  147.29    7.60
  -9  -5  -1  146.39    9.00
  -9  -5  -1  154.68    7.20
  -9  -5  -1  137.29   10.80
  -9  -5  -1  162.28    8.90
  -9  -5  -1  152.48    7.10
  -9  -5  -1  156.28    8.40
  -9  -5  -1  138.09    6.60
  -9  -5  -1  155.98    7.60
  -9  -5  -1  152.38    8.10
  -9  -5  -1  157.78    7.70
  -9   5  -1  148.79    7.90
  -9   5  -1  157.48    8.60
  -9   5  -1  151.68    6.70
  -9   5  -1  144.79    7.10
  -9   5  -1  156.08    8.80
  -9   5  -1  156.28    8.10
  -9   5  -1  159.88   12.60
  -9   5  -1  143.89    8.00
  -9   5  -1  160.98    8.20
  -9   5  -1  161.38    7.60
  -9   5  -1  164.18   11.10
  -9   5  -1  159.98    7.40
 -10  -5  -1   20.00    3.20
 -10  -5  -1   13.30    2.00
 -10  -5  -1   17.30    3.70
 -10  -5  -1   15.30    2.40
 -10  -5  -1   19.10    3.50
 -10  -5  -1   16.40    2.60
 -10  -5  -1   17.60    2.50
 -10  -5  -1   19.20    2.20
 -10  -5  -1   15.10    2.60
 -10  -5  -1   19.40    2.40
 -10  -5  -1   17.10    2.30
 -10  -5  -1   18.10    2.00
 -10  -5  -1   19.30    4.80
 -10  -5  -1   17.50    2.20
 -10  -5  -1   19.10    2.50
 -10  -5  -1   16.10    3.00
 -10   5  -1   12.90    2.60
 -10   5  -1   16.60    2.70
 -10   5  -1   23.10    3.70
 -10   5  -1   17.30    2.70
 -10   5  -1   19.80    3.80
 -10   5  -1   17.70    3.10
 -10   5  -1   14.20    3.90
 -10   5  -1   17.80    2.30
 -10   5  -1   18.60    2.30
 -10   5  -1   13.10    2.90
 -10   5  -1   15.00    2.10
 -11  -5  -1    5.40    3.00
 -11  -5  -1    4.70    1.80
 -11  -5  -1    5.10    1.90
 -11  -5  -1    5.80    1.50
 -11  -5  -1    5.90    2.20
 -11  -5  -1    4.60    1.20
 -11  -5  -1    3.10    1.50
 -11  -5  -1    1.00    3.40
 -11  -5  -1    3.90    1.40
 -11  -5  -1    3.00    2.20
 -11  -5  -1    3.80    2.00
 -11  -5  -1    4.10    2.50
 -11  -5  -1    4.60    1.60
 -11   5  -1    5.10    2.80
 -11   5  -1    4.30    2.10
 -11   5  -1    2.90    2.00
 -11   5  -1    3.50    2.20
 -11   5  -1    1.70    3.00
 -11   5  -1    4.90    1.60
 -11   5  -1    7.60    2.40
 -11   5  -1    3.10    2.50
 -11   5  -1    4.70    1.50
 -12  -5  -1   79.89    5.20
 -12  -5  -1   78.69    4.60
 -12  -5  -1   72.59    4.70
 -12  -5  -1   73.59    4.50
 -12  -5  -1   84.89    5.40
 -12  -5  -1   83.09    6.40
 -12  -5  -1   76.19    4.00
 -12  -5  -1   67.49    4.30
 -12  -5  -1   72.99    4.80
 -12  -5  -1   82.29    5.90
 -12  -5  -1   73.09    7.70
 -12  -5  -1   73.79    3.80
 -12  -5  -1   71.69    3.80
 -12   5  -1   72.29    4.00
 -12   5  -1   74.59    5.10
 -12   5  -1   77.39    6.00
 -12   5  -1   78.49    4.30
 -12   5  -1   71.79    7.00
 -12   5  -1   79.49    5.20
 -12   5  -1   74.99    5.50
 -12   5  -1   75.59    5.20
 -12   5  -1   75.99    6.20
 -13  -5  -1   42.90    5.10
 -13  -5  -1   29.20    2.60
 -13  -5  -1   29.40    2.20
 -13  -5  -1   29.40    2.40
 -13  -5  -1   29.50    2.40
 -13  -5  -1   27.30    3.40
 -13  -5  -1   28.80    2.80
 -13  -5  -1   22.10    1.80
 -13  -5  -1   37.10    3.50
 -13  -5  -1   19.80    6.90
 -13  -5  -1   30.70    3.10
 -13   5  -1   27.50    2.30
 -13   5  -1   30.90    3.20
 -13   5  -1   31.30    3.90
 -13   5  -1   26.40    3.10
 -13   5  -1   27.20    3.00
 -13   5  -1   22.50    3.30
 -13   5  -1   20.30    4.00
 -13   5  -1   26.10    3.00
 -14  -5  -1    4.60    2.70
 -14  -5  -1   -0.20    0.70
 -14  -5  -1    4.10    3.20
 -14  -5  -1    1.60    0.70
 -14  -5  -1    0.90    1.80
 -14  -5  -1    3.00    1.60
 -14   5  -1   -1.00    2.00
 -14   5  -1   -0.20    1.10
 -14   5  -1    0.40    0.60
 -14   5  -1    1.00    1.70
 -14   5  -1    0.80    1.30
 -14   5  -1   -0.50    1.50
 -14   5  -1   -0.20    1.00
 -14  -6   1    5.90    1.40
 -14  -6   1    4.60    0.90
 -14  -6   1   10.80    2.30
 -14  -6   1   10.20    2.90
 -14  -6   1    4.80    1.20
 -14  -6   1    4.70    1.80
 -14  -6   1    4.80    1.00
 -14  -6   1    2.20    1.10
 -14   6   1    5.40    1.30
 -14   6   1    4.10    0.90
 -14   6   1    3.90    2.40
 -14   6   1    5.60    1.30
 -14   6   1    3.20    1.50
 -14   6   1    5.20    1.70
 -14   6   1    3.90    1.90
 -13  -6   1   58.39    3.50
 -13  -6   1   53.39    3.00
 -13  -6   1   59.19    4.00
 -13  -6   1   65.49    3.80
 -13  -6   1   62.29    4.20
 -13  -6   1   53.39    7.30
 -13  -6   1   71.79    5.90
 -13  -6   1   66.99    4.40
 -13  -6   1   59.09    3.60
 -13  -6   1   67.69    4.90
 -13   6   1   55.59    6.90
 -13   6   1   59.69    5.70
 -13   6   1   58.19    3.20
 -13   6   1   63.59    4.90
 -13   6   1   61.19    3.40
 -13   6   1   63.49    5.10
 -12  -6   1    2.90    2.70
 -12  -6   1    1.70    1.50
 -12  -6   1    1.10    1.10
 -12  -6   1    1.10    1.20
 -12  -6   1    0.70    1.30
 -12  -6   1    0.40    1.20
 -12  -6   1    0.80    1.50
 -12  -6   1    0.40    2.30
 -12  -6   1   -0.90    3.10
 -12  -6   1   -0.30    1.00
 -12  -6   1    2.20    1.90
 -12  -6   1    3.00    2.10
 -12   6   1    1.30    2.20
 -12   6   1    0.10    1.80
 -12   6   1    0.00    2.10
 -12   6   1    2.40    1.70
 -12   6   1    3.80    1.20
 -12   6   1    2.00    2.60
 -12   6   1   -0.30    2.50
 -12   6   1   -0.40    1.00
 -12   6   1    1.90    1.80
 -11  -6   1    2.90    1.30
 -11  -6   1    2.90    1.60
 -11  -6   1    1.30    2.70
 -11  -6   1    1.60    1.30
 -11  -6   1    2.70    1.30
 -11  -6   1    0.90    1.40
 -11  -6   1    2.10    2.40
 -11  -6   1    2.10    1.40
 -11  -6   1    3.90    1.60
 -11  -6   1    5.30    2.50
 -11  -6   1    3.40    1.80
 -11  -6   1    3.30    2.20
 -11  -6   1   -0.20    3.30
 -11  -6   1    2.40    1.80
 -11   6   1    2.70    1.10
 -11   6   1    4.90    2.20
 -11   6   1    3.30    1.30
 -11   6   1    1.40    2.10
 -11   6   1    3.20    2.40
 -11   6   1    3.00    2.70
 -11   6   1    1.90    1.80
 -11   6   1    5.10    2.70
 -11   6   1    3.90    2.90
 -11   6   1    2.90    1.90
 -10  -6   1   37.30    4.20
 -10  -6   1   33.40    3.60
 -10  -6   1   33.30    4.40
 -10  -6   1   36.50    3.00
 -10  -6   1   32.70    3.20
 -10  -6   1   34.60    3.40
 -10  -6   1   32.40    3.30
 -10  -6   1   25.10    5.00
 -10  -6   1   27.60    3.80
 -10  -6   1   31.30    3.00
 -10  -6   1   28.20    2.70
 -10  -6   1   33.90    3.40
 -10  -6   1   32.70    2.60
 -10  -6   1   31.50    4.50
 -10  -6   1   32.10    2.90
 -10   6   1   30.30    3.00
 -10   6   1   35.60    4.00
 -10   6   1   33.60    3.90
 -10   6   1   41.10    5.70
 -10   6   1   32.00    2.90
 -10   6   1   39.70    4.50
 -10   6   1   36.40    4.50
 -10   6   1   41.90    4.20
 -10   6   1   31.80    4.40
 -10   6   1   33.90    3.00
   9  -6  -1   58.79    6.30
  -9  -6   1   49.10    3.90
  -9  -6   1   55.29    4.20
  -9  -6   1   49.60    3.60
  -9  -6   1   56.59    3.90
  -9  -6   1   67.09    5.60
  -9  -6   1   64.19    3.70
  -9  -6   1   63.19    4.40
  -9  -6   1   69.69    5.80
  -9  -6   1   45.50    6.40
  -9  -6   1   57.09    3.80
  -9  -6   1   53.49    4.20
  -9  -6   1   56.09    5.70
  -9  -6   1   67.99    7.20
  -9  -6   1   56.89    5.20
  -9  -6   1   64.69    5.40
   9   6  -1   67.49    8.80
  -9   6   1   60.79    4.50
  -9   6   1   63.89    4.80
  -9   6   1   65.79    6.90
  -9   6   1   66.99    5.30
  -9   6   1   68.49    4.80
  -9   6   1   63.99    4.80
  -9   6   1   59.69    3.80
  -9   6   1   68.59    3.40
  -8  -6   1    1.10    1.70
  -8  -6   1    1.20    1.00
  -8  -6   1    1.30    1.10
  -8  -6   1   -0.50    1.10
  -8  -6   1   -0.10    1.90
  -8  -6   1    1.30    1.40
   8  -6  -1   -0.30    0.90
  -8  -6   1   -1.60    2.30
  -8  -6   1    0.70    1.10
  -8  -6   1   -0.20    1.60
  -8  -6   1    1.80    1.70
  -8  -6   1   -0.50    1.00
  -8  -6   1   -1.80    1.30
  -8   6   1    1.10    1.60
  -8   6   1   -2.00    1.30
  -8   6   1    4.00    2.40
  -8   6   1    0.80    0.80
  -8   6   1   -0.60    1.50
  -8   6   1    0.10    1.00
  -8   6   1   -0.80    1.60
  -8   6   1    2.20    2.00
  -8   6   1    0.60    0.90
   8   6  -1    1.00    2.30
  -8   6   1    1.10    1.10
  -7  -6   1   67.49    3.90
   7  -6  -1   70.99    7.40
   7  -6  -1   68.59    4.40
   7  -6  -1   84.29    5.20
   7   6  -1   78.79    4.20
  -7   6   1   78.39    4.70
   7   6  -1   74.09    6.00
  -7   6   1   64.09    4.30
   7   6  -1   65.89    8.10
  -7   6   1   65.19    8.20
   6  -6  -1  168.98   10.80
   6  -6  -1  164.08    8.30
  -6   6   1  157.38    7.80
  -6   6   1  159.78    7.90
   6   6  -1  158.08    7.80
   6   6  -1  172.58    9.50
  -6   6   1  169.08   11.90
   6   6  -1  184.58   15.90
   5  -6  -1  144.89    9.20
   5  -6  -1  141.29    7.30
   5   6  -1  145.59    7.10
   5   6  -1  144.99    8.30
  -5   6   1  145.99    6.80
  -5   6   1  152.28    7.00
   5   6  -1  128.99    6.60
  -5   6   1  146.29   10.70
  -5   6   1  133.39    7.30
   4  -6  -1  411.86   18.30
   4  -6  -1  430.56   16.40
  -4  -6   1  421.16   16.70
   4   6  -1  399.06   16.20
   4   6  -1  398.46   17.40
   4   6  -1  393.56   17.30
  -4   6   1  396.76   16.60
  -4   6   1  389.96   19.50
   4   6  -1  370.66   15.00
  -4   6   1  423.56   18.20
   3  -6  -1 1326.57   49.00
  -3  -6   1 1280.07   48.20
   3  -6  -1 1320.47   50.49
   3  -6  -1 1306.97   47.30
  -3   6   1 1342.37   50.49
  -3   6   1 1337.77   48.90
   3   6  -1 1314.37   47.30
   3   6  -1 1285.87   48.60
   3   6  -1 1233.28   45.90
   3   6  -1 1309.07   47.40
  -3   6   1 1260.17   46.10
  -3   6   1 1297.07   47.70
  -3   6   1 1253.57   46.00
   3   6  -1 1286.57   48.30
   2  -6  -1 1579.54   60.29
   2  -6  -1 1589.04   58.89
  -2  -6   1 1597.44   59.09
   2  -6  -1 1613.64   57.59
  -2  -6   1 1557.54   56.29
   2   6  -1 1612.34   59.29
   2   6  -1 1659.93   57.89
   2   6  -1 1501.05   56.29
   2   6  -1 1623.34   57.99
  -2   6   1 1688.43   59.19
  -2   6   1 1610.14   57.99
  -2   6   1 1523.05   59.09
   2   6  -1 1611.14   59.09
  -2   6   1 1580.14   60.39
   2   6  -1 1619.14   58.49
  -1  -6   1  620.54   22.70
   1  -6  -1  628.04   26.10
  -1  -6   1  625.34   25.50
   1  -6  -1  629.64   23.70
   1  -6  -1  642.24   24.90
  -1   6   1  606.14   25.00
  -1   6   1  666.83   26.40
   1   6  -1  648.34   24.10
   1   6  -1  640.84   24.40
  -1   6   1  637.24   24.90
   1   6  -1  630.24   24.40
  -1   6   1  635.84   24.00
   1   6  -1  632.44   25.70
   1   6  -1  626.94   25.00
   0  -6   1  164.88    6.60
   0  -6  -1  168.58    6.40
   0  -6  -1  162.18    9.20
   0  -6  -1  163.48    8.20
   0  -6   1  152.28    8.10
   0  -6   1  168.38    9.30
   0   6   1  152.08    8.10
   0   6   1  155.38    9.20
   0   6  -1  154.18    8.20
   0   6  -1  148.99    9.00
   0   6  -1  156.38    7.50
   0   6  -1  183.18    7.90
   0   6  -1  183.58    8.30
   0   6   1  178.48    8.30
   0   6   1  174.58    7.50
   1  -6   1  373.56   15.00
   1  -6   1  388.06   17.20
   1   6   1  382.36   16.50
   1   6   1  420.36   16.40
  -1   6  -1  399.66   16.00
  -1   6  -1  406.96   15.40
  -1   6  -1  393.36   16.70
  -1   6  -1  408.46   16.70
  -1   6  -1  397.66   17.70
   1   6   1  399.66   15.50
   1   6   1  386.76   17.20
   2  -6   1  239.08   11.40
  -2  -6  -1  241.08   11.40
   2  -6   1  237.28   10.20
   2  -6   1  245.38   12.70
  -2   6  -1  268.27   11.90
   2   6   1  266.67   11.10
  -2   6  -1  229.98   14.80
  -2   6  -1  256.07   10.90
   2   6   1  242.78   11.70
   2   6   1  248.88   10.30
  -2   6  -1  239.68    9.70
   2   6   1  245.28   12.40
  -2   6  -1  247.88   12.80
   3  -6   1   94.19    5.30
  -3  -6  -1   86.49    5.60
   3  -6   1   97.49    6.20
   3  -6   1   89.59   10.40
   3   6   1  105.09    5.00
   3   6   1  107.09    5.70
  -3   6  -1  106.49    5.60
  -3   6  -1   87.69    6.40
   3   6   1   92.79    6.20
   3   6   1   92.49    6.10
  -3   6  -1   92.29    7.50
   3   6   1   90.19    6.10
   4  -6   1  195.38    8.50
   4  -6   1  181.88   10.00
   4   6   1  174.78    7.00
   4   6   1  195.38    8.20
  -4   6  -1  181.38    8.70
   4   6   1  168.68    8.80
  -4   6  -1  170.38   11.20
   4   6   1  196.58    9.00
   4   6   1  184.68    9.60
   5  -6   1   73.39    6.20
   5  -6   1   67.69    4.40
  -5   6  -1   73.29    4.30
   5   6   1   77.89    5.70
  -5   6  -1   70.39    7.20
   5   6   1   65.09    3.40
  -5   6  -1   62.79    4.70
   5   6   1   79.19    4.20
   5   6   1   68.09    4.10
  -5   6  -1   77.09    4.50
   5   6   1   75.59    4.90
  -6  -6  -1  206.38    9.60
   6  -6   1  224.08   15.20
   6   6   1  223.58    9.30
   6   6   1  223.18    9.10
   6   6   1  220.18   10.30
  -6   6  -1  209.68    9.70
   6   6   1  213.28   11.40
  -6   6  -1  214.18   13.40
  -6   6  -1  213.48    9.90
   6   6   1  219.88   14.10
  -7  -6  -1  140.39    6.60
   7  -6   1  153.48    9.00
   7  -6   1  151.38   10.60
  -7  -6  -1  141.99    7.20
   7  -6   1  135.29    6.80
  -7   6  -1  138.39   10.90
  -7   6  -1  140.99    7.30
   7   6   1  140.39    9.00
  -7   6  -1  147.39    7.50
   7   6   1  139.49   11.40
   7   6   1  143.49    6.80
  -8  -6  -1  111.79    5.70
  -8  -6  -1  105.89    6.50
  -8  -6  -1  114.19    7.40
  -8  -6  -1  122.09    6.20
  -8  -6  -1  110.89    6.10
  -8  -6  -1  111.39    6.50
  -8  -6  -1  117.49    7.20
  -8  -6  -1  112.39    5.70
  -8  -6  -1  107.69    5.30
  -8  -6  -1  111.09    5.60
  -8  -6  -1  110.39    8.50
  -8  -6  -1  106.69    6.00
  -8  -6  -1  121.29    6.20
  -8  -6  -1  117.09    6.10
   8  -6   1  121.49    8.30
  -8   6  -1  117.09    7.70
  -8   6  -1  114.49    5.30
  -8   6  -1  113.79    6.50
   8   6   1  111.09   11.50
  -8   6  -1  110.79    6.20
  -8   6  -1  110.29    5.00
  -8   6  -1  113.79    6.50
  -8   6  -1  121.89    5.90
  -8   6  -1  125.69    6.80
  -8   6  -1  105.19    6.40
  -8   6  -1  122.09    6.50
   8   6   1  113.59    8.30
  -8   6  -1  112.79    6.70
  -9  -6  -1   56.69    7.40
  -9  -6  -1   59.89    5.90
  -9  -6  -1   58.19    4.00
  -9  -6  -1   51.89    3.20
  -9  -6  -1   60.69    4.00
  -9  -6  -1   55.09    4.30
  -9  -6  -1   51.69    4.30
   9  -6   1   52.99    3.80
  -9  -6  -1   59.29    5.70
  -9  -6  -1   53.89    3.50
  -9  -6  -1   59.89    4.10
   9  -6   1   51.99    5.50
  -9  -6  -1   54.89    4.70
  -9  -6  -1   57.99    4.20
  -9  -6  -1   65.49    9.00
  -9   6  -1   53.09    3.70
  -9   6  -1   51.09    4.30
  -9   6  -1   53.09    4.60
  -9   6  -1   52.19    5.90
  -9   6  -1   52.19    4.20
  -9   6  -1   50.49    4.90
  -9   6  -1   46.30    3.50
  -9   6  -1   55.29    4.80
  -9   6  -1   55.59    5.20
  -9   6  -1   54.79    4.50
 -10  -6  -1   88.69    6.70
 -10  -6  -1   93.59    5.00
 -10  -6  -1   85.39    5.00
 -10  -6  -1   85.09    4.50
 -10  -6  -1   81.89    4.30
 -10  -6  -1   88.79    5.40
 -10  -6  -1   92.19    5.40
 -10  -6  -1   88.69    5.40
 -10  -6  -1   89.49    7.10
 -10  -6  -1   82.49    4.80
 -10  -6  -1   86.49    8.60
 -10  -6  -1   91.49    6.00
 -10  -6  -1   81.69    5.80
 -10  -6  -1   96.49    5.40
 -10  -6  -1   87.39    4.80
 -10  -6  -1   89.99    5.40
 -10   6  -1   86.29    5.00
 -10   6  -1   88.19    6.90
 -10   6  -1   84.59    5.80
 -10   6  -1   81.69    5.50
 -10   6  -1   79.89    4.70
 -10   6  -1   88.39    5.80
 -10   6  -1   79.59    6.10
 -10   6  -1   86.89    6.30
 -10   6  -1   89.89    5.90
 -10   6  -1   84.79    7.50
 -11  -6  -1    1.40    3.40
 -11  -6  -1    2.50    3.00
 -11  -6  -1    7.10    3.00
 -11  -6  -1    3.90    1.50
 -11  -6  -1    5.00    1.80
 -11  -6  -1    4.60    1.60
 -11  -6  -1    5.00    2.50
 -11  -6  -1    6.00    2.00
 -11  -6  -1    4.70    1.70
 -11  -6  -1    4.20    2.10
 -11  -6  -1    5.70    1.30
 -11   6  -1    3.20    2.00
 -11   6  -1    3.30    1.90
 -11   6  -1    4.40    2.60
 -11   6  -1    1.40    2.50
 -11   6  -1    3.60    2.30
 -11   6  -1    6.30    3.30
 -11   6  -1    8.00    1.50
 -11   6  -1    6.90    1.70
 -11   6  -1    8.10    2.30
 -12  -6  -1   31.50    4.10
 -12  -6  -1   32.80    4.20
 -12  -6  -1   29.00    5.10
 -12  -6  -1   33.20    2.60
 -12  -6  -1   35.20    3.00
 -12  -6  -1   31.40    3.50
 -12  -6  -1   35.30    2.50
 -12  -6  -1   33.40    3.70
 -12  -6  -1   35.70    3.10
 -12  -6  -1   30.00    2.80
 -12  -6  -1   34.90    3.30
 -12  -6  -1   34.10    2.90
 -12   6  -1   30.60    4.30
 -12   6  -1   31.40    3.60
 -12   6  -1   32.00    5.00
 -12   6  -1   35.40    3.70
 -12   6  -1   36.90    4.30
 -12   6  -1   36.70    3.70
 -12   6  -1   32.10    2.70
 -12   6  -1   35.20    4.30
 -13  -6  -1   -1.90    3.10
 -13  -6  -1    1.30    1.90
 -13  -6  -1    0.80    1.20
 -13  -6  -1    2.40    1.10
 -13  -6  -1    1.70    1.00
 -13  -6  -1    3.00    1.20
 -13  -6  -1    3.40    2.30
 -13  -6  -1    2.60    1.40
 -13  -6  -1    4.50    1.70
 -13   6  -1    2.50    1.50
 -13   6  -1    3.10    2.50
 -13   6  -1    1.40    1.50
 -13   6  -1    2.00    1.70
 -13   6  -1    3.30    2.30
 -13   6  -1    0.90    0.90
 -13   6  -1    2.80    1.90
 -13   6  -1    3.00    1.50
 -14  -6  -1    5.90    1.70
 -14  -6  -1   11.80    2.70
 -14  -6  -1   10.00    2.10
 -14  -6  -1    6.70    0.90
 -14  -6  -1    8.90    1.10
 -14  -6  -1    7.50    1.50
 -14   6  -1    9.30    2.10
 -14   6  -1   11.40    2.40
 -14   6  -1    9.10    1.40
 -14   6  -1    8.50    1.90
 -14   6  -1    9.70    1.60
 -14   6  -1   10.50    2.90
 -14   6  -1    9.70    1.10
 -14  -7   1    8.60    1.10
 -14  -7   1   13.80    2.40
 -14  -7   1    8.20    1.10
 -14  -7   1    8.90    1.70
 -14  -7   1   10.30    1.40
 -14   7   1    8.50    1.50
 -14   7   1    6.70    1.60
 -14   7   1    8.60    4.00
 -14   7   1    9.30    1.10
 -14   7   1   10.20    1.50
 -14   7   1   10.20    1.70
 -14   7   1   10.60    2.40
 -13  -7   1   30.10    2.10
 -13  -7   1   40.80    3.90
 -13  -7   1   36.30    2.70
 -13  -7   1   32.50    3.30
 -13  -7   1   32.20    2.60
 -13  -7   1   37.30    3.10
 -13  -7   1   26.40    2.40
 -13  -7   1   30.80    2.50
 -13  -7   1   32.80    4.80
 -13  -7   1   30.90    3.10
 -13  -7   1   43.30    4.50
 -13   7   1   38.70    3.70
 -13   7   1   34.30    3.30
 -13   7   1   41.90    4.50
 -13   7   1   35.40    4.80
 -13   7   1   37.00    2.60
 -13   7   1   36.80    3.90
 -12  -7   1   85.39    6.30
 -12  -7   1   80.19    4.20
 -12  -7   1   73.59    8.00
 -12  -7   1   83.39    5.90
 -12  -7   1   79.89    5.30
 -12  -7   1   77.19    4.10
 -12  -7   1   83.39    5.40
 -12  -7   1   75.19    4.60
 -12  -7   1   76.49    4.60
 -12  -7   1   83.09    4.70
 -12  -7   1   71.29    4.40
 -12   7   1   75.69    4.30
 -12   7   1   75.49    5.30
 -12   7   1   79.79    5.00
 -12   7   1   78.29    5.60
 -12   7   1   74.19    6.90
 -12   7   1   70.39    4.10
 -12   7   1   73.39    6.20
 -12   7   1   76.39    5.70
 -12   7   1   70.29    4.90
 -11  -7   1   16.90    2.80
 -11  -7   1   18.10    2.50
 -11  -7   1   13.10    2.20
 -11  -7   1   14.60    2.20
 -11  -7   1   14.50    2.30
 -11  -7   1   24.00    4.20
 -11  -7   1   15.40    2.50
 -11  -7   1   16.90    2.40
 -11  -7   1   10.20    4.00
 -11  -7   1   12.00    2.00
 -11  -7   1   18.70    3.70
 -11   7   1   17.60    2.70
 -11   7   1   13.60    2.80
 -11   7   1   14.60    3.20
 -11   7   1   13.30    1.90
 -11   7   1   12.90    2.60
 -11   7   1   12.90    3.10
 -11   7   1   10.20    1.80
 -11   7   1   11.10    3.50
 -11   7   1   12.00    3.00
 -10  -7   1   93.69    5.20
 -10  -7   1   89.69    8.80
 -10  -7   1  101.99    6.50
 -10  -7   1   99.89    6.70
 -10  -7   1   92.59    5.60
 -10  -7   1   98.39    7.40
 -10  -7   1   94.59    5.10
 -10  -7   1   97.49    5.60
 -10  -7   1   96.59    5.90
 -10  -7   1   87.69    5.10
 -10  -7   1  100.89    5.70
 -10  -7   1   95.09    6.30
 -10  -7   1   93.99    5.20
 -10  -7   1  105.79    5.70
 -10   7   1   93.29    6.60
 -10   7   1   97.69    5.30
 -10   7   1   90.19    5.20
 -10   7   1   95.39    6.60
 -10   7   1   92.29    8.00
 -10   7   1   94.19    6.30
 -10   7   1   92.49    6.00
 -10   7   1   94.19    7.20
 -10   7   1   86.39    5.00
 -10   7   1   93.89    6.00
  -9  -7   1   10.20    2.10
  -9  -7   1   11.40    2.90
  -9  -7   1    8.90    2.00
  -9  -7   1    9.60    1.80
  -9  -7   1    7.60    1.60
  -9  -7   1    9.80    1.90
  -9  -7   1    9.40    2.10
  -9  -7   1   11.50    2.70
  -9  -7   1    8.30    2.60
  -9  -7   1    9.70    2.10
  -9  -7   1   11.10    3.20
  -9  -7   1    9.40    2.00
   9  -7  -1    5.40    2.00
  -9  -7   1    6.00    3.60
  -9  -7   1    9.00    1.80
   9   7  -1   -1.00    3.40
  -9   7   1    8.10    1.90
  -9   7   1    7.80    1.40
  -9   7   1    6.10    2.70
  -9   7   1    8.50    2.70
  -9   7   1    5.80    1.80
  -9   7   1    8.60    2.50
  -9   7   1    8.20    1.70
  -9   7   1    6.40    2.00
  -9   7   1    8.10    2.70
  -9   7   1    6.70    2.10
  -8  -7   1    0.60    1.00
  -8  -7   1   -3.60    1.50
  -8  -7   1    2.40    2.30
  -8  -7   1    0.00    1.10
  -8  -7   1    0.90    1.00
  -8  -7   1    0.20    1.50
  -8  -7   1    1.50    1.40
  -8  -7   1   -1.40    2.50
  -8  -7   1    0.90    1.80
  -8  -7   1   -0.30    1.00
  -8  -7   1   -1.70    1.60
  -8  -7   1    0.10    1.00
  -8  -7   1    0.80    1.40
   8  -7  -1   -1.20    1.40
  -8   7   1    3.60    1.60
  -8   7   1   -0.10    1.60
   8   7  -1   -1.30    2.50
  -8   7   1    3.20    1.90
  -8   7   1    1.30    1.60
  -8   7   1    1.50    0.80
  -8   7   1    0.90    1.10
  -8   7   1    1.50    1.10
  -8   7   1   -1.70    1.20
  -8   7   1    2.70    1.40
   7  -7  -1   88.59    5.00
  -7  -7   1   92.59    5.40
  -7  -7   1   93.29    5.00
  -7  -7   1   93.69    5.10
   7  -7  -1   88.09    5.80
  -7  -7   1   83.79    5.30
  -7  -7   1   88.99    4.90
   7  -7  -1  109.39   14.20
   7   7  -1   82.19    5.00
  -7   7   1   80.99    5.20
   7   7  -1   82.59   10.60
  -7   7   1   87.69    5.10
  -7   7   1   90.49    5.30
   7   7  -1   76.39    6.60
  -6  -7   1    3.00    1.30
   6  -7  -1    4.60    1.40
   6  -7  -1    3.10    2.20
   6  -7  -1    5.10    1.40
   6   7  -1    5.80    1.60
  -6   7   1    3.00    3.50
   6   7  -1    4.40    1.90
  -6   7   1    5.80    1.50
   6   7  -1    5.00    3.60
   5  -7  -1   43.30    5.10
   5  -7  -1   37.70    3.40
   5   7  -1   36.50    4.00
   5   7  -1   30.80    3.10
   5   7  -1   32.10    2.80
  -5   7   1   34.60    6.20
  -5   7   1   30.40    3.40
  -5   7   1   33.40    2.80
  -5   7   1   31.90    2.90
   5   7  -1   27.40    5.70
  -4  -7   1   80.99    4.50
  -4  -7   1   67.09    5.20
   4  -7  -1   66.99    6.10
   4  -7  -1   80.09    5.00
  -4   7   1   89.09    4.70
   4   7  -1   77.39    6.50
   4   7  -1   88.59    5.00
  -4   7   1   94.69    6.70
  -4   7   1   84.19    5.30
  -4   7   1   78.99    7.80
   4   7  -1   86.39    5.10
   4   7  -1   76.19    3.60
   4   7  -1   73.49    5.90
  -3  -7   1  250.27   13.00
   3  -7  -1  285.27   12.10
  -3   7   1  284.17   11.30
   3   7  -1  281.27   13.10
   3   7  -1  299.47   12.50
  -3   7   1  295.97   12.60
  -3   7   1  268.17   11.00
   3   7  -1  294.67   12.40
  -3   7   1  296.77   15.40
   3   7  -1  275.27   13.70
  -3   7   1  298.47   13.80
   2  -7  -1 1197.18   47.70
  -2  -7   1 1203.08   42.90
   2  -7  -1 1200.08   46.00
   2  -7  -1 1151.48   44.40
  -2   7   1 1228.28   46.20
   2   7  -1 1249.47   45.30
  -2   7   1 1247.58   48.00
   2   7  -1 1185.08   44.80
   2   7  -1 1255.27   45.60
   2   7  -1 1236.28   46.70
  -2   7   1 1223.98   45.10
   1  -7  -1  535.85   23.40
  -1  -7   1  553.14   22.90
   1  -7  -1  518.25   20.00
   1  -7  -1  560.54   22.10
   1  -7  -1  525.15   20.60
  -1  -7   1  540.95   19.50
   1   7  -1  527.95   22.10
  -1   7   1  519.75   22.20
   1   7  -1  541.15   21.60
   1   7  -1  546.35   21.20
  -1   7   1  544.95   21.20
  -1   7   1  519.35   23.50
   1   7  -1  560.24   23.20
  -1   7   1  545.15   22.10
   1   7  -1  548.45   21.50
   0  -7  -1  139.19    7.70
   0  -7   1  139.89    8.80
   0  -7  -1  136.59    8.70
   0  -7   1  137.79    6.00
   0  -7  -1  137.89    5.80
   0   7   1  140.09    9.00
   0   7  -1  152.28    7.20
   0   7   1  157.48    7.30
   0   7  -1  161.88    7.50
   0   7  -1  142.19    8.00
   0   7   1  136.19    7.80
   0   7  -1  144.09    9.00
   0   7  -1  153.78    7.90
   0   7   1  155.78    8.00
  -1  -7  -1  470.15   20.40
   1  -7   1  464.15   19.50
   1  -7   1  492.75   21.30
   1  -7   1  460.45   17.80
  -1   7  -1  458.05   19.90
  -1   7  -1  463.25   19.70
  -1   7  -1  483.15   18.40
   1   7   1  488.45   18.70
  -1   7  -1  476.45   19.00
   1   7   1  455.25   19.70
  -1   7  -1  480.15   21.10
   1   7   1  470.85   22.10
   1   7   1  486.15   19.50
   2  -7   1  162.28    9.00
  -2  -7  -1  156.88    9.20
   2  -7   1  159.98   10.30
   2  -7   1  164.48    7.60
   2   7   1  189.08    8.20
   2   7   1  188.68    8.80
   2   7   1  167.58    9.70
  -2   7  -1  162.78    7.20
  -2   7  -1  162.48    9.40
   2   7   1  153.68    8.90
   2   7   1  167.98    8.90
  -2   7  -1  196.68    9.60
  -2   7  -1  173.58   11.50
  -2   7  -1  183.68    8.60
  -3  -7  -1  342.97   14.80
   3  -7   1  340.17   17.00
   3  -7   1  326.17   13.70
   3  -7   1  334.17   15.20
  -3  -7  -1  335.87   13.70
  -3   7  -1  324.97   12.10
  -3   7  -1  314.47   15.40
  -3   7  -1  312.27   14.10
   3   7   1  314.67   14.20
   3   7   1  332.87   14.90
   3   7   1  328.47   15.20
  -3   7  -1  343.57   17.00
   4  -7   1   35.40    4.20
   4  -7   1   31.50    3.20
   4  -7   1   24.50    2.70
   4   7   1   27.10    2.90
   4   7   1   34.30    3.90
   4   7   1   28.90    2.70
  -4   7  -1   27.30    3.10
  -4   7  -1   29.00    2.80
  -4   7  -1   30.00    2.50
  -4   7  -1   44.00    6.30
   5  -7   1  331.57   14.30
  -5  -7  -1  333.87   13.20
   5  -7   1  323.07   17.40
  -5   7  -1  295.37   13.80
   5   7   1  311.47   15.10
  -5   7  -1  288.97   12.90
  -5   7  -1  326.57   13.40
   5   7   1  318.07   13.20
  -5   7  -1  289.97   16.90
   5   7   1  312.47   13.90
   6  -7   1   53.09    4.10
  -6  -7  -1   59.39    4.10
   6  -7   1   61.59    5.10
   6  -7   1   57.19    6.20
   6   7   1   58.49    7.90
   6   7   1   60.69    4.70
  -6   7  -1   61.39    4.10
  -6   7  -1   67.39    4.70
   6   7   1   62.09    3.50
  -6   7  -1   52.49    7.20
   6   7   1   67.79    4.10
   6   7   1   65.69    5.80
  -7  -7  -1    5.80    1.30
   7  -7   1    8.80    1.70
   7  -7   1    4.90    3.80
  -7  -7  -1    6.30    1.50
  -7  -7  -1    6.30    1.50
  -7  -7  -1    4.60    1.80
   7  -7   1    5.80    2.00
  -7  -7  -1    5.90    1.30
  -7  -7  -1    6.60    1.40
  -7  -7  -1    5.10    2.70
  -7  -7  -1    7.70    1.60
  -7  -7  -1    8.10    1.80
  -7  -7  -1    2.90    2.20
  -7   7  -1    5.10    4.00
   7   7   1    6.70    2.40
   7   7   1    8.10    4.10
  -7   7  -1   10.80    1.90
  -7   7  -1    8.50    2.00
  -7   7  -1    9.10    1.50
  -7   7  -1    7.40    1.80
  -8  -7  -1   46.20    3.30
  -8  -7  -1   43.70    3.60
  -8  -7  -1   44.20    3.30
  -8  -7  -1   43.60    3.80
   8  -7   1   44.20    4.90
  -8  -7  -1   50.89    3.70
  -8  -7  -1   45.80    4.50
  -8  -7  -1   44.30    4.00
  -8  -7  -1   45.80    3.30
  -8  -7  -1   53.99    7.00
  -8  -7  -1   48.30    3.80
  -8  -7  -1   53.49    3.50
  -8  -7  -1   51.49    4.20
  -8  -7  -1   50.79    5.00
  -8   7  -1   54.89    4.30
  -8   7  -1   42.10    3.20
   8   7   1   50.09    5.90
  -8   7  -1   50.99    4.00
  -8   7  -1   42.40    2.70
  -8   7  -1   43.40    3.80
  -8   7  -1   44.50    4.20
  -8   7  -1   44.20    4.00
  -8   7  -1   53.09    3.90
  -9  -7  -1  243.98   11.00
  -9  -7  -1  254.77   10.40
  -9  -7  -1  238.08   11.30
  -9  -7  -1  244.88   16.60
  -9  -7  -1  234.58   10.40
  -9  -7  -1  242.68   12.90
  -9  -7  -1  238.78   10.50
  -9  -7  -1  243.38   12.00
  -9  -7  -1  227.98   10.30
   9  -7   1  225.58   10.60
  -9  -7  -1  271.47   12.70
  -9  -7  -1  239.38   12.20
  -9  -7  -1  265.07   11.70
  -9   7  -1  243.48   11.40
  -9   7  -1  232.58   11.30
  -9   7  -1  229.48    9.50
  -9   7  -1  250.47   11.50
  -9   7  -1  244.48   11.80
  -9   7  -1  230.48   10.30
  -9   7  -1  260.97   11.20
 -10  -7  -1   12.70    2.40
 -10  -7  -1   11.50    2.20
 -10  -7  -1    4.30    3.70
 -10  -7  -1    8.90    1.50
 -10  -7  -1    8.50    2.70
 -10  -7  -1    5.40    2.60
 -10  -7  -1   10.20    1.90
 -10  -7  -1   11.50    1.90
 -10  -7  -1    7.30    1.60
 -10  -7  -1    8.80    2.10
 -10  -7  -1    7.90    2.50
 -10  -7  -1   10.20    2.30
 -10  -7  -1   14.10    2.50
 -10  -7  -1   12.40    3.70
 -10  -7  -1   11.00    2.00
 -10   7  -1   12.20    2.90
 -10   7  -1   16.00    2.90
 -10   7  -1    9.10    2.80
 -10   7  -1   13.00    2.70
 -10   7  -1   11.70    2.60
 -10   7  -1    9.60    3.60
 -10   7  -1   16.90    3.60
 -10   7  -1   11.40    1.90
 -10   7  -1   11.70    2.40
 -10   7  -1   11.50    1.90
 -11  -7  -1   30.80    3.20
 -11  -7  -1   28.20    5.30
 -11  -7  -1   32.60    3.30
 -11  -7  -1   27.70    2.80
 -11  -7  -1   35.20    4.80
 -11  -7  -1   27.80    2.90
 -11  -7  -1   30.10    3.20
 -11  -7  -1   28.20    2.50
 -11  -7  -1   27.10    3.40
 -11  -7  -1   30.10    4.10
 -11  -7  -1   28.30    3.50
 -11  -7  -1   30.90    2.80
 -11  -7  -1   24.60    3.70
 -11  -7  -1   34.10    3.40
 -11   7  -1   27.50    3.80
 -11   7  -1   25.20    3.40
 -11   7  -1   29.90    3.30
 -11   7  -1   33.20    4.00
 -11   7  -1   30.60    3.60
 -11   7  -1   34.70    4.30
 -11   7  -1   32.50    6.80
 -12  -7  -1   19.30    2.30
 -12  -7  -1   22.30    2.50
 -12  -7  -1   24.20    2.90
 -12  -7  -1   22.70    3.30
 -12  -7  -1   25.40    2.30
 -12  -7  -1   17.30    4.30
 -12  -7  -1   21.40    2.80
 -12  -7  -1   21.20    2.20
 -12  -7  -1   23.60    2.60
 -12  -7  -1   21.70    3.60
 -12  -7  -1   25.20    3.00
 -12   7  -1   25.70    3.10
 -12   7  -1   18.20    4.10
 -12   7  -1   29.50    4.20
 -12   7  -1   23.00    2.30
 -12   7  -1   25.80    3.60
 -12   7  -1   23.30    2.80
 -12   7  -1   21.80    2.90
 -12   7  -1   27.50    3.70
 -13  -7  -1   14.40    2.80
 -13  -7  -1    6.80    1.30
 -13  -7  -1    8.60    1.60
 -13  -7  -1    9.40    3.60
 -13  -7  -1    8.80    2.20
 -13  -7  -1    8.90    1.10
 -13  -7  -1    7.40    1.40
 -13  -7  -1    9.50    1.60
 -13  -7  -1    7.10    1.30
 -13  -7  -1    4.30    1.40
 -13  -7  -1    8.60    1.90
 -13   7  -1   10.90    2.40
 -13   7  -1   11.80    2.10
 -13   7  -1    7.40    1.80
 -13   7  -1    7.60    1.30
 -13   7  -1    6.50    3.00
 -13   7  -1   11.20    2.20
 -13   7  -1   10.70    2.70
 -14  -7  -1   16.10    1.30
 -14  -7  -1   16.20    1.30
 -14  -7  -1   16.40    1.90
 -14  -7  -1   20.60    2.50
 -14   7  -1   16.50    1.80
 -14   7  -1   14.60    2.60
 -14   7  -1   15.00    2.00
 -14   7  -1   17.00    1.80
 -14   7  -1   15.50    1.30
 -14   7  -1   16.20    2.30
 -14  -8   1    4.40    1.50
 -14  -8   1    6.00    1.00
 -14  -8   1    3.70    0.70
 -14  -8   1    2.00    1.00
 -14  -8   1    4.50    0.90
 -14   8   1    2.60    1.30
 -14   8   1    2.70    1.00
 -14   8   1    4.50    1.50
 -14   8   1    2.10    1.90
 -14   8   1    2.00    1.50
 -14   8   1    3.00    0.70
 -14   8   1    4.20    1.10
 -13  -8   1   65.09    4.00
 -13  -8   1   57.89    3.40
 -13  -8   1   65.39    5.20
 -13  -8   1   56.99    3.70
 -13  -8   1   56.89    3.40
 -13  -8   1   60.29    3.10
 -13  -8   1   58.79    3.40
 -13  -8   1   57.39    4.40
 -13  -8   1   59.49    3.50
 -13   8   1   65.49    4.70
 -13   8   1   53.69    6.00
 -13   8   1   59.89    3.20
 -13   8   1   60.49    4.10
 -13   8   1   55.69    3.50
 -13   8   1   61.79    4.50
 -13   8   1   60.49    4.80
 -12  -8   1   20.00    3.60
 -12  -8   1   13.60    2.80
 -12  -8   1   15.50    2.60
 -12  -8   1   10.80    1.90
 -12  -8   1   11.80    1.90
 -12  -8   1   13.60    4.30
 -12  -8   1   12.00    1.80
 -12  -8   1   15.30    1.80
 -12  -8   1   10.20    1.70
 -12  -8   1   14.10    2.70
 -12  -8   1   12.50    2.00
 -12  -8   1   11.60    1.80
 -12   8   1   10.50    3.10
 -12   8   1    9.00    1.60
 -12   8   1   12.30    2.70
 -12   8   1   11.20    2.20
 -12   8   1   13.10    2.50
 -12   8   1   13.50    2.20
 -12   8   1    8.70    2.80
 -12   8   1   11.70    3.50
 -11  -8   1   46.30    3.70
 -11  -8   1   41.80    3.30
 -11  -8   1   37.60    6.10
 -11  -8   1   47.70    5.50
 -11  -8   1   44.50    3.70
 -11  -8   1   41.00    3.30
 -11  -8   1   49.40    4.70
 -11  -8   1   46.20    4.90
 -11  -8   1   44.60    3.60
 -11  -8   1   45.90    3.40
 -11  -8   1   41.00    4.30
 -11  -8   1   47.90    3.30
 -11  -8   1   41.60    3.30
 -11   8   1   51.39    5.30
 -11   8   1   39.90    3.90
 -11   8   1   44.00    3.20
 -11   8   1   46.50    4.40
 -11   8   1   42.00    6.00
 -11   8   1   42.20    4.90
 -11   8   1   46.10    4.20
 -11   8   1   41.40    3.00
 -10  -8   1   27.10    2.70
 -10  -8   1   17.50    2.30
 -10  -8   1   20.20    2.60
 -10  -8   1   18.40    2.50
 -10  -8   1   24.20    3.40
 -10  -8   1   18.70    3.20
 -10  -8   1   22.00    2.70
 -10  -8   1   20.10    2.80
 -10  -8   1   18.80    4.70
 -10  -8   1   19.80    2.60
 -10  -8   1   21.10    3.70
 -10  -8   1   22.90    4.10
 -10  -8   1   19.80    2.70
 -10  -8   1   24.00    2.80
 -10   8   1   16.70    3.30
 -10   8   1   21.40    3.90
 -10   8   1   19.10    2.40
 -10   8   1   19.80    2.90
 -10   8   1   21.20    3.00
 -10   8   1   22.30    4.40
 -10   8   1   19.20    2.40
 -10   8   1   19.60    3.20
 -10   8   1   19.20    3.60
  -9  -8   1  124.69    6.50
  -9  -8   1  125.49    6.10
  -9  -8   1  116.99    7.10
  -9  -8   1  123.59    6.70
  -9  -8   1  124.49    8.90
  -9  -8   1  123.19    6.20
  -9  -8   1  126.29   12.50
   9  -8  -1  112.39    6.20
  -9  -8   1  123.69    7.30
  -9  -8   1  120.09    7.80
  -9  -8   1  123.69    7.60
  -9  -8   1  120.19    6.50
  -9   8   1  132.99    8.50
  -9   8   1  119.59    5.60
  -9   8   1  109.19    6.10
  -9   8   1  111.59    6.10
  -9   8   1  119.39    7.10
  -9   8   1  116.69    9.40
  -9   8   1  117.59    7.60
  -9   8   1  119.69    7.00
   9   8  -1  120.69   10.30
  -9   8   1  114.59    8.00
  -8  -8   1   12.50    2.50
  -8  -8   1   15.40    2.30
  -8  -8   1   13.60    2.10
  -8  -8   1   13.50    3.40
  -8  -8   1    9.30    2.00
  -8  -8   1    9.80    3.80
  -8  -8   1   10.60    1.70
  -8  -8   1   11.20    2.00
  -8  -8   1   10.20    2.40
  -8  -8   1   11.20    2.40
   8  -8  -1   10.70    1.90
  -8  -8   1    9.30    2.40
   8  -8  -1    5.50    2.20
  -8  -8   1   12.10    2.00
  -8  -8   1   13.00    3.80
  -8   8   1    9.20    2.20
  -8   8   1   12.50    2.20
  -8   8   1   13.50    2.20
  -8   8   1    8.00    1.40
  -8   8   1   13.20    2.40
  -8   8   1    8.60    1.60
   8   8  -1    9.20    3.30
  -7  -8   1   18.00    3.40
  -7  -8   1   16.80    3.60
   7  -8  -1   13.80    4.10
  -7  -8   1   15.70    2.40
   7  -8  -1   16.10    2.90
   7  -8  -1   14.70    2.20
  -7  -8   1   15.10    2.50
  -7   8   1   10.50    2.10
   7   8  -1   10.50    2.20
  -7   8   1    1.20    4.90
  -7   8   1   10.80    1.70
  -7   8   1   10.00    1.40
   7   8  -1   10.80    4.60
  -6  -8   1  131.19    6.40
  -6  -8   1  137.39    7.00
   6  -8  -1  138.29    6.80
   6  -8  -1  139.29   10.10
   6  -8  -1  139.79    7.70
   6   8  -1  148.29    9.30
  -6   8   1  137.59    7.20
   6   8  -1  138.59    7.70
  -6   8   1  136.79   12.00
  -6   8   1  138.19    7.10
  -5  -8   1  169.18    8.00
   5  -8  -1  156.18    7.70
   5  -8  -1  163.88   10.70
   5  -8  -1  168.58    8.70
  -5   8   1  178.98   13.10
   5   8  -1  178.08    8.90
   5   8  -1  184.78    8.60
  -5   8   1  170.58    8.00
   5   8  -1  174.08    9.90
  -5   8   1  165.78    9.10
  -4  -8   1  179.08    9.60
   4  -8  -1  180.58    8.70
  -4  -8   1  185.58    8.10
   4  -8  -1  185.78   11.10
  -4   8   1  161.78   12.20
   4   8  -1  167.78    8.60
   4   8  -1  182.58    8.90
   4   8  -1  166.08    9.60
  -4   8   1  164.68    9.00
   4   8  -1  173.28   10.80
  -4   8   1  180.78   10.70
  -4   8   1  161.38    7.80
  -4   8   1  171.78    8.10
  -3  -8   1   36.00    4.40
   3  -8  -1   30.20    3.00
   3  -8  -1   32.70    5.50
   3  -8  -1   32.50    4.20
  -3   8   1   27.00    5.30
  -3   8   1   26.80    3.70
   3   8  -1   31.40    3.20
  -3   8   1   26.40    3.10
   3   8  -1   30.70    4.70
  -3   8   1   32.50    2.50
   3   8  -1   26.50    3.00
  -3   8   1   30.40    2.20
   2  -8  -1  689.63   28.00
  -2  -8   1  636.34   29.70
   2  -8  -1  721.33   26.40
   2  -8  -1  680.63   29.90
  -2   8   1  719.33   28.30
  -2   8   1  621.14   25.40
  -2   8   1  693.83   27.00
   2   8  -1  681.83   26.70
   2   8  -1  697.13   27.40
   2   8  -1  674.43   28.70
  -2   8   1  678.33   26.00
   2   8  -1  705.83   27.20
  -2   8   1  729.33   32.50
   1  -8  -1  317.07   13.00
   1  -8  -1  307.97   16.50
  -1  -8   1  325.57   12.40
   1  -8  -1  314.47   15.00
  -1  -8   1  321.17   16.10
  -1   8   1  365.86   15.50
  -1   8   1  361.06   14.60
   1   8  -1  323.97   16.30
  -1   8   1  329.67   16.90
   1   8  -1  339.57   14.60
   1   8  -1  350.76   14.90
  -1   8   1  328.37   14.10
   1   8  -1  368.46   14.60
   0  -8  -1  456.85   18.80
   0  -8   1  436.66   16.30
   0  -8   1  444.96   20.20
   0  -8  -1  445.96   16.10
   0  -8  -1  461.85   20.30
   0   8   1  459.05   20.60
   0   8   1  393.46   19.30
   0   8  -1  431.16   18.40
   0   8   1  415.76   18.60
   0   8  -1  400.06   18.50
   0   8  -1  441.96   20.30
   0   8  -1  438.56   17.80
   0   8   1  444.76   18.10
   1  -8   1   18.50    4.50
   1  -8   1   19.70    1.90
   1  -8   1   12.80    2.30
  -1  -8  -1   18.50    3.50
   1   8   1   18.80    2.40
  -1   8  -1   14.10    2.10
   1   8   1   21.00    2.90
  -1   8  -1   15.00    4.20
  -1   8  -1   19.80    2.70
   1   8   1   16.10    2.60
   1   8   1   18.50    4.00
  -1   8  -1   20.90    3.10
   2  -8   1  308.77   14.40
  -2  -8  -1  292.77   14.70
   2  -8   1  298.67   16.20
   2  -8   1  305.97   12.50
  -2   8  -1  299.07   16.20
  -2   8  -1  281.37   12.10
  -2   8  -1  318.47   13.70
   2   8   1  320.67   14.20
  -2   8  -1  302.27   12.30
  -2   8  -1  294.97   14.50
   2   8   1  316.97   13.90
   2   8   1  318.87   15.60
   2   8   1  299.87   13.10
  -2   8  -1  306.87   12.40
   3  -8   1  251.57   12.50
   3  -8   1  239.08   10.60
  -3  -8  -1  242.18   12.10
  -3   8  -1  228.58   13.20
   3   8   1  226.18   11.40
  -3   8  -1  242.38   14.20
  -3   8  -1  231.88   11.30
   3   8   1  240.18   10.80
  -3   8  -1  236.88    9.30
   3   8   1  246.98   13.00
   3   8   1  248.88   12.20
  -3   8  -1  241.78   10.10
   4  -8   1  244.28   10.80
   4  -8   1  238.68   12.40
  -4  -8  -1  222.68    9.80
  -4   8  -1  200.58   10.70
  -4   8  -1  213.68    9.60
   4   8   1  214.98   10.80
   4   8   1  230.88   11.80
   4   8   1  216.18   11.80
  -4   8  -1  219.18    9.90
  -4   8  -1  228.68   14.30
   4   8   1  223.98   10.30
   5  -8   1   48.90    3.40
   5  -8   1   49.40    4.30
   5  -8   1   48.20    6.20
  -5  -8  -1   42.50    3.40
  -5   8  -1   42.80    4.20
  -5   8  -1   49.99    3.50
   5   8   1   46.40    4.20
  -5   8  -1   38.90    6.60
   5   8   1   53.39    3.90
  -5   8  -1   45.00    3.60
   5   8   1   49.10    5.00
   6  -8   1  263.47   14.70
  -6  -8  -1  250.17   10.50
  -6  -8  -1  244.98   11.70
   6  -8   1  249.97   11.00
   6  -8   1  258.07   12.70
  -6   8  -1  262.97   11.30
   6   8   1  238.38   11.20
  -6   8  -1  252.57   11.50
  -6   8  -1  239.28   16.30
   6   8   1  262.67   13.70
   6   8   1  245.88   12.00
  -7  -8  -1   34.50    3.50
   7  -8   1   28.10    5.20
  -7  -8  -1   27.50    3.40
  -7  -8  -1   32.40    2.80
  -7  -8  -1   29.20    3.90
  -7  -8  -1   34.40    5.00
  -7  -8  -1   26.10    3.50
  -7  -8  -1   29.20    3.20
   7  -8   1   32.60    4.00
  -7  -8  -1   28.00    2.50
  -7   8  -1   31.90    2.50
  -7   8  -1   26.90    2.00
  -7   8  -1   31.50    3.30
  -7   8  -1   32.60    3.30
   7   8   1   32.90    6.90
  -7   8  -1   31.30    3.10
  -7   8  -1   32.70    3.10
  -7   8  -1   29.00    2.90
  -7   8  -1   25.10    6.20
   7   8   1   26.30    4.20
  -8  -8  -1  187.48   11.70
  -8  -8  -1  202.08    9.10
  -8  -8  -1  182.18   10.00
  -8  -8  -1  188.98    8.70
  -8  -8  -1  173.98    9.00
  -8  -8  -1  183.28    8.70
  -8  -8  -1  186.28    7.90
  -8  -8  -1  177.08    8.20
  -8  -8  -1  189.18    8.40
   8  -8   1  183.58    8.80
  -8  -8  -1  169.98    9.30
  -8  -8  -1  178.68    8.30
  -8  -8  -1  178.18    8.20
  -8  -8  -1  185.68    9.10
   8  -8   1  204.58   12.40
  -8  -8  -1  182.18    9.60
  -8   8  -1  194.58    9.20
  -8   8  -1  180.98    8.30
  -8   8  -1  177.78    7.70
  -8   8  -1  203.68   11.70
  -8   8  -1  183.28    8.90
  -8   8  -1  187.78    8.80
   8   8   1  173.78   11.50
  -8   8  -1  196.78    9.60
  -9  -8  -1   15.20    3.00
  -9  -8  -1   12.80    2.30
  -9  -8  -1   16.80    2.50
  -9  -8  -1   14.50    2.50
  -9  -8  -1   11.90    1.90
  -9  -8  -1   11.30    1.80
  -9  -8  -1   13.40    3.10
  -9  -8  -1   12.10    2.10
  -9  -8  -1    9.20    1.90
  -9  -8  -1   13.50    3.40
  -9  -8  -1   11.60    2.20
  -9  -8  -1   12.40    2.10
  -9  -8  -1   13.40    4.30
  -9  -8  -1   10.80    2.10
  -9  -8  -1   10.60    2.70
  -9   8  -1   14.70    2.00
  -9   8  -1   13.20    2.90
  -9   8  -1   12.70    2.50
  -9   8  -1   14.20    2.90
  -9   8  -1   12.80    2.10
  -9   8  -1    9.80    3.20
  -9   8  -1   10.30    2.40
  -9   8  -1   14.80    2.40
  -9   8  -1   16.80    2.60
  -9   8  -1   17.40    2.90
 -10  -8  -1   56.69    6.10
 -10  -8  -1   58.59    4.30
 -10  -8  -1   60.59    4.00
 -10  -8  -1   50.89    7.40
 -10  -8  -1   59.19    5.10
 -10  -8  -1   56.19    4.20
 -10  -8  -1   53.39    4.20
 -10  -8  -1   61.19    4.00
 -10  -8  -1   54.69    3.30
 -10  -8  -1   50.79    5.30
 -10  -8  -1   58.29    4.20
 -10  -8  -1   52.69    3.80
 -10  -8  -1   58.99    4.00
 -10  -8  -1   55.49    4.30
 -10  -8  -1   55.99    4.90
 -10   8  -1   55.69    4.40
 -10   8  -1   54.29    4.60
 -10   8  -1   56.49    5.20
 -10   8  -1   53.49    5.20
 -10   8  -1   63.69    6.60
 -10   8  -1   56.59    3.90
 -10   8  -1   56.59    4.70
 -10   8  -1   59.09    4.90
 -10   8  -1   56.09    5.60
 -11  -8  -1   46.60    3.40
 -11  -8  -1   46.40    4.30
 -11  -8  -1   44.70    3.30
 -11  -8  -1   43.70    3.60
 -11  -8  -1   49.40    4.90
 -11  -8  -1   39.50    5.70
 -11  -8  -1   47.00    3.10
 -11  -8  -1   38.70    3.30
 -11  -8  -1   42.50    3.30
 -11  -8  -1   50.59    5.40
 -11  -8  -1   45.10    4.30
 -11  -8  -1   41.60    3.40
 -11  -8  -1   42.50    3.60
 -11  -8  -1   47.00    3.60
 -11   8  -1   39.00    5.60
 -11   8  -1   34.50    4.20
 -11   8  -1   39.10    4.10
 -11   8  -1   41.90    4.10
 -11   8  -1   36.80    3.00
 -11   8  -1   41.60    4.60
 -11   8  -1   33.20    4.10
 -11   8  -1   43.30    5.10
 -12  -8  -1   35.10    3.50
 -12  -8  -1   29.00    3.70
 -12  -8  -1   28.70    2.40
 -12  -8  -1   26.60    2.60
 -12  -8  -1   30.10    3.50
 -12  -8  -1   30.00    3.90
 -12  -8  -1   27.50    2.60
 -12  -8  -1   27.80    5.00
 -12  -8  -1   25.10    2.40
 -12  -8  -1   30.10    2.70
 -12   8  -1   23.50    3.60
 -12   8  -1   26.60    2.30
 -12   8  -1   24.30    3.00
 -12   8  -1   26.10    3.30
 -12   8  -1   27.60    3.20
 -12   8  -1   27.60    3.50
 -12   8  -1   22.50    4.10
 -12   8  -1   25.70    3.40
 -13  -8  -1    3.40    1.50
 -13  -8  -1    1.50    1.00
 -13  -8  -1    3.70    1.10
 -13  -8  -1    7.60    2.90
 -13  -8  -1    4.30    2.20
 -13  -8  -1    2.30    0.90
 -13  -8  -1    2.40    1.60
 -13  -8  -1    3.40    2.20
 -13  -8  -1   -0.40    1.90
 -13  -8  -1    1.70    0.70
 -13   8  -1    2.70    1.40
 -13   8  -1    1.20    0.90
 -13   8  -1    2.70    0.90
 -13   8  -1    3.20    1.60
 -13   8  -1   -1.90    2.10
 -13   8  -1    2.70    2.10
 -13   8  -1    2.20    1.80
 -14  -8  -1    0.30    0.70
 -14  -8  -1    2.80    1.00
 -14  -8  -1    0.50    0.60
 -14  -8  -1    0.20    0.80
 -14   8  -1    0.50    0.50
 -14   8  -1    0.70    1.20
 -14   8  -1    0.20    1.50
 -14   8  -1    0.30    0.80
 -14   8  -1    0.40    0.90
 -14   8  -1    1.10    1.70
 -14  -9   1    3.70    0.80
 -14  -9   1    3.40    1.00
 -14  -9   1    4.40    0.80
 -14  -9   1    3.70    1.30
 -14   9   1    6.50    1.90
 -14   9   1    3.90    0.70
 -14   9   1    6.10    1.70
 -14   9   1    0.90    1.00
 -14   9   1    4.20    1.10
 -14   9   1    4.30    1.10
 -13  -9   1   10.80    1.50
 -13  -9   1    9.70    1.50
 -13  -9   1    9.30    2.20
 -13  -9   1   13.90    1.70
 -13  -9   1   10.20    2.40
 -13  -9   1   10.90    2.00
 -13  -9   1   10.00    1.90
 -13  -9   1    9.00    1.50
 -13  -9   1    9.10    1.10
 -13   9   1    7.80    1.90
 -13   9   1   11.40    2.40
 -13   9   1    9.20    1.40
 -13   9   1    9.20    1.20
 -13   9   1   10.20    3.00
 -13   9   1    8.90    1.90
 -13   9   1    9.10    2.30
 -12  -9   1   43.30    2.90
 -12  -9   1   42.00    2.90
 -12  -9   1   45.60    3.80
 -12  -9   1   41.00    3.30
 -12  -9   1   45.50    3.20
 -12  -9   1   40.50    2.60
 -12  -9   1   45.90    5.10
 -12  -9   1   40.90    3.60
 -12  -9   1   40.40    3.10
 -12  -9   1   49.99    4.70
 -12   9   1   41.30    3.80
 -12   9   1   39.40    4.60
 -12   9   1   36.60    4.50
 -12   9   1   41.20    4.00
 -12   9   1   36.30    5.20
 -12   9   1   34.60    3.40
 -12   9   1   33.20    2.60
 -11  -9   1   85.39    5.30
 -11  -9   1   85.09    5.80
 -11  -9   1   89.79    5.10
 -11  -9   1   90.79    7.10
 -11  -9   1   80.99    5.70
 -11  -9   1   85.89    5.10
 -11  -9   1   86.59    4.90
 -11  -9   1   88.59    4.80
 -11  -9   1   87.69    6.20
 -11  -9   1   85.19    4.80
 -11  -9   1   84.89    9.20
 -11  -9   1   90.39    4.90
 -11   9   1   87.29    5.40
 -11   9   1   94.59    5.60
 -11   9   1   86.19    6.20
 -11   9   1   94.39    6.70
 -11   9   1   89.29    4.80
 -11   9   1   87.79    7.60
 -11   9   1   85.49    6.30
 -11   9   1   88.59    5.90
 -10  -9   1  131.59    7.10
 -10  -9   1  134.19    6.60
 -10  -9   1  138.89    7.20
 -10  -9   1  131.39    6.60
 -10  -9   1  128.29    6.60
 -10  -9   1  136.49   10.60
 -10  -9   1  132.49    8.50
 -10  -9   1  131.99    6.90
 -10  -9   1  119.99    7.90
 -10  -9   1  135.19    6.90
 -10  -9   1  141.39    7.60
 -10  -9   1  128.99    7.60
 -10   9   1  132.09    6.70
 -10   9   1  117.19    6.90
 -10   9   1  123.69    6.30
 -10   9   1  136.09    7.80
 -10   9   1  127.89    5.80
 -10   9   1  123.59    7.80
 -10   9   1  128.59    7.10
 -10   9   1  137.09    8.50
 -10   9   1  124.69    9.10
   9  -9  -1   61.69    4.20
  -9  -9   1   66.79    6.20
  -9  -9   1   62.29    5.30
  -9  -9   1   68.39    4.80
  -9  -9   1   61.09    4.10
  -9  -9   1   56.69    7.80
  -9  -9   1   70.69    5.70
  -9  -9   1   65.69    4.50
  -9  -9   1   69.59    5.30
  -9  -9   1   66.79    4.60
  -9  -9   1   59.69    4.10
  -9  -9   1   65.09    4.30
  -9  -9   1   63.89    4.20
  -9   9   1   63.89    6.50
  -9   9   1   64.09    5.30
  -9   9   1   66.99    4.10
  -9   9   1   65.69    5.30
  -9   9   1   68.89    4.70
  -9   9   1   69.29    5.00
  -9   9   1   68.19    5.70
  -9   9   1   66.29    4.80
  -9   9   1   71.39    3.80
  -8  -9   1   12.50    2.20
  -8  -9   1   12.20    2.10
  -8  -9   1   11.40    2.20
  -8  -9   1   13.00    2.60
  -8  -9   1   14.00    2.30
  -8  -9   1   11.80    2.00
  -8  -9   1   11.00    4.00
  -8  -9   1   13.70    3.10
  -8  -9   1   12.40    2.80
   8  -9  -1    8.40    2.40
  -8  -9   1   12.10    2.10
  -8  -9   1   13.20    3.50
   8  -9  -1   12.70    2.20
  -8   9   1   11.60    2.50
   8   9  -1   15.60    2.60
  -8   9   1   14.20    2.00
  -8   9   1   17.50    2.60
  -8   9   1   12.80    2.30
  -8   9   1   14.00    1.80
  -8   9   1   15.70    2.70
   8   9  -1   11.30    3.60
  -7  -9   1  136.19    6.30
  -7  -9   1  141.69    9.50
  -7  -9   1  126.89    7.40
  -7  -9   1  130.39    6.90
  -7  -9   1  136.39    6.20
  -7  -9   1  136.09    6.70
  -7  -9   1  138.69    6.60
  -7  -9   1  127.09    6.40
   7  -9  -1  139.49    8.80
  -7  -9   1  120.59    7.00
  -7  -9   1  132.79    8.00
  -7  -9   1  127.49    6.50
   7  -9  -1  130.49    6.70
  -7  -9   1  134.09    7.00
  -7   9   1  122.69    7.00
  -7   9   1  118.59    6.40
   7   9  -1  138.49    9.60
  -7   9   1  108.59    6.50
  -7   9   1  119.89    6.40
  -7   9   1  119.29    5.70
  -7   9   1  120.09    6.30
   7   9  -1  126.79    7.20
   6  -9  -1   62.49    6.90
  -6  -9   1   63.29    4.40
   6  -9  -1   57.39    4.00
   6   9  -1   71.49    5.20
  -6   9   1   64.99    4.40
   6   9  -1   69.39    6.20
  -6   9   1   44.80    8.00
   5  -9  -1  140.09    7.70
  -5  -9   1  142.09    8.00
   5  -9  -1  141.39    6.80
   5  -9  -1  137.69    9.80
  -5  -9   1  139.49    7.10
   5   9  -1  135.79    9.70
  -5   9   1  136.79    6.90
  -5   9   1  142.29   11.80
   5   9  -1  141.19    9.00
   5   9  -1  132.19    7.80
  -5   9   1  131.19    9.20
   5   9  -1  124.39    7.30
   4  -9  -1   94.19    5.30
   4  -9  -1  108.99    6.30
  -4  -9   1  109.49    5.70
  -4  -9   1   98.59    7.20
   4  -9  -1  114.29   10.30
  -4   9   1  100.79    5.50
   4   9  -1  108.79    6.50
  -4   9   1   90.79    9.80
  -4   9   1  108.69    8.20
  -4   9   1  104.69    6.80
   4   9  -1  111.99    6.70
   4   9  -1   98.19    7.20
   3  -9  -1   81.79    6.90
  -3  -9   1   84.89    6.90
   3  -9  -1   83.89    5.20
   3  -9  -1   99.59    5.70
   3   9  -1   95.59    5.90
  -3   9   1   76.79    8.40
   3   9  -1   82.89    7.50
  -3   9   1   99.49    6.30
  -3   9   1   74.19    4.60
  -3   9   1   96.19    7.20
   3   9  -1   88.59    6.40
   3   9  -1   92.09    6.00
  -3   9   1   83.59    4.50
   2  -9  -1  102.09    5.50
   2  -9  -1  103.79    7.40
   2  -9  -1   96.49    8.90
  -2   9   1  113.79    7.70
   2   9  -1  110.99    6.60
   2   9  -1  110.19    6.90
  -2   9   1  115.59    9.60
   2   9  -1  108.19    8.90
  -2   9   1  103.39    5.30
  -2   9   1  109.69    5.90
  -2   9   1  111.19    6.70
   2   9  -1  108.59    8.30
  -1  -9   1  308.97   12.10
  -1  -9   1  312.27   16.50
   1  -9  -1  305.47   12.70
  -1   9   1  326.47   15.40
  -1   9   1  318.07   14.40
   1   9  -1  318.17   14.90
   1   9  -1  320.97   14.40
  -1   9   1  327.87   14.10
  -1   9   1  366.56   18.00
   1   9  -1  347.37   17.10
   1   9  -1  326.77   14.60
   0  -9  -1   13.00    1.30
   0  -9   1   10.90    3.50
   0  -9  -1   12.50    3.70
   0  -9   1   14.00    1.50
   0   9   1   14.00    4.40
   0   9  -1   19.10    3.20
   0   9  -1    9.30    3.70
   0   9   1   11.30    2.30
   0   9  -1   13.80    2.30
   0   9   1   20.60    2.80
   0   9  -1   14.70    2.50
   1  -9   1  333.07   16.80
  -1  -9  -1  300.67   15.60
   1  -9   1  301.87   12.00
   1  -9   1  296.77   14.30
  -1   9  -1  289.27   13.50
   1   9   1  304.47   13.90
  -1   9  -1  286.07   16.30
   1   9   1  290.77   16.10
  -1   9  -1  285.87   14.30
  -1   9  -1  288.07   12.70
   1   9   1  285.57   13.10
   1   9   1  288.97   14.00
  -2  -9  -1  151.48    9.70
   2  -9   1  144.39    7.10
   2  -9   1  140.19    8.90
  -2  -9  -1  143.89    7.20
   2   9   1  164.28   10.70
  -2   9  -1  151.68    6.90
  -2   9  -1  141.49    8.30
   2   9   1  163.48    8.90
  -2   9  -1  154.78    7.20
  -2   9  -1  152.28    7.20
   2   9   1  154.18    8.00
   2   9   1  145.59    8.50
  -2   9  -1  165.58   11.50
  -2   9  -1  145.09    9.20
  -3  -9  -1   23.40    2.50
   3  -9   1   26.70    3.90
   3  -9   1   25.10    2.90
  -3  -9  -1   18.50    3.70
   3   9   1   23.10    3.20
   3   9   1   23.90    2.90
  -3   9  -1   20.20    3.70
  -3   9  -1   20.90    1.80
  -3   9  -1   17.10    4.70
  -3   9  -1   18.80    3.00
  -3   9  -1   25.60    2.50
  -3   9  -1   20.70    2.10
   3   9   1   20.90    4.50
   3   9   1   18.40    3.00
   4  -9   1  227.38   10.70
  -4  -9  -1  213.78   10.00
   4  -9   1  211.48    9.70
  -4  -9  -1  218.28   12.20
   4  -9   1  239.08   12.80
   4   9   1  235.58   13.00
  -4   9  -1  219.98   14.60
   4   9   1  213.78   11.30
  -4   9  -1  211.98   12.60
  -4   9  -1  240.08   10.60
   4   9   1  222.78   10.70
   4   9   1  229.78   12.30
   5  -9   1  278.77   12.10
   5  -9   1  281.97   13.40
   5  -9   1  290.37   15.70
  -5  -9  -1  291.87   12.70
  -5   9  -1  286.67   14.00
   5   9   1  280.37   13.60
   5   9   1  282.87   14.90
  -5   9  -1  301.17   12.80
   5   9   1  292.47   13.20
  -5   9  -1  290.97   17.90
  -5   9  -1  284.77   12.40
  -6  -9  -1   37.20    3.30
   6  -9   1   29.90    2.90
  -6  -9  -1   32.60    2.80
  -6  -9  -1   32.60    2.90
  -6  -9  -1   26.70    2.70
  -6  -9  -1   32.40    2.60
  -6  -9  -1   38.50    3.60
   6  -9   1   24.40    4.80
  -6  -9  -1   38.00    2.90
   6  -9   1   33.50    4.00
  -6  -9  -1   33.40    2.60
   6   9   1   34.70    4.30
   6   9   1   22.30    5.40
  -6   9  -1   24.00    6.30
  -6   9  -1   25.00    2.90
   6   9   1   33.80    3.50
  -6   9  -1   34.70    3.40
  -7  -9  -1   38.90    3.70
   7  -9   1   44.30    4.70
  -7  -9  -1   37.90    3.10
  -7  -9  -1   41.00    3.30
  -7  -9  -1   32.30    3.70
  -7  -9  -1   29.50    3.90
  -7  -9  -1   42.70    3.30
  -7  -9  -1   36.90    5.00
  -7  -9  -1   41.50    3.00
  -7  -9  -1   39.30    3.70
  -7  -9  -1   42.20    3.50
  -7  -9  -1   39.30    3.00
   7  -9   1   38.70    3.50
  -7  -9  -1   34.50    2.70
  -7  -9  -1   39.70    3.10
  -7  -9  -1   36.70    4.10
  -7   9  -1   41.30    3.70
  -7   9  -1   35.70    3.40
  -7   9  -1   40.50    4.60
   7   9   1   36.70    5.30
  -7   9  -1   43.30    2.90
  -7   9  -1   40.00    2.50
   7   9   1   38.10    3.60
  -7   9  -1   35.40    3.70
  -7   9  -1   36.70    3.40
   8  -9   1   94.89    7.60
   8  -9   1   93.19    5.50
  -8  -9  -1   96.99    5.80
  -8  -9  -1   98.19    5.30
  -8  -9  -1   89.69    6.20
  -8  -9  -1  102.19    6.10
  -8  -9  -1   87.89    8.90
  -8  -9  -1  101.79    7.00
  -8  -9  -1   91.89    6.90
  -8  -9  -1   97.69    5.30
  -8  -9  -1   94.39    9.50
  -8  -9  -1  100.69    6.00
  -8  -9  -1   90.39    4.70
  -8  -9  -1   86.19    6.30
  -8   9  -1   97.99    5.40
  -8   9  -1   95.99    5.60
  -8   9  -1   98.09    6.20
  -8   9  -1   90.79    4.60
   8   9   1   98.99    9.60
  -8   9  -1   97.69    5.90
  -8   9  -1   91.79    5.80
  -9  -9  -1  100.89    6.20
  -9  -9  -1  106.29    5.70
  -9  -9  -1  106.09    5.70
  -9  -9  -1   99.49    5.80
  -9  -9  -1  104.89    5.60
  -9  -9  -1  104.99    6.50
  -9  -9  -1  101.69    4.90
  -9  -9  -1  105.19    5.80
  -9  -9  -1  104.99    5.60
  -9  -9  -1  100.69    6.00
  -9  -9  -1   98.79    6.70
  -9  -9  -1  101.29    7.30
  -9  -9  -1  101.79    9.10
   9  -9   1   97.49    6.00
  -9   9  -1  102.69    8.00
  -9   9  -1   95.39    6.30
  -9   9  -1   95.99    6.00
  -9   9  -1  100.89    6.00
  -9   9  -1   95.79    6.70
  -9   9  -1   97.39    6.50
  -9   9  -1  101.99    5.50
  -9   9  -1   93.49    4.80
  -9   9  -1  104.39    6.60
 -10  -9  -1   62.19    4.30
 -10  -9  -1   57.89    5.30
 -10  -9  -1   73.29    6.20
 -10  -9  -1   60.89    7.80
 -10  -9  -1   66.69    4.30
 -10  -9  -1   65.09    4.20
  10  -9   1   59.79    4.50
 -10  -9  -1   66.09    4.40
 -10  -9  -1   63.19    4.90
 -10  -9  -1   69.99    4.60
 -10  -9  -1   57.69    5.10
 -10  -9  -1   60.39    4.10
 -10  -9  -1   62.79    4.10
 -10   9  -1   64.79    5.00
 -10   9  -1   56.79    5.20
 -10   9  -1   63.39    4.00
 -10   9  -1   62.59    6.60
 -10   9  -1   53.99    5.30
 -10   9  -1   62.49    5.80
 -10   9  -1   64.19    4.80
 -10   9  -1   55.69    4.70
 -11  -9  -1   43.70    6.30
 -11  -9  -1   47.20    3.40
 -11  -9  -1   48.60    3.70
 -11  -9  -1   52.99    3.80
 -11  -9  -1   50.19    4.10
 -11  -9  -1   46.50    3.50
 -11  -9  -1   47.60    4.70
 -11  -9  -1   49.90    4.40
 -11  -9  -1   43.90    3.70
 -11  -9  -1   48.80    3.60
 -11  -9  -1   59.99    5.80
 -11  -9  -1   49.80    3.30
 -11   9  -1   46.00    5.10
 -11   9  -1   47.90    4.00
 -11   9  -1   43.10    4.30
 -11   9  -1   44.70    4.70
 -11   9  -1   47.90    3.30
 -11   9  -1   52.39    5.10
 -11   9  -1   47.20    4.00
 -12  -9  -1   44.40    3.20
 -12  -9  -1   40.40    3.00
 -12  -9  -1   37.70    2.60
 -12  -9  -1   39.40    3.00
 -12  -9  -1   42.10    3.00
 -12  -9  -1   38.60    4.70
 -12  -9  -1   37.60    4.00
 -12  -9  -1   38.20    2.60
 -12  -9  -1   39.00    3.50
 -12  -9  -1   38.60    3.60
 -12  -9  -1   54.99    6.90
 -12  -9  -1   37.80    3.30
 -12   9  -1   29.80    4.60
 -12   9  -1   37.40    4.60
 -12   9  -1   37.40    4.40
 -12   9  -1   36.10    3.90
 -12   9  -1   37.40    3.70
 -12   9  -1   38.00    3.40
 -12   9  -1   42.10    3.70
 -12   9  -1   38.90    2.70
 -13  -9  -1   65.79    3.30
 -13  -9  -1   60.29    3.30
 -13  -9  -1   56.59    3.20
 -13  -9  -1   59.99    2.90
 -13  -9  -1   66.99    4.20
 -13  -9  -1   59.59    3.20
 -13  -9  -1   63.79    3.30
 -13  -9  -1   60.49    3.00
 -13  -9  -1   66.69    3.80
 -13   9  -1   69.09    4.70
 -13   9  -1   54.99    4.00
 -13   9  -1   66.99    3.80
 -13   9  -1   65.09    4.40
 -13   9  -1   60.59    3.10
 -13   9  -1   59.29    5.70
 -14  -9  -1   12.20    1.30
 -14  -9  -1   18.70    2.00
 -14   9  -1   13.90    1.90
 -14   9  -1   12.60    1.00
 -14   9  -1   15.20    3.70
 -14 -10   1    7.10    0.90
 -14 -10   1    7.30    1.00
 -14 -10   1    6.50    0.80
 -14  10   1    7.70    1.40
 -13 -10   1   42.90    3.10
 -13 -10   1   36.60    3.40
 -13 -10   1   41.80    2.30
 -13 -10   1   40.50    2.50
 -13 -10   1   39.80    2.50
 -13 -10   1   43.50    2.50
 -13 -10   1   40.70    2.20
 -13 -10   1   39.30    2.70
 -13 -10   1   33.50    2.40
 -13  10   1   48.70    3.70
 -13  10   1   36.60    2.60
 -13  10   1   39.70    3.80
 -13  10   1   33.00    2.90
 -13  10   1   41.60    3.10
 -13  10   1   40.30    2.30
 -13  10   1   36.80    5.00
 -12 -10   1   -1.90    1.80
 -12 -10   1    2.90    1.40
 -12 -10   1    3.50    1.30
 -12 -10   1    2.80    1.30
 -12 -10   1    4.10    2.20
 -12 -10   1    3.10    1.10
 -12 -10   1    1.20    1.70
 -12 -10   1    4.00    2.40
 -12 -10   1    2.20    1.30
 -12 -10   1    9.50    3.00
 -12 -10   1    3.10    1.00
 -12  10   1    3.10    2.60
 -12  10   1    3.60    1.80
 -12  10   1    2.60    1.00
 -12  10   1    1.60    2.30
 -12  10   1    1.30    1.00
 -12  10   1    3.10    1.70
 -12  10   1    3.40    2.20
 -11 -10   1   46.60    3.60
 -11 -10   1   58.59    7.90
 -11 -10   1   46.30    4.20
 -11 -10   1   44.40    3.20
 -11 -10   1   41.20    3.60
 -11 -10   1   43.10    3.40
 -11 -10   1   43.40    3.20
 -11 -10   1   42.50    3.30
 -11 -10   1   47.40    5.50
 -11 -10   1   43.20    4.60
 -11 -10   1   46.00    3.30
 -11 -10   1   38.90    3.90
 -11  10   1   45.90    4.80
 -11  10   1   45.10    5.00
 -11  10   1   44.80    3.80
 -11  10   1   41.60    5.80
 -11  10   1   41.20    3.00
 -11  10   1   44.80    4.10
 -11  10   1   46.10    4.40
 -10 -10   1  157.78    7.80
 -10 -10   1  159.48    7.50
 -10 -10   1  162.08    8.10
 -10 -10   1  158.78    7.50
 -10 -10   1  160.58    8.70
 -10 -10   1  156.08    8.30
 -10 -10   1  157.48    7.60
 -10 -10   1  162.38    9.50
 -10 -10   1  161.68    7.80
 -10 -10   1  158.78    8.30
 -10 -10   1  167.18   12.00
 -10 -10   1  154.08    7.60
 -10  10   1  151.88    7.00
 -10  10   1  158.08    7.80
 -10  10   1  156.58   10.10
 -10  10   1  148.79    8.40
 -10  10   1  161.48    7.90
 -10  10   1  162.28    9.20
 -10  10   1  162.68    8.80
 -10  10   1  155.08    7.30
  -9 -10   1  146.29    7.60
  -9 -10   1  160.48    8.00
  -9 -10   1  143.29    8.10
  -9 -10   1  149.09    7.40
  -9 -10   1  148.69    7.30
[truncated: 5,673,955 more chars]
