# Supplementary material for: Organophosphides: A New Class of Luminophore Ligands for Copper(I) Carbene Based TADF Emitters and Photocatalysts
Source: Angew Chem Int Ed Engl. 2026 Feb 25;65(13):e18530. doi: 10.1002/anie.202518530 (PMC13007583; doi:10.1002/anie.202518530)
Supplement: Supplementary file 4 — Supporting File 4: anie71068‐sup‐0004‐Data.zip. [file ANIE-65-e18530-s001.zip › PCRX1209_PCRB1051-finalcif.cif]

data_aca_pcrx1209_pcrb1051
_audit_contact_author_name        'Paul C. Ruer'
_audit_contact_author_phone       '+49 231 755 3971'
_audit_contact_author_email       paul.ruer@tu-dortmund.de
_audit_contact_author_address
;Inorganic Chemistry II
Faculty of Chemistry and Chemical Biology
TU Dortmund University
Otto-Hahn-Str. 6
44227 Dortmund
Germany
;
_audit_creation_method
;FinalCif V151 by Daniel Kratzert, Freiburg 2025, 
https://dkratzert.de/finalcif.html
;
_publ_contact_author_id_orcid     0000-0002-2969-9359
_publ_section_references
;
Dolomanov, O.V., Bourhis, L.J., Gildea, R.J, Howard, J.A.K. & Puschmann, H.
 (2009), J. Appl. Cryst. 42, 339-341.

Sheldrick, G.M. (2015). Acta Cryst. A71, 3-8.

Sheldrick, G.M. (2015). Acta Cryst. C71, 3-8.
;
_shelx_SHELXL_version_number      '2019/3'
_chemical_name_systematic         ?
_chemical_name_common             ?
_chemical_formula_sum             'C20 H17 O P'
_chemical_formula_moiety          'C20 H17 O P'
_chemical_formula_weight          304.30
_chemical_melting_point           ?
_space_group_crystal_system       'monoclinic'
_space_group_IT_number            14
_space_group_name_H-M_alt         'P 1 21/n 1'
_space_group_name_Hall            '-P 2yn'
_shelx_space_group_comment
;
The symmetry employed for this shelxl refinement is uniquely defined
by the following loop, which should always be used as a source of
symmetry information in preference to the above space-group names.
They are only intended as comments.
;

loop_
_space_group_symop_operation_xyz
'x, y, z'
'-x+1/2, y+1/2, -z+1/2'
'-x, -y, -z'
'x-1/2, -y-1/2, z-1/2'

_cell_length_a                    16.4599(7)
_cell_length_b                    5.8055(2)
_cell_length_c                    33.8351(13)
_cell_angle_alpha                 90
_cell_angle_beta                  99.688(3)
_cell_angle_gamma                 90
_cell_volume                      3187.1(2)
_cell_formula_units_Z             8
_cell_measurement_temperature     100.00
_cell_measurement_reflns_used     4453
_cell_measurement_theta_min       5.30
_cell_measurement_theta_max       70.18
_exptl_crystal_description        needle
_exptl_crystal_colour             colourless
_exptl_crystal_recrystallization_method 'diffusion of pentane into a THF solution at room temperature under air.'
_exptl_crystal_density_meas       ?
_exptl_crystal_density_method     ?
_exptl_crystal_density_diffrn     1.268
_exptl_crystal_F_000              1280
_exptl_crystal_size_max           0.052
_exptl_crystal_size_mid           0.015
_exptl_crystal_size_min           0.011
_exptl_absorpt_coefficient_mu     1.504
_exptl_absorpt_correction_type    none
_exptl_absorpt_correction_T_min   0.5922
_exptl_absorpt_correction_T_max   0.7533
_exptl_absorpt_process_details
;SADABS-2016/2 - Bruker AXS area detector scaling and absorption correction: 
Krause, L., Herbst-Irmer, R., Sheldrick G.M. & Stalke D., J. Appl. Cryst. 48 
(2015) 3-10
;
_exptl_absorpt_special_details    ?
_shelx_estimated_absorpt_T_min    ?
_shelx_estimated_absorpt_T_max    ?
_exptl_transmission_factor_min    ?
_exptl_transmission_factor_max    ?
_exptl_special_details            ?
_diffrn_ambient_temperature       100.00
_diffrn_radiation_type            CuK\a
_diffrn_radiation_wavelength      1.54178
_diffrn_radiation_monochromator   'mirror optics'
_diffrn_measurement_ambient_temperature_device_make ?
_diffrn_radiation_probe           x-ray
_diffrn_source                    'microfocus sealed X-ray tube'
_diffrn_source_type               'Incoatec I\ms 3.0'
_diffrn_source_voltage            50.0
_diffrn_source_current            1.1
_diffrn_detector                  HPAD
_diffrn_detector_type             'Bruker PHOTON II'
_diffrn_detector_area_resol_mean  7.41
_diffrn_measurement_device        'four-circle diffractometer'
_diffrn_measurement_device_type   'Bruker D8 VENTURE dual wavelength Mo/Cu'
_diffrn_measurement_method        '\w and \f scans'
_diffrn_measurement_specimen_support 'MiTeGen micromount'
_diffrn_reflns_number             36475
_diffrn_reflns_av_unetI/netI      0.1000
_diffrn_reflns_av_R_equivalents   0.1611
_diffrn_reflns_theta_min          2.650
_diffrn_reflns_theta_max          70.254
_diffrn_reflns_theta_full         67.679
_diffrn_reflns_limit_h_min        -19
_diffrn_reflns_limit_h_max        20
_diffrn_reflns_limit_k_min        -6
_diffrn_reflns_limit_k_max        7
_diffrn_reflns_limit_l_min        -41
_diffrn_reflns_limit_l_max        41
_diffrn_standards_number          0
_diffrn_measured_fraction_theta_max 0.984
_diffrn_measured_fraction_theta_full 0.988
_diffrn_reflns_Laue_measured_fraction_max 0.984
_diffrn_reflns_Laue_measured_fraction_full 0.988
_diffrn_reflns_point_group_measured_fraction_max 0.984
_diffrn_reflns_point_group_measured_fraction_full 0.988
_reflns_number_total              5973
_reflns_number_gt                 3784
_reflns_threshold_expression      'I > 2\s(I)'
_reflns_Friedel_coverage          0.000
_reflns_Friedel_fraction_max      .
_reflns_Friedel_fraction_full     .
_reflns_special_details
;
 Reflections were merged by SHELXL according to the crystal
 class for the calculation of statistics and refinement.
 
 _reflns_Friedel_fraction is defined as the number of unique
 Friedel pairs measured divided by the number that would be
 possible theoretically, ignoring centric projections and
 systematic absences.
;
_computing_data_collection        'Bruker BIS V6.2.16/2021-10-22 and APEX5 2023.9-2'
_computing_cell_refinement        'SAINT V8.40B'
_computing_data_reduction         'SAINT V8.40B'
_computing_structure_solution     'SHELXT 2018/2 (Sheldrick, 2018)'
_computing_structure_refinement   'SHELXL 2019/3 (Sheldrick, 2015)'
_computing_molecular_graphics     'Olex2 1.5 (Dolomanov et al., 2009)'
_computing_publication_material   'Olex2 1.5 (Dolomanov et al., 2009)'
_refine_special_details           ?
_refine_ls_structure_factor_coef  Fsqd
_refine_ls_matrix_type            full
_refine_ls_weighting_scheme       calc
_refine_ls_weighting_details      'w=1/[\s^2^(Fo^2^)+(0.0621P)^2^+4.0027P] where P=(Fo^2^+2Fc^2^)/3'
_atom_sites_solution_primary      dual
_atom_sites_solution_secondary    ?
_atom_sites_solution_hydrogens    geom
_refine_ls_hydrogen_treatment     constr
_refine_ls_number_reflns          5973
_refine_ls_number_parameters      397
_refine_ls_number_restraints      0
_refine_ls_R_factor_all           0.1238
_refine_ls_R_factor_gt            0.0749
_refine_ls_wR_factor_ref          0.1846
_refine_ls_wR_factor_gt           0.1618
_refine_ls_goodness_of_fit_ref    1.049
_refine_ls_restrained_S_all       1.049
_refine_ls_shift/su_max           0.001
_refine_ls_shift/su_mean          0.000
_refine_diff_density_max          0.456
_refine_diff_density_min          -0.540
_refine_diff_density_rms          0.078
_refine_ls_extinction_method      none
_refine_ls_extinction_coef        .

loop_
_atom_type_symbol
_atom_type_description
_atom_type_scat_dispersion_real
_atom_type_scat_dispersion_imag
_atom_type_scat_source
'C' 'C' 0.0181 0.0091 'International Tables Vol C Tables 4.2.6.8 and 6.1.1.4'
'H' 'H' 0.0000 0.0000 'International Tables Vol C Tables 4.2.6.8 and 6.1.1.4'
'O' 'O' 0.0492 0.0322 'International Tables Vol C Tables 4.2.6.8 and 6.1.1.4'
'P' 'P' 0.2955 0.4335 'International Tables Vol C Tables 4.2.6.8 and 6.1.1.4'

_geom_special_details
;
 All esds (except the esd in the dihedral angle between two l.s. planes)
 are estimated using the full covariance matrix.  The cell esds are taken
 into account individually in the estimation of esds in distances, angles
 and torsion angles; correlations between esds in cell parameters are only
 used when they are defined by crystal symmetry.  An approximate (isotropic)
 treatment of cell esds is used for estimating esds involving l.s. planes.
;
_audit_creation_date              2025-08-20
_olex2_refinement_description
;
1. Fixed Uiso
 At 1.2 times of:
  All C(H) groups
2.a Aromatic/amide H refined with riding coordinates:
 C005(H005), C008(H008), C009(H009), C00B(H00B), C00C(H00C), C00E(H00E),
 C00H(H00H), C00I(H00I), C00J(H00J), C00K(H00K), C00L(H00L), C00M(H00M),
 C00N(H00N), C00O(H00O), C00P(H00P), C00Q(H00Q), C00R(H00R), C00S(H00S),
 C00T(H00T), C00U(H00U), C00V(H00V), C00W(H00W), C00X(H00X), C00Y(H00Y),
 C00Z(H00Z), C010(H010), C011(H011), C012(H012), C013(H013), C014(H014),
 C015(H015), C016(H016), C017(H017), C018(H018)
;

loop_
_atom_site_label
_atom_site_type_symbol
_atom_site_fract_x
_atom_site_fract_y
_atom_site_fract_z
_atom_site_U_iso_or_equiv
_atom_site_adp_type
_atom_site_occupancy
_atom_site_site_symmetry_order
_atom_site_calc_flag
_atom_site_refinement_flags_posn
_atom_site_refinement_flags_adp
_atom_site_refinement_flags_occupancy
_atom_site_disorder_assembly
_atom_site_disorder_group
P001 P 0.24664(5)  0.59211(18) 0.61532(3)  0.0255(3)  Uani 1 1 d    . . . . .
P002 P 0.74087(6)  0.72674(18) 0.60982(3)  0.0281(3)  Uani 1 1 d    . . . . .
O003 O 0.23847(15) 0.8423(5)   0.62368(9)  0.0291(6)  Uani 1 1 d    . . . . .
O004 O 0.72374(15) 0.4826(5)   0.61950(9)  0.0330(7)  Uani 1 1 d    . . . . .
C005 C 0.1888(2)   0.4885(7)   0.68353(12) 0.0269(9)  Uani 1 1 d    . . . . .
H005 H 0.195623    0.649232    0.688171    0.032      Uiso 1 1 calc R U . . .
C006 C 0.3527(2)   0.5105(7)   0.61539(12) 0.0258(8)  Uani 1 1 d    . . . . .
C007 C 0.1561(2)   0.3526(7)   0.71403(12) 0.0247(9)  Uani 1 1 d    . . . . .
C008 C 0.6683(2)   0.8702(7)   0.67183(13) 0.0311(9)  Uani 1 1 d    . . . . .
H008 H 0.649957    0.714770    0.670836    0.037      Uiso 1 1 calc R U . . .
C009 C 0.2097(2)   0.4046(7)   0.64978(11) 0.0239(8)  Uani 1 1 d    . . . . .
H009 H 0.204808    0.244313    0.644252    0.029      Uiso 1 1 calc R U . . .
C00A C 0.6896(2)   0.8117(7)   0.56048(12) 0.0291(9)  Uani 1 1 d    . . . . .
C00B C 0.9050(2)   0.6012(7)   0.62492(13) 0.0314(9)  Uani 1 1 d    . . . . .
H00B H 0.885432    0.461603    0.634549    0.038      Uiso 1 1 calc R U . . .
C00C C 0.3840(2)   0.2964(7)   0.62850(13) 0.0316(9)  Uani 1 1 d    . . . . .
H00C H 0.348574    0.182683    0.636545    0.038      Uiso 1 1 calc R U . . .
C00D C 0.8497(2)   0.7748(7)   0.61042(12) 0.0288(9)  Uani 1 1 d    . . . . .
C00E C 0.1621(2)   0.4367(8)   0.75294(12) 0.0310(9)  Uani 1 1 d    . . . . .
H00E H 0.186882    0.582407    0.759621    0.037      Uiso 1 1 calc R U . . .
C00F C 0.1902(2)   0.5183(7)   0.56646(12) 0.0278(9)  Uani 1 1 d    . . . . .
C00G C 0.6445(2)   1.0124(7)   0.70377(12) 0.0299(9)  Uani 1 1 d    . . . . .
C00H C 0.5918(2)   0.9212(8)   0.72779(13) 0.0345(10) Uani 1 1 d    . . . . .
H00H H 0.567991    0.773558    0.721769    0.041      Uiso 1 1 calc R U . . .
C00I C 0.4671(2)   0.2490(8)   0.62983(14) 0.0380(11) Uani 1 1 d    . . . . .
H00I H 0.488337    0.102947    0.639089    0.046      Uiso 1 1 calc R U . . .
C00J C 0.9633(2)   1.0083(8)   0.59666(13) 0.0344(10) Uani 1 1 d    . . . . .
H00J H 0.983356    1.146726    0.586820    0.041      Uiso 1 1 calc R U . . .
C00K C 0.8793(2)   0.9798(7)   0.59660(13) 0.0320(10) Uani 1 1 d    . . . . .
H00K H 0.841985    1.100312    0.587125    0.038      Uiso 1 1 calc R U . . .
C00L C 0.9885(2)   0.6314(8)   0.62535(13) 0.0349(10) Uani 1 1 d    . . . . .
H00L H 1.026051    0.512815    0.635445    0.042      Uiso 1 1 calc R U . . .
C00M C 0.7124(2)   0.9322(7)   0.64401(12) 0.0297(9)  Uani 1 1 d    . . . . .
H00M H 0.728875    1.088246    0.642400    0.036      Uiso 1 1 calc R U . . .
C00N C 0.1190(2)   0.1383(7)   0.70450(13) 0.0331(10) Uani 1 1 d    . . . . .
H00N H 0.114861    0.078323    0.678112    0.040      Uiso 1 1 calc R U . . .
C00O C 0.0883(2)   0.0134(8)   0.73382(14) 0.0363(10) Uani 1 1 d    . . . . .
H00O H 0.062208    -0.130771   0.727133    0.044      Uiso 1 1 calc R U . . .
C00P C 0.1000(2)   0.4300(8)   0.49042(14) 0.0405(11) Uani 1 1 d    . . . . .
H00P H 0.068665    0.401059    0.464654    0.049      Uiso 1 1 calc R U . . .
C00Q C 0.4051(2)   0.6727(8)   0.60291(14) 0.0340(10) Uani 1 1 d    . . . . .
H00Q H 0.384114    0.819017    0.593614    0.041      Uiso 1 1 calc R U . . .
C00R C 0.1522(2)   0.3042(8)   0.55766(13) 0.0354(10) Uani 1 1 d    . . . . .
H00R H 0.157221    0.187003    0.577515    0.043      Uiso 1 1 calc R U . . .
C00S C 0.6773(2)   1.2310(7)   0.71274(13) 0.0319(9)  Uani 1 1 d    . . . . .
H00S H 0.712498    1.297195    0.696290    0.038      Uiso 1 1 calc R U . . .
C00T C 0.1831(3)   0.6843(8)   0.53664(13) 0.0372(10) Uani 1 1 d    . . . . .
H00T H 0.208795    0.830018    0.542121    0.045      Uiso 1 1 calc R U . . .
C00U C 0.1320(2)   0.3087(8)   0.78217(13) 0.0372(10) Uani 1 1 d    . . . . .
H00U H 0.136618    0.366315    0.808732    0.045      Uiso 1 1 calc R U . . .
C00V C 1.0175(2)   0.8334(7)   0.61116(13) 0.0330(10) Uani 1 1 d    . . . . .
H00V H 1.074844    0.852405    0.611353    0.040      Uiso 1 1 calc R U . . .
C00W C 0.5192(2)   0.4117(8)   0.61783(14) 0.0398(11) Uani 1 1 d    . . . . .
H00W H 0.576089    0.378632    0.619150    0.048      Uiso 1 1 calc R U . . .
C00X C 0.6592(2)   1.3534(8)   0.74537(13) 0.0353(10) Uani 1 1 d    . . . . .
H00X H 0.681930    1.502332    0.751204    0.042      Uiso 1 1 calc R U . . .
C00Y C 0.1070(3)   0.2640(9)   0.51961(14) 0.0429(11) Uani 1 1 d    . . . . .
H00Y H 0.080747    0.119372    0.513817    0.051      Uiso 1 1 calc R U . . .
C00Z C 0.6515(2)   1.0253(8)   0.55242(14) 0.0389(11) Uani 1 1 d    . . . . .
H00Z H 0.654516    1.137619    0.573036    0.047      Uiso 1 1 calc R U . . .
C010 C 0.6868(3)   0.6512(9)   0.52990(15) 0.0433(12) Uani 1 1 d    . . . . .
H010 H 0.713903    0.507075    0.535023    0.052      Uiso 1 1 calc R U . . .
C011 C 0.6095(3)   1.0734(9)   0.51446(15) 0.0461(12) Uani 1 1 d    . . . . .
H011 H 0.583122    1.218332    0.509087    0.055      Uiso 1 1 calc R U . . .
C012 C 0.0950(2)   0.0955(8)   0.77227(14) 0.0371(11) Uani 1 1 d    . . . . .
H012 H 0.074525    0.007383    0.792114    0.045      Uiso 1 1 calc R U . . .
C013 C 0.5735(2)   1.0428(8)   0.76042(14) 0.0401(11) Uani 1 1 d    . . . . .
H013 H 0.537382    0.978507    0.776601    0.048      Uiso 1 1 calc R U . . .
C014 C 0.4879(2)   0.6223(8)   0.60393(15) 0.0415(12) Uani 1 1 d    . . . . .
H014 H 0.523134    0.733459    0.595018    0.050      Uiso 1 1 calc R U . . .
C015 C 0.6057(3)   0.9108(9)   0.48415(15) 0.0452(12) Uani 1 1 d    . . . . .
H015 H 0.576230    0.943899    0.458141    0.054      Uiso 1 1 calc R U . . .
C016 C 0.6078(2)   1.2577(9)   0.76942(14) 0.0414(11) Uani 1 1 d    . . . . .
H016 H 0.596112    1.339703    0.792101    0.050      Uiso 1 1 calc R U . . .
C017 C 0.1386(3)   0.6391(9)   0.49877(15) 0.0472(13) Uani 1 1 d    . . . . .
H017 H 0.134748    0.753417    0.478454    0.057      Uiso 1 1 calc R U . . .
C018 C 0.6445(3)   0.7012(10)  0.49177(15) 0.0491(13) Uani 1 1 d    . . . . .
H018 H 0.642358    0.590653    0.470908    0.059      Uiso 1 1 calc R U . . .

loop_
_atom_site_aniso_label
_atom_site_aniso_U_11
_atom_site_aniso_U_22
_atom_site_aniso_U_33
_atom_site_aniso_U_23
_atom_site_aniso_U_13
_atom_site_aniso_U_12
P001 0.0201(4)  0.0273(5)  0.0276(6)  0.0001(5)   -0.0004(4)  0.0005(4)
P002 0.0218(4)  0.0294(6)  0.0320(6)  -0.0006(5)  0.0017(4)   -0.0013(4)
O003 0.0258(13) 0.0258(15) 0.0346(16) -0.0032(13) 0.0019(12)  0.0014(11)
O004 0.0306(13) 0.0294(16) 0.0385(17) 0.0030(14)  0.0042(12)  -0.0011(12)
C005 0.0193(16) 0.026(2)   0.034(2)   -0.0009(19) -0.0008(16) 0.0042(15)
C006 0.0201(16) 0.028(2)   0.027(2)   -0.0029(18) -0.0022(15) 0.0014(16)
C007 0.0184(16) 0.029(2)   0.025(2)   0.0003(18)  -0.0013(15) 0.0022(15)
C008 0.0215(17) 0.032(2)   0.037(2)   0.002(2)    -0.0024(17) -0.0012(16)
C009 0.0215(16) 0.026(2)   0.023(2)   0.0018(18)  0.0013(15)  0.0002(15)
C00A 0.0209(17) 0.037(2)   0.028(2)   0.001(2)    0.0004(15)  -0.0052(16)
C00B 0.0306(19) 0.030(2)   0.031(2)   -0.001(2)   -0.0016(17) -0.0013(17)
C00C 0.0261(18) 0.029(2)   0.039(3)   -0.001(2)   0.0024(17)  0.0010(17)
C00D 0.0266(18) 0.032(2)   0.026(2)   -0.0035(19) -0.0014(16) 0.0019(17)
C00E 0.0242(18) 0.040(3)   0.028(2)   0.000(2)    0.0013(16)  0.0009(17)
C00F 0.0197(16) 0.032(2)   0.030(2)   -0.002(2)   -0.0015(15) 0.0058(16)
C00G 0.0224(17) 0.034(2)   0.030(2)   0.000(2)    -0.0044(16) 0.0046(16)
C00H 0.0227(18) 0.038(2)   0.042(3)   0.001(2)    0.0048(18)  0.0005(17)
C00I 0.0254(18) 0.037(3)   0.047(3)   -0.001(2)   -0.0068(18) 0.0065(18)
C00J 0.0292(19) 0.037(2)   0.036(2)   -0.005(2)   0.0014(18)  -0.0034(18)
C00K 0.0271(19) 0.030(2)   0.038(2)   0.003(2)    0.0023(17)  -0.0024(17)
C00L 0.0260(18) 0.036(2)   0.039(3)   -0.002(2)   -0.0044(17) 0.0012(17)
C00M 0.0263(18) 0.033(2)   0.028(2)   -0.003(2)   -0.0012(16) 0.0016(17)
C00N 0.0285(19) 0.035(2)   0.034(2)   0.000(2)    0.0001(17)  0.0013(17)
C00O 0.0288(19) 0.033(2)   0.047(3)   0.008(2)    0.0063(19)  -0.0027(18)
C00P 0.033(2)   0.050(3)   0.033(2)   -0.009(2)   -0.0118(18) 0.010(2)
C00Q 0.0230(18) 0.034(2)   0.043(3)   0.000(2)    -0.0002(17) -0.0020(17)
C00R 0.035(2)   0.035(2)   0.033(2)   -0.004(2)   -0.0042(18) -0.0007(19)
C00S 0.0259(18) 0.033(2)   0.034(2)   -0.001(2)   -0.0024(17) -0.0003(17)
C00T 0.039(2)   0.036(2)   0.032(2)   0.008(2)    -0.0044(19) 0.0006(19)
C00U 0.034(2)   0.047(3)   0.029(2)   0.005(2)    0.0007(18)  0.009(2)
C00V 0.0215(17) 0.040(2)   0.035(2)   -0.008(2)   -0.0003(17) -0.0004(17)
C00W 0.0213(18) 0.051(3)   0.045(3)   -0.015(3)   -0.0007(18) 0.0030(19)
C00X 0.0252(19) 0.039(3)   0.038(3)   -0.006(2)   -0.0036(18) 0.0032(17)
C00Y 0.038(2)   0.045(3)   0.042(3)   -0.005(2)   -0.007(2)   -0.003(2)
C00Z 0.034(2)   0.040(3)   0.039(3)   0.000(2)    -0.0048(19) 0.0013(19)
C010 0.040(2)   0.044(3)   0.046(3)   -0.009(2)   0.004(2)    0.002(2)
C011 0.044(2)   0.043(3)   0.048(3)   0.003(3)    -0.006(2)   0.000(2)
C012 0.0246(19) 0.047(3)   0.038(3)   0.013(2)    0.0013(18)  0.0072(19)
C013 0.032(2)   0.050(3)   0.039(3)   -0.005(2)   0.0071(19)  0.008(2)
C014 0.0263(19) 0.042(3)   0.057(3)   -0.002(2)   0.009(2)    -0.0082(19)
C015 0.039(2)   0.054(3)   0.038(3)   0.014(3)    -0.006(2)   -0.009(2)
C016 0.031(2)   0.051(3)   0.039(3)   -0.008(2)   -0.0036(19) 0.009(2)
C017 0.049(3)   0.053(3)   0.035(3)   0.008(2)    -0.005(2)   0.014(2)
C018 0.047(3)   0.059(3)   0.040(3)   -0.010(3)   0.001(2)    -0.009(2)

loop_
_geom_bond_atom_site_label_1
_geom_bond_atom_site_label_2
_geom_bond_distance
_geom_bond_site_symmetry_2
_geom_bond_publ_flag
P001 O003 1.490(3) . ?
P001 C006 1.808(3) . ?
P001 C009 1.775(4) . ?
P001 C00F 1.806(4) . ?
P002 O004 1.492(3) . ?
P002 C00A 1.808(4) . ?
P002 C00D 1.809(4) . ?
P002 C00M 1.778(4) . ?
C005 H005 0.9500   . ?
C005 C007 1.471(5) . ?
C005 C009 1.339(5) . ?
C006 C00C 1.389(6) . ?
C006 C00Q 1.390(5) . ?
C007 C00E 1.392(5) . ?
C007 C00N 1.400(6) . ?
C008 H008 0.9500   . ?
C008 C00G 1.464(6) . ?
C008 C00M 1.332(5) . ?
C009 H009 0.9500   . ?
C00A C00Z 1.396(6) . ?
C00A C010 1.387(6) . ?
C00B H00B 0.9500   . ?
C00B C00D 1.391(6) . ?
C00B C00L 1.382(5) . ?
C00C H00C 0.9500   . ?
C00C C00I 1.388(5) . ?
C00D C00K 1.397(6) . ?
C00E H00E 0.9500   . ?
C00E C00U 1.393(6) . ?
C00F C00R 1.401(6) . ?
C00F C00T 1.386(6) . ?
C00G C00H 1.390(6) . ?
C00G C00S 1.392(6) . ?
C00H H00H 0.9500   . ?
C00H C013 1.386(6) . ?
C00I H00I 0.9500   . ?
C00I C00W 1.382(6) . ?
C00J H00J 0.9500   . ?
C00J C00K 1.393(5) . ?
C00J C00V 1.385(6) . ?
C00K H00K 0.9500   . ?
C00L H00L 0.9500   . ?
C00L C00V 1.382(6) . ?
C00M H00M 0.9500   . ?
C00N H00N 0.9500   . ?
C00N C00O 1.391(6) . ?
C00O H00O 0.9500   . ?
C00O C012 1.373(6) . ?
C00P H00P 0.9500   . ?
C00P C00Y 1.371(7) . ?
C00P C017 1.377(7) . ?
C00Q H00Q 0.9500   . ?
C00Q C014 1.389(5) . ?
C00R H00R 0.9500   . ?
C00R C00Y 1.394(6) . ?
C00S H00S 0.9500   . ?
C00S C00X 1.387(6) . ?
C00T H00T 0.9500   . ?
C00T C017 1.390(6) . ?
C00U H00U 0.9500   . ?
C00U C012 1.395(6) . ?
C00V H00V 0.9500   . ?
C00W H00W 0.9500   . ?
C00W C014 1.378(6) . ?
C00X H00X 0.9500   . ?
C00X C016 1.385(6) . ?
C00Y H00Y 0.9500   . ?
C00Z H00Z 0.9500   . ?
C00Z C011 1.381(6) . ?
C010 H010 0.9500   . ?
C010 C018 1.390(7) . ?
C011 H011 0.9500   . ?
C011 C015 1.388(7) . ?
C012 H012 0.9500   . ?
C013 H013 0.9500   . ?
C013 C016 1.382(7) . ?
C014 H014 0.9500   . ?
C015 H015 0.9500   . ?
C015 C018 1.379(7) . ?
C016 H016 0.9500   . ?
C017 H017 0.9500   . ?
C018 H018 0.9500   . ?

loop_
_geom_angle_atom_site_label_1
_geom_angle_atom_site_label_2
_geom_angle_atom_site_label_3
_geom_angle
_geom_angle_site_symmetry_1
_geom_angle_site_symmetry_3
_geom_angle_publ_flag
O003 P001 C006 111.90(17) . . ?
O003 P001 C009 114.92(18) . . ?
O003 P001 C00F 110.85(18) . . ?
C009 P001 C006 105.99(18) . . ?
C009 P001 C00F 105.99(18) . . ?
C00F P001 C006 106.66(17) . . ?
O004 P002 C00A 112.69(18) . . ?
O004 P002 C00D 111.54(17) . . ?
O004 P002 C00M 114.45(19) . . ?
C00A P002 C00D 106.01(18) . . ?
C00M P002 C00A 106.54(19) . . ?
C00M P002 C00D 104.95(18) . . ?
C007 C005 H005 117.3      . . ?
C009 C005 H005 117.3      . . ?
C009 C005 C007 125.5(4)   . . ?
C00C C006 P001 122.7(3)   . . ?
C00C C006 C00Q 119.2(3)   . . ?
C00Q C006 P001 118.0(3)   . . ?
C00E C007 C005 120.0(4)   . . ?
C00E C007 C00N 119.2(4)   . . ?
C00N C007 C005 120.8(4)   . . ?
C00G C008 H008 116.1      . . ?
C00M C008 H008 116.1      . . ?
C00M C008 C00G 127.9(4)   . . ?
P001 C009 H009 119.9      . . ?
C005 C009 P001 120.2(3)   . . ?
C005 C009 H009 119.9      . . ?
C00Z C00A P002 123.2(3)   . . ?
C010 C00A P002 117.2(3)   . . ?
C010 C00A C00Z 119.6(4)   . . ?
C00D C00B H00B 119.9      . . ?
C00L C00B H00B 119.9      . . ?
C00L C00B C00D 120.2(4)   . . ?
C006 C00C H00C 120.1      . . ?
C00I C00C C006 119.9(4)   . . ?
C00I C00C H00C 120.1      . . ?
C00B C00D P002 118.7(3)   . . ?
C00B C00D C00K 119.4(3)   . . ?
C00K C00D P002 121.9(3)   . . ?
C007 C00E H00E 119.7      . . ?
C007 C00E C00U 120.5(4)   . . ?
C00U C00E H00E 119.7      . . ?
C00R C00F P001 123.2(3)   . . ?
C00T C00F P001 117.9(3)   . . ?
C00T C00F C00R 118.8(4)   . . ?
C00H C00G C008 119.1(4)   . . ?
C00H C00G C00S 118.5(4)   . . ?
C00S C00G C008 122.2(4)   . . ?
C00G C00H H00H 119.6      . . ?
C013 C00H C00G 120.8(4)   . . ?
C013 C00H H00H 119.6      . . ?
C00C C00I H00I 119.6      . . ?
C00W C00I C00C 120.8(4)   . . ?
C00W C00I H00I 119.6      . . ?
C00K C00J H00J 120.2      . . ?
C00V C00J H00J 120.2      . . ?
C00V C00J C00K 119.6(4)   . . ?
C00D C00K H00K 119.9      . . ?
C00J C00K C00D 120.2(4)   . . ?
C00J C00K H00K 119.9      . . ?
C00B C00L H00L 119.9      . . ?
C00B C00L C00V 120.3(4)   . . ?
C00V C00L H00L 119.9      . . ?
P002 C00M H00M 119.6      . . ?
C008 C00M P002 120.9(3)   . . ?
C008 C00M H00M 119.6      . . ?
C007 C00N H00N 120.1      . . ?
C00O C00N C007 119.8(4)   . . ?
C00O C00N H00N 120.1      . . ?
C00N C00O H00O 119.6      . . ?
C012 C00O C00N 120.9(4)   . . ?
C012 C00O H00O 119.6      . . ?
C00Y C00P H00P 120.3      . . ?
C00Y C00P C017 119.4(4)   . . ?
C017 C00P H00P 120.3      . . ?
C006 C00Q H00Q 119.8      . . ?
C014 C00Q C006 120.4(4)   . . ?
C014 C00Q H00Q 119.8      . . ?
C00F C00R H00R 120.2      . . ?
C00Y C00R C00F 119.6(4)   . . ?
C00Y C00R H00R 120.2      . . ?
C00G C00S H00S 119.6      . . ?
C00X C00S C00G 120.9(4)   . . ?
C00X C00S H00S 119.6      . . ?
C00F C00T H00T 119.8      . . ?
C00F C00T C017 120.4(4)   . . ?
C017 C00T H00T 119.8      . . ?
C00E C00U H00U 120.1      . . ?
C00E C00U C012 119.7(4)   . . ?
C012 C00U H00U 120.1      . . ?
C00J C00V H00V 119.8      . . ?
C00L C00V C00J 120.4(4)   . . ?
C00L C00V H00V 119.8      . . ?
C00I C00W H00W 120.3      . . ?
C014 C00W C00I 119.5(4)   . . ?
C014 C00W H00W 120.3      . . ?
C00S C00X H00X 120.1      . . ?
C016 C00X C00S 119.8(4)   . . ?
C016 C00X H00X 120.1      . . ?
C00P C00Y C00R 121.0(4)   . . ?
C00P C00Y H00Y 119.5      . . ?
C00R C00Y H00Y 119.5      . . ?
C00A C00Z H00Z 120.0      . . ?
C011 C00Z C00A 120.0(4)   . . ?
C011 C00Z H00Z 120.0      . . ?
C00A C010 H010 120.0      . . ?
C00A C010 C018 120.0(5)   . . ?
C018 C010 H010 120.0      . . ?
C00Z C011 H011 119.9      . . ?
C00Z C011 C015 120.2(5)   . . ?
C015 C011 H011 119.9      . . ?
C00O C012 C00U 119.9(4)   . . ?
C00O C012 H012 120.1      . . ?
C00U C012 H012 120.1      . . ?
C00H C013 H013 120.0      . . ?
C016 C013 C00H 120.0(4)   . . ?
C016 C013 H013 120.0      . . ?
C00Q C014 H014 119.9      . . ?
C00W C014 C00Q 120.3(4)   . . ?
C00W C014 H014 119.9      . . ?
C011 C015 H015 120.0      . . ?
C018 C015 C011 120.0(5)   . . ?
C018 C015 H015 120.0      . . ?
C00X C016 H016 120.0      . . ?
C013 C016 C00X 120.0(4)   . . ?
C013 C016 H016 120.0      . . ?
C00P C017 C00T 120.6(5)   . . ?
C00P C017 H017 119.7      . . ?
C00T C017 H017 119.7      . . ?
C010 C018 H018 119.9      . . ?
C015 C018 C010 120.1(5)   . . ?
C015 C018 H018 119.9      . . ?

loop_
_geom_torsion_atom_site_label_1
_geom_torsion_atom_site_label_2
_geom_torsion_atom_site_label_3
_geom_torsion_atom_site_label_4
_geom_torsion
_geom_torsion_site_symmetry_1
_geom_torsion_site_symmetry_2
_geom_torsion_site_symmetry_3
_geom_torsion_site_symmetry_4
_geom_torsion_publ_flag
P001 C006 C00C C00I -176.5(3) . . . . ?
P001 C006 C00Q C014 177.4(4)  . . . . ?
P001 C00F C00R C00Y 177.5(3)  . . . . ?
P001 C00F C00T C017 -178.3(3) . . . . ?
P002 C00A C00Z C011 -176.3(3) . . . . ?
P002 C00A C010 C018 176.5(3)  . . . . ?
P002 C00D C00K C00J -178.5(3) . . . . ?
O003 P001 C006 C00C 146.4(3)  . . . . ?
O003 P001 C006 C00Q -31.5(4)  . . . . ?
O003 P001 C009 C005 -9.8(4)   . . . . ?
O003 P001 C00F C00R -147.4(3) . . . . ?
O003 P001 C00F C00T 31.2(4)   . . . . ?
O004 P002 C00A C00Z 138.8(3)  . . . . ?
O004 P002 C00A C010 -39.4(4)  . . . . ?
O004 P002 C00D C00B -9.3(4)   . . . . ?
O004 P002 C00D C00K 170.4(3)  . . . . ?
O004 P002 C00M C008 -9.7(4)   . . . . ?
C005 C007 C00E C00U -179.5(3) . . . . ?
C005 C007 C00N C00O -179.7(3) . . . . ?
C006 P001 C009 C005 114.3(3)  . . . . ?
C006 P001 C00F C00R 90.5(4)   . . . . ?
C006 P001 C00F C00T -90.8(3)  . . . . ?
C006 C00C C00I C00W -0.7(7)   . . . . ?
C006 C00Q C014 C00W -0.8(7)   . . . . ?
C007 C005 C009 P001 178.8(3)  . . . . ?
C007 C00E C00U C012 -0.5(6)   . . . . ?
C007 C00N C00O C012 -1.1(6)   . . . . ?
C008 C00G C00H C013 174.5(4)  . . . . ?
C008 C00G C00S C00X -174.3(4) . . . . ?
C009 P001 C006 C00C 20.4(4)   . . . . ?
C009 P001 C006 C00Q -157.5(3) . . . . ?
C009 P001 C00F C00R -22.1(4)  . . . . ?
C009 P001 C00F C00T 156.5(3)  . . . . ?
C009 C005 C007 C00E 158.7(4)  . . . . ?
C009 C005 C007 C00N -21.2(5)  . . . . ?
C00A P002 C00D C00B -132.3(3) . . . . ?
C00A P002 C00D C00K 47.4(4)   . . . . ?
C00A P002 C00M C008 115.6(3)  . . . . ?
C00A C00Z C011 C015 -0.6(7)   . . . . ?
C00A C010 C018 C015 0.4(7)    . . . . ?
C00B C00D C00K C00J 1.2(6)    . . . . ?
C00B C00L C00V C00J 0.5(7)    . . . . ?
C00C C006 C00Q C014 -0.7(6)   . . . . ?
C00C C00I C00W C014 -0.8(7)   . . . . ?
C00D P002 C00A C00Z -99.0(4)  . . . . ?
C00D P002 C00A C010 82.9(3)   . . . . ?
C00D P002 C00M C008 -132.3(3) . . . . ?
C00D C00B C00L C00V -0.4(7)   . . . . ?
C00E C007 C00N C00O 0.4(5)    . . . . ?
C00E C00U C012 C00O -0.2(6)   . . . . ?
C00F P001 C006 C00C -92.2(4)  . . . . ?
C00F P001 C006 C00Q 89.8(4)   . . . . ?
C00F P001 C009 C005 -132.6(3) . . . . ?
C00F C00R C00Y C00P 0.8(7)    . . . . ?
C00F C00T C017 C00P 0.9(7)    . . . . ?
C00G C008 C00M P002 175.5(3)  . . . . ?
C00G C00H C013 C016 0.0(6)    . . . . ?
C00G C00S C00X C016 -0.1(6)   . . . . ?
C00H C00G C00S C00X 1.3(6)    . . . . ?
C00H C013 C016 C00X 1.3(6)    . . . . ?
C00I C00W C014 C00Q 1.6(7)    . . . . ?
C00K C00J C00V C00L 0.3(7)    . . . . ?
C00L C00B C00D P002 179.2(3)  . . . . ?
C00L C00B C00D C00K -0.4(6)   . . . . ?
C00M P002 C00A C00Z 12.4(4)   . . . . ?
C00M P002 C00A C010 -165.7(3) . . . . ?
C00M P002 C00D C00B 115.2(3)  . . . . ?
C00M P002 C00D C00K -65.1(4)  . . . . ?
C00M C008 C00G C00H 174.3(4)  . . . . ?
C00M C008 C00G C00S -10.2(6)  . . . . ?
C00N C007 C00E C00U 0.4(6)    . . . . ?
C00N C00O C012 C00U 1.0(6)    . . . . ?
C00Q C006 C00C C00I 1.4(6)    . . . . ?
C00R C00F C00T C017 0.4(6)    . . . . ?
C00S C00G C00H C013 -1.3(6)   . . . . ?
C00S C00X C016 C013 -1.2(6)   . . . . ?
C00T C00F C00R C00Y -1.2(6)   . . . . ?
C00V C00J C00K C00D -1.1(6)   . . . . ?
C00Y C00P C017 C00T -1.3(7)   . . . . ?
C00Z C00A C010 C018 -1.7(6)   . . . . ?
C00Z C011 C015 C018 -0.6(7)   . . . . ?
C010 C00A C00Z C011 1.8(6)    . . . . ?
C011 C015 C018 C010 0.7(7)    . . . . ?
C017 C00P C00Y C00R 0.5(7)    . . . . ?

_olex2_submission_special_instructions 'No special instructions were received'
_diffrn_ambient_temperature_device 'Oxford Cryostream 800'
_shelx_res_file
;
TITL aca_pcrx1209_pcrb1051_a.res in P2(1)/n
    aca_pcrx1209_pcrb1051.res
    created by SHELXL-2019/3 at 12:58:11 on 20-Aug-2025
REM Old TITL ACA_PCRX1209_PCRB1051 in P2(1)/n
REM SHELXT solution in P2(1)/n: R1 0.162, Rweak 0.022, Alpha 0.046
REM <I/s> 0.432 for 628 systematic absences, Orientation as input
REM Formula found by SHELXT: C40 O2 P2
CELL 1.54178 16.4599 5.8055 33.8351 90 99.688 90
ZERR 8 0.0007 0.0002 0.0013 0 0.003 0
LATT 1
SYMM 0.5-X,0.5+Y,0.5-Z
SFAC C H O P
UNIT 160 136 8 8

L.S. 12
PLAN  4
TEMP -173.15
CONF
BOND
list 4
fmap 2
MORE -1
BOND $H
ACTA
OMIT -4 2 11
REM <olex2.extras>
REM <HklSrc "%.\\ACA_PCRX1209_PCRB1051.hkl">
REM </olex2.extras>

WGHT    0.062100    4.002700
FVAR       0.25797
P001  4    0.246643    0.592108    0.615323    11.00000    0.02007    0.02727 =
         0.02757    0.00011   -0.00042    0.00048
P002  4    0.740870    0.726743    0.609816    11.00000    0.02177    0.02942 =
         0.03200   -0.00062    0.00166   -0.00126
O003  3    0.238473    0.842324    0.623678    11.00000    0.02579    0.02582 =
         0.03464   -0.00318    0.00192    0.00140
O004  3    0.723744    0.482621    0.619501    11.00000    0.03057    0.02941 =
         0.03848    0.00300    0.00423   -0.00109
C005  1    0.188801    0.488459    0.683531    11.00000    0.01926    0.02611 =
         0.03357   -0.00092   -0.00082    0.00422
AFIX  43
H005  2    0.195623    0.649232    0.688171    11.00000   -1.20000
AFIX   0
C006  1    0.352697    0.510507    0.615391    11.00000    0.02011    0.02771 =
         0.02741   -0.00295   -0.00216    0.00135
C007  1    0.156139    0.352585    0.714028    11.00000    0.01839    0.02930 =
         0.02484    0.00027   -0.00132    0.00224

C008  1    0.668262    0.870177    0.671828    11.00000    0.02146    0.03230 =
         0.03702    0.00209   -0.00237   -0.00117
AFIX  43
H008  2    0.649957    0.714770    0.670836    11.00000   -1.20000
AFIX   0

C009  1    0.209726    0.404612    0.649781    11.00000    0.02146    0.02617 =
         0.02329    0.00180    0.00126    0.00015
AFIX  43
H009  2    0.204808    0.244313    0.644252    11.00000   -1.20000
AFIX   0

C00A  1    0.689611    0.811656    0.560480    11.00000    0.02087    0.03695 =
         0.02826    0.00075    0.00040   -0.00519
C00B  1    0.905027    0.601219    0.624921    11.00000    0.03063    0.03002 =
         0.03126   -0.00052   -0.00160   -0.00129
AFIX  43
H00B  2    0.885432    0.461603    0.634549    11.00000   -1.20000
AFIX   0

C00C  1    0.383965    0.296389    0.628503    11.00000    0.02607    0.02892 =
         0.03868   -0.00147    0.00236    0.00099
AFIX  43
H00C  2    0.348574    0.182683    0.636545    11.00000   -1.20000
AFIX   0

C00D  1    0.849664    0.774762    0.610423    11.00000    0.02659    0.03193 =
         0.02586   -0.00350   -0.00137    0.00187
C00E  1    0.162095    0.436651    0.752945    11.00000    0.02416    0.04026 =
         0.02751   -0.00038    0.00132    0.00091
AFIX  43
H00E  2    0.186882    0.582407    0.759621    11.00000   -1.20000
AFIX   0
C00F  1    0.190207    0.518274    0.566462    11.00000    0.01965    0.03196 =
         0.02991   -0.00228   -0.00152    0.00582

C00G  1    0.644525    1.012412    0.703765    11.00000    0.02238    0.03411 =
         0.03028    0.00038   -0.00441    0.00456
C00H  1    0.591789    0.921171    0.727793    11.00000    0.02266    0.03826 =
         0.04224    0.00089    0.00480    0.00051
AFIX  43
H00H  2    0.567991    0.773558    0.721769    11.00000   -1.20000
AFIX   0

C00I  1    0.467055    0.248958    0.629828    11.00000    0.02542    0.03689 =
         0.04721   -0.00135   -0.00681    0.00654
AFIX  43
H00I  2    0.488337    0.102947    0.639089    11.00000   -1.20000
AFIX   0

C00J  1    0.963304    1.008305    0.596658    11.00000    0.02916    0.03664 =
         0.03606   -0.00466    0.00138   -0.00344
AFIX  43
H00J  2    0.983356    1.146726    0.586820    11.00000   -1.20000
AFIX   0
C00K  1    0.879281    0.979847    0.596599    11.00000    0.02708    0.03015 =
         0.03757    0.00289    0.00234   -0.00237
AFIX  43
H00K  2    0.841985    1.100312    0.587125    11.00000   -1.20000
AFIX   0
C00L  1    0.988459    0.631420    0.625351    11.00000    0.02599    0.03591 =
         0.03947   -0.00194   -0.00440    0.00116
AFIX  43
H00L  2    1.026051    0.512815    0.635445    11.00000   -1.20000
AFIX   0
C00M  1    0.712388    0.932177    0.644006    11.00000    0.02635    0.03267 =
         0.02824   -0.00348   -0.00115    0.00156
AFIX  43
H00M  2    0.728875    1.088246    0.642400    11.00000   -1.20000
AFIX   0

C00N  1    0.119025    0.138278    0.704501    11.00000    0.02851    0.03514 =
         0.03395    0.00026    0.00010    0.00130
AFIX  43
H00N  2    0.114861    0.078323    0.678112    11.00000   -1.20000
AFIX   0
C00O  1    0.088252    0.013365    0.733819    11.00000    0.02879    0.03279 =
         0.04725    0.00764    0.00632   -0.00267
AFIX  43
H00O  2    0.062208   -0.130771    0.727133    11.00000   -1.20000
AFIX   0
C00P  1    0.099951    0.429999    0.490423    11.00000    0.03277    0.04986 =
         0.03294   -0.00905   -0.01175    0.00981
AFIX  43
H00P  2    0.068665    0.401059    0.464654    11.00000   -1.20000
AFIX   0
C00Q  1    0.405079    0.672748    0.602906    11.00000    0.02299    0.03393 =
         0.04319    0.00036   -0.00017   -0.00195
AFIX  43
H00Q  2    0.384114    0.819017    0.593614    11.00000   -1.20000
AFIX   0
C00R  1    0.152219    0.304203    0.557659    11.00000    0.03501    0.03488 =
         0.03293   -0.00354   -0.00424   -0.00067
AFIX  43
H00R  2    0.157221    0.187003    0.577515    11.00000   -1.20000
AFIX   0

C00S  1    0.677269    1.230969    0.712740    11.00000    0.02592    0.03333 =
         0.03395   -0.00072   -0.00240   -0.00033
AFIX  43
H00S  2    0.712498    1.297195    0.696290    11.00000   -1.20000
AFIX   0

C00T  1    0.183083    0.684326    0.536639    11.00000    0.03919    0.03641 =
         0.03226    0.00832   -0.00440    0.00058
AFIX  43
H00T  2    0.208795    0.830018    0.542121    11.00000   -1.20000
AFIX   0
C00U  1    0.131983    0.308659    0.782170    11.00000    0.03430    0.04725 =
         0.02854    0.00548    0.00072    0.00883
AFIX  43
H00U  2    0.136618    0.366315    0.808732    11.00000   -1.20000
AFIX   0

C00V  1    1.017453    0.833411    0.611160    11.00000    0.02151    0.04037 =
         0.03524   -0.00830   -0.00029   -0.00042
AFIX  43
H00V  2    1.074844    0.852405    0.611353    11.00000   -1.20000
AFIX   0

C00W  1    0.519169    0.411691    0.617829    11.00000    0.02128    0.05086 =
         0.04509   -0.01455   -0.00075    0.00297
AFIX  43
H00W  2    0.576089    0.378632    0.619150    11.00000   -1.20000
AFIX   0

C00X  1    0.659163    1.353357    0.745370    11.00000    0.02524    0.03941 =
         0.03803   -0.00610   -0.00361    0.00318
AFIX  43
H00X  2    0.681930    1.502332    0.751204    11.00000   -1.20000
AFIX   0

C00Y  1    0.107039    0.264037    0.519610    11.00000    0.03754    0.04468 =
         0.04191   -0.00501   -0.00661   -0.00295
AFIX  43
H00Y  2    0.080747    0.119372    0.513817    11.00000   -1.20000
AFIX   0

C00Z  1    0.651522    1.025335    0.552417    11.00000    0.03384    0.04026 =
         0.03885   -0.00034   -0.00482    0.00132
AFIX  43
H00Z  2    0.654516    1.137619    0.573036    11.00000   -1.20000
AFIX   0
C010  1    0.686845    0.651196    0.529897    11.00000    0.03952    0.04353 =
         0.04579   -0.00861    0.00392    0.00228
AFIX  43
H010  2    0.713903    0.507075    0.535023    11.00000   -1.20000
AFIX   0
C011  1    0.609492    1.073437    0.514464    11.00000    0.04356    0.04265 =
         0.04755    0.00265   -0.00571   -0.00022
AFIX  43
H011  2    0.583122    1.218332    0.509087    11.00000   -1.20000
AFIX   0

C012  1    0.095007    0.095549    0.772273    11.00000    0.02462    0.04711 =
         0.03820    0.01303    0.00134    0.00725
AFIX  43
H012  2    0.074525    0.007383    0.792114    11.00000   -1.20000
AFIX   0

C013  1    0.573506    1.042833    0.760416    11.00000    0.03219    0.04957 =
         0.03884   -0.00512    0.00712    0.00759
AFIX  43
H013  2    0.537382    0.978507    0.776601    11.00000   -1.20000
AFIX   0

C014  1    0.487898    0.622321    0.603932    11.00000    0.02627    0.04156 =
         0.05737   -0.00211    0.00937   -0.00818
AFIX  43
H014  2    0.523134    0.733459    0.595018    11.00000   -1.20000
AFIX   0

C015  1    0.605650    0.910800    0.484151    11.00000    0.03902    0.05416 =
         0.03785    0.01373   -0.00636   -0.00905
AFIX  43
H015  2    0.576230    0.943899    0.458141    11.00000   -1.20000
AFIX   0
C016  1    0.607786    1.257657    0.769418    11.00000    0.03053    0.05124 =
         0.03918   -0.00795   -0.00365    0.00860
AFIX  43
H016  2    0.596112    1.339703    0.792101    11.00000   -1.20000
AFIX   0

C017  1    0.138569    0.639075    0.498769    11.00000    0.04902    0.05296 =
         0.03544    0.00829   -0.00497    0.01384
AFIX  43
H017  2    0.134748    0.753417    0.478454    11.00000   -1.20000
AFIX   0

C018  1    0.644519    0.701155    0.491768    11.00000    0.04662    0.05888 =
         0.03978   -0.01014    0.00113   -0.00897
AFIX  43
H018  2    0.642358    0.590653    0.470908    11.00000   -1.20000
AFIX   0
HKLF 4


REM  aca_pcrx1209_pcrb1051_a.res in P2(1)/n
REM wR2 = 0.1846, GooF = S = 1.049, Restrained GooF = 1.049 for all data
REM R1 = 0.0749 for 3784 Fo > 4sig(Fo) and 0.1238 for all 5973 data
REM 397 parameters refined using 0 restraints

END

WGHT      0.0609      4.0689

REM Highest difference peak  0.456,  deepest hole -0.540,  1-sigma level  0.078
Q1    1   0.7447  1.0145  0.6108  11.00000  0.05    0.46
Q2    1   0.3025  0.5580  0.6126  11.00000  0.05    0.39
Q3    1   0.3020  0.8666  0.6192  11.00000  0.05    0.32
Q4    1   0.6227  0.7793  0.7838  11.00000  0.05    0.30
;
_shelx_res_checksum               19717
_shelx_hkl_file
;
   1   0   0    0.00    0.30
  -1   0   0   -3.20    1.50
  -1   0   0    1.90    1.60
   1   0   0   -2.20    2.60
   1   0   0   -0.40    0.40
   1   0   0    0.00    0.40
   2   0   0 1767.12  168.88
   2   0   0 1769.82  168.98
   2   0   0 1728.23  168.98
  -2   0   0 1781.02  169.08
  -2   0   0 1840.42  169.68
  -2   0   0 1848.02  170.68
   3   0   0    0.70    1.50
   3   0   0    0.00    1.50
   3   0   0    0.00    1.00
  -3   0   0   -0.40    1.90
  -3   0   0   -4.30    4.80
  -3   0   0   -2.10    5.40
   4   0   0 1149.69  116.59
  -4   0   0 1279.77  120.49
   4   0   0 1156.68  116.79
   4   0   0 1317.47  116.89
  -4   0   0 1279.07  118.09
  -4   0   0 1222.28  117.49
  -5   0   0    1.10    7.30
   5   0   0   -0.10    1.80
   5   0   0    1.10    2.10
   5   0   0    1.20    1.70
   6   0   0    0.00    2.30
   6   0   0    1.40    2.30
  -6   0   0   -1.90    7.20
   6   0   0    1.70    2.00
   7   0   0    1.20    2.30
   7   0   0   -0.60    3.00
  -7   0   0    0.00    8.00
   7   0   0    1.70    2.00
   8   0   0  916.11   84.89
   8   0   0  925.71   84.59
   8   0   0  829.52   84.89
   8   0   0  851.01   86.29
  -8   0   0  866.91   92.49
   9   0   0    1.70    2.90
   9   0   0   -0.30    3.60
   9   0   0    2.00    7.40
   9   0   0    0.90    2.70
  -9   0   0   11.90    9.70
  10   0   0    1.70    3.50
  10   0   0    7.80    4.20
  10   0   0   15.00    7.20
  10   0   0    4.20    3.40
 -10   0   0   15.90   12.60
 -10   0   0    4.60    3.00
  11   0   0   11.60    7.60
  11   0   0   -5.00    3.60
 -11   0   0    2.20    2.60
  11   0   0    3.10    3.60
 -11   0   0   -1.70   12.20
  11   0   0    3.70    7.30
  11   0   0    2.00    4.50
  12   0   0  353.46   34.40
  12   0   0  352.26   36.70
  12   0   0  325.47   34.90
  12   0   0  313.27   33.90
  12   0   0  300.77   33.20
 -12   0   0  314.77   31.70
  13   0   0   -4.20    6.30
  13   0   0    1.50    5.50
  13   0   0   -2.20    3.70
 -13   0   0    4.40   11.20
 -13   0   0   -1.00    3.10
  13   0   0    8.60    7.70
 -14   0   0  231.28   22.20
  14   0   0  195.98   24.20
  14   0   0  202.78   36.50
  14   0   0  218.08   25.30
  14   0   0  237.98   27.30
  14   0   0  214.58   23.40
  15   0   0   -4.20    5.20
  15   0   0   15.90   11.10
  15   0   0    5.00    7.30
 -15   0   0   -1.30    3.00
  15   0   0   -2.30    5.50
  15   0   0    4.80   14.50
  15   0   0    0.30    6.20
  16   0   0    1.10    5.00
  16   0   0   -3.00    4.90
 -16   0   0    4.80    2.90
  16   0   0   -1.80   10.50
  17   0   0   -0.60    4.00
 -17   0   0   -0.30    2.50
 -17   0   0   -1.00    4.90
  17   0   0   -0.80    8.70
  17   0   0    3.10    5.10
 -18   0   0   57.69    6.40
  18   0   0   58.39    8.10
  18   0   0   48.90    7.30
  18   0   0   35.20   11.00
  19   0   0    0.80    3.20
  19   0   0    0.40    3.10
  19   0   0   -2.70    5.90
   0  -1   0   -1.20    5.00
   0  -1   0    1.10    2.10
   0   1   0    1.70    5.50
   0   1   0   -0.50    4.30
   1  -1   0   74.09    9.00
   1  -1   0   70.39    8.90
  -1  -1   0   73.09   14.20
   1  -1   0   73.09    9.10
  -1   1   0   89.89   16.40
  -1   1   0   50.89   10.30
   1   1   0   81.89   11.90
   1   1   0   79.99   10.20
   1   1   0   70.19    9.90
   2  -1   0  464.25   45.80
   2  -1   0  491.05   46.00
  -2  -1   0  505.85   50.09
   2  -1   0  448.56   45.80
   2   1   0  505.15   46.40
  -2   1   0  462.75   48.30
   2   1   0  452.05   45.90
   2   1   0  471.85   45.80
  -2   1   0  461.95   51.09
   3  -1   0  986.20   93.49
   3  -1   0  965.20   93.39
  -3  -1   0 1051.59   97.39
   3  -1   0  939.61   93.29
   3   1   0 1036.40   93.59
  -3   1   0 1061.69   99.29
   3   1   0  972.60   93.09
  -3   1   0  900.91   95.29
   3   1   0  913.01   92.99
   4  -1   0  139.09   15.30
   4  -1   0  126.49   15.10
  -4  -1   0  147.89   20.10
   4  -1   0  133.49   15.00
  -4   1   0  143.59   18.90
  -4   1   0  138.09   20.60
   4   1   0  141.59   15.00
  -4   1   0  134.09   21.60
   4   1   0  146.09   14.50
   4   1   0  125.29   14.30
  -5  -1   0    7.20    8.60
   5  -1   0    2.00    3.40
   5  -1   0    3.70    3.40
   5  -1   0    5.30    3.60
   5   1   0    3.50    2.40
  -5   1   0   -1.90    9.60
  -5   1   0   -1.50    6.80
  -5   1   0    6.40    8.50
   5   1   0    7.10    3.30
   5   1   0    4.70    2.60
   6  -1   0  575.54   58.69
   6  -1   0  572.34   58.89
   6  -1   0  649.74   58.69
   6   1   0  562.14   57.69
   6   1   0  595.94   57.59
   6   1   0  645.54   58.39
  -6   1   0  617.14   65.39
  -6   1   0  668.83   62.39
  -6   1   0  534.25   61.59
   7  -1   0   -5.70    9.50
   7  -1   0    2.40    4.00
  -7  -1   0    0.10    9.10
   7  -1   0    2.40    3.90
   7  -1   0    8.90    3.70
  -7   1   0    6.70    8.60
  -7   1   0    2.50    6.40
   7   1   0    7.70    2.30
   7   1   0    7.30    3.10
   7   1   0    3.00    2.20
  -7   1   0   16.60    9.40
   8  -1   0   -0.20    3.40
   8  -1   0    0.00    3.90
   8  -1   0    3.80    4.00
   8  -1   0    6.30    7.90
  -8  -1   0    5.50   11.10
   8   1   0    2.60    2.80
  -8   1   0   -6.70    9.40
  -8   1   0   -8.30    7.90
   8   1   0    3.30    2.40
   8   1   0    3.90    2.30
   8   1   0    8.20    6.10
  -8   1   0   -0.30    8.00
   9  -1   0   41.30    7.60
   9  -1   0   39.40    8.20
   9  -1   0   52.99   10.60
  -9  -1   0   57.49    6.20
   9  -1   0   35.60    7.70
  -9  -1   0   23.10   12.70
  -9   1   0   39.20   15.30
   9   1   0   54.29    6.80
   9   1   0   60.59    8.80
   9   1   0   54.49    8.10
   9   1   0   47.30    7.40
 -10  -1   0   26.30    4.30
  10  -1   0   18.00    6.30
 -10  -1   0   14.30   12.60
  10  -1   0   18.00    5.80
  10  -1   0   21.10    6.40
  10  -1   0   29.30    8.90
  10   1   0   22.60    7.30
  10   1   0   23.40    5.00
 -10   1   0   15.60   12.50
  10   1   0   23.10    4.20
 -10   1   0   27.80    4.20
  10   1   0   25.20    5.10
  11  -1   0   39.00    9.50
  11  -1   0   36.60    8.40
  11  -1   0   56.29   12.60
 -11  -1   0   22.50   13.50
  11   1   0   47.20    8.10
  11   1   0   39.70    6.00
 -11   1   0   24.70   16.90
 -11   1   0   42.60    5.60
  11   1   0   27.40    6.60
  12  -1   0   21.20    8.90
 -12  -1   0   -2.10   10.10
  12  -1   0   14.40    7.50
 -12  -1   0   21.40    4.20
  12  -1   0   37.40   11.90
  12  -1   0   16.40    6.00
  12  -1   0    9.90    6.40
  12   1   0   30.40    6.50
  12   1   0   19.50    5.80
  12   1   0   24.30   14.80
  12   1   0   21.10    6.00
 -12   1   0   25.10    4.40
  12   1   0   28.90    7.10
  12   1   0   14.20    4.30
 -12   1   0   -8.60   13.50
  13  -1   0   -0.50    5.20
  13  -1   0    0.20    5.20
 -13  -1   0   -4.70    9.70
  13  -1   0   27.40   10.10
  13  -1   0    1.80    9.20
  13  -1   0    7.10    8.80
 -13  -1   0   -1.70    3.10
  13   1   0   -0.30    3.40
  13   1   0    3.10    4.90
  13   1   0   -2.00    4.90
 -13   1   0   -0.60    3.20
  13   1   0    6.00    6.90
 -13   1   0    3.00   14.10
  13   1   0    3.70    9.50
  13   1   0    2.30   11.40
  14  -1   0    3.20   10.10
  14  -1   0   14.10    8.70
 -14  -1   0   19.40    4.20
  14  -1   0    7.60    9.80
  14   1   0   -3.40    4.70
 -14   1   0    7.10    3.90
  14   1   0   11.60    4.90
  14   1   0    8.50   12.40
  14   1   0    9.40    9.50
  14   1   0   -2.20   12.40
  15  -1   0   -3.10   12.80
  15  -1   0  -16.40   11.00
  15  -1   0    2.70    7.90
  15  -1   0   -2.40    5.80
  15  -1   0   -2.60    7.70
 -15  -1   0    1.60    3.30
  15  -1   0  -11.90    6.90
  15   1   0    2.10    7.60
  15   1   0    2.40    5.00
 -15   1   0    8.60    3.50
  15   1   0    3.60    4.60
  15   1   0    4.70   12.20
  15   1   0    0.10    5.20
  16  -1   0   29.10    7.20
  16  -1   0   29.00    7.40
 -16  -1   0   18.40    3.90
  16  -1   0   11.00    9.10
  16  -1   0   30.30   11.90
  16   1   0   20.90    6.60
 -16   1   0   25.40    4.40
  16   1   0   26.80    6.60
  16   1   0   20.70   13.90
  16   1   0   27.90   11.40
  16   1   0   28.60    5.20
  17  -1   0    2.80    5.00
  17  -1   0   -1.40    4.80
 -17  -1   0    2.50    2.50
 -17  -1   0    0.60    7.60
  17  -1   0    3.70    9.90
  17   1   0   10.70   11.60
  17   1   0   -2.20    3.80
 -18  -1   0   60.79   10.40
  18  -1   0   64.29    9.00
 -18  -1   0   68.29    8.00
  18  -1   0   74.69    9.40
  18   1   0   79.29    8.30
  18   1   0   68.99    8.70
  18   1   0   62.49   13.60
  19  -1   0   12.70    3.30
  19  -1   0    7.70    3.20
  19  -1   0    0.40    3.60
  19   1   0    0.00    2.40
  19   1   0    6.00    3.00
   0  -2   0   20.40    4.20
   0   2   0   18.50    6.70
   0   2   0   18.60    6.50
   0   2   0   17.40    8.40
   1  -2   0   15.00    4.10
  -1   2   0   12.10    6.80
  -1   2   0   10.00    6.80
   1   2   0   15.20    6.00
   1   2   0   13.80    6.20
  -1   2   0   29.30   19.60
   1   2   0   10.70    7.50
  -1   2   0   13.10    8.90
   2  -2   0   13.80    4.70
   2  -2   0   20.30    4.80
   2  -2   0   18.60    5.30
   2   2   0   23.30    7.10
  -2   2   0   11.70    7.00
   2   2   0   18.60    5.80
  -2   2   0   31.90   14.70
  -2   2   0   10.40    9.40
   2   2   0   13.50    5.70
  -2   2   0   20.10    8.10
   3  -2   0    6.00    4.30
   3  -2   0    3.20    4.00
  -3  -2   0    6.80   10.80
   3  -2   0    6.20    3.80
  -3   2   0    2.50    8.60
  -3   2   0    8.20   16.80
  -3   2   0   -1.60    6.60
   3   2   0    9.30    4.60
   3   2   0    8.20    6.10
   3   2   0    2.20    4.10
  -3   2   0    3.20    7.00
   4  -2   0   -0.60    4.10
   4  -2   0    4.40    3.80
   4  -2   0    3.40    4.20
  -4   2   0   -3.50    7.00
   4   2   0   -1.70    4.40
   4   2   0    1.20    3.80
  -4   2   0   -7.60    8.80
  -4   2   0    3.60    1.60
   4   2   0    6.20    5.40
   5  -2   0   11.10    5.40
   5  -2   0   13.10    5.00
   5  -2   0   13.60    5.20
  -5   2   0   13.10   13.60
   5   2   0    8.10    4.10
   5   2   0    6.90    5.00
  -5   2   0   10.70    9.50
  -5   2   0    3.80    6.80
   6  -2   0   27.70    9.10
   6  -2   0   17.50    6.20
  -6  -2   0   20.80   12.80
   6  -2   0   27.00    6.90
  -6   2   0   27.70   19.30
   6   2   0   22.60    4.70
   6   2   0   26.60    5.70
  -6   2   0   27.50   11.70
   6   2   0   23.80    4.90
  -6   2   0   27.00    8.60
   7  -2   0   29.20    6.60
  -7  -2   0   13.60   12.20
   7  -2   0   25.80    7.10
   7  -2   0   21.10    6.60
   7  -2   0   22.20    9.10
   7   2   0   22.90    4.60
  -7   2   0   25.30   11.20
   7   2   0   22.80    4.90
   7   2   0   22.80    4.60
  -7   2   0   11.20   13.80
   7   2   0   17.60    5.60
  -7   2   0   25.30    2.90
  -7   2   0   18.60    7.80
  -8  -2   0   50.69   17.00
   8  -2   0   55.69   10.50
   8  -2   0   85.69   12.60
  -8  -2   0   67.49    7.50
   8  -2   0   57.79   14.50
   8  -2   0   56.89   10.50
   8  -2   0   67.19   11.10
   8   2   0   70.39    9.50
   8   2   0   79.19    8.90
  -8   2   0   71.99   21.00
  -8   2   0   77.49   14.70
   8   2   0   72.29    8.50
   8   2   0   49.10    9.30
   8   2   0   76.49   15.00
  -8   2   0   38.80   11.90
   9  -2   0   -0.40    5.60
  -9  -2   0    0.50   11.30
   9  -2   0   -5.40    7.20
   9  -2   0    4.50    5.60
   9  -2   0    4.90   11.60
   9  -2   0   -2.00    5.00
  -9  -2   0    0.10    2.20
  -9   2   0    7.70    9.90
  -9   2   0  -32.90   13.00
  -9   2   0   -1.80   16.00
   9   2   0   -4.80    4.70
   9   2   0    0.20    2.70
   9   2   0   -0.70    7.60
  -9   2   0    4.60    9.60
   9   2   0    4.60    2.60
   9   2   0    8.30    4.00
 -10  -2   0   37.90    5.20
  10  -2   0   42.70   14.10
 -10  -2   0   18.60   12.20
  10  -2   0   32.40    8.50
  10  -2   0   34.80    9.30
  10  -2   0   29.40    9.40
  10  -2   0   51.49   10.60
 -10   2   0   18.90   18.10
  10   2   0   28.80    7.40
  10   2   0   36.30    5.50
 -10   2   0   37.70   10.90
 -10   2   0   19.90   11.00
  10   2   0   48.40    7.30
  10   2   0   51.69   18.90
  10   2   0   37.30    6.70
  10   2   0   31.70    5.50
  11  -2   0    0.00    6.40
  11  -2   0   -0.50    7.90
 -11  -2   0   -6.60    9.50
  11  -2   0    4.50    5.70
  11  -2   0   -5.70    7.40
 -11  -2   0   -2.50    2.80
  11   2   0   -8.60    5.80
  11   2   0   -0.80    4.20
  11   2   0   -2.60    2.50
  11   2   0    0.90    3.30
  11   2   0   -4.50    4.30
  11   2   0    7.20   10.80
 -11   2   0   26.60   11.80
 -11   2   0  -25.00   17.60
 -12  -2   0    4.90    3.40
  12  -2   0   21.20   12.80
  12  -2   0   16.50    7.80
  12  -2   0   18.40   12.90
  12  -2   0    1.10    6.10
  12  -2   0    1.20    8.30
 -12  -2   0    3.80   10.90
  12   2   0    1.50    9.00
  12   2   0    7.60   11.60
  12   2   0    8.70    4.90
  12   2   0    6.70    3.60
 -12   2   0  -13.90   13.70
  12   2   0    7.00    4.90
 -12   2   0   -1.90   16.60
  13  -2   0   25.50   16.80
  13  -2   0   13.00    8.70
  13  -2   0   26.80   10.00
  13  -2   0   38.30   10.80
  13  -2   0   18.20    9.70
 -13  -2   0   26.70    4.70
  13   2   0   18.60    7.10
  13   2   0   14.80    4.70
  13   2   0   30.00    5.60
  13   2   0   68.29   15.50
  13   2   0   34.50    6.90
  14  -2   0   22.40   11.80
  14  -2   0   42.90   12.10
  14  -2   0   55.09   12.10
  14  -2   0   26.70    8.10
  14  -2   0   25.00    9.50
 -14  -2   0   40.00    5.70
  14   2   0   40.20   14.00
  14   2   0   39.50    6.70
  14   2   0   40.20    7.20
  14   2   0   19.90    8.30
  15  -2   0   30.90   16.00
  15  -2   0   15.90    6.70
 -15  -2   0   13.70    3.70
  15  -2   0   17.70   12.80
  15  -2   0   -5.80   15.70
  15  -2   0   39.00    9.70
  15  -2   0    5.90    9.60
  15   2   0   18.80   13.90
  15   2   0    1.60    5.80
  15   2   0    9.20    5.10
  15   2   0   32.40   10.90
  15   2   0   24.70    4.70
 -16  -2   0    9.70    3.20
  16  -2   0   24.60    7.60
  16  -2   0   14.50    5.60
 -16  -2   0   18.30   10.30
  16  -2   0    6.60    7.80
  16   2   0   34.50   11.50
  16   2   0   13.00    4.60
  17  -2   0   -0.30    6.40
 -17  -2   0   14.00    8.70
  17  -2   0   12.50    6.20
  17  -2   0    7.50    3.90
 -17  -2   0    4.20    2.80
  17   2   0    8.30    3.10
  17   2   0   16.00    4.30
 -18  -2   0   -0.50    6.40
 -18  -2   0    2.00    2.20
  18  -2   0    4.60    4.00
  18  -2   0   -2.10    2.70
  18  -2   0    0.00    3.80
  18   2   0    6.10    2.90
   0   3   0   -2.10    6.50
   0   3   0   -7.00    7.80
   0   3   0   -0.10    6.90
   0   3   0    0.70    2.10
   1   3   0   18.90    3.20
   1   3   0   11.30    7.10
  -1   3   0    8.60    7.80
  -1   3   0    7.40    8.40
  -1   3   0  -59.69   34.40
   1   3   0    9.40    7.20
  -1   3   0   14.80    2.90
  -1   3   0   14.40    9.40
   2  -3   0   40.70    7.40
   2   3   0   39.60    9.70
  -2   3   0   37.90   11.70
  -2   3   0   48.50    5.50
  -2   3   0   41.30   11.00
  -2   3   0   43.40   11.30
   2   3   0   49.70   11.30
   2   3   0   50.49    9.70
   2   3   0   52.29    5.90
   3  -3   0   -2.00    4.20
   3   3   0    0.80    2.20
   3   3   0    4.80    6.00
  -3   3   0   24.20   28.40
   3   3   0    1.60    6.80
  -3   3   0    4.20    2.00
  -3   3   0    0.70    7.80
  -3   3   0   -3.10    9.90
   3   3   0    1.40    4.90
  -3   3   0   -4.80    7.10
   4  -3   0   28.90    8.00
   4  -3   0   28.50    7.20
  -4   3   0   35.70   10.90
  -4   3   0   30.10   10.30
   4   3   0   46.50    5.40
   4   3   0   32.10    8.90
   4   3   0   40.60    8.10
  -4   3   0   23.70   29.30
  -4   3   0   26.30   12.90
   4   3   0   35.30    8.10
   5  -3   0  -13.90    6.20
   5  -3   0    4.90    5.40
   5  -3   0    0.90    4.70
  -5  -3   0   -3.40    7.00
   5  -3   0  -16.50   10.90
   5  -3   0   -3.40    6.20
  -5   3   0   -0.80    8.20
   5   3   0    1.10    4.70
   5   3   0   -1.30    2.40
   5   3   0    1.90    4.80
  -5   3   0   -0.40    1.80
   5   3   0   -1.40    8.90
  -5   3   0   -0.30   10.40
  -5   3   0    4.90   28.50
  -5   3   0   -1.00    8.70
   6  -3   0   -3.30    6.90
   6  -3   0    9.60   12.30
   6  -3   0   16.10    6.60
   6  -3   0   15.10    5.90
   6   3   0    9.90    5.50
  -6   3   0    0.40   10.70
  -6   3   0   16.20    2.60
   6   3   0   13.50    5.20
   6   3   0   21.20    6.40
  -6   3   0    5.90    9.10
  -6   3   0    5.80    9.90
   7  -3   0   11.10   11.90
   7  -3   0   -1.00    7.30
   7  -3   0   12.50    5.70
  -7  -3   0    3.60    2.50
   7  -3   0    2.40    5.70
   7  -3   0   -0.80    6.60
  -7   3   0   -1.20   23.10
   7   3   0    0.50    3.80
   7   3   0    7.20    4.20
  -7   3   0   13.50    9.70
  -7   3   0   -1.30    8.60
  -7   3   0    1.90    9.90
  -7   3   0    5.40    1.70
   7   3   0   10.20    3.50
  -8  -3   0    6.90    2.60
   8  -3   0   -0.90    5.80
   8  -3   0   -5.80    5.70
   8  -3   0  -15.70    7.60
   8  -3   0    0.30    6.80
   8   3   0    1.60    4.10
  -8   3   0   -7.10    9.90
   8   3   0   -1.90    4.60
  -8   3   0  -27.90   25.70
   8   3   0   -2.10    3.10
   8   3   0   -5.30    8.70
  -8   3   0   -0.20   10.00
  -8   3   0    3.10    1.60
  -9  -3   0   13.60    3.00
   9  -3   0    8.00    6.70
   9  -3   0    4.60    7.20
   9  -3   0    9.10   12.90
   9  -3   0   13.20   13.80
   9  -3   0    8.10    6.70
  -9   3   0  -12.90   27.20
   9   3   0   11.00    3.50
   9   3   0   -0.90    7.50
  -9   3   0   -3.00   10.60
   9   3   0   16.10    4.40
  -9   3   0    4.10    1.90
   9   3   0   14.00    4.20
   9   3   0    3.70    3.90
  -9   3   0   17.60   11.00
  10  -3   0   13.10   12.50
  10  -3   0   37.50    9.10
  10  -3   0   29.20    8.90
  10  -3   0   35.50   10.20
 -10  -3   0   43.40    5.40
  10  -3   0    8.80   10.90
 -10   3   0   24.40   13.10
  10   3   0   28.30    5.40
 -10   3   0   11.10   29.30
  10   3   0   32.40    6.20
  10   3   0   23.90    5.30
 -10   3   0   11.00   10.80
  10   3   0   30.40    6.10
  11  -3   0    2.50   12.20
  11  -3   0   13.40    8.50
  11  -3   0    2.90   10.50
  11  -3   0    8.40    7.10
  11  -3   0  -32.40   12.70
 -11  -3   0    5.80    2.90
 -11   3   0    8.70   14.40
  11   3   0    4.80    4.10
  11   3   0   -7.40    3.70
  11   3   0   -1.40    3.90
 -12  -3   0   -6.40    9.70
  12  -3   0   -9.10    7.80
  12  -3   0   -4.80   11.80
 -12  -3   0    0.20    2.80
  12  -3   0    0.80   10.10
  12  -3   0  -26.80   17.50
  12   3   0   -2.20    3.40
 -12   3   0   -3.70   20.00
  12   3   0   -3.80    4.10
  12   3   0   -5.50    5.20
  12   3   0    0.50    3.70
  13  -3   0    0.00    5.20
  13  -3   0   -1.70    7.50
  13  -3   0    0.90   10.30
 -13  -3   0    1.80    3.10
 -13  -3   0   -6.90   10.00
  13  -3   0    3.60    8.90
  13  -3   0  -20.50    8.60
  13   3   0   -5.70    6.50
  13   3   0    5.60    4.10
  13   3   0    3.50    4.40
  13   3   0    3.30    3.90
  14  -3   0   37.70   10.30
  14  -3   0   53.89   14.20
 -14  -3   0   18.40   11.80
 -14  -3   0   21.70    3.90
  14  -3   0   17.60    5.40
  14  -3   0    2.40    7.50
  14   3   0   20.60    5.20
  14   3   0   22.60    5.30
 -15  -3   0    1.10    2.60
  15  -3   0   -0.90    4.40
 -15  -3   0    0.40    9.00
  15  -3   0    4.00    3.50
  15  -3   0    1.60    7.60
  15   3   0   -4.40    3.20
  15   3   0   -1.60    3.00
  16  -3   0    5.40    3.60
 -16  -3   0    3.20   10.30
  16  -3   0    1.20    5.90
 -16  -3   0    3.40    2.40
  16   3   0    2.20    2.90
  17  -3   0    1.20    4.30
  17  -3   0   -0.20    3.90
 -17  -3   0    3.60    6.60
  17   3   0    6.30    2.60
   0  -4   0   25.50   11.10
   0   4   0  -10.70   10.90
   0   4   0   20.70    4.60
   0   4   0   10.80    3.10
   0   4   0    6.10    9.30
   1  -4   0  156.68   24.00
  -1  -4   0   98.59   17.20
   1   4   0  108.29   12.40
   1   4   0  126.29   20.50
  -1   4   0  117.59   11.90
  -1   4   0  110.19   19.10
   1   4   0   94.19   19.20
  -1   4   0  113.09   20.80
   1   4   0  117.69   12.00
  -1   4   0  148.89   21.30
  -1   4   0  108.09   12.40
  -2  -4   0   13.30    9.30
   2  -4   0   21.50   14.90
   2   4   0   23.10    9.60
   2   4   0   23.90    5.00
  -2   4   0   14.00    9.90
  -2   4   0   20.80    4.60
  -2   4   0   21.20    3.70
   2   4   0   30.60    4.30
   2   4   0   15.30    8.00
  -2   4   0   22.50   12.60
   2   4   0   11.10   10.70
  -2   4   0   15.80    8.50
   3  -4   0   63.29   15.70
  -3  -4   0  100.99   15.40
   3   4   0   76.49    9.60
   3   4   0   92.59    9.00
   3   4   0   87.09   17.10
  -3   4   0   79.39    8.50
   3   4   0   72.89   13.30
  -3   4   0   65.89   15.40
  -3   4   0   85.29   18.60
  -3   4   0   81.29   23.30
  -3   4   0   70.29    9.10
   3   4   0   68.09   12.80
  -4  -4   0   19.30    9.10
   4  -4   0   21.70   12.80
  -4   4   0   10.70   10.50
  -4   4   0   22.20    4.10
  -4   4   0   19.70    3.20
   4   4   0   12.50    7.40
   4   4   0   13.50    7.20
  -4   4   0    3.70    9.80
  -4   4   0   11.30   12.60
   4   4   0    8.20   12.30
   4   4   0   12.30    3.80
   4   4   0   29.20    5.20
   5  -4   0  106.09   19.30
   5  -4   0  152.08   17.00
  -5  -4   0  119.49   17.20
   5   4   0  127.19   12.90
  -5   4   0  115.89   12.20
  -5   4   0   80.29   19.30
  -5   4   0   94.09   21.50
   5   4   0  150.98   18.60
   5   4   0  112.19   19.50
  -5   4   0   96.59   18.50
   5   4   0  152.48   18.40
   5   4   0  119.19   13.20
   6  -4   0    6.60   13.70
  -6  -4   0    2.80    8.40
   6  -4   0   10.50    6.30
   6   4   0  -34.00   15.10
  -6   4   0   10.00   11.20
  -6   4   0    0.60   12.00
  -6   4   0    0.60    2.00
   6   4   0    6.20    6.70
  -6   4   0    5.50   10.80
   6   4   0    7.50    5.50
   6   4   0    6.50    3.20
   7  -4   0  144.59   18.70
   7  -4   0   85.99   18.70
  -7  -4   0  110.39   16.70
   7   4   0   82.59   18.90
   7   4   0  101.99   12.10
   7   4   0  141.49   16.70
  -7   4   0  110.59   21.00
   7   4   0  136.19   17.40
  -7   4   0  108.69   11.20
  -7   4   0  110.19   20.90
   8  -4   0   13.30   13.20
  -8  -4   0    9.00   10.10
   8  -4   0    3.40    7.90
  -8  -4   0    6.50    2.60
  -8   4   0    9.90   11.80
   8   4   0    2.90    5.60
   8   4   0   11.20    3.70
   8   4   0    3.80    3.90
   8   4   0   -0.60    5.30
  -8   4   0   12.00    2.40
  -9  -4   0  126.89   12.40
   9  -4   0  100.79   18.90
  -9  -4   0  118.29   17.80
   9  -4   0  106.49   19.80
   9   4   0  116.49   13.10
   9   4   0  107.29   12.90
   9   4   0  160.08   21.40
  -9   4   0  138.19   24.30
  10  -4   0   -1.10    4.30
  10  -4   0    4.60    8.10
 -10  -4   0   17.40    9.90
  10  -4   0   17.20   12.90
 -10  -4   0   13.60    3.30
 -10   4   0    0.50   13.20
  10   4   0    8.10    4.40
 -10   4   0   -9.50   15.60
  10   4   0   17.80    5.10
  10   4   0   15.10    4.10
 -11  -4   0    6.20    9.80
  11  -4   0   -5.20   11.90
  11  -4   0   18.40   10.10
 -11  -4   0    7.00    3.10
  11  -4   0    3.50    3.90
  11   4   0   -3.10    3.70
 -11   4   0   16.20   20.10
  11   4   0    9.30    3.60
  11   4   0   -4.90    5.50
 -12  -4   0   29.50    4.30
  12  -4   0   48.10   11.70
 -12  -4   0   31.30   11.40
  12   4   0   24.30    5.60
 -13  -4   0   14.20    9.60
  13  -4   0   14.90    9.10
  13   4   0   20.10    4.10
  14  -4   0    3.20    7.00
 -14  -4   0   -6.20    7.90
  14  -4   0   -2.40    4.80
  14   4   0   -0.40    2.30
 -15  -4   0    3.90    7.20
  15  -4   0    9.00    5.50
  15   4   0    6.60    2.60
  16  -4   0    1.30    3.60
 -16  -4   0    4.60    6.50
  16   4   0   -0.90    1.60
   0  -5   0   10.00   15.80
   0   5   0   -1.20    3.90
   0   5   0   -5.40    8.90
   0   5   0   -1.00    2.90
   0   5   0    4.70    9.90
   1   5   0   19.40   10.30
  -1   5   0   25.90    5.50
  -1   5   0    7.80   10.40
  -1   5   0   23.90    4.30
   1   5   0   33.10    5.70
   1   5   0   21.50    8.70
  -1   5   0    7.80   10.30
  -1   5   0  -21.70   17.00
   1   5   0   21.30    4.50
  -2  -5   0   42.00   14.60
   2   5   0   41.80    6.40
   2   5   0   16.90   10.70
  -2   5   0   18.70   13.40
  -2   5   0   34.70   18.80
  -2   5   0   13.10   10.80
   2   5   0   33.20    5.60
  -2   5   0   39.90    6.00
   2   5   0   36.00   10.80
  -2   5   0   37.20    5.20
  -3  -5   0    4.40   11.90
   3   5   0   -2.10    4.30
  -3   5   0    7.50   13.70
   3   5   0  -20.60   15.10
   3   5   0    6.20    3.50
  -3   5   0    2.20    2.80
  -4  -5   0   15.90   12.40
   4  -5   0   26.20   10.90
  -4   5   0  -16.70   14.90
   4   5   0    7.00    7.00
   4   5   0    2.30    8.20
   4   5   0   88.39   37.40
  -4   5   0   17.20    3.30
   4   5   0    9.50    3.90
  -4   5   0   -9.80   11.80
  -4   5   0   -2.30   10.50
  -5  -5   0   23.10   11.00
   5  -5   0    2.70   11.30
  -5   5   0    5.60   18.10
   5   5   0    5.10    9.60
  -5   5   0   17.40   15.40
   5   5   0  -18.50   20.00
  -5   5   0  -28.20   23.70
  -6  -5   0    9.40   12.80
   6   5   0   11.10    4.50
  -6   5   0    6.30   13.20
   6   5   0    5.10    3.30
  -6   5   0    8.10    2.40
  -6   5   0   35.10   15.60
   6   5   0    8.30    6.80
   6   5   0   -7.10    6.80
  -7  -5   0   25.90    9.90
   7  -5   0   14.00   11.10
   7   5   0    7.30    6.20
   7   5   0    9.80    3.50
  -7   5   0   -2.20   13.90
   7   5   0   -6.40    7.00
  -8  -5   0    3.10    8.50
   8  -5   0    5.30   10.50
  -8   5   0    4.50    1.50
   8   5   0    1.70    3.20
  -8   5   0  -37.40   15.30
   8   5   0    3.60    3.00
   8   5   0   -3.20    5.60
  -8   5   0   -9.40   21.30
  -9  -5   0   66.09   13.70
   9  -5   0   83.09   13.20
   9   5   0   58.09    7.70
   9   5   0   66.89    7.60
 -10  -5   0   12.50    8.20
  10  -5   0   17.50    8.70
  10   5   0   15.90    2.90
  10   5   0   13.30    3.40
 -11  -5   0   22.10    8.50
  11   5   0   19.00    3.60
  12  -5   0   -5.80    5.60
 -12  -5   0    0.40    6.80
  12   5   0    2.70    2.40
 -13  -5   0   16.80    7.60
  13   5   0   21.40    3.10
 -14  -5   0   -0.80    6.10
  14  -5   0    5.70    3.40
  14   5   0    3.90    1.50
   0   6   0    4.90    2.90
   1   6   0   27.20    4.50
   1   6   0   18.50    3.90
  -1   6   0   21.60    3.80
  -2   6   0    6.10    2.50
   2   6   0    5.80    3.50
   2   6   0    5.00    2.80
   3   6   0    0.50    2.40
   3   6   0    0.30    3.20
  -3   6   0    0.20    2.10
  -4  -6   0   53.39   15.20
  -4   6   0   40.80    4.50
   4   6   0   26.80    4.80
   4   6   0   41.50    5.90
  -5  -6   0   -5.10   11.40
   5   6   0   -3.70    2.70
  -5   6   0    3.00    1.60
   5   6   0    1.10    2.20
  -6  -6   0  114.59   18.10
   6   6   0  103.59   10.80
  -6   6   0   99.29   10.10
   7   6   0   19.80    3.30
  -8  -6   0   19.00   10.10
   8   6   0   16.50    2.80
  -9  -6   0   26.90   10.10
   9   6   0   32.20    4.00
 -10  -6   0   -7.20    7.10
  10   6   0   -1.10    1.20
   0   7   0   -0.20    1.20
   1   7   0    6.40    1.80
   2   7   0    1.20    1.60
  19   0  -1    8.10    3.10
  19   0  -1    1.00    5.80
  19   0  -1   12.30    3.80
 -18   0   1    1.40    2.40
  18   0  -1    0.00    3.50
  18   0  -1   12.10    8.70
  18   0  -1   -2.50    4.00
  17   0  -1    7.60    5.30
  17   0  -1   10.50    4.70
 -17   0   1   10.40    3.40
  17   0  -1    5.20   11.20
  16   0  -1   -4.50    8.20
  16   0  -1   -2.20    4.80
 -16   0   1    2.80    3.00
  16   0  -1   -5.80    4.60
  16   0  -1   -1.70   12.00
  16   0  -1    0.20    7.30
  15   0  -1    4.50    5.70
  15   0  -1    9.20    7.20
  15   0  -1  -23.60   10.30
  15   0  -1   -5.60    5.50
  15   0  -1   -1.80    5.20
  15   0  -1  -10.40   12.30
 -15   0   1   -2.10    3.50
  14   0  -1   16.80    9.00
  14   0  -1    3.60    6.00
 -14   0   1    1.20    3.60
  14   0  -1   -2.00    6.20
  14   0  -1   -6.00   11.30
  14   0  -1   -3.20    4.30
  14   0  -1    1.30    6.20
 -13   0   1    8.60    3.50
  13   0  -1    0.70    5.80
 -13   0   1   -5.00   11.20
  13   0  -1    9.50    5.40
  13   0  -1    2.30    6.50
  13   0  -1   -2.40    6.60
  13   0  -1    2.20    4.10
  12   0  -1  -10.00    6.30
  12   0  -1    6.00    4.40
  12   0  -1   -0.90    3.60
 -12   0   1   13.80   14.80
  12   0  -1    1.60    4.70
  12   0  -1    1.50    8.20
 -12   0   1   -2.80    2.90
  11   0  -1   43.50    9.50
  11   0  -1   35.30    7.00
  11   0  -1   44.30    9.10
  11   0  -1   24.60    5.80
 -11   0   1   34.60    4.80
  11   0  -1   26.90    6.20
 -10   0   1   -4.00    2.10
  10   0  -1   -0.60    2.70
 -10   0   1    7.70   13.60
  10   0  -1   -5.80    6.70
  10   0  -1   -3.60    3.80
  10   0  -1   -1.50    3.40
   9   0  -1   -1.10    7.00
  -9   0   1   -4.10   11.40
   9   0  -1    3.30    3.00
   9   0  -1    4.20    3.00
   9   0  -1    1.10    3.60
   8   0  -1   -2.00    7.60
   8   0  -1   -0.60    2.40
   8   0  -1    1.70    3.20
   8   0  -1    2.90    2.60
   7   0  -1   23.70    4.70
   7   0  -1   24.10    3.90
  -7   0   1   21.50   11.20
   7   0  -1   25.70    4.30
   6   0  -1    0.30    1.90
  -6   0   1   -7.10    7.60
   6   0  -1    0.40    2.30
   5   0  -1   37.70    5.20
  -5   0   1   45.70    6.80
   5   0  -1   43.90    5.70
  -5   0   1   39.80   10.70
   5   0  -1   35.00    5.60
  -5   0   1   35.70    8.70
  -4   0   1    1.10    2.40
  -4   0   1    1.10    6.70
  -4   0   1    3.80    6.30
   4   0  -1    0.90    1.70
   4   0  -1   -0.50    1.30
   4   0  -1   -0.20    1.60
  -3   0   1   33.70    7.20
  -3   0   1   39.60    5.30
   3   0  -1   37.40    4.10
  -3   0   1   41.20    9.00
   3   0  -1   30.40    4.40
   3   0  -1   31.60    4.40
   2   0  -1    0.30    0.90
  -2   0   1    3.60    3.80
  -2   0   1    1.30    1.20
   2   0  -1    0.20    0.70
  -2   0   1    0.50    2.80
   2   0  -1   -0.10    0.80
  -1   0   1    2.90    0.60
   1   0  -1    4.80    1.20
   1   0  -1    3.30    0.60
   1   0  -1    3.00    0.60
   1   0  -1    2.90    0.70
  -1   0   1    2.50    1.40
  -1   0   1    3.80    2.30
   0   0  -1   -0.20    0.10
   1   0   1   15.80    1.90
  -1   0  -1   22.40    3.60
   2   0   1   -1.30    0.80
   2   0   1   -0.10    0.90
  -2   0  -1    2.50    3.20
   2   0   1   -0.40    0.60
  -3   0  -1   25.00    7.10
   3   0   1   21.00    3.00
   3   0   1   22.80    3.40
   4   0   1    0.90    1.70
   4   0   1    1.10    1.40
   4   0   1   -0.30    1.70
  -5   0  -1   14.40    8.40
   5   0   1    6.70    2.10
   5   0   1    4.40    1.90
   5   0   1    5.50    2.30
   6   0   1    0.10    2.30
   6   0   1    1.80    2.10
   6   0   1   -1.20    1.80
  -6   0  -1   -2.40    7.60
  -7   0  -1   60.79   13.80
   7   0   1   51.09    6.70
   7   0   1   35.90    6.80
   7   0   1   47.00    6.50
   8   0   1    1.00    2.60
   8   0   1    2.30    2.50
   8   0   1    6.00    6.50
  -8   0  -1   -5.90    7.70
   8   0   1    2.00    3.20
  -9   0  -1   43.40   15.50
   9   0   1   40.20    7.00
   9   0   1   53.89    7.50
   9   0   1   51.49    9.10
   9   0   1   35.60    6.40
 -10   0  -1    7.10    3.00
  10   0   1    1.90    3.40
 -10   0  -1    3.80   12.20
  10   0   1   -3.40    3.80
  10   0   1   -5.70    7.00
  10   0   1    2.30    3.40
  11   0   1   -2.10    3.50
  11   0   1   -0.10    4.30
  11   0   1    9.30    8.00
 -11   0  -1   -1.00    2.90
  11   0   1    1.50    7.30
 -11   0  -1   -5.30   11.00
  12   0   1    0.60    3.80
  12   0   1    3.70    6.90
  12   0   1    1.80    4.90
  12   0   1   -7.20    7.20
 -12   0  -1    0.90    3.00
 -12   0  -1    7.30   14.30
  13   0   1   16.90    7.00
  13   0   1   28.90    9.80
  13   0   1   18.40    6.00
  13   0   1   16.50    8.30
 -13   0  -1   28.50    4.90
  13   0   1   37.60    8.20
 -13   0  -1    1.30   12.10
 -14   0  -1    0.90    3.40
  14   0   1   -3.00    6.10
  14   0   1   -8.90    5.80
  14   0   1    8.20    5.10
  14   0   1  -10.00   13.50
  14   0   1    4.10    6.10
  15   0   1   32.70    7.80
  15   0   1   30.50    8.70
  15   0   1   42.10   13.10
 -15   0  -1   39.40    5.70
  15   0   1   43.80   10.30
  15   0   1   33.50   16.60
  16   0   1   -6.80    8.50
  16   0   1   -3.60   16.20
  16   0   1    1.60    4.80
  16   0   1    0.10   12.60
 -16   0  -1   -3.00    2.50
  16   0   1   -2.30    5.00
  17   0   1    3.70   11.30
  17   0   1   11.30    5.40
 -17   0  -1    5.10    6.20
  18   0   1   -2.00    3.10
  18   0   1    2.90    7.20
 -18   0  -1    2.70    2.50
  18   0   1    3.70    4.20
  19   0   1   20.30    4.60
  19   0   1   17.00    4.00
  19   0   1    7.60    7.10
  19  -1  -1    2.00    2.80
  19  -1  -1    0.80    3.90
  19  -1  -1    3.60    3.10
  19   1  -1   -1.30    2.40
  19   1  -1    5.40    2.90
  19   1  -1    6.00    7.50
 -18  -1   1    8.10    2.90
 -18  -1   1   -2.90    6.30
  18  -1  -1    6.40    4.10
  18  -1  -1    2.60    5.90
  18  -1  -1    6.70    4.40
  18   1  -1    7.10    3.30
  18   1  -1    1.90    3.40
  18   1  -1    6.40   10.60
  17  -1  -1    7.20    8.60
 -17  -1   1    2.10    8.10
  17  -1  -1    5.60    5.00
  17  -1  -1    8.90    5.10
 -17  -1   1    5.80    3.30
  17   1  -1    7.00    4.60
 -17   1   1    3.30    3.10
  17   1  -1   11.60   11.00
  17   1  -1    5.30    3.70
  16  -1  -1    0.10    6.00
  16  -1  -1    3.10   11.50
 -16  -1   1    3.50    3.20
  16  -1  -1   -1.40    9.30
  16  -1  -1  -15.30   10.60
  16  -1  -1    1.60    5.40
  16   1  -1    1.70    4.70
  16   1  -1    2.00    6.20
  16   1  -1    3.10    4.00
  16   1  -1   -7.20    9.40
 -16   1   1    2.50    3.00
  15  -1  -1   -0.10    6.70
  15  -1  -1  -20.60   11.80
  15  -1  -1    8.20    6.50
  15  -1  -1   -1.70    7.60
  15  -1  -1   -1.00   11.30
 -15  -1   1    2.20    3.10
  15   1  -1    0.00   12.70
  15   1  -1    5.30    5.80
 -15   1   1    1.60    3.50
  15   1  -1    4.20    5.20
  15   1  -1  -15.40    7.70
  15   1  -1    1.10    4.20
  14  -1  -1   16.30    7.50
 -14  -1   1   24.50    4.90
  14  -1  -1   13.40    7.70
  14  -1  -1   19.80    7.20
  14  -1  -1   30.30   10.40
  14  -1  -1   13.70    9.00
  14  -1  -1   11.40   14.40
 -14   1   1   28.20    5.00
  14   1  -1   12.30   13.80
  14   1  -1   27.10    6.10
  14   1  -1   27.00    7.50
  14   1  -1   23.00    6.70
  14   1  -1   17.70    7.00
  13  -1  -1    9.20    6.50
  13  -1  -1    8.30    9.20
  13  -1  -1   12.70    6.20
  13  -1  -1   13.90    8.60
 -13  -1   1    1.30    9.90
  13  -1  -1   17.00    9.90
 -13  -1   1    8.00    3.80
  13   1  -1   16.00    5.80
 -13   1   1    9.00    3.80
 -13   1   1   22.40   18.00
  13   1  -1   14.40    6.30
  13   1  -1    6.80    4.30
  13   1  -1   11.20    6.20
  13   1  -1   -2.30   13.50
  13   1  -1   10.30    5.40
 -12  -1   1   22.00    4.70
  12  -1  -1   25.90    8.30
  12  -1  -1   28.40    7.30
 -12  -1   1    5.10   12.30
  12  -1  -1   19.70    6.30
  12  -1  -1   28.10    8.30
  12  -1  -1   30.10   10.00
  12   1  -1   25.70    6.50
  12   1  -1   23.40    5.10
  12   1  -1   28.30    6.30
  12   1  -1   38.20    6.30
  12   1  -1   41.10   16.30
 -12   1   1   25.50    5.50
  11  -1  -1   12.70    7.40
 -11  -1   1    6.00    2.90
  11  -1  -1    3.50    4.10
  11  -1  -1    9.00    5.30
  11  -1  -1   15.00    9.60
 -11  -1   1   -4.60   10.40
  11   1  -1    3.70   10.90
 -11   1   1   -4.30    3.10
  11   1  -1    1.80    3.50
  11   1  -1    3.80    3.00
 -11   1   1    7.30   11.90
  11   1  -1    5.20    5.40
  11   1  -1    9.60    4.40
  11   1  -1   10.90    6.10
 -10  -1   1   16.80   14.50
  10  -1  -1   14.80    5.60
  10  -1  -1   15.80    5.30
 -10  -1   1   32.40    4.40
  10  -1  -1   14.20    6.00
  10  -1  -1   25.20    9.10
 -10   1   1    9.20   12.40
  10   1  -1   18.70    4.00
  10   1  -1   24.80    5.00
 -10   1   1   23.30    4.10
  10   1  -1   21.80    4.90
   9  -1  -1    4.40    3.90
  -9  -1   1    2.20    2.30
   9  -1  -1    2.30    4.00
   9  -1  -1   -7.70    7.00
  -9  -1   1  -11.30   10.40
   9  -1  -1   -3.00    4.00
  -9   1   1   -6.30   11.60
  -9   1   1   -3.10    8.00
   9   1  -1    2.00    2.90
   9   1  -1    0.70    2.10
   8  -1  -1  136.99   15.90
  -8  -1   1  101.89   23.00
   8  -1  -1  104.19   14.40
   8  -1  -1  122.19   14.20
   8  -1  -1  133.09   15.30
  -8   1   1  143.39   21.20
   8   1  -1  116.09   12.20
  -8   1   1   78.69   15.60
   8   1  -1  148.99   16.00
   8   1  -1  102.89   12.40
   8   1  -1  105.89   12.90
  -8   1   1   97.29   20.20
  -7  -1   1    2.40    9.80
   7  -1  -1   -0.60    3.80
   7  -1  -1    2.70    3.50
   7  -1  -1    1.30    3.70
   7   1  -1    1.90    1.90
  -7   1   1    9.00    9.40
   7   1  -1    1.40    2.70
  -7   1   1    2.60   12.00
  -7   1   1    2.00    9.40
   7   1  -1    3.70    2.10
   6  -1  -1  132.69   14.60
   6  -1  -1  114.59   14.90
   6  -1  -1  141.99   15.00
  -6  -1   1  122.79   21.90
  -6   1   1  138.69   19.80
  -6   1   1  146.69   22.10
   6   1  -1  118.19   13.10
   6   1  -1  124.59   14.30
  -6   1   1  122.19   22.00
   6   1  -1  125.99   13.50
   5  -1  -1   25.90    4.70
   5  -1  -1   22.00    4.90
  -5  -1   1   33.00   11.70
   5  -1  -1   20.60    5.00
  -5   1   1   30.40   11.10
   5   1  -1   24.50    4.20
   5   1  -1   33.90    5.30
  -5   1   1   26.70   10.00
   5   1  -1   25.70    4.10
   4  -1  -1  121.99   13.60
   4  -1  -1  111.69   13.70
   4  -1  -1  128.79   14.00
  -4  -1   1  157.08   20.40
  -4   1   1  129.29   23.00
   4   1  -1  116.09   13.10
   4   1  -1  124.79   13.20
   4   1  -1  118.79   13.80
  -4   1   1  112.09   16.80
   3  -1  -1  366.36   38.70
   3  -1  -1  398.96   38.60
   3  -1  -1  412.76   38.80
  -3   1   1  382.76   41.70
   3   1  -1  386.96   38.50
   3   1  -1  435.66   39.20
  -3   1   1  435.76   45.10
   3   1  -1  363.66   38.30
   2  -1  -1  629.04   65.69
   2  -1  -1  696.83   65.79
   2  -1  -1  683.83   65.69
  -2   1   1  678.43   67.89
   2   1  -1  634.54   65.69
   2   1  -1  754.62   66.39
  -2   1   1  720.53   71.09
   2   1  -1  701.13   65.99
  -1  -1   1  539.35   57.99
  -1  -1   1  587.04   53.09
   1  -1  -1  567.84   53.29
   1  -1  -1  556.94   53.19
   1  -1  -1  515.35   54.29
  -1  -1   1  582.54   54.59
   1  -1  -1  578.04   53.29
  -1   1   1  583.54   58.59
  -1   1   1  501.85   54.89
   1   1  -1  512.55   53.59
   1   1  -1  584.24   54.39
   1   1  -1  532.75   53.79
   0  -1   1  414.16   39.30
   0   1  -1  376.76   44.80
   0   1  -1  386.86   40.80
   0   1   1  441.96   40.90
   0   1  -1  396.06   40.90
   1  -1   1  207.18   22.00
   1  -1   1  219.18   22.10
   1   1   1  216.88   23.10
  -1   1  -1  218.68   24.70
   1   1   1  221.28   23.30
  -1   1  -1  214.88   23.70
   1   1   1  214.18   22.60
  -1   1  -1  243.08   24.60
   2  -1   1    0.00    2.70
   2  -1   1    0.30    3.00
  -2  -1  -1    1.10    6.70
   2  -1   1    1.70    2.90
   2   1   1   -0.80    5.50
  -2   1  -1   -3.90   10.60
  -2   1  -1    2.10    6.60
  -2   1  -1    6.60    5.20
   3  -1   1   18.40    4.30
   3  -1   1   19.10    4.40
   3  -1   1   21.30    4.00
  -3  -1  -1   23.90    8.40
  -3   1  -1   23.90   10.20
  -3   1  -1   21.50    8.10
  -3   1  -1   17.30    6.20
   3   1   1   20.70    3.70
  -4  -1  -1 1551.44  151.78
   4  -1   1 1568.04  148.39
   4  -1   1 1524.95  148.49
   4  -1   1 1518.35  148.49
  -4   1  -1 1579.34  149.88
  -4   1  -1 1615.64  150.48
   4   1   1 1522.75  148.19
   4   1   1 1588.54  147.79
   5  -1   1  189.98   20.90
  -5  -1  -1  213.78   25.40
   5  -1   1  196.58   20.90
   5  -1   1  208.68   20.70
   5   1   1  197.68   19.60
   5   1   1  185.78   19.70
   5   1   1  173.88   20.10
  -5   1  -1  204.48   27.00
  -5   1  -1  205.88   23.50
  -5   1  -1  226.88   25.90
   6  -1   1  184.08   19.10
   6  -1   1  176.38   19.30
   6   1   1  174.68   17.60
   6   1   1  159.48   17.80
  -6   1  -1  185.18   26.90
  -6   1  -1  185.98   23.70
   6   1   1  186.18   19.60
  -6   1  -1  175.78   21.50
   7  -1   1    7.10    3.80
   7  -1   1   10.70    4.30
   7  -1   1   -8.40    8.70
   7  -1   1    6.30    4.20
  -7   1  -1   20.60   10.70
  -7   1  -1    4.90    7.30
   7   1   1   10.70    3.30
  -7   1  -1   -0.60    6.10
   7   1   1    8.30    2.40
   7   1   1    7.40    2.20
   8  -1   1   50.89    8.10
   8  -1   1   69.89   11.40
  -8  -1  -1   50.49   15.10
   8  -1   1   50.69    8.60
   8  -1   1   46.40    8.10
   8   1   1   69.99    9.50
   8   1   1   59.19    7.60
   8   1   1   52.69    7.90
  -8   1  -1   51.29   14.70
   8   1   1   61.19    7.10
  -8   1  -1   40.90   14.00
   9  -1   1    2.70    4.20
   9  -1   1    0.20    4.00
   9  -1   1    8.70    7.90
   9  -1   1   -0.60    3.20
  -9  -1  -1    0.50    2.00
   9   1   1    7.40    6.10
   9   1   1    0.90    2.70
   9   1   1    2.30    2.20
   9   1   1   -5.40    3.50
  -9   1  -1    5.50   10.50
  10  -1   1    5.60    4.20
  10  -1   1   -0.70    4.10
  10  -1   1    1.40    8.90
  10  -1   1    0.40    4.50
 -10  -1  -1    0.10    9.50
 -10  -1  -1    4.70    2.60
  10   1   1   16.60    6.60
  10   1   1    7.90    3.80
 -10   1  -1    0.20    8.20
  10   1   1    8.10    3.20
 -10   1  -1   -6.50   10.30
  10   1   1    2.90    3.70
  11  -1   1    1.40    5.10
  11  -1   1   -2.00    8.30
 -11  -1  -1   -5.60    8.30
  11  -1   1   -6.20   10.40
  11  -1   1    4.10    4.40
 -11  -1  -1    1.30    2.80
 -11   1  -1  -20.80    9.50
 -11   1  -1    5.00    3.00
 -11   1  -1    7.20   13.50
  11   1   1    0.00    2.60
  11   1   1   -2.60    4.30
  11   1   1    2.40    6.00
  11   1   1    6.10    7.10
  12  -1   1   57.19   11.00
  12  -1   1   51.29   10.60
  12  -1   1   79.19   22.20
 -12  -1  -1   67.89    8.00
  12  -1   1   69.69   13.00
  12  -1   1   52.49   10.30
  12   1   1   78.49   11.00
  12   1   1   59.19   10.10
  12   1   1   64.89    9.50
  12   1   1   61.59    9.70
  12   1   1   83.19    9.60
 -12   1  -1   70.39    8.00
 -12   1  -1   45.60   18.70
  12   1   1   51.89   17.30
  13  -1   1    4.40    5.90
  13  -1   1    4.30    8.10
  13  -1   1    0.30    8.70
 -13  -1  -1    4.30    3.50
 -13  -1  -1   11.30   10.30
  13  -1   1    4.40    9.50
  13  -1   1    2.50    6.40
  13   1   1    0.80    6.70
  13   1   1    9.50    5.70
 -13   1  -1   -7.40   14.20
  13   1   1   -2.00   11.70
  13   1   1   -1.10    7.30
 -13   1  -1    0.90    3.20
  13   1   1    4.30    5.40
  13   1   1   -4.30    3.30
  14  -1   1    7.80    8.90
 -14  -1  -1   19.70    4.40
  14  -1   1    9.50    8.90
  14   1   1    8.30    5.40
  14   1   1   10.90    6.10
 -14   1  -1    7.40    4.00
  14   1   1   19.20   15.30
  14   1   1   23.50    5.50
  15  -1   1   -7.10    7.60
 -15  -1  -1    2.20    3.30
  15  -1   1   -5.10   11.90
  15  -1   1   -1.70    7.30
  15  -1   1   -0.10   11.60
  15  -1   1   -3.50    7.30
  15  -1   1   -2.90    5.90
  15   1   1    3.00   13.50
  15   1   1   -5.30    4.40
  15   1   1    5.90    7.80
  15   1   1    3.90    4.30
  15   1   1    3.10    5.20
 -15   1  -1    6.40    3.10
  16  -1   1   52.19    8.60
 -16  -1  -1   49.20   12.10
  16  -1   1   34.90   12.10
  16  -1   1   39.70   13.00
  16  -1   1   45.50    9.00
  16  -1   1   36.40   12.70
 -16  -1  -1   48.50    6.50
  16   1   1   59.09    8.60
  16   1   1   69.69   22.80
  16   1   1   27.00   15.40
  16   1   1   50.39    7.40
 -16   1  -1   48.10    6.20
  16   1   1   26.60    8.60
 -17  -1  -1   17.30   12.40
 -17  -1  -1    8.20    3.40
  17  -1   1   15.60    5.60
  17  -1   1    6.00    9.50
  17  -1   1    8.10    5.30
  17   1   1   17.10    5.30
 -17   1  -1   11.50    3.30
  17   1   1   15.20    4.10
  17   1   1   -2.60    8.90
  18  -1   1   41.90    7.10
  18  -1   1   45.10    6.40
 -18  -1  -1   34.60    5.30
 -18  -1  -1   42.70    8.60
  18   1   1   39.70    6.40
  18   1   1   43.50   11.00
  18   1   1   45.40    5.70
  19  -1   1   -1.80    4.80
  19  -1   1    7.10    3.20
  19  -1   1    8.90    3.40
 -19  -1  -1    0.90    2.10
  19   1   1   -1.00    2.50
 -19  -2   1   48.60    7.90
  18  -2  -1   44.70    6.20
 -18  -2   1   32.20    4.80
  18  -2  -1   40.80    5.40
 -18  -2   1   41.00    9.50
  18   2  -1   31.90    5.50
 -17  -2   1   54.59   15.30
 -17  -2   1   36.50    5.60
  17  -2  -1   41.70    7.60
  17  -2  -1   54.69    7.50
  17   2  -1   51.09    6.30
  17   2  -1   41.80    6.70
 -16  -2   1   83.09    9.50
 -16  -2   1   84.19   15.50
  16  -2  -1   91.89   12.90
  16  -2  -1   81.39   10.80
  16   2  -1   73.69   14.20
  16   2  -1   90.39    9.70
  16   2  -1   74.79   10.20
  15  -2  -1   63.59   11.20
  15  -2  -1   37.50   13.60
 -15  -2   1   41.30    6.10
  15  -2  -1   47.50   10.30
  15  -2  -1   50.99    9.10
  15  -2  -1   49.00   18.60
  15   2  -1   50.89    7.90
  15   2  -1   47.40   16.60
  15   2  -1   35.30    7.20
  15   2  -1   58.69    7.10
 -14  -2   1    2.60    3.50
  14  -2  -1   -5.10    9.00
  14  -2  -1   -9.90    6.80
  14  -2  -1   -3.20    8.70
  14  -2  -1    2.70   11.20
  14  -2  -1   -1.00    5.90
  14  -2  -1   15.70   10.00
  14   2  -1   -6.20    4.00
  14   2  -1   -1.70    4.80
  14   2  -1    2.30    6.50
  14   2  -1    2.30    4.50
  14   2  -1   -8.00   11.90
  13  -2  -1    2.40    6.80
  13  -2  -1   10.90   10.40
 -13  -2   1   -0.30    3.40
  13  -2  -1   -7.60    9.10
  13  -2  -1   -7.10   10.10
  13   2  -1    6.10    5.60
  13   2  -1    2.10    4.70
  13   2  -1    7.00    4.30
  13   2  -1    4.70    3.70
  13   2  -1   -5.40   10.90
  12  -2  -1   91.59   17.00
 -12  -2   1  106.79   11.00
  12  -2  -1  128.79   16.60
  12  -2  -1   76.59   14.40
  12  -2  -1   96.19   16.00
  12  -2  -1   84.69   15.90
  12   2  -1  105.59   13.40
  12   2  -1  132.59   22.90
  12   2  -1   78.79   12.70
  12   2  -1   91.29   12.10
  12   2  -1  102.19   12.40
  12   2  -1   96.49   12.40
  11  -2  -1   36.80    9.40
  11  -2  -1   29.80    9.30
 -11  -2   1   45.70    7.40
 -11  -2   1   13.40   14.60
  11  -2  -1   47.30    9.80
  11  -2  -1   40.60    9.50
  11   2  -1   46.10    7.60
  11   2  -1   46.00    8.00
  11   2  -1   46.40    6.70
 -11   2   1    3.60   14.80
 -11   2   1   38.90   29.10
  11   2  -1   49.20   15.00
  11   2  -1   38.50    6.40
  11   2  -1   31.70    5.70
  10  -2  -1   20.30    8.30
  10  -2  -1   17.50   12.30
  10  -2  -1   25.20    7.90
 -10  -2   1   16.00    3.70
  10  -2  -1   18.30    6.90
  10  -2  -1   10.50    6.50
 -10  -2   1   -1.00   10.40
  10   2  -1   17.00    3.80
 -10   2   1    6.30   10.00
  10   2  -1   16.50    4.10
 -10   2   1   23.40   18.70
  10   2  -1   21.00    5.60
 -10   2   1   14.00    9.10
  10   2  -1   11.00    5.50
  10   2  -1   28.30   13.80
   9  -2  -1   16.60    6.90
   9  -2  -1    4.00    5.50
   9  -2  -1    5.60   11.50
  -9  -2   1   10.60    2.80
   9  -2  -1   10.60    7.50
  -9  -2   1    4.90   11.90
   9  -2  -1    4.20    6.00
  -9   2   1   -1.90   11.10
   9   2  -1   18.90    4.80
   9   2  -1   17.60    9.90
   9   2  -1    7.60    3.50
  -9   2   1    3.80   10.80
   9   2  -1   12.10    3.40
  -9   2   1   15.80   17.30
   9   2  -1    7.90    5.30
   8  -2  -1    7.30    5.60
  -8  -2   1    6.70    2.40
   8  -2  -1   14.00    6.40
   8  -2  -1   10.60    8.10
   8  -2  -1    4.50   10.70
   8  -2  -1    5.60    5.20
  -8  -2   1    1.10   10.10
   8   2  -1    9.20    3.10
   8   2  -1    6.90    4.00
  -8   2   1   27.50   17.00
   8   2  -1   17.30   11.00
  -8   2   1    9.40    1.80
   8   2  -1   11.80    4.00
  -8   2   1    6.60    9.80
   8   2  -1    7.70    5.40
  -8   2   1   -0.90    8.90
   7  -2  -1   66.59   10.20
  -7  -2   1   50.79   16.20
   7  -2  -1   55.19    9.80
   7  -2  -1   71.29   11.70
   7  -2  -1   62.99   10.40
   7   2  -1   55.79    9.20
  -7   2   1   50.39   14.40
   7   2  -1   68.29    9.60
  -7   2   1   70.59   19.60
  -7   2   1   66.39    6.40
   7   2  -1   58.29    9.40
   7   2  -1   66.79    8.30
  -7   2   1   39.60   11.30
   6  -2  -1   18.90    6.50
   6  -2  -1   33.20    8.80
   6  -2  -1   33.70    6.90
   6  -2  -1   18.90    5.90
  -6  -2   1   21.70   12.10
   6   2  -1   26.30    5.90
  -6   2   1   23.80    9.20
   6   2  -1   27.80    5.60
   6   2  -1   24.00    4.90
  -6   2   1   30.10   11.90
  -6   2   1   29.20    3.20
   6   2  -1   24.70    5.30
  -6   2   1   27.10   15.60
   5  -2  -1    3.10    4.20
   5  -2  -1    1.80    4.20
  -5  -2   1   12.20   11.50
   5  -2  -1    1.20    3.90
  -5   2   1  -15.90   11.80
   5   2  -1   -1.60    3.60
  -5   2   1    4.40    6.80
   5   2  -1    3.30    4.80
  -5   2   1    6.20    9.50
   5   2  -1    1.40    3.50
   4  -2  -1  262.87   27.60
  -4  -2   1  272.47   36.40
   4  -2  -1  286.17   27.90
   4  -2  -1  248.18   27.40
   4   2  -1  266.87   27.60
   4   2  -1  241.18   28.20
   4   2  -1  252.17   27.20
  -4   2   1  274.87   31.80
  -4   2   1  242.98   39.40
  -4   2   1  253.17   33.40
   3  -2  -1   48.10    7.10
   3  -2  -1   48.80    7.30
   3  -2  -1   45.40    7.20
  -3  -2   1   41.70   14.50
   3   2  -1   39.70    7.30
   3   2  -1   42.80    8.00
  -3   2   1   44.10   10.40
  -3   2   1   41.40   19.20
  -3   2   1   39.00   12.00
   3   2  -1   36.00    7.00
   2  -2  -1  143.39   16.50
   2  -2  -1  130.59   16.50
   2  -2  -1  143.99   16.10
  -2   2   1  146.99   21.50
   2   2  -1  126.39   17.80
   2   2  -1  151.38   19.10
  -2   2   1  147.09   23.00
   2   2  -1  152.18   17.70
  -2   2   1  171.68   28.90
   1  -2  -1   52.19   10.10
   1  -2  -1   66.39    8.50
  -1  -2   1   70.99    8.40
  -1  -2   1   59.49   11.00
   1   2  -1   50.09    8.90
   1   2  -1   40.10    9.10
  -1   2   1   48.30   11.60
   1   2  -1   52.59   10.20
  -1   2   1   52.09    9.70
  -1   2   1   49.50   19.60
  -1   2   1   56.39   10.60
   0  -2   1   32.50    5.50
   0   2   1   26.10    7.50
   0   2   1   31.70    9.60
   0   2  -1   38.30    9.30
   0   2  -1   16.60   20.20
   0   2   1   38.00    8.40
   0   2  -1   34.80    8.00
   0   2  -1   31.20    7.90
   1  -2   1   25.80    5.30
   1   2   1   25.80    6.90
   1   2   1   31.50    7.40
  -1   2  -1   30.90    8.20
  -1   2  -1   25.00    9.70
  -1   2  -1   47.50   18.50
  -1   2  -1   19.10    7.60
   1   2   1   30.00    8.90
   2  -2   1   30.40    6.20
   2  -2   1   33.10    5.90
  -2   2  -1   29.00   10.00
   2   2   1   23.40    9.30
   2   2   1   29.20    6.70
   2   2   1   27.50    6.30
  -2   2  -1   29.80    8.40
  -2   2  -1   23.00    8.30
  -2   2  -1   34.10   17.50
   3  -2   1  379.56   37.50
   3  -2   1  342.97   37.10
   3  -2   1  353.46   37.40
  -3   2  -1  364.66   47.60
  -3   2  -1  397.76   40.00
   3   2   1  358.16   37.30
   3   2   1  383.66   39.00
   3   2   1  358.36   37.50
  -3   2  -1  388.36   40.20
   4  -2   1    5.80    4.60
   4  -2   1    7.50    4.40
   4  -2   1   12.60    4.90
   4   2   1   10.10    7.20
  -4   2  -1    8.10    8.40
  -4   2  -1    7.20    7.30
  -4   2  -1    9.10    9.20
   4   2   1    8.40    4.20
   4   2   1    4.90    5.70
   5  -2   1   12.90    4.80
   5  -2   1   -2.00    6.30
   5  -2   1    9.80    4.70
   5  -2   1   16.40    5.40
   5   2   1    9.10    6.80
  -5   2  -1  -13.60   14.20
   5   2   1   10.80    4.10
   5   2   1   10.40    4.00
  -5   2  -1   15.30    7.10
  -5   2  -1    6.70    9.60
  -5   2  -1   12.90    8.10
  -6  -2  -1  528.55   63.69
   6  -2   1  567.34   57.39
   6  -2   1  636.64   57.99
   6  -2   1  577.34   57.49
   6  -2   1  548.55   56.99
  -6   2  -1  579.34   59.29
  -6   2  -1  596.04   60.39
   6   2   1  548.05   55.79
  -6   2  -1  635.64   61.49
  -6   2  -1  569.74   68.49
   6   2   1  561.54   56.99
   6   2   1  546.65   55.69
   7  -2   1   66.49   12.10
   7  -2   1   52.89   10.20
   7  -2   1   58.99   10.40
  -7  -2  -1   48.80   15.80
   7  -2   1   67.49   10.30
  -7   2  -1   58.39   11.40
   7   2   1   57.39    8.50
  -7   2  -1   70.79   14.40
   7   2   1   64.69    9.60
  -7   2  -1   58.49   13.20
   7   2   1   63.89    9.20
  -7   2  -1   79.29   22.60
   7   2   1   63.89    8.30
  -8  -2  -1   98.99   10.60
   8  -2   1   99.89   15.60
  -8  -2  -1   60.39   18.50
   8  -2   1   75.69   16.60
   8  -2   1  105.69   15.60
   8  -2   1  126.49   16.30
   8  -2   1  109.89   16.80
  -8   2  -1   83.89   16.40
   8   2   1   97.69   11.40
   8   2   1  120.89   11.90
  -8   2  -1   77.79   21.50
   8   2   1   88.39   17.60
   8   2   1  105.19   14.20
  -8   2  -1   98.09   16.60
   8   2   1  109.19   12.60
   9  -2   1   30.50   10.00
   9  -2   1   35.60    8.60
   9  -2   1   35.70    8.20
   9  -2   1   23.50    7.70
  -9  -2  -1   11.20   12.00
   9  -2   1   28.80   13.40
   9   2   1   19.80    4.10
  -9   2  -1   34.70   17.80
   9   2   1   27.30    9.90
  -9   2  -1   30.70    9.70
  -9   2  -1   18.60    9.60
   9   2   1   17.20    6.30
   9   2   1   17.70    3.90
  10  -2   1    1.50    6.90
 -10  -2  -1   -1.50    2.50
  10  -2   1   -5.40   11.60
  10  -2   1    0.30    5.60
  10  -2   1    3.10    5.10
  10   2   1    0.20    3.10
 -10   2  -1  -14.00   14.40
  10   2   1    3.80    2.80
  10   2   1    2.10    4.20
 -10   2  -1   22.60   10.50
  10   2   1    4.80    5.60
  11  -2   1   62.19   17.50
  11  -2   1   83.29   13.60
  11  -2   1   83.59   13.40
  11  -2   1   75.69   14.70
 -11  -2  -1   88.19    9.50
  11  -2   1   65.99   13.50
  11   2   1   99.49   12.00
  11   2   1   86.69   10.40
 -11   2  -1   57.49   23.90
  11   2   1   69.69   10.30
  11   2   1  104.89   19.20
  11   2   1   75.79   11.90
  11   2   1   96.89   11.20
  12  -2   1  -14.90   12.00
  12  -2   1    9.00    9.00
 -12  -2  -1    5.60    3.40
  12  -2   1   -1.00    7.10
  12  -2   1   -2.60    6.60
 -12  -2  -1    1.80    9.40
  12  -2   1   10.20    7.50
 -12   2  -1   18.40    4.80
 -12   2  -1   -1.10   17.70
  12   2   1    8.50    5.40
 -12   2  -1  -25.70   16.90
  12   2   1    1.20    3.60
  12   2   1    3.70    5.20
  13  -2   1  253.87   29.30
  13  -2   1  181.38   25.60
 -13  -2  -1  202.68   19.70
  13  -2   1  245.48   30.40
  13  -2   1  240.78   24.30
  13   2   1  181.48   19.60
  13   2   1  178.58   23.20
  13   2   1  157.48   20.40
  13   2   1  186.88   23.00
  13   2   1  187.38   27.00
  14  -2   1  168.18   24.40
 -14  -2  -1  136.59   14.70
  14  -2   1  109.19   20.90
  14  -2   1  158.38   22.40
  14   2   1  124.59   15.10
  14   2   1  127.19   15.60
  14   2   1  176.18   20.20
  14   2   1  139.89   17.20
  14   2   1  139.19   24.30
 -15  -2  -1   22.40   11.10
  15  -2   1    9.70   12.10
  15  -2   1   -9.40   15.50
  15  -2   1   13.30    9.20
  15  -2   1   26.90    7.70
 -15  -2  -1   12.00    4.20
  15   2   1   24.10    4.30
  15   2   1   20.80   10.80
  15   2   1   23.20    5.80
 -16  -2  -1   12.60   10.30
 -16  -2  -1    9.40    3.60
  16  -2   1    0.50    9.00
  16  -2   1   10.10    5.30
  16  -2   1   12.50    7.10
  16   2   1   10.00    9.00
  16   2   1   15.90    3.70
  16   2   1    8.50    4.40
  17  -2   1    2.90    5.60
 -17  -2  -1    4.10    7.90
  17  -2   1    1.50    3.70
 -17  -2  -1    5.60    2.90
  17   2   1    2.40    3.50
  18  -2   1    2.50    3.00
  18  -2   1    0.00    3.90
  18  -2   1    1.90    5.60
 -18  -2  -1    7.00    6.20
 -18  -2  -1    0.90    2.40
  18   2   1    2.00    2.70
 -18  -3   1   22.60    7.00
  18   3  -1   26.90    4.00
 -17  -3   1    4.00    7.00
  17  -3  -1   -0.70    4.20
  17  -3  -1    1.90    4.10
  17   3  -1   -0.70    2.40
 -16  -3   1    7.60    2.70
  16  -3  -1   12.00    6.20
  16  -3  -1    4.60    5.10
 -16  -3   1    7.70   10.70
  16   3  -1   13.00    3.40
 -15  -3   1   24.50   10.70
 -15  -3   1   32.50    4.90
  15  -3  -1   23.20    8.30
  15   3  -1   26.10    5.20
  15   3  -1   29.80    5.20
  14  -3  -1  -27.30   12.30
  14  -3  -1   -0.10    4.70
  14  -3  -1    4.00    6.30
  14  -3  -1    4.70    9.00
 -14  -3   1    2.20    2.80
  14   3  -1   -0.80    3.50
  14   3  -1  -27.70   13.40
  14   3  -1    5.20    3.90
  14   3  -1    2.70    4.00
  13  -3  -1    1.60    4.80
  13  -3  -1   -2.10    4.60
  13  -3  -1   -7.00    9.70
 -13  -3   1   -6.70    9.70
 -13  -3   1    6.10    3.40
  13  -3  -1   -9.70    9.20
  13   3  -1   -1.30    3.60
  13   3  -1    6.40    6.20
  13   3  -1    1.70    4.00
  13   3  -1    2.20    3.70
  12  -3  -1   47.40    9.10
  12  -3  -1   65.19   12.80
 -12  -3   1   58.89    7.30
  12  -3  -1   47.90   13.70
  12  -3  -1   48.30   13.00
  12   3  -1   48.40    8.50
  12   3  -1   78.49    9.20
 -12   3   1   30.50   21.90
  12   3  -1   66.09    9.30
  12   3  -1   50.39    8.10
  11  -3  -1    1.70    7.40
  11  -3  -1    0.80   12.20
  11  -3  -1  -35.00   14.40
 -11  -3   1    9.80    3.40
 -11   3   1   -4.60   12.90
  11   3  -1   10.50    4.50
 -11   3   1    0.80   11.30
  11   3  -1   10.20    4.20
  11   3  -1    4.90    3.60
  11   3  -1   -4.10    3.70
  10  -3  -1    8.80   11.40
  10  -3  -1   33.20    9.40
  10  -3  -1   47.50   13.30
 -10  -3   1   43.50    5.30
  10  -3  -1   17.00    8.70
 -10   3   1   10.10   13.00
  10   3  -1   48.10    6.60
  10   3  -1   21.30    5.20
  10   3  -1   32.40    5.70
  10   3  -1   27.90    9.30
 -10   3   1   15.20   12.50
  10   3  -1   30.20    5.70
 -10   3   1   52.39   34.30
  -9  -3   1  213.68   21.90
   9  -3  -1  217.08   24.30
   9  -3  -1  238.98   27.80
   9  -3  -1  231.98   28.50
  -9   3   1  207.18   21.30
   9   3  -1  229.68   24.40
   9   3  -1  235.88   23.40
  -9   3   1  196.28   46.80
  -9   3   1  238.08   33.30
  -9   3   1  212.88   33.20
   9   3  -1  224.08   22.60
   9   3  -1  206.88   26.40
   8  -3  -1   91.19   24.00
  -8  -3   1   94.19   10.20
   8  -3  -1  121.99   13.90
   8  -3  -1   85.09   15.10
   8  -3  -1  107.79   16.40
   8   3  -1  121.79   13.80
  -8   3   1   77.09   17.60
  -8   3   1   85.49   28.50
   8   3  -1   97.39   11.10
  -8   3   1   95.19    9.60
  -8   3   1   82.79   19.50
   8   3  -1   65.19   14.70
   7  -3  -1   22.10    6.70
   7  -3  -1   10.60   12.50
   7  -3  -1   20.30    7.30
   7  -3  -1    7.10    7.60
  -7  -3   1   30.40    4.30
  -7   3   1   20.60   10.70
  -7   3   1   19.60    9.80
   7   3  -1   24.50    4.90
   7   3  -1   22.50    5.10
   7   3  -1   15.30    8.50
   7   3  -1   24.50    6.20
  -7   3   1   26.50    3.10
  -7   3   1   16.10   30.00
  -7   3   1   18.30   11.20
   6  -3  -1   52.29   10.10
   6  -3  -1   61.19   10.60
   6  -3  -1   46.30   12.50
   6  -3  -1   67.59   10.00
   6  -3  -1   69.09   14.40
  -6   3   1   44.20   12.60
  -6   3   1   43.20   12.70
   6   3  -1   54.49    8.90
  -6   3   1   46.50   14.50
   6   3  -1   58.09    7.40
   6   3  -1   56.39    9.20
   6   3  -1   63.49   11.10
  -6   3   1   59.79    6.10
  -6   3   1   40.60   28.60
   5  -3  -1   60.09   12.80
   5  -3  -1   29.30    8.80
   5  -3  -1   43.90    8.00
   5  -3  -1   43.70    8.60
   5  -3  -1   44.00    8.50
  -5   3   1   43.50    5.00
  -5   3   1   55.89   31.90
   5   3  -1   53.49    6.10
   5   3  -1   43.00    8.40
   5   3  -1   21.30   10.10
  -5   3   1   44.50   13.90
  -5   3   1   42.10   12.40
  -5   3   1   36.70   11.10
   5   3  -1   42.60    8.50
   4  -3  -1   90.29   12.50
  -4   3   1   63.89   13.80
   4   3  -1   63.09   10.90
  -4   3   1   77.09   15.60
  -4   3   1   53.89   12.60
   4   3  -1   60.79   16.30
  -4   3   1   78.29    8.10
   4   3  -1   74.89    8.20
  -4   3   1   32.10   31.60
   4   3  -1   66.99   10.70
   3  -3  -1  373.66   37.20
   3   3  -1  404.56   44.00
  -3   3   1  341.67   34.60
   3   3  -1  354.86   34.80
  -3   3   1  345.97   56.99
  -3   3   1  366.76   41.50
  -3   3   1  391.16   42.10
  -3   3   1  334.97   43.00
   3   3  -1  342.07   38.40
   3   3  -1  384.66   39.10
   2  -3  -1   77.49   10.70
   2  -3  -1   56.89   15.50
  -2   3   1   55.59   40.70
  -2   3   1   70.59   13.60
   2   3  -1   69.09    7.80
  -2   3   1   60.69   12.80
  -2   3   1   52.59   14.30
   2   3  -1   70.69   11.40
   2   3  -1   62.79   11.70
  -2   3   1   75.19    7.50
  -1   3   1  496.05   53.49
   1   3  -1  481.65   53.69
  -1   3   1  539.55   53.79
   1   3  -1  473.85   52.59
  -1   3   1  511.15   48.10
  -1   3   1  492.45   54.99
   1   3  -1  504.95   48.20
   1   3  -1  521.35   52.39
   0   3   1   67.39   17.80
   0   3  -1   68.79    7.60
   0   3   1   72.59   12.60
   0   3   1   71.99    7.50
   0   3   1   75.49   12.70
   0   3  -1   56.29   11.80
   0   3  -1   61.29   11.90
   0   3  -1   69.49   13.70
   1  -3   1   77.69   10.60
   1   3   1   62.99   11.70
  -1   3  -1   82.19   41.10
   1   3   1   68.09    7.20
   1   3   1   49.20   10.80
  -1   3  -1   55.99   12.50
  -1   3  -1   52.39   12.90
  -1   3  -1   66.89   12.50
   1   3   1   61.89   12.60
   2  -3   1    6.00    4.10
   2   3   1   -2.30    7.90
   2   3   1    4.30    6.40
  -2   3  -1  -22.60   31.00
   2   3   1   11.20    6.90
  -2   3  -1   -0.50    9.30
  -2   3  -1    3.00    7.20
  -2   3  -1    4.50    7.70
  -2   3  -1    8.50    2.30
   2   3   1    4.40    2.50
   3  -3   1    4.00    4.40
   3   3   1   -5.40    7.50
  -3   3  -1   -0.10    7.30
  -3   3  -1   -2.00    1.80
   3   3   1    3.30    5.70
  -3   3  -1    1.30   28.30
   3   3   1    0.40    5.60
  -3   3  -1    1.30    7.10
  -3   3  -1    4.80    9.50
   3   3   1   -1.20    2.30
   4  -3   1   29.00    8.50
   4  -3   1   55.59    8.80
   4  -3   1   37.80    7.90
   4   3   1   52.29   11.20
   4   3   1   40.20    5.30
  -4   3  -1   43.20    6.40
  -4   3  -1   39.00   11.00
   4   3   1   28.60    7.90
  -4   3  -1   49.70   28.70
  -4   3  -1   28.90    9.80
  -4   3  -1   30.50   12.10
   4   3   1   32.20    7.90
   5  -3   1   91.39   12.40
   5  -3   1   95.19   13.80
   5  -3   1   65.29   12.20
  -5  -3  -1   73.09   12.10
   5  -3   1   54.09   14.20
   5   3   1   65.09   10.30
  -5   3  -1   71.19   13.50
  -5   3  -1   86.49   32.60
   5   3   1   77.09    8.50
   5   3   1   63.29   10.20
  -5   3  -1   77.89    7.60
  -5   3  -1   53.59   14.20
   5   3   1   83.99   14.00
  -5   3  -1   66.19   15.70
  -6  -3  -1   84.39   13.10
   6  -3   1   97.69   13.10
   6  -3   1   68.99   15.70
   6  -3   1  103.19   15.00
   6  -3   1   77.79   13.40
   6  -3   1   71.09   12.70
   6   3   1   93.69   13.20
  -6   3  -1   80.79    8.50
   6   3   1   83.59   12.30
   6   3   1   78.19    9.30
  -6   3  -1   83.89   15.90
  -6   3  -1   53.69   13.90
   6   3   1   73.99   13.10
   7  -3   1   72.29   12.10
   7  -3   1   45.70   14.70
   7  -3   1   76.69   14.20
   7  -3   1   59.09   11.90
   7  -3   1   69.89   11.80
  -7  -3  -1  101.39   11.00
   7   3   1   67.59   10.40
   7   3   1   32.20   15.10
  -7   3  -1   88.29   30.70
  -7   3  -1   65.89    6.90
   7   3   1   87.19   11.70
  -7   3  -1   47.50   12.30
  -7   3  -1   63.89   16.10
   7   3   1   89.39   11.70
  -7   3  -1   39.10   12.60
   8  -3   1   -0.20   17.10
   8  -3   1  -15.10    7.70
   8  -3   1    2.70    6.20
   8  -3   1   -1.40    6.70
   8  -3   1    1.00    5.70
  -8  -3  -1   -3.30    2.40
   8   3   1    0.00    3.10
  -8   3  -1    3.30    1.50
   8   3   1    1.90    3.30
   8   3   1    1.00    4.30
  -8   3  -1    8.40   10.20
  -8   3  -1   -9.30   10.60
   8   3   1  -18.60    9.20
  -8   3  -1   12.80   27.00
   9  -3   1  464.05   47.80
  -9  -3  -1  380.66   38.40
   9  -3   1  350.96   40.70
   9  -3   1  408.26   44.40
   9  -3   1  387.66   44.20
  -9   3  -1  301.87   59.09
  -9   3  -1  437.26   46.90
  -9   3  -1  394.76   48.70
   9   3   1  391.56   39.50
   9   3   1  406.86   39.10
   9   3   1  419.76   40.50
  10  -3   1   -1.10    8.10
  10  -3   1   -6.70   10.90
 -10  -3  -1    4.00    3.20
  10  -3   1    2.00   12.60
 -10  -3  -1   -9.40    8.70
  10  -3   1    2.20    6.10
  10  -3   1   -1.30    7.50
  10   3   1   -6.50    2.90
  10   3   1    0.50    3.00
 -10   3  -1   25.00   27.80
 -10   3  -1   -2.60   12.10
 -10   3  -1   11.00   11.10
  10   3   1    1.40    4.10
  11  -3   1  150.88   19.80
 -11  -3  -1  154.68   21.30
  11  -3   1  117.09   22.10
  11  -3   1  183.78   26.30
 -11  -3  -1  158.38   16.70
  11  -3   1  200.88   26.10
  11  -3   1  170.58   23.80
  11   3   1  157.28   17.60
  11   3   1  174.08   18.30
  11   3   1  177.48   18.60
 -12  -3  -1  131.09   13.70
  12  -3   1  141.79   25.10
  12  -3   1  108.29   22.20
 -12  -3  -1  130.19   19.10
  12  -3   1  156.38   23.40
  12  -3   1  129.19   20.60
  12   3   1  125.59   14.30
  12   3   1  124.79   14.50
  12   3   1  136.39   16.30
  12   3   1  125.09   17.00
  13  -3   1   93.59   16.40
  13  -3   1   65.49   21.00
  13  -3   1   29.30   26.60
 -13  -3  -1   95.09   16.40
  13  -3   1   75.39   12.00
 -13  -3  -1   95.39   10.20
  13  -3   1  102.29   16.40
  13   3   1   93.19   11.10
  13   3   1  106.19   12.30
  13   3   1   89.99   11.20
  14  -3   1   11.60    4.90
  14  -3   1    8.60    9.30
  14  -3   1  -17.50   12.30
  14  -3   1    3.90    6.80
 -14  -3  -1   11.00    3.60
 -14  -3  -1   13.00   10.70
  14   3   1    8.00    4.80
  14   3   1   17.10    5.30
  14   3   1    7.80    6.50
  15  -3   1    2.60    4.90
 -15  -3  -1   14.50    3.60
  15  -3   1   12.50    8.10
  15  -3   1    6.30    3.90
 -15  -3  -1   11.90    9.40
  15   3   1   12.80    3.50
  16  -3   1   22.40    4.50
 -16  -3  -1   18.00    3.60
 -16  -3  -1   17.90    9.30
  16   3   1   21.60    4.20
  17  -3   1   69.09    9.20
 -17  -3  -1   68.39   11.80
  17   3   1   72.69    7.80
 -16  -4   1    4.80    7.60
  16  -4  -1    8.00    3.70
  16   4  -1    2.30    1.90
 -15  -4   1   18.80    8.50
  15  -4  -1   31.50    6.60
  15   4  -1   29.00    4.50
  14  -4  -1   -1.90    4.60
  14  -4  -1   -4.90    6.80
 -14  -4   1   -2.30    8.00
  14   4  -1    3.10    2.70
 -13  -4   1   60.29   13.60
  13  -4  -1   68.79   12.00
  13   4  -1   66.39    8.00
  13   4  -1   65.89    7.90
 -12  -4   1    2.30    9.20
  12  -4  -1   -0.40    3.90
  12  -4  -1    9.90    9.70
  12   4  -1    2.90    4.30
  12   4  -1    7.50    3.60
  12   4  -1   12.70    3.70
  11  -4  -1  100.49   20.40
 -11  -4   1  114.99   11.50
  11  -4  -1  115.59   17.70
 -11  -4   1  109.69   17.20
  11   4  -1  105.79   12.10
  11   4  -1  127.59   14.10
 -11   4   1   50.89   23.90
 -11   4   1   53.49   22.40
  11   4  -1  115.79   12.20
  11   4  -1  103.09   14.60
 -10  -4   1   14.40    3.20
  10  -4  -1   -4.70    8.10
 -10  -4   1   23.60   10.50
  10  -4  -1   12.20   12.30
  10   4  -1   17.80    4.10
  10   4  -1    8.30    5.00
 -10   4   1   21.40   15.40
  10   4  -1    4.00    4.50
  -9  -4   1  126.29   18.40
  -9  -4   1  128.49   13.20
   9  -4  -1  109.09   19.40
  -9   4   1  110.09   30.20
   9   4  -1  135.69   13.90
   9   4  -1  118.49   14.00
   9   4  -1  147.69   17.90
  -8  -4   1   10.50    9.80
   8  -4  -1    2.80   12.20
   8  -4  -1    9.10    7.80
  -8  -4   1    3.80    2.20
  -8   4   1    7.80    2.40
  -8   4   1   -0.60   13.10
   8   4  -1    9.10    5.80
   8   4  -1    3.20    5.90
   8   4  -1   17.70   24.10
  -8   4   1   -5.00   15.40
   8   4  -1    9.60    3.90
   8   4  -1    8.40    3.70
   7  -4  -1  120.49   17.60
   7  -4  -1  120.19   19.00
  -7  -4   1  124.19   17.00
   7   4  -1  102.39   12.70
  -7   4   1   74.49   19.10
   7   4  -1  100.79   18.70
  -7   4   1   87.49   18.80
  -7   4   1  116.19   11.10
  -7   4   1   78.79   20.40
   7   4  -1  123.99   12.30
   6  -4  -1   -4.90   12.60
  -6  -4   1    5.70    8.80
   6  -4  -1    4.00    6.00
  -6   4   1   -4.10    9.60
   6   4  -1    2.00   11.10
   6   4  -1    2.50    3.10
   6   4  -1    0.40    4.20
   6   4  -1    2.10    5.90
  -6   4   1    2.20    2.10
  -6   4   1   11.00   13.00
   6   4  -1    0.60    5.80
  -6   4   1   -9.20    9.10
   5  -4  -1   63.79   15.20
   5   4  -1   74.09    8.00
   5   4  -1   53.89    8.40
  -5   4   1   45.80   14.70
   5   4  -1   67.49   11.20
   5   4  -1   59.49   10.90
  -5   4   1   66.69    7.00
  -5   4   1   57.39   16.20
  -5   4   1   49.10   13.40
   5   4  -1   62.29   15.80
  -4  -4   1   19.50    9.70
   4  -4  -1   42.60   12.60
   4   4  -1    5.00   10.60
   4   4  -1   18.50    7.50
   4   4  -1   20.40    8.20
  -4   4   1   19.20   12.80
  -4   4   1   25.10    4.60
  -4   4   1   21.60    3.60
  -4   4   1    6.10    8.40
   4   4  -1   26.30    4.40
  -4   4   1   20.00   11.50
   4   4  -1   23.60    5.20
   3  -4  -1   38.60   12.70
  -3  -4   1   85.09   13.90
   3   4  -1   68.89    7.40
  -3   4   1   58.09   13.70
  -3   4   1   52.49    7.60
   3   4  -1   65.39   15.40
   3   4  -1   60.09    8.10
  -3   4   1   66.39   15.60
   3   4  -1   46.80   10.60
  -3   4   1   59.49    6.70
   3   4  -1   59.59   12.90
   2  -4  -1   26.50   10.20
   2  -4  -1   36.70   17.00
  -2  -4   1   -1.40    8.90
  -2   4   1    2.90    9.50
   2   4  -1   22.30    4.50
   2   4  -1   14.70    7.40
   2   4  -1   18.80    8.70
  -2   4   1   13.80    3.10
  -2   4   1    6.90    3.80
   2   4  -1   16.30    3.40
   2   4  -1    4.90   10.90
  -2   4   1    1.10   14.90
  -1  -4   1  120.29   18.10
   1  -4  -1  169.68   19.70
   1  -4  -1  161.98   23.70
   1   4  -1  142.09   13.70
  -1   4   1  137.79   13.70
  -1   4   1  177.58   24.40
  -1   4   1   85.49   20.60
  -1   4   1  124.49   14.00
  -1   4   1  142.59   27.30
   1   4  -1  126.69   14.20
   1   4  -1  109.09   21.40
   1   4  -1  129.19   21.80
   0  -4   1   45.40   12.40
   0  -4  -1   41.10   13.00
   0  -4   1   55.09   12.20
   0   4  -1   28.60    4.60
   0   4   1   32.70    5.60
   0   4   1   30.50    4.70
   0   4  -1   19.50   11.70
   0   4  -1   20.90    8.80
   0   4  -1   34.80    5.70
   0   4  -1   20.70   12.00
   0   4   1   31.20   13.50
  -1  -4  -1  149.09   19.60
   1  -4   1  135.69   20.30
   1   4   1  127.89   14.90
   1   4   1  165.28   22.30
   1   4   1  179.88   26.80
  -1   4  -1  163.18   24.40
  -1   4  -1  145.19   14.50
  -1   4  -1  135.59   14.90
   1   4   1  142.19   14.60
  -1   4  -1  165.28   21.40
  -2  -4  -1   10.60    8.60
   2  -4   1   19.30   12.00
  -2   4  -1    2.70    7.70
  -2   4  -1   14.60    2.90
  -2   4  -1   -6.60   10.00
   2   4   1    9.60    9.90
   2   4   1   10.70    3.20
   2   4   1   -9.70   10.80
   2   4   1    4.60    7.70
   2   4   1   15.20    4.30
  -2   4  -1    2.00    8.80
  -2   4  -1    7.50    3.80
   3  -4   1   57.29   13.50
  -3  -4  -1   41.30   11.40
  -3   4  -1   40.00    5.20
  -3   4  -1   42.00    6.40
   3   4   1   22.60   14.20
   3   4   1   41.70    6.20
  -3   4  -1   37.80   13.50
  -3   4  -1   23.40   11.20
   3   4   1   44.10    5.70
   3   4   1   35.10    9.50
  -3   4  -1   30.30   11.70
   3   4   1   32.70    9.40
  -4  -4  -1    7.40    9.10
   4  -4   1    0.60    5.30
   4   4   1    5.10    3.80
   4   4   1   -4.20    5.90
  -4   4  -1   13.50    9.70
  -4   4  -1    5.40   10.60
  -4   4  -1    2.80    2.20
  -4   4  -1    3.50    3.20
   4   4   1   -5.40    5.00
   4   4   1    5.50    2.90
   5  -4   1   10.40    6.30
  -5  -4  -1   15.20   10.00
   5  -4   1   30.90   15.70
   5   4   1   29.00    4.70
  -5   4  -1   -6.40    9.10
  -5   4  -1    3.30   10.90
   5   4   1   11.10    6.90
   5   4   1   16.70    4.10
   5   4   1   14.60    6.20
  -5   4  -1   20.10    3.10
   5   4   1   14.50   13.00
  -5   4  -1   16.20    9.60
   6  -4   1    8.40    6.30
   6  -4   1    8.10   13.50
  -6  -4  -1   14.60   10.20
  -6   4  -1  -10.40   11.30
   6   4   1   11.10    3.60
  -6   4  -1   -5.80    9.40
  -6   4  -1   14.90    2.60
   6   4   1    9.10    5.70
  -6   4  -1    2.90   10.40
   6   4   1    8.60    6.30
   6   4   1   11.60   14.90
   7  -4   1   49.30   10.50
   7  -4   1   75.39   17.10
  -7  -4  -1   71.49   13.90
  -7   4  -1   38.00   14.80
  -7   4  -1   59.69    6.10
  -7   4  -1   33.80   14.60
   7   4   1   44.20    9.60
   7   4   1   58.89    9.20
  -8  -4  -1   33.20   12.20
   8  -4   1   30.80   14.80
  -8   4  -1   34.60   14.90
  -8   4  -1   36.80    5.20
   8   4   1   33.10    7.70
   8   4   1   18.90    6.50
   8   4   1   30.30    5.30
   8   4   1   41.60    6.00
  -8   4  -1   21.90   23.20
   9  -4   1    3.60   13.30
  -9  -4  -1   24.60   10.60
   9  -4   1   21.20    9.40
  -9  -4  -1   20.80    4.00
   9   4   1   29.10    5.30
   9   4   1   22.00    6.30
   9   4   1   27.10    5.10
  -9   4  -1    2.30   21.20
  -9   4  -1   29.90   14.90
 -10  -4  -1   27.20   11.60
  10  -4   1   12.40    8.80
  10  -4   1   31.90   14.40
 -10  -4  -1   28.10    4.90
  10   4   1   33.10    5.30
  10   4   1   16.40    5.20
 -10   4  -1   13.40   17.00
 -10   4  -1   41.10   15.00
  10   4   1   20.20    5.60
 -11  -4  -1   10.70   10.30
  11  -4   1   10.40   13.00
 -11  -4  -1   14.00    3.60
  11   4   1   22.90    5.70
  11   4   1   14.10    4.10
  12  -4   1    8.60   10.50
 -12  -4  -1    9.20    2.90
 -12  -4  -1    2.60    9.30
  12  -4   1    5.20    5.50
  12   4   1    6.40    4.30
  12   4   1    9.00    3.50
 -13  -4  -1   41.80    5.70
  13  -4   1   47.40   10.80
 -13  -4  -1   49.30   12.40
  13   4   1   46.10    6.10
  14  -4   1    1.90    7.10
  14  -4   1   -3.30    4.40
 -14  -4  -1    2.70    7.80
  14   4   1    4.80    2.60
  15  -4   1    5.30    5.20
 -15  -4  -1    0.40    6.90
  15   4   1    1.10    2.30
 -16  -4  -1    7.10    6.30
  16  -4   1    3.10    3.80
  16   4   1    1.50    2.00
 -14  -5   1   -2.50    5.70
 -13  -5   1   -2.20    5.80
  13  -5  -1   -3.10    3.90
  13   5  -1    3.00    2.00
  12  -5  -1   -0.10    5.20
 -12  -5   1    1.30    6.70
  12   5  -1    1.00    2.10
 -11  -5   1   -1.50    6.80
  11   5  -1    2.70    2.60
 -10  -5   1    4.70    8.00
  10  -5  -1   -1.70    7.50
  10   5  -1    3.90    2.80
   9  -5  -1    7.70    9.00
  -9  -5   1   -1.20    8.10
   9   5  -1    2.60    2.90
   9   5  -1    5.50    3.30
   8  -5  -1   24.30   10.70
  -8  -5   1   21.00    9.90
   8   5  -1   14.50    6.30
  -8   5   1  -37.80   18.80
   8   5  -1   24.30    4.60
  -8   5   1  -24.10   23.60
   8   5  -1   12.80    3.90
  -7  -5   1    7.50    9.20
   7  -5  -1   17.50   10.40
   7   5  -1    0.10    3.00
  -7   5   1    6.50    2.30
   7   5  -1   -0.60    6.20
   7   5  -1    8.30    6.70
   7   5  -1    7.70    4.00
  -7   5   1    2.30   13.30
  -6  -5   1    4.60   12.50
   6  -5  -1   -6.30   11.60
  -6   5   1    0.90    2.20
  -6   5   1   -9.90   13.70
   6   5  -1    0.50    5.40
   6   5  -1    0.40    3.10
   6   5  -1    2.90    6.50
  -6   5   1  -10.80   17.10
   6   5  -1   -3.10    6.90
  -6   5   1  -12.40   13.00
  -5  -5   1   13.30   10.40
   5  -5  -1  -11.60    9.70
  -5   5   1    9.30   22.70
   5   5  -1    3.90    3.50
   5   5  -1  -37.50   16.90
   5   5  -1    7.50    4.30
  -5   5   1    5.00   15.70
  -5   5   1    5.30    2.70
  -4  -5   1   52.69   13.90
   4   5  -1   17.40    9.20
  -4   5   1   17.40   13.00
  -4   5   1   40.30   18.30
   4   5  -1   39.90    6.30
   4   5  -1   31.10    5.40
  -4   5   1   36.70    4.90
   4   5  -1   24.40    9.40
   4   5  -1  -14.10   20.40
  -4   5   1   15.10   13.60
  -3  -5   1    9.70   12.00
   3   5  -1    5.30    4.70
  -3   5   1   -0.80   13.60
   3   5  -1   -2.80   14.20
   3   5  -1    1.70    3.20
  -3   5   1    6.80    2.90
  -2  -5   1   21.90   11.90
   2   5  -1   -6.90   15.90
  -2   5   1    2.10    2.90
   2   5  -1    7.60    8.90
   2   5  -1    5.10    9.00
  -2   5   1   25.70   17.50
   2   5  -1    0.10    3.20
   2   5  -1    1.70    4.30
  -2   5   1    3.80    3.90
  -2   5   1   -2.00   11.60
  -2   5   1  -12.50   11.00
   1  -5  -1   48.80   20.60
  -1  -5   1   56.49   16.80
   1   5  -1   47.50    7.00
  -1   5   1   44.80    6.80
   1   5  -1   34.00   12.50
   1   5  -1   34.30   10.70
   1   5  -1   43.90    6.10
  -1   5   1   23.30   12.70
  -1   5   1   46.30    6.00
  -1   5   1   26.70   11.40
   0  -5  -1   -6.20   14.50
   0   5  -1   -4.20    9.00
   0   5   1    2.80    3.10
   0   5  -1   -1.30    3.00
   0   5  -1   -6.80    3.90
   0   5   1    6.40    9.40
   0   5   1    0.00    8.10
   0   5   1   15.80    4.40
   0   5  -1    4.70    9.80
  -1  -5  -1   -2.30   13.30
  -1   5  -1   -1.40    4.00
   1   5   1    9.10    9.60
  -1   5  -1   13.80   10.40
   1   5   1    2.90    3.20
   1   5   1    4.00    8.40
  -1   5  -1   13.40   17.30
   1   5   1   -1.90    4.10
  -1   5  -1    0.40    3.00
  -1   5  -1   -8.60    8.30
  -2  -5  -1   32.30   14.00
  -2   5  -1   26.30   11.70
  -2   5  -1   29.60   11.70
   2   5   1   23.40   10.10
  -2   5  -1   37.10    5.90
   2   5   1   35.30    6.20
  -2   5  -1   31.20   16.80
   2   5   1   23.30    9.40
   2   5   1   31.80    5.40
  -2   5  -1   35.70    5.10
   3  -5   1   37.80   12.80
  -3  -5  -1   16.50   12.50
  -3   5  -1    4.90   12.20
   3   5   1    8.20    3.90
   3   5   1   -1.50   17.50
  -3   5  -1   17.40    4.50
  -3   5  -1   12.80    3.50
   3   5   1   21.10    5.00
   3   5   1   17.90   11.30
  -4  -5  -1   36.70   13.20
  -4   5  -1   29.40    3.90
  -4   5  -1   -3.20   13.00
   4   5   1   11.30    8.50
  -4   5  -1   -6.80   14.30
  -4   5  -1   19.70   13.00
   4   5   1   26.20    5.30
   4   5   1  -41.40   31.40
   4   5   1    1.20    8.30
   4   5   1   19.90    4.60
   5  -5   1   34.30   13.40
  -5  -5  -1   61.69   14.00
   5   5   1   51.09    7.00
  -5   5  -1   37.90   16.10
   5   5   1   35.40   11.00
  -5   5  -1   48.50    5.60
   5   5   1   43.80    6.70
  -5   5  -1   64.99   19.60
  -6  -5  -1   -1.10    9.10
   6  -5   1    2.50   13.10
  -6   5  -1  -12.60   12.80
   6   5   1   -0.50    6.50
   6   5   1    1.50    3.40
   6   5   1    4.40    7.30
  -6   5  -1   -1.30    1.90
   6   5   1   -0.60    3.00
  -6   5  -1  -26.00   12.90
   7  -5   1   69.79   14.50
  -7  -5  -1   58.29   13.30
   7   5   1   54.09    7.10
   7   5   1   48.80    9.50
  -7   5  -1   50.09   18.80
  -7   5  -1   30.90   17.50
  -7   5  -1   58.69    5.90
   7   5   1   49.90    9.10
   8  -5   1   -5.60   10.60
  -8  -5  -1    6.90    8.40
   8   5   1   -1.10    7.90
  -8   5  -1  -26.90   15.90
   8   5   1    1.50    2.90
   8   5   1    5.00    3.10
  -9  -5  -1   17.20    9.40
   9  -5   1   15.10   10.50
   9   5   1   16.30    3.50
 -10  -5  -1    3.10    7.60
  10  -5   1   -3.60    8.60
  10   5   1    1.10    2.40
 -11  -5  -1    0.10    6.80
  11   5   1   -4.00    2.00
 -12  -5  -1    9.90    7.00
  12  -5   1    3.10    6.00
  12   5   1    8.00    3.00
  13  -5   1   23.10    5.30
 -13  -5  -1    9.80    7.60
  13   5   1   24.00    3.20
 -10  -6   1    9.80    8.10
  10   6  -1   16.80    2.50
  -9  -6   1   -8.70    9.00
   9   6  -1    3.60    1.80
  -8  -6   1    5.00    8.80
   8   6  -1   11.90    2.60
   8   6  -1   12.50    2.60
  -7  -6   1   -4.00    9.70
   7   6  -1    1.20    2.00
   7   6  -1    3.70    2.50
  -6  -6   1   -4.80   10.30
   6   6  -1    1.90    2.60
  -6   6   1    1.60    2.00
   6   6  -1   -2.60    2.00
  -5  -6   1    2.40   11.50
   5   6  -1   -1.00    2.10
   5   6  -1    1.80    3.10
  -5   6   1    2.90    1.80
  -4  -6   1   17.70   13.40
  -4   6   1    5.20    2.20
   4   6  -1    3.80    2.80
   4   6  -1    0.80    2.90
   3   6  -1   18.90    4.10
   3   6  -1   33.40    5.00
  -3   6   1   30.70    4.10
   2   6  -1   15.90    3.70
   2   6  -1   23.80    4.30
  -2   6   1   18.00    3.40
   1   6  -1   10.10    3.30
  -1   6   1   14.20    3.40
   1   6  -1   16.40    3.80
   0   6  -1   -1.50    2.70
   0   6   1   -1.70    2.50
   1   6   1   -0.70    2.50
  -1   6  -1    3.40    2.60
  -2  -6  -1    8.50    7.60
   2   6   1    3.60    2.50
   2   6   1    2.90    3.10
  -2   6  -1    0.90    2.40
  -3  -6  -1  -13.90   12.70
  -3   6  -1   -2.00    2.10
   3   6   1    3.10    3.10
   3   6   1    0.90    2.20
  -4  -6  -1   -4.10   11.60
   4   6   1    0.50    2.50
  -4   6  -1   -0.70    1.70
  -5  -6  -1    6.60   12.70
  -5   6  -1   13.80    2.50
   5   6   1   19.90    3.70
  -6  -6  -1   10.00   10.50
   6   6   1    5.30    2.60
   6   6   1    0.90    2.10
  -7  -6  -1    7.30    9.80
   7   6   1    1.70    2.00
  -8  -6  -1   -7.00    8.70
   8   6   1    3.90    2.60
  -9  -6  -1    2.90    8.20
   9   6   1    6.90    1.80
 -10  -6  -1   -5.90    7.20
  10   6   1    0.70    1.20
   2   7  -1    5.60    1.50
  -1   7   1    5.60    1.60
   1   7  -1    5.30    1.50
   0   7   1   10.20    1.90
   0   7  -1   10.30    2.40
   1   7   1    0.30    1.40
   2   7   1    2.00    1.60
  19   0  -2    1.00    3.00
  19   0  -2    5.20    5.20
  19   0  -2   -3.30    2.80
  18   0  -2   14.20    8.70
  18   0  -2   33.20    5.50
  18   0  -2   32.60    6.30
 -18   0   2   36.90    4.90
  17   0  -2    1.90    9.00
 -17   0   2    0.40    3.00
  17   0  -2   -2.80    4.20
  17   0  -2   -2.70    4.10
  16   0  -2    0.60    7.40
  16   0  -2    3.50    5.50
 -16   0   2    1.00    3.10
  16   0  -2    2.90   11.90
  16   0  -2    8.30    8.10
  16   0  -2    0.20    4.90
  15   0  -2    0.60    5.70
 -15   0   2    0.00    2.80
  15   0  -2   -4.70    6.00
  15   0  -2  -11.20    7.70
  15   0  -2   -0.70    5.30
  15   0  -2   10.10   10.80
  15   0  -2   -6.00   12.50
  14   0  -2   -1.60    4.40
  14   0  -2   18.10    6.60
  14   0  -2   10.60    7.30
  14   0  -2   -3.10   14.80
 -14   0   2   10.70    4.00
  14   0  -2   10.50    7.20
  14   0  -2   23.60    8.80
 -13   0   2   -3.40    3.20
  13   0  -2    0.80    3.80
 -13   0   2    8.20   11.70
  13   0  -2    7.00   15.00
  13   0  -2   -3.50    5.60
  13   0  -2    2.30    5.70
  13   0  -2   -5.40    6.20
  13   0  -2  -10.60    5.70
  12   0  -2  220.48   25.30
  12   0  -2  274.57   27.40
 -12   0   2  230.98   23.80
  12   0  -2  237.68   26.10
  12   0  -2  234.98   26.30
 -11   0   2   -3.10    2.50
  11   0  -2    2.00    4.70
  11   0  -2   -9.80    7.60
 -11   0   2    4.10   13.00
  11   0  -2   -1.80    3.40
  11   0  -2    6.60    7.10
  11   0  -2    1.80    3.80
  10   0  -2   15.30    4.40
  10   0  -2    8.60    4.20
  10   0  -2   15.00    4.90
 -10   0   2    6.30   14.00
 -10   0   2   18.90    3.70
  10   0  -2   18.30    8.00
   9   0  -2    0.50    2.90
  -9   0   2    2.40   11.40
   9   0  -2    1.40    3.20
   9   0  -2   -0.80    2.70
   9   0  -2   -8.70    6.90
   8   0  -2   16.50    4.60
   8   0  -2   15.20    4.00
   8   0  -2   19.70    7.20
  -8   0   2   13.40   11.90
   8   0  -2   16.20    3.60
   7   0  -2   -0.90    2.10
   7   0  -2   -0.80    2.60
   7   0  -2   -0.30    2.30
  -7   0   2   -2.90    9.00
  -6   0   2 1579.14  148.59
   6   0  -2 1502.15  141.79
   6   0  -2 1392.16  141.99
  -6   0   2 1624.74  144.49
   6   0  -2 1340.67  141.89
  -6   0   2 1572.94  142.89
  -5   0   2   -4.70    7.10
   5   0  -2    0.50    1.90
   5   0  -2   -0.70    1.80
  -5   0   2   -3.60    7.40
   5   0  -2    0.90    1.80
   4   0  -2 1803.82  176.38
   4   0  -2 1786.52  176.48
  -4   0   2 1974.20  180.98
   4   0  -2 1726.33  176.38
  -4   0   2 2067.69  178.38
  -3   0   2    3.30    6.50
   3   0  -2   -0.60    1.30
   3   0  -2    0.40    1.50
  -3   0   2    0.10    4.50
   3   0  -2    0.10    1.20
   2   0  -2    0.40    0.80
   2   0  -2    0.00    1.00
  -2   0   2   -1.50    3.90
   2   0  -2    1.60    0.90
   1   0  -2    0.30    0.50
  -1   0   2   -0.10    0.60
   1   0  -2    0.40    0.50
  -1   0   2    0.70    2.90
   1   0  -2   -0.40    0.60
   1   0  -2    1.40    1.20
  -1   0   2   -0.50    1.30
   0   0   2    1.10    0.50
   0   0  -2    0.70    0.40
  -1   0  -2    1.90    2.60
  -2   0  -2  139.89   14.80
   2   0   2  124.09   12.60
   3   0   2   -0.90    1.00
   3   0   2   -0.30    1.30
  -4   0  -2 3562.54  319.17
   4   0   2 3177.28  315.87
   4   0   2 3078.39  316.07
   4   0   2 3576.24  316.07
   5   0   2    0.90    1.80
  -5   0  -2   -1.00    6.30
   5   0   2    0.40    1.60
   5   0   2    1.30    2.10
   6   0   2 1028.60   99.99
   6   0   2 1027.00  100.39
   6   0   2 1074.89  100.19
  -6   0  -2 1083.49  105.39
   7   0   2   -2.60    2.90
   7   0   2    0.20    2.00
   7   0   2   -0.20    2.30
  -7   0  -2    2.40    8.10
   8   0   2  494.65   45.70
   8   0   2  486.45   45.90
   8   0   2  455.45   46.90
  -8   0  -2  456.25   53.59
   8   0   2  435.06   46.10
   9   0   2    4.70    3.60
  -9   0  -2   14.20   12.90
   9   0   2    5.40    6.30
  10   0   2   -5.30    3.40
 -10   0  -2   -2.90    3.60
  10   0   2    1.30    3.30
  10   0   2    4.40    4.00
  10   0   2    3.70    7.30
 -10   0  -2   -7.70   10.50
 -11   0  -2    1.70   11.60
 -11   0  -2   -3.20    2.80
  11   0   2   -1.70    3.30
  11   0   2   -5.40    7.90
  11   0   2  -14.10    7.40
  11   0   2    3.80    4.40
  11   0   2   -3.90    4.10
  12   0   2   38.70    8.60
  12   0   2   22.60    6.30
 -12   0  -2   21.80   14.60
  12   0   2   19.20    5.30
 -12   0  -2   29.10    4.60
  12   0   2   44.50   10.10
  13   0   2   -8.40    5.00
  13   0   2    0.40    8.00
 -13   0  -2   -4.00    8.10
 -13   0  -2   -1.00    3.20
  13   0   2    0.60    4.30
  13   0   2   -4.80    8.20
  14   0   2  131.29   19.40
  14   0   2  126.39   15.50
 -14   0  -2  117.79   13.40
  15   0   2    1.40   14.40
  15   0   2   -1.70    6.00
  15   0   2   -2.60    5.80
  15   0   2    8.90    7.70
  16   0   2   55.09   18.10
 -16   0  -2   90.19    9.70
  16   0   2   89.39   11.00
  16   0   2   79.69   12.20
  16   0   2   69.49   12.50
  16   0   2  100.69   16.30
  17   0   2    2.30    5.00
  17   0   2    6.70    4.10
 -17   0  -2    3.00    2.80
  17   0   2    3.30    8.10
 -18   0  -2  105.89   10.70
  18   0   2   99.29   12.10
  18   0   2   99.19   11.00
  19   0   2    1.60    3.00
  19   0   2    1.30    5.60
  19   0   2   -1.20    2.50
  19  -1  -2   31.50    4.90
 -19  -1   2   30.50    6.50
  19  -1  -2   26.50    4.60
  19   1  -2   33.00    4.40
  19   1  -2   29.00    4.90
  18  -1  -2   62.09    8.40
 -18  -1   2   63.29   11.00
  18  -1  -2   61.99    8.40
 -18  -1   2   59.79    7.30
  18   1  -2   52.19    7.80
  18   1  -2   56.79   14.10
  18   1  -2   57.29    7.50
 -17  -1   2    6.00    3.20
  17  -1  -2   16.50    5.40
  17  -1  -2    9.20    5.00
  17  -1  -2   15.60   17.00
  17   1  -2    3.00   10.50
  17   1  -2   11.00    4.50
 -17   1   2    4.20    2.90
  17   1  -2    8.90    3.90
  16  -1  -2   19.10   12.60
  16  -1  -2   45.00    8.60
 -16  -1   2   46.80    6.50
  16  -1  -2   45.30   13.60
  16  -1  -2   59.49    8.90
  16   1  -2   36.70    7.80
  16   1  -2   44.30   12.90
  16   1  -2   42.70   16.70
  16   1  -2   57.49    7.80
 -16   1   2   52.39    6.50
  16   1  -2   32.80   10.20
  15  -1  -2   31.90    8.20
  15  -1  -2   38.10   13.30
  15  -1  -2   36.20   10.40
  15  -1  -2   34.30   15.50
  15  -1  -2   61.49   12.20
 -15  -1   2   38.50    5.40
  15   1  -2   25.70    7.20
  15   1  -2   44.00    9.90
  15   1  -2   49.80   17.60
  15   1  -2   47.60    8.20
  15   1  -2   20.00   12.00
  14  -1  -2   25.10    8.90
  14  -1  -2   27.80   11.00
  14  -1  -2   15.60    7.50
  14  -1  -2    7.50   13.00
  14  -1  -2   22.40    7.80
 -14  -1   2   17.20    4.30
  14  -1  -2   16.10    7.20
  14   1  -2   12.70    5.60
  14   1  -2   13.90    6.40
  14   1  -2   21.20   16.30
  14   1  -2   23.20    6.10
 -14   1   2   26.90    4.60
  14   1  -2   23.50    7.30
  13  -1  -2   21.50    9.60
  13  -1  -2    9.00    7.90
 -13  -1   2   17.10    4.10
  13  -1  -2    9.90    6.30
  13  -1  -2   14.80    6.90
 -13  -1   2  -17.30   10.30
  13   1  -2   11.80   13.90
  13   1  -2   12.80    5.00
 -13   1   2   16.80   15.70
  13   1  -2    9.80    5.50
  13   1  -2    5.70    6.20
 -13   1   2   21.80    4.00
  13   1  -2    8.70    5.40
  13   1  -2   14.10    6.60
  12  -1  -2  240.28   27.70
  12  -1  -2  252.37   26.60
  12  -1  -2  238.08   26.80
  12  -1  -2  220.78   27.30
  12  -1  -2  240.38   26.90
  12   1  -2  255.07   26.30
  12   1  -2  245.68   25.00
  12   1  -2  218.98   24.00
  12   1  -2  223.98   27.40
  12   1  -2  230.68   24.90
 -12   1   2  230.08   23.30
  12   1  -2  219.28   31.30
  11  -1  -2   -2.10    4.70
 -11  -1   2    2.10    2.80
  11  -1  -2    5.70    7.10
  11  -1  -2   -4.00    5.00
  11  -1  -2   -0.80    9.40
 -11  -1   2    0.70   12.00
  11  -1  -2    3.70    4.50
  11   1  -2   -0.70    2.80
 -11   1   2    0.80    2.60
  11   1  -2    4.60    5.10
  11   1  -2   -6.90    3.20
  11   1  -2    0.30    5.20
 -11   1   2   -5.70   11.70
  11   1  -2    3.50    4.90
  11   1  -2  -11.80   11.00
  10  -1  -2   39.90    9.00
  10  -1  -2   24.40    6.60
  10  -1  -2   20.60    5.70
 -10  -1   2   16.30   15.30
 -10  -1   2   32.10    4.50
  10  -1  -2   24.40    6.30
  10   1  -2   38.00    7.50
  10   1  -2   16.40    4.70
  10   1  -2   22.60   11.90
  10   1  -2   25.80    4.50
  10   1  -2   26.70    5.20
 -10   1   2    6.30   14.60
   9  -1  -2  136.79   17.40
   9  -1  -2  152.88   17.60
   9  -1  -2  149.29   17.90
  -9  -1   2  135.09   14.30
  -9  -1   2   86.59   23.60
   9  -1  -2  146.79   16.90
   9   1  -2  133.89   15.40
   9   1  -2  149.29   15.70
  -9   1   2  168.68   23.70
   9   1  -2  148.99   15.10
  -9   1   2  101.79   23.80
   8  -1  -2   80.39   11.50
  -8  -1   2   53.99   17.10
   8  -1  -2   60.39    9.10
   8  -1  -2   42.60    8.30
   8  -1  -2   44.00    8.00
  -8   1   2   64.29   14.50
   8   1  -2   68.09    8.60
  -8   1   2   51.89   15.10
   8   1  -2   63.79    7.50
   8   1  -2   62.89    7.70
  -8   1   2   43.90   11.70
   7  -1  -2   12.80    4.50
   7  -1  -2    9.70    3.80
   7  -1  -2    9.40    4.60
  -7  -1   2   19.60   12.70
  -7   1   2    9.80    7.40
   7   1  -2   11.60    2.70
   7   1  -2   11.00    3.50
  -7   1   2   -0.20    9.90
   7   1  -2   10.00    2.70
  -7   1   2    2.50    9.80
   6  -1  -2  191.58   20.00
   6  -1  -2  184.38   19.70
  -6  -1   2  187.68   27.70
   6  -1  -2  189.78   19.50
   6   1  -2  171.58   18.20
   6   1  -2  163.78   18.50
   6   1  -2  177.88   19.30
  -6   1   2  201.78   26.30
  -6   1   2  212.18   27.60
   5  -1  -2  876.01   84.49
   5  -1  -2  924.31   84.89
  -5  -1   2  939.11   91.29
   5  -1  -2  847.12   84.69
   5   1  -2  880.11   84.59
   5   1  -2  841.72   84.09
   5   1  -2  905.91   84.09
  -5   1   2  824.02   90.29
  -5   1   2  888.71   87.99
  -4  -1   2 2016.40  183.68
   4  -1  -2 1778.92  177.98
   4  -1  -2 1874.21  177.98
   4  -1  -2 1864.21  178.18
   4   1  -2 1930.21  178.18
   4   1  -2 1778.42  177.68
   4   1  -2 1788.72  177.68
  -4   1   2 1868.61  180.48
  -4   1   2 2024.00  183.78
   3  -1  -2   30.90    5.10
  -3  -1   2   42.60   12.20
  -3  -1   2   26.50    8.30
   3  -1  -2   30.10    5.00
   3  -1  -2   33.60    5.00
   3   1  -2   28.70    4.80
   3   1  -2   34.20    7.80
   3   1  -2   31.20    4.90
  -3   1   2   41.80    9.90
  -3   1   2   34.10   11.30
  -2  -1   2 2303.27  218.38
   2  -1  -2 2371.26  213.58
   2  -1  -2 2312.77  213.58
  -2  -1   2 2411.16  214.38
   2  -1  -2 2228.38  213.48
  -2  -1   2 2363.56  213.68
  -2   1   2 2154.38  215.08
   2   1  -2 2182.48  213.68
   2   1  -2 2126.29  213.98
   2   1  -2 2198.18  213.78
  -2   1   2 2115.69  217.68
   1  -1  -2  946.11   91.79
   1  -1  -2  990.90   91.39
  -1  -1   2  930.91   93.39
   1  -1  -2  977.90   91.29
  -1  -1   2  979.90   96.49
  -1  -1   2  995.40   91.39
   1   1  -2  902.31   91.89
  -1   1   2  974.20   92.79
   1   1  -2  979.90   91.69
   1   1  -2  892.61   94.19
   0  -1   2 1188.68  119.49
   0   1   2 1325.67  120.19
   0   1  -2 1279.97  121.99
   0   1  -2 1231.28  120.39
   0   1  -2 1229.58  120.09
   0   1   2 1285.37  119.29
   1  -1   2  626.44   61.29
   1  -1   2  657.33   61.29
   1  -1   2  620.14   61.29
  -1   1  -2  659.23   62.09
  -1   1  -2  642.94   62.29
  -1   1  -2  670.33   67.49
  -1   1  -2  611.14   62.59
   1   1   2  619.74   61.29
   2  -1   2   36.20    5.60
  -2  -1  -2   55.19   10.60
   2  -1   2   36.80    5.50
   2  -1   2   35.20    5.60
  -2   1  -2   43.70   13.20
  -2   1  -2   45.70    7.70
  -2   1  -2   41.00    7.20
  -2   1  -2   31.50    8.10
  -3  -1  -2    7.40    6.80
   3  -1   2    6.90    3.20
   3  -1   2    4.70    3.40
   3  -1   2    6.60    3.10
  -3   1  -2    8.70    7.10
  -3   1  -2    0.60    9.50
  -3   1  -2    6.60    5.20
   4  -1   2   12.10    4.10
   4  -1   2   16.10    3.90
   4  -1   2   10.70    3.70
  -4  -1  -2    8.40    7.00
   4   1   2   12.70    2.80
  -4   1  -2   22.90   10.80
  -4   1  -2    6.90    7.50
  -4   1  -2    8.20    5.00
   5  -1   2   21.40    4.80
   5  -1   2   17.60    4.70
  -5  -1  -2   23.20    8.10
   5  -1   2   20.80    4.60
   5   1   2   18.60    3.00
  -5   1  -2   27.30    8.40
  -5   1  -2   20.20   11.30
   5   1   2   19.70    4.10
  -5   1  -2   24.60    6.70
   6  -1   2  240.78   26.80
   6  -1   2  256.17   26.40
   6  -1   2  280.57   27.00
  -6   1  -2  262.77   28.00
   6   1   2  253.37   25.70
  -6   1  -2  279.47   29.40
  -6   1  -2  268.97   33.40
   6   1   2  244.48   24.80
   6   1   2  234.98   25.00
   7  -1   2   54.19    9.80
   7  -1   2   44.30    7.40
   7  -1   2   47.80    7.80
   7  -1   2   60.59   11.10
  -7   1  -2   81.39   17.40
  -7   1  -2   39.50    9.20
   7   1   2   57.69    7.70
   7   1   2   53.79    6.50
   7   1   2   62.39    7.50
  -7   1  -2   33.60    8.70
   8  -1   2  320.17   33.60
   8  -1   2  331.97   33.10
  -8  -1  -2  313.07   39.30
   8  -1   2  327.87   32.60
   8  -1   2  331.57   33.10
   8   1   2  328.07   31.50
   8   1   2  315.47   30.80
   8   1   2  292.17   32.00
  -8   1  -2  310.07   40.20
   8   1   2  281.57   30.90
   9  -1   2   22.20    8.80
  -9  -1  -2   15.20    3.00
   9  -1   2   13.80    4.90
   9  -1   2    9.60    5.40
  -9  -1  -2   21.20   10.20
   9  -1   2   16.00    5.40
   9   1   2   17.00    4.60
  -9   1  -2   12.20   10.80
  -9   1  -2   11.50    8.00
   9   1   2   15.90    3.70
   9   1   2   17.90    3.30
   9   1   2   18.30    6.90
  10  -1   2   33.00    7.80
  10  -1   2   26.00   10.10
 -10  -1  -2   26.30   13.90
  10  -1   2   36.80    7.70
  10  -1   2   33.90    7.10
 -10  -1  -2   42.80    5.60
  10   1   2   31.70    8.20
  10   1   2   32.40    5.80
  10   1   2   28.80    5.70
 -10   1  -2   37.60    5.30
  10   1   2   33.20    5.20
 -10   1  -2   16.60   12.90
  11  -1   2   61.89   10.70
  11  -1   2   68.29   10.70
  11  -1   2   53.69   12.20
  11  -1   2   95.79   15.30
 -11  -1  -2   77.79    8.20
 -11   1  -2   74.49    8.00
  11   1   2   48.60    9.20
 -11   1  -2   32.90   16.00
  11   1   2   70.99    9.30
  11   1   2   65.19   10.80
 -12  -1  -2  226.48   23.60
  12  -1   2  262.37   28.20
  12  -1   2  217.18   27.20
  12  -1   2  238.68   27.30
  12  -1   2  276.77   29.30
  12   1   2  193.88   26.50
  12   1   2  233.08   25.00
 -12   1  -2  234.28   23.60
  12   1   2  267.57   26.60
  13  -1   2   20.80   10.30
 -13  -1  -2   15.40    4.10
  13  -1   2   12.40    7.80
  13  -1   2   10.90    6.40
  13  -1   2   24.80   10.70
  13  -1   2    6.90    8.80
 -13   1  -2   16.80    4.10
  13   1   2   17.90    6.90
  13   1   2   17.30    5.40
  13   1   2    5.10    8.10
  13   1   2   51.39   20.40
  13   1   2   13.90    6.60
  13   1   2   14.80    4.80
  14  -1   2   62.69   12.20
  14  -1   2   48.00   11.30
  14  -1   2   64.99   13.10
  14  -1   2   50.19   11.30
 -14  -1  -2   60.99    8.00
  14   1   2   70.99    9.10
 -14   1  -2   60.99    7.90
  14   1   2   53.09   12.00
  14   1   2   57.89   10.00
  14   1   2   56.19   19.20
  15  -1   2    5.00    7.40
  15  -1   2    2.70   10.50
  15  -1   2   10.50    8.40
  15  -1   2    8.00    6.50
 -15  -1  -2    6.10    3.40
  15  -1   2    9.40    7.60
  15   1   2   -0.10    4.40
  15   1   2   -1.00   11.60
  15   1   2  -14.50    8.20
  15   1   2    1.90    5.50
  15   1   2   -0.30    4.30
 -15   1  -2    8.00    3.60
  16  -1   2   31.60    7.30
 -16  -1  -2   46.10   11.10
 -16  -1  -2   24.20    4.80
  16  -1   2    9.10   11.90
  16  -1   2   35.50    8.30
  16   1   2   18.10   13.10
  16   1   2   33.20    7.50
 -16   1  -2   32.80    5.10
  16   1   2   33.40    5.50
  17  -1   2    3.90    4.80
 -17  -1  -2    2.50    3.00
  17  -1   2   -0.80    7.70
 -17  -1  -2   13.10    8.10
  17  -1   2   -2.40    4.70
 -17   1  -2    2.10    2.70
  17   1   2    7.50   10.10
  17   1   2    2.60    4.20
  17   1   2   -1.70    3.20
  18  -1   2    7.50    3.90
  18  -1   2    9.90    4.50
  18  -1   2   -0.30    6.10
 -18  -1  -2    8.10    2.70
 -18  -1  -2   16.20    6.00
  18   1   2    0.80    7.60
  18   1   2    9.60    3.90
  19  -1   2   52.49    6.70
 -19  -1  -2   47.90    5.60
  19  -1   2   46.20    6.40
  19   1   2   48.80    6.10
  19  -2  -2    2.50    2.90
  19  -2  -2   -0.70    3.00
 -19  -2   2    1.20    4.30
  19   2  -2    2.80    2.10
  18  -2  -2    4.80    3.00
  18  -2  -2    2.10    4.00
 -17  -2   2    3.40    8.20
  17  -2  -2    8.10    4.00
  17  -2  -2    3.40    7.50
 -17  -2   2    3.80    3.00
  17  -2  -2   -1.40    4.90
  17   2  -2   -2.40    3.20
  17   2  -2   -0.70    3.00
 -16  -2   2   22.10    4.50
  16  -2  -2   24.80    5.80
  16  -2  -2   35.70    7.80
  16  -2  -2    4.50    9.40
  16   2  -2   27.60    5.60
  16   2  -2   19.20    9.80
  15  -2  -2   -4.30   10.80
  15  -2  -2    0.50    5.30
  15  -2  -2    0.80   10.50
 -15  -2   2    2.80    2.90
  15  -2  -2    1.30    8.10
  15   2  -2   -5.90    9.10
  15   2  -2    3.30    4.30
  15   2  -2    3.40    3.60
  15   2  -2   -4.20   10.20
  14  -2  -2   21.80    8.50
  14  -2  -2   33.10   10.90
  14  -2  -2   11.60    8.70
  14  -2  -2   24.20    7.70
 -14  -2   2   34.20    5.30
  14  -2  -2   34.20   13.90
  14  -2  -2   39.50   10.60
  14   2  -2   19.90    5.70
  14   2  -2   32.70    8.30
  14   2  -2   29.60    6.90
  14   2  -2   36.30    6.10
  14   2  -2   47.00   14.70
  13  -2  -2    3.40    6.00
  13  -2  -2   -0.50    9.80
  13  -2  -2    1.60    6.80
  13  -2  -2   -0.20    9.50
 -13  -2   2    1.00    3.10
  13  -2  -2   -0.30    8.90
  13  -2  -2    0.00   12.60
  13   2  -2    4.50    5.60
  13   2  -2   11.00   11.40
 -13   2   2  -49.30   19.70
  13   2  -2   -2.50    3.70
  13   2  -2    0.40    4.70
  13   2  -2   -5.20    8.60
  13   2  -2    4.70    4.30
 -12  -2   2    6.30    3.50
  12  -2  -2   11.80    7.20
  12  -2  -2   12.50   11.20
  12  -2  -2    4.10    7.90
 -12  -2   2    1.30   11.30
  12  -2  -2    8.50    7.10
  12   2  -2    9.40   12.00
  12   2  -2    0.50    6.40
  12   2  -2    6.50    4.80
 -12   2   2    5.30   13.70
 -12   2   2   -4.20   21.70
  12   2  -2    9.80    4.60
  12   2  -2   -0.60    3.90
  12   2  -2    8.00    3.60
 -11  -2   2   18.50   13.10
  11  -2  -2   21.80    8.40
 -11  -2   2   29.10    6.80
  11  -2  -2   18.80    7.40
  11  -2  -2   26.40    8.40
  11  -2  -2   19.90    8.40
 -11   2   2   21.70   11.10
  11   2  -2   24.90    4.60
  11   2  -2   26.10    5.30
  11   2  -2   24.00    6.30
  11   2  -2   27.10   13.90
  11   2  -2   31.50    6.50
  10  -2  -2    1.30    5.80
  10  -2  -2    1.40    6.70
  10  -2  -2   11.90    7.30
 -10  -2   2   -0.10    2.60
  10  -2  -2    2.20    5.30
  10  -2  -2    6.30   11.20
 -10  -2   2   17.10   12.20
 -10   2   2    8.20   10.80
 -10   2   2   -4.20   17.50
  10   2  -2    4.30    3.10
  10   2  -2    0.40    4.10
  10   2  -2    2.50    2.90
  10   2  -2    5.00    4.50
   9  -2  -2   14.90    7.90
   9  -2  -2    1.30    5.90
  -9  -2   2   10.50    2.90
   9  -2  -2   16.60   10.80
  -9  -2   2    4.10   12.40
   9  -2  -2    8.10    5.80
   9  -2  -2   12.70    6.90
  -9   2   2    8.00   11.00
   9   2  -2    3.10    3.30
   9   2  -2    7.00    5.10
  -9   2   2   12.90    2.20
  -9   2   2   -9.70   13.80
  -9   2   2   13.30   14.90
   9   2  -2   11.70   10.00
   9   2  -2   -0.90    4.70
   9   2  -2    8.90    2.90
   8  -2  -2    4.50    5.00
   8  -2  -2   11.80   10.10
   8  -2  -2    7.10    5.60
  -8  -2   2    6.30    2.40
  -8  -2   2    6.40   12.20
   8  -2  -2    7.50    7.30
   8  -2  -2    8.00    6.00
  -8   2   2   -0.50    8.20
   8   2  -2    5.20    2.80
   8   2  -2   -0.80    3.20
   8   2  -2  -12.80   12.50
  -8   2   2    6.90   11.30
  -8   2   2    7.70    1.70
  -8   2   2   11.40   17.40
   8   2  -2   19.00    4.90
  -7  -2   2   49.60   16.30
   7  -2  -2   34.90    7.90
   7  -2  -2   34.10    7.70
   7  -2  -2   45.60    9.00
   7  -2  -2   38.70    8.40
  -7   2   2   26.40   12.80
  -7   2   2   38.50    4.10
   7   2  -2   38.40    7.10
  -7   2   2   35.30   11.30
  -7   2   2   58.49   20.70
   7   2  -2   30.00    6.00
   7   2  -2   34.10    5.90
   6  -2  -2    5.80    4.30
   6  -2  -2    4.00    4.80
   6  -2  -2    4.00    5.20
   6  -2  -2    0.20    6.90
  -6  -2   2    7.80   12.70
   6   2  -2    2.70    4.90
  -6   2   2   -6.90   14.00
  -6   2   2    9.10    1.80
   6   2  -2    3.60    3.40
  -6   2   2    7.90    7.50
  -6   2   2   -3.10    9.90
   6   2  -2    5.10    4.00
   6   2  -2    8.30    3.70
   5  -2  -2    2.60    4.30
   5  -2  -2    2.40    4.20
   5  -2  -2    5.30    6.40
   5  -2  -2    1.50    4.20
  -5  -2   2    3.40   12.10
   5   2  -2    2.50    4.50
  -5   2   2    3.40   10.10
  -5   2   2   -5.40    7.00
  -5   2   2    1.80    1.20
  -5   2   2    7.10   14.10
   5   2  -2    1.50    3.60
   5   2  -2    3.80    3.50
   4  -2  -2    4.20    4.00
   4  -2  -2    8.20    4.50
   4  -2  -2    7.30    4.90
  -4  -2   2   -2.40   11.30
  -4   2   2   11.20    8.30
   4   2  -2   11.00    5.90
  -4   2   2   23.70   10.80
  -4   2   2  -36.30   22.90
   4   2  -2    7.90    4.10
   4   2  -2    6.00    4.20
   3  -2  -2   44.50    7.20
  -3  -2   2   62.59   17.70
   3  -2  -2   44.90    7.20
   3  -2  -2   46.70    7.40
   3   2  -2   40.70    7.60
  -3   2   2   50.39   18.30
   3   2  -2   43.50    7.60
   3   2  -2   54.49    8.80
  -3   2   2   41.10   10.50
  -3   2   2   44.70   12.40
   2  -2  -2   36.10    5.80
   2  -2  -2   38.90    6.30
   2  -2  -2   35.90    6.20
  -2  -2   2   38.80   16.30
   2   2  -2   28.60    7.00
  -2   2   2   29.00   19.00
  -2   2   2   29.90   10.60
   2   2  -2   40.20    8.30
   2   2  -2   37.50    7.60
  -2   2   2   32.70    9.60
  -1  -2   2   29.20    5.00
  -1  -2   2   28.40   11.70
   1   2  -2   25.90    6.80
  -1   2   2   29.00    8.30
   1   2  -2    0.30   21.20
   1   2  -2   24.30    7.60
   1   2  -2   22.10    6.80
  -1   2   2   23.20    9.80
   0  -2   2  107.29   12.50
   0   2  -2   90.69   14.70
   0   2  -2  156.98   31.40
   0   2  -2  122.89   16.20
   0   2  -2  121.79   16.40
   0   2   2   89.09   15.10
   0   2   2   89.89   13.90
   0   2   2  104.19   15.80
   1  -2   2    0.20    3.30
  -1   2  -2    7.30   17.90
  -1   2  -2   -1.90    6.50
   1   2   2    1.30    5.30
  -1   2  -2    1.50    7.40
  -1   2  -2    4.90    5.80
   1   2   2    0.40    5.30
   2  -2   2    7.60    4.70
  -2   2  -2   -1.70   13.20
  -2   2  -2    3.40    8.10
   2   2   2   -0.60    4.80
   2   2   2   -0.70    4.90
   2   2   2    0.20    6.90
  -2   2  -2    8.60    6.70
  -2   2  -2    2.90    6.30
   3  -2   2   76.89   10.90
   3  -2   2   66.99    9.40
   3  -2   2   50.79    8.90
  -3   2  -2   83.89   22.90
   3   2   2   71.09   10.70
  -3   2  -2   63.99   11.60
   3   2   2   51.39    8.70
   3   2   2   74.09   11.00
  -3   2  -2   67.09   11.40
  -3   2  -2   57.79   12.40
   4  -2   2   11.10    5.10
   4  -2   2   14.90    5.20
   4  -2   2   20.10    5.60
   4  -2   2   26.00    6.50
  -4   2  -2   10.60    8.30
   4   2   2   11.90    4.50
   4   2   2    1.90    5.90
  -4   2  -2   12.70    6.90
  -4   2  -2   28.30   16.20
  -4   2  -2   18.00    8.00
   5  -2   2    0.20    6.10
   5  -2   2    3.30    4.20
   5  -2   2    1.10    4.20
   5  -2   2    5.40    4.70
   5   2   2    1.40    3.40
   5   2   2   -8.20    5.50
   5   2   2    4.20    3.90
  -5   2  -2   17.20   16.30
  -5   2  -2    3.50    6.80
  -5   2  -2    2.60    6.30
  -5   2  -2   -1.90    8.30
  -6  -2  -2    4.40    9.00
   6  -2   2   -1.80    4.30
   6  -2   2    3.80    4.40
   6  -2   2   11.10    8.00
   6  -2   2    1.40    4.40
  -6   2  -2    1.60   13.70
  -6   2  -2    5.10    6.60
   6   2   2    3.10    3.10
  -6   2  -2    3.80    7.60
   6   2   2   -0.10    2.90
  -6   2  -2    3.90    8.40
  -7  -2  -2   13.20   11.10
   7  -2   2   20.60    6.90
   7  -2   2   32.80    9.60
   7  -2   2   20.00    6.00
   7  -2   2   18.60    6.40
  -7   2  -2   20.90    9.70
   7   2   2   19.60    4.00
   7   2   2   17.70    4.60
  -7   2  -2   11.80    7.50
   7   2   2   23.90    6.10
  -7   2  -2   16.40    9.50
  -7   2  -2   24.60    2.80
  -7   2  -2   35.90   14.70
   7   2   2   23.80    5.90
   8  -2   2   49.70    9.50
  -8  -2  -2   39.20   15.10
   8  -2   2   51.89   10.20
   8  -2   2   32.20   14.50
   8  -2   2   50.69   10.70
  -8  -2  -2   54.19    6.50
   8  -2   2   51.89    9.80
   8   2   2   50.89    7.10
   8   2   2   37.70    8.20
  -8   2  -2   33.20   17.00
   8   2   2   61.79    8.50
  -8   2  -2   54.39   11.30
   8   2   2   62.59    7.70
  -8   2  -2   38.00   11.10
   8   2   2   58.59   13.20
  -9  -2  -2    6.40   11.40
   9  -2   2   12.90   13.00
   9  -2   2   20.80    9.00
  -9  -2  -2   15.10    3.40
   9  -2   2   10.80    6.40
   9  -2   2   10.50    6.80
   9  -2   2    6.20    5.30
   9   2   2   25.40    6.70
  -9   2  -2   -4.60   11.70
   9   2   2   10.50    3.60
   9   2   2   17.30    9.60
  -9   2  -2   27.40   10.40
  -9   2  -2   14.70    8.10
   9   2   2   14.70    3.60
  10  -2   2    7.70    8.70
 -10  -2  -2   -1.30    2.60
  10  -2   2   -2.00    5.40
  10  -2   2  -15.80   15.10
  10  -2   2    4.30    6.70
 -10   2  -2  -19.30    9.20
  10   2   2  -18.80   13.90
  10   2   2   15.40    4.80
 -10   2  -2    7.40   14.40
  10   2   2   -3.10    6.50
  10   2   2    0.80    2.50
  10   2   2    1.10    2.90
  11  -2   2   10.80    8.50
  11  -2   2    2.80    6.50
  11  -2   2   -4.90    7.40
 -11  -2  -2    3.90    9.40
  11  -2   2   -3.00    5.30
 -11  -2  -2    5.00    3.00
  11  -2   2   -2.00   12.50
 -11   2  -2  -13.70   10.90
  11   2   2   -0.90    2.60
 -11   2  -2   -4.30   15.10
  11   2   2   -2.10    3.60
  11   2   2    1.70    4.90
  11   2   2   10.10   11.20
  12  -2   2   42.60   10.90
  12  -2   2   52.29   15.60
  12  -2   2   44.20   11.50
  12  -2   2   70.89   12.70
 -12  -2  -2   51.29    7.00
  12  -2   2   46.30   11.70
  12   2   2   68.79    9.60
 -12   2  -2   19.50   17.60
  12   2   2   61.59    8.90
  12   2   2   72.49   17.30
  12   2   2   44.00    8.50
 -12   2  -2   70.39    9.60
  13  -2   2   43.30   10.60
  13  -2   2   30.00   13.20
  13  -2   2   24.10   12.60
 -13  -2  -2   38.00    6.10
  13   2   2   39.30    7.70
 -13   2  -2   46.30    5.80
  13   2   2   34.50    9.30
  13   2   2   40.70   14.20
  13   2   2   54.09    7.10
  14  -2   2    3.60    9.80
 -14  -2  -2    6.30   11.90
 -14  -2  -2    2.40    4.20
  14  -2   2   -0.10    7.30
  14  -2   2   -9.60   11.00
  14   2   2   -3.00    4.10
  14   2   2   17.70    7.40
  14   2   2   -2.00    4.30
  14   2   2    7.10    4.10
  14   2   2  -15.00    8.80
  15  -2   2   -0.70    8.20
 -15  -2  -2    0.90    2.60
  15  -2   2    7.80    8.60
  15  -2   2   -2.90    5.80
  15  -2   2  -10.90   15.10
 -15  -2  -2   -7.20    9.70
  15  -2   2    3.00    8.00
  15   2   2    1.30    3.10
  15   2   2  -11.90    5.60
  15   2   2   12.80   10.30
  15   2   2    3.10    4.50
  16  -2   2    4.10    7.00
  16  -2   2    7.60    5.30
 -16  -2  -2   12.50    9.50
  16  -2   2   16.50    7.10
 -16  -2  -2   12.30    3.50
  16   2   2   13.20    4.40
  16   2   2   14.50    3.50
  17  -2   2   30.20    5.70
  17  -2   2   29.20    6.60
 -17  -2  -2   31.10    9.60
 -17  -2  -2   26.40    4.60
  17   2   2   30.30    5.20
 -18  -2  -2   48.40    9.80
  18  -2   2   54.59    6.90
 -18  -2  -2   44.80    5.70
  18  -2   2   44.80    6.40
  18   2   2   50.19    6.20
  18  -3  -2    3.10    3.00
 -18  -3   2    0.10    5.50
  18   3  -2    1.00    1.80
  17  -3  -2   17.50    4.90
 -17  -3   2   11.80    8.10
  17   3  -2   13.90    3.20
  16  -3  -2    1.20    5.70
 -16  -3   2    5.30    8.40
  16  -3  -2    1.10    4.60
 -16  -3   2   -0.60    2.90
  16   3  -2    2.20    3.00
  16   3  -2    9.70    3.50
  15  -3  -2   17.90    7.80
 -15  -3   2   19.30   10.80
 -15  -3   2    9.90    3.10
  15  -3  -2   11.20    4.10
  15  -3  -2   -1.40    4.70
  15   3  -2    7.70    3.60
  15   3  -2   19.00    4.10
  14  -3  -2   12.50    4.30
 -14  -3   2   10.30   10.40
 -14  -3   2   19.20    3.70
  14  -3  -2   25.90    9.40
  14  -3  -2    5.30   12.50
  14  -3  -2   -2.40    7.10
  14   3  -2   24.70    5.00
  14   3  -2    7.90    8.80
  14   3  -2    7.00    4.50
 -13  -3   2    5.00    3.30
  13  -3  -2  -19.60    8.60
  13  -3  -2    4.50    4.80
  13  -3  -2   -2.70    8.70
  13  -3  -2   -4.20    9.30
  13  -3  -2   -3.10    6.90
 -13  -3   2   -2.20   10.10
  13   3  -2    5.10    4.30
  13   3  -2    1.30    4.20
  13   3  -2   -0.70    3.70
 -13   3   2  -40.10   32.00
  13   3  -2   10.00    5.70
  12  -3  -2   18.80    6.50
  12  -3  -2   30.50   10.70
  12  -3  -2   34.50   12.20
  12  -3  -2   44.20   11.50
 -12  -3   2   31.30    4.90
  12   3  -2   32.40    6.30
  12   3  -2   39.30    6.10
  12   3  -2   23.50    5.40
 -12   3   2   20.10   22.30
  12   3  -2   28.20    6.60
  11  -3  -2    5.40    9.40
  11  -3  -2    9.60   11.60
  11  -3  -2    6.60    5.80
  11  -3  -2  -17.70   15.10
 -11  -3   2    8.70    3.60
  11  -3  -2   -2.20    7.20
 -11   3   2    2.50   12.80
  11   3  -2    4.10    4.00
  11   3  -2   -8.80    9.50
  11   3  -2   12.70    4.30
  11   3  -2    3.50    3.70
 -11   3   2    3.60   11.80
  11   3  -2   11.00    4.50
  10  -3  -2    3.30   11.60
  10  -3  -2   13.60    7.10
 -10  -3   2   10.30    3.00
  10  -3  -2   12.00   13.10
  10  -3  -2   17.40    8.10
  10   3  -2   10.00    3.90
  10   3  -2   14.40    7.60
 -10   3   2   16.40   12.30
  10   3  -2   10.60    4.00
 -10   3   2   21.50   12.20
 -10   3   2    2.40   32.20
  10   3  -2    8.40    4.20
  10   3  -2    0.30    4.00
   9  -3  -2   58.09   12.80
   9  -3  -2  104.49   12.50
  -9  -3   2   68.19    8.50
   9  -3  -2   58.19   12.30
  -9   3   2   62.79   16.50
   9   3  -2   90.39   12.10
  -9   3   2   26.40   31.00
  -9   3   2   86.39    7.80
   9   3  -2   79.99   10.40
   9   3  -2   56.89   11.60
  -9   3   2   57.09   15.90
   9   3  -2   79.09    9.50
   8  -3  -2    8.30    6.30
   8  -3  -2  -11.90   11.80
   8  -3  -2   -4.60    8.20
   8  -3  -2    0.00    5.30
  -8  -3   2   -5.00    2.30
   8   3  -2   -0.60    4.50
   8   3  -2   -7.90    6.90
   8   3  -2   -2.20    3.10
  -8   3   2   -0.90    1.60
   8   3  -2   -3.50    5.70
  -8   3   2  -36.90   26.90
  -8   3   2  -16.20    9.10
   8   3  -2    7.70    3.80
  -8   3   2   -3.60    8.50
  -8   3   2   -1.80   10.60
   7  -3  -2    6.00    5.20
   7  -3  -2   12.60   11.50
   7  -3  -2   13.30    8.30
   7  -3  -2    1.20    5.10
  -7  -3   2   -1.00    2.20
   7  -3  -2   -3.40    5.40
   7   3  -2   -3.50    6.80
  -7   3   2    0.40    1.60
  -7   3   2    3.60   10.70
   7   3  -2   -2.40    3.60
  -7   3   2    1.50   25.90
   7   3  -2    1.50    4.60
   7   3  -2    0.90    3.90
   7   3  -2   -1.00    3.00
  -7   3   2   -8.50    7.80
  -7   3   2   -9.30    7.50
   6  -3  -2    5.90    5.40
   6  -3  -2    9.50    5.70
   6  -3  -2    6.00    5.80
   6  -3  -2    9.60   10.40
   6  -3  -2   -3.70    6.80
  -6   3   2   -0.30    8.80
  -6   3   2    5.70    1.90
  -6   3   2    6.10    9.20
   6   3  -2    9.60    5.20
   6   3  -2    2.30    6.80
   6   3  -2    0.90    3.00
   6   3  -2    4.80    4.40
  -6   3   2   38.70   27.80
  -6   3   2   -4.30   10.60
   5  -3  -2    4.80    6.40
   5  -3  -2    9.70    6.20
   5  -3  -2   14.40    6.00
   5  -3  -2   27.10   10.20
   5   3  -2   20.30    6.30
  -5   3   2   27.70    3.20
  -5   3   2   14.40   10.10
   5   3  -2   19.50    6.20
  -5   3   2   18.90   12.10
   5   3  -2   12.60    7.00
  -5   3   2   32.10   31.60
   5   3  -2   23.00    4.00
  -5   3   2   14.50    9.40
   4  -3  -2    1.40    4.60
   4   3  -2    8.20    5.80
  -4   3   2   -3.70    8.40
  -4   3   2  -57.19   26.00
  -4   3   2   -2.90   10.10
   4   3  -2    4.00    6.90
  -4   3   2   -1.70    8.10
  -4   3   2    1.90    2.30
   4   3  -2    7.30    5.80
   3  -3  -2    6.90    4.40
   3   3  -2    4.30    7.50
   3   3  -2    0.50    5.50
   3   3  -2    3.70    5.80
  -3   3   2    3.10    2.10
  -3   3   2    8.10   10.90
  -3   3   2    1.30    7.20
  -3   3   2  -31.00   36.40
   3   3  -2    3.80    2.50
  -3   3   2   -1.40    7.60
  -2   3   2    4.60    7.70
   2   3  -2    2.40    7.10
   2   3  -2   -2.20    5.80
   2   3  -2    4.40    2.40
  -2   3   2    0.90    7.80
  -2   3   2   75.89   40.70
  -2   3   2    2.40   10.10
  -2   3   2    5.20    2.30
   2   3  -2    3.70    5.90
   1   3  -2    9.80    6.60
  -1   3   2   18.50    3.10
   1   3  -2   17.80    8.70
  -1   3   2    7.30    7.80
  -1   3   2   15.80    8.50
   1   3  -2   16.40    7.20
   1   3  -2   19.00    3.30
  -1   3   2    5.90   10.60
   0  -3   2   26.70    6.10
   0  -3   2   19.40   13.40
   0   3   2   36.90   12.10
   0   3  -2   40.50    4.80
   0   3   2   40.30    4.70
   0   3  -2   33.30    8.70
   0   3   2   28.40    9.40
   0   3  -2   23.30    9.30
   0   3  -2   38.20   11.00
   0   3  -2  130.59   46.20
   1   3   2   54.19   10.50
  -1   3  -2   61.39    6.30
   1   3   2   56.29    6.40
   1   3   2   52.99   13.10
  -1   3  -2   44.20   11.30
  -1   3  -2   50.79   11.10
   1   3   2   51.59   10.80
  -1   3  -2   50.29   12.60
  -1   3  -2    1.40   33.90
   2  -3   2   25.20    6.30
   2   3   2   18.10    7.90
  -2   3  -2   30.90    3.80
   2   3   2   29.50   10.00
  -2   3  -2   21.60    9.50
   2   3   2   30.30    4.10
  -2   3  -2   17.40    8.40
  -2   3  -2   14.30    9.20
   2   3   2   20.40    7.60
  -2   3  -2   42.80   31.10
   3  -3   2   11.30    5.40
   3   3   2   -0.40    6.20
  -3   3  -2    7.50    2.40
  -3   3  -2  -31.00   23.90
  -3   3  -2    2.40    6.80
   3   3   2    8.80    2.70
  -3   3  -2   12.30    9.60
  -3   3  -2    3.30    8.00
   3   3   2   13.70    9.00
   3   3   2    3.00    5.70
   4  -3   2    7.60   11.20
   4  -3   2   -0.10    4.80
   4  -3   2   10.10    6.10
   4  -3   2    1.70    6.50
  -4   3  -2    2.40    2.80
  -4   3  -2  -17.10   22.50
  -4   3  -2   -1.40    2.70
   4   3   2    7.40    2.70
   4   3   2    3.40    5.40
  -4   3  -2   -3.40    8.40
   4   3   2    0.20    5.10
  -4   3  -2    2.20    8.20
  -4   3  -2    3.50    7.50
   4   3   2   -2.70    8.50
   5  -3   2    8.70    5.70
   5  -3   2    7.90    6.70
   5  -3   2   -3.50   13.20
  -5  -3  -2    2.10    8.10
   5  -3   2    3.30    7.50
  -5   3  -2    6.10    8.00
  -5   3  -2    6.10    8.50
  -5   3  -2    8.70    2.20
   5   3   2   14.60    5.50
   5   3   2    3.20   10.10
   5   3   2   10.40    5.00
  -5   3  -2   12.70    9.00
  -5   3  -2   -1.60   22.00
   5   3   2   13.80    3.20
   6  -3   2   16.10    8.50
   6  -3   2    9.50    6.60
   6  -3   2   25.90   12.60
   6  -3   2   21.50    8.30
  -6  -3  -2   15.00    8.80
   6   3   2   12.10    5.60
   6   3   2   12.00    3.80
  -6   3  -2   26.20   25.90
   6   3   2    5.50    9.30
  -6   3  -2   16.40    2.40
   6   3   2    8.80    4.40
  -6   3  -2   12.40    9.60
  -6   3  -2   20.10    8.00
   7  -3   2    6.00    7.60
   7  -3   2    8.70   13.00
  -7  -3  -2    0.00    2.30
   7  -3   2    7.30    6.50
   7  -3   2    9.40    5.60
  -7  -3  -2    2.40    7.80
   7  -3   2   16.00    8.00
  -7   3  -2    1.90    8.20
  -7   3  -2   -0.60   24.20
  -7   3  -2  -10.20    8.70
   7   3   2    1.70    3.60
  -7   3  -2    8.20    9.80
  -7   3  -2    2.40    2.00
   7   3   2    2.50    2.90
   7   3   2    0.80    4.30
   8  -3   2    8.70    7.10
  -8  -3  -2    3.80    8.50
   8  -3   2   10.00    6.80
   8  -3   2   21.30    9.40
   8  -3   2    2.50    7.70
  -8  -3  -2   13.90    3.00
   8  -3   2   -4.00   12.90
   8   3   2   10.00    3.80
  -8   3  -2    9.30    2.50
  -8   3  -2   11.20   24.80
   8   3   2    9.40    4.70
  -8   3  -2  -10.40   12.60
  -8   3  -2    0.00    9.30
   8   3   2    9.40    3.70
  -9  -3  -2   63.59    7.60
   9  -3   2   52.79   13.60
   9  -3   2   53.99   11.50
  -9  -3  -2   76.79   14.00
   9  -3   2   45.40   15.90
   9  -3   2   43.20   11.20
   9  -3   2   63.69   13.20
  -9   3  -2   25.30   40.40
  -9   3  -2   61.49   13.30
   9   3   2   71.59    8.70
   9   3   2   76.89   10.90
   9   3   2   63.39    8.90
  10  -3   2   -8.60    7.90
  10  -3   2    2.70    7.60
 -10  -3  -2   -0.10    8.70
  10  -3   2  -10.20   10.70
 -10  -3  -2   -2.90    2.80
  10  -3   2   10.30   14.10
  10  -3   2    0.20    5.90
  10   3   2    1.00    3.70
 -10   3  -2   -5.00   12.40
 -10   3  -2   -7.40   24.30
  10   3   2    1.80    3.50
 -10   3  -2  -12.50    9.70
  10   3   2    0.00    3.40
  11  -3   2    4.60    7.70
  11  -3   2    5.40   13.40
  11  -3   2    3.80    6.60
 -11  -3  -2   -0.80    2.80
  11  -3   2    6.90   12.50
  11  -3   2    4.60    8.20
 -11  -3  -2   -1.70    9.80
  11   3   2    6.10    4.30
  11   3   2    5.80    3.90
  11   3   2   -5.20    4.20
 -11   3  -2  -15.70   15.40
  12  -3   2   -6.90    9.00
  12  -3   2   -3.40   12.70
  12  -3   2    7.90    8.60
 -12  -3  -2   -7.80   10.10
 -12  -3  -2   -0.30    2.90
  12   3   2   -1.10    3.80
  13  -3   2    6.60    5.40
  13  -3   2   12.70    9.40
  13  -3   2    3.60    6.60
 -13  -3  -2    2.30    3.60
 -13  -3  -2   10.90   10.90
  13  -3   2  -82.99   32.70
  13  -3   2  -12.80   11.00
  13   3   2    6.30    3.90
 -14  -3  -2   12.40    3.30
  14  -3   2  -21.10   11.80
  14  -3   2    2.90    6.70
  14  -3   2   11.40   10.00
  14  -3   2   12.20    5.20
 -14  -3  -2    8.90   10.40
  14   3   2   10.70    4.00
  14   3   2    6.40    5.40
  15  -3   2    7.00    3.60
  15  -3   2    0.70    5.70
 -15  -3  -2    2.80    2.70
  15  -3   2    0.40    7.60
 -15  -3  -2    1.20    9.60
  15   3   2    1.90    3.00
  16  -3   2    1.80    5.30
  16  -3   2   11.80    6.10
 -16  -3  -2    6.30    8.60
 -16  -3  -2    5.80    2.70
  16   3   2    9.50    3.10
  17  -3   2   24.20    5.60
 -17  -3  -2   29.90    8.60
  17   3   2   29.90    4.20
 -16  -4   2    7.80    6.60
  16  -4  -2    9.40    4.00
  16   4  -2    4.90    2.10
  15  -4  -2   38.70    6.90
 -15  -4   2   29.90    9.20
  15   4  -2   36.40    5.20
 -14  -4   2    2.50    8.10
  14  -4  -2    7.10    5.10
  14  -4  -2   -1.80    6.50
  14   4  -2    5.60    3.00
  14   4  -2   14.20    3.20
 -13  -4   2   49.80   12.40
  13  -4  -2   71.19   10.90
  13   4  -2   52.39    7.10
  13   4  -2   48.70    7.30
  12  -4  -2   -2.10    4.00
  12  -4  -2    0.60    9.30
 -12  -4   2    0.30    8.70
  12   4  -2    3.60    3.50
  12   4  -2    3.70    3.90
  12   4  -2    1.50    3.30
  11  -4  -2   -3.70   10.20
  11  -4  -2    3.10    4.70
 -11  -4   2   -6.80    8.70
  11   4  -2    1.60    3.10
  11   4  -2    3.50    3.80
  11   4  -2    3.60    3.80
  11   4  -2   -4.60    4.40
 -11   4   2  -44.40   17.40
 -10  -4   2   17.80    9.80
  10  -4  -2   33.60   12.00
  10  -4  -2   -4.10    5.20
  10  -4  -2    6.90    8.40
  10   4  -2    9.80    5.20
  10   4  -2    9.90    5.50
 -10   4   2   10.70   16.40
  10   4  -2   23.00    4.50
  10   4  -2   19.40    4.80
  -9  -4   2    7.50    2.90
   9  -4  -2    1.90   12.00
   9  -4  -2    1.00    6.10
  -9  -4   2   -5.90    8.50
  -9   4   2   12.40   24.50
  -9   4   2    4.40    2.10
   9   4  -2    3.80    4.30
   9   4  -2   -1.20    4.90
   9   4  -2    8.30    3.70
   8  -4  -2   22.70   12.70
  -8  -4   2   20.20   10.70
   8  -4  -2   15.90    8.30
   8   4  -2   24.10    6.50
   8   4  -2   29.50    5.20
  -8   4   2   -8.30   13.80
  -8   4   2   28.30    3.60
  -8   4   2   20.10   13.70
   8   4  -2   31.40    5.40
  -8   4   2    2.70   17.10
   8   4  -2   18.10    6.60
   7  -4  -2   31.20   13.50
   7  -4  -2   32.70    8.50
  -7  -4   2   48.90   11.70
  -7   4   2   22.40   12.10
  -7   4   2   33.80    4.30
   7   4  -2   18.80    7.40
   7   4  -2   32.10    6.10
   7   4  -2   33.50   12.00
  -7   4   2   43.40   16.40
   7   4  -2   41.40    8.90
  -7   4   2   25.90   14.10
   7   4  -2   50.39    6.20
  -6  -4   2   26.40   10.00
   6  -4  -2   21.70   12.40
  -6   4   2   10.70   10.30
  -6   4   2   18.30    3.10
  -6   4   2    1.60   13.40
   6   4  -2   22.00    4.80
   6   4  -2   18.70    6.80
  -6   4   2   19.50   11.50
   6   4  -2   -4.50   10.70
   6   4  -2   20.60    7.30
   6   4  -2   22.60    4.50
  -5  -4   2   16.70    9.80
   5   4  -2    9.40    6.10
  -5   4   2    0.70   11.70
   5   4  -2   13.20    6.50
  -5   4   2   10.20    2.70
   5   4  -2   15.30    4.40
  -5   4   2   10.40   10.80
   5   4  -2   17.70    3.90
  -5   4   2    1.40    8.70
  -4  -4   2    7.70    9.20
   4  -4  -2   13.70   11.70
  -4   4   2   12.30   11.60
  -4   4   2   15.40   12.90
  -4   4   2   -1.50    8.90
   4   4  -2   -8.40    9.50
   4   4  -2   15.00    4.40
   4   4  -2    7.10    6.20
   4   4  -2   10.70    3.30
  -4   4   2   11.20    2.80
   4   4  -2    7.00    6.30
   3  -4  -2   23.00   11.50
   3  -4  -2   -1.50   19.30
  -3  -4   2   46.50   10.80
  -3   4   2   40.60    5.60
   3   4  -2   14.80   11.90
  -3   4   2   32.90    4.60
   3   4  -2   25.10    8.50
   3   4  -2   38.30    6.20
  -3   4   2   29.50   11.20
   3   4  -2   28.50    8.60
  -3   4   2   31.10   10.60
  -3   4   2   29.10   14.00
   3   4  -2   37.30    5.10
   2  -4  -2   65.29   17.40
  -2  -4   2   34.30   10.50
   2  -4  -2   25.30   11.60
   2   4  -2   31.20    5.70
   2   4  -2   19.70    8.60
  -2   4   2   21.50    9.80
   2   4  -2   35.00    5.00
   2   4  -2   30.60    9.40
   2   4  -2   23.10   11.70
  -2   4   2   32.90    4.60
  -2   4   2   33.50    5.30
  -1  -4   2   38.50   14.10
  -1  -4   2   13.20    9.30
   1  -4  -2   22.30   13.50
   1  -4  -2   20.00   13.30
   1   4  -2   14.50   10.30
   1   4  -2   14.70    4.40
   1   4  -2    6.70    3.00
  -1   4   2   11.40    2.90
  -1   4   2   -6.40   12.40
  -1   4   2    6.30    8.80
   1   4  -2   -0.10    7.40
  -1   4   2   11.60    4.00
   0  -4  -2   18.90   10.40
   0  -4   2   -7.90   11.60
   0   4  -2  -13.00   10.80
   0   4  -2   -6.60    3.40
   0   4  -2    0.10    2.30
   0   4  -2    0.20    7.00
   0   4   2  -13.30   11.50
   0   4   2   -2.00   11.20
   0   4   2   -1.60    2.40
   0   4   2    3.30    3.70
   0   4  -2   -0.10    8.20
   1  -4   2    6.10   17.20
  -1  -4  -2    9.30   11.10
   1   4   2   15.70    3.50
   1   4   2   12.60    7.80
  -1   4  -2   21.00    4.60
  -1   4  -2   13.70    3.20
   1   4   2    5.40   11.90
  -1   4  -2   17.70   10.20
  -1   4  -2   12.90    8.20
   1   4   2   20.00    4.40
  -1   4  -2   13.50    9.40
   2  -4   2    5.90   12.50
  -2  -4  -2    1.40    8.40
  -2   4  -2   -6.00    6.60
   2   4   2    0.90    7.90
   2   4   2    0.10    2.40
  -2   4  -2    7.00   10.80
   2   4   2   -0.60    3.70
  -2   4  -2    0.60    2.20
  -2   4  -2    0.20    3.50
   2   4   2   14.70   12.60
  -2   4  -2    3.30    7.30
   2   4   2    7.00    6.20
   3  -4   2    0.00   12.70
  -3  -4  -2    5.10    8.90
   3   4   2   -4.90    6.60
   3   4   2   13.10    3.80
   3   4   2    1.50    5.50
  -3   4  -2    7.20    9.40
  -3   4  -2    0.30    6.50
   3   4   2   11.00   12.30
  -3   4  -2   13.70    9.80
   3   4   2    4.90    2.90
  -3   4  -2    5.40    2.50
   4  -4   2    4.30    5.20
   4  -4   2    5.20   16.10
  -4  -4  -2    5.90   11.30
   4   4   2   -0.80    6.70
   4   4   2    4.30    2.90
  -4   4  -2   -9.70    7.90
   4   4   2   -5.50    5.80
  -4   4  -2    2.70   14.50
  -4   4  -2    0.10    1.90
   4   4   2    1.60    3.60
  -4   4  -2    3.30   10.70
  -4   4  -2    1.70    3.20
   4   4   2   -0.50   13.00
   5  -4   2   20.60    7.20
  -5  -4  -2   22.50   13.00
   5   4   2  -18.40   13.80
   5   4   2   10.30    6.50
  -5   4  -2   -4.30    9.50
   5   4   2   23.80    5.10
   5   4   2   11.80    6.80
  -5   4  -2    4.70   10.10
  -5   4  -2   12.80   12.10
   5   4   2   21.60    4.20
   6  -4   2    6.80    6.20
  -6  -4  -2   -1.90    9.20
   6  -4   2   43.30   15.20
   6   4   2   -0.90    5.30
   6   4   2    5.30    3.30
  -6   4  -2    9.90   10.60
  -6   4  -2  -12.40    8.70
  -6   4  -2  -51.79   68.39
   6   4   2    0.10    5.50
  -6   4  -2  -10.50    9.10
  -6   4  -2    2.90    2.00
   7  -4   2    5.80    7.90
  -7  -4  -2    8.30    4.30
  -7  -4  -2   10.60   10.30
   7  -4   2   20.50   15.00
  -7   4  -2    9.20    2.10
   7   4   2    4.60    3.40
   7   4   2   11.90    6.00
  -7   4  -2   12.00   10.40
   7   4   2   10.40    5.10
  -7   4  -2  -31.00   14.50
  -7   4  -2   23.50   12.20
  -7   4  -2  -32.30   49.99
   8  -4   2   69.89   17.10
   8  -4   2   62.19   11.80
  -8  -4  -2   81.59   14.80
   8   4   2   50.19    7.50
   8   4   2   56.49    8.40
  -8   4  -2   54.59   16.60
  -8   4  -2   42.90   14.80
   9  -4   2   35.70   14.80
  -9  -4  -2   32.90   12.00
  -9  -4  -2   43.50    5.60
   9  -4   2   38.00   10.30
   9   4   2   52.69    6.80
   9   4   2   35.90    7.90
  -9   4  -2    9.20   14.80
  -9   4  -2   47.30   15.60
  10  -4   2    2.00    3.90
 -10  -4  -2   -4.60    9.30
  10  -4   2    6.80    8.50
 -10  -4  -2   -0.10    3.30
 -10   4  -2  -14.70   16.30
  10   4   2    1.20    4.20
  10   4   2    0.30    3.40
  11  -4   2   24.50   13.40
  11  -4   2   11.50   11.30
  11  -4   2   62.09   16.10
 -11  -4  -2   26.70    4.60
 -11  -4  -2   36.90   12.00
 -11   4  -2  -25.10   27.20
  11   4   2   23.80    5.40
  11   4   2   41.80    5.70
  12  -4   2    0.70    4.70
  12  -4   2  -10.50   10.00
 -12  -4  -2    1.20    9.10
 -12  -4  -2    2.00    2.90
  12   4   2   -5.20    6.20
  12   4   2    6.30    3.40
 -13  -4  -2   35.30   11.10
  13  -4   2   27.60    9.90
 -13  -4  -2   19.60    4.00
  13   4   2   32.30    4.70
 -14  -4  -2    3.70    9.00
  14  -4   2   -1.70    4.50
  14   4   2    5.50    2.50
  15  -4   2   39.30    7.00
 -15  -4  -2   26.10    9.50
  15   4   2   30.40    4.30
  16  -4   2    3.20    3.90
 -16  -4  -2    9.30    6.30
  16   4   2    5.20    1.80
 -14  -5   2   -2.40    5.40
  14   5  -2    1.50    1.50
 -13  -5   2   -3.20    5.70
  13  -5  -2    1.40    3.90
  13   5  -2    4.60    2.20
  12  -5  -2    4.60    4.90
 -12  -5   2   -0.90    6.90
  12   5  -2   -2.10    2.10
  11  -5  -2   98.89   13.00
 -11  -5   2   70.29   14.00
  11   5  -2   91.09    9.20
  11   5  -2   78.59    9.30
 -10  -5   2   -0.40    7.40
  10  -5  -2    6.80    7.50
  10   5  -2    5.20    3.40
  10   5  -2    3.10    2.50
   9  -5  -2   73.79   11.10
  -9  -5   2   46.20   11.60
   9   5  -2   52.39    7.20
   9   5  -2   48.40   11.70
   9   5  -2   53.09    7.40
  -8  -5   2   14.50    9.30
   8  -5  -2   20.50    9.50
   8   5  -2   10.10    6.80
   8   5  -2   17.60    4.40
  -8   5   2   23.20   17.50
  -8   5   2   19.70    3.50
   8   5  -2   12.70    4.00
  -7  -5   2   49.40   12.20
  -7   5   2   50.49    5.30
   7   5  -2   45.20    9.40
   7   5  -2   37.20    6.30
  -7   5   2   19.20   14.70
   7   5  -2   48.30    6.90
   7   5  -2   48.50    9.10
  -6  -5   2  101.69   21.30
   6  -5  -2   64.99   15.20
   6   5  -2   64.09    8.60
   6   5  -2  115.69   16.00
  -6   5   2   36.10   18.70
   6   5  -2   70.09   12.40
  -6   5   2   56.59   18.80
  -6   5   2   79.49    7.70
  -6   5   2   35.50   14.40
   5  -5  -2  112.09   15.50
  -5  -5   2  111.89   17.30
   5   5  -2   89.39   10.50
   5   5  -2   86.49   10.90
   5   5  -2   59.69   17.30
  -5   5   2   91.29    9.50
  -5   5   2   68.59   21.40
  -4  -5   2    0.80   10.50
  -4   5   2    2.30   12.30
  -4   5   2  -13.40   11.90
   4   5  -2   10.70    7.20
   4   5  -2   18.90   17.90
   4   5  -2   10.30    8.50
  -4   5   2    5.30   16.80
  -4   5   2    7.40    2.80
   4   5  -2    6.90    3.80
   4   5  -2    3.70    4.20
  -3  -5   2  205.88   28.10
  -3   5   2  206.68   47.10
  -3   5   2  243.08   42.30
  -3   5   2  239.58   22.40
   3   5  -2  282.57   36.70
   3   5  -2  210.68   23.00
   3   5  -2  232.68   22.80
   2   5  -2   13.40    5.10
   2   5  -2  -11.00   13.30
  -2   5   2   13.10    4.20
  -2   5   2    3.40   10.90
  -2   5   2   11.40    3.30
  -2   5   2  -18.00   16.80
  -2   5   2    2.60   10.20
   2   5  -2   10.10    8.90
   2   5  -2    9.00    3.60
   2   5  -2    7.50    9.40
  -1  -5   2   65.29   17.20
   1  -5  -2   29.60   18.80
   1   5  -2   40.70    6.10
  -1   5   2   48.00    6.00
   1   5  -2   49.10    7.10
   1   5  -2   42.10   11.60
  -1   5   2   48.30    7.10
  -1   5   2   48.80   28.00
  -1   5   2   18.80   11.00
   1   5  -2   30.40   11.90
  -1   5   2   34.20   14.20
   1   5  -2   26.80   23.70
   0  -5  -2   19.90   14.90
   0   5  -2   -2.10    8.40
   0   5  -2    0.10    3.10
   0   5   2    3.70    4.00
   0   5  -2    3.50    4.30
   0   5   2    6.30   10.30
   0   5  -2   -7.60   15.40
   0   5  -2   -2.90    9.80
   0   5   2    1.60    8.70
   0   5   2    3.20    3.20
  -1  -5  -2    3.50   14.50
  -1   5  -2   14.90    3.60
   1   5   2    1.70    8.80
  -1   5  -2   15.50    8.20
  -1   5  -2   13.30    4.80
   1   5   2   10.80    3.70
   1   5   2    3.80    9.90
  -1   5  -2   -2.50   15.60
   1   5   2   16.80    4.60
  -1   5  -2    3.40    9.60
   2  -5   2   87.79   17.00
  -2   5  -2   62.09   16.30
   2   5   2   93.89   10.90
  -2   5  -2   74.19   17.10
  -2   5  -2   97.59   10.10
  -2   5  -2   98.89   11.00
   2   5   2  103.79   10.60
   2   5   2   91.49   16.10
  -2   5  -2   76.19   19.80
   2   5   2   76.19   15.90
   3  -5   2  184.08   28.60
  -3  -5  -2  247.28   30.00
  -3   5  -2  250.37   23.70
  -3   5  -2  250.77   23.30
   3   5   2  318.17   36.10
  -3   5  -2  204.48   38.70
   3   5   2  202.28   34.60
   3   5   2  226.98   23.70
   3   5   2  242.78   23.80
  -3   5  -2  175.88   34.70
   4  -5   2   42.40   13.80
  -4  -5  -2    5.30   10.50
  -4   5  -2    7.20   15.60
  -4   5  -2   -5.50   12.30
   4   5   2    1.30    3.10
  -4   5  -2  -19.70   11.40
  -4   5  -2    2.10    2.50
   4   5   2   -6.30    8.10
   4   5   2    3.60    3.80
   4   5   2    6.60    7.60
   5  -5   2  241.08   31.20
  -5  -5  -2  237.48   30.70
   5   5   2  271.67   26.20
  -5   5  -2  272.07   25.60
  -5   5  -2  337.77   41.70
   5   5   2  298.37   32.40
  -5   5  -2  361.36   40.80
   5   5   2  228.88   26.20
  -6  -5  -2    3.00    9.50
   6  -5   2   -5.10   12.00
   6   5   2    5.90    3.10
   6   5   2    1.00    6.70
   6   5   2    3.40    3.10
  -6   5  -2    8.70   13.20
  -6   5  -2  -12.20   13.20
  -6   5  -2    3.50    1.90
   6   5   2    3.20    6.10
   7  -5   2  102.49   16.90
  -7  -5  -2   96.59   15.70
   7   5   2  135.79   16.80
   7   5   2   96.29    9.90
   7   5   2   70.49   12.30
  -7   5  -2   47.30   18.50
  -7   5  -2   48.80   18.90
   8  -5   2    4.20   11.40
  -8  -5  -2    6.40    8.40
   8   5   2    4.20    2.80
   8   5   2    4.50    2.90
   8   5   2   -8.70    6.10
  -8   5  -2    0.20   18.60
  -9  -5  -2    3.00    8.00
   9  -5   2   -0.60   10.90
   9   5   2    7.70    3.10
 -10  -5  -2   28.70   10.10
  10  -5   2   38.60   10.70
  10   5   2   31.90    4.40
 -11  -5  -2    5.70    7.20
  11   5   2    7.60    2.40
  12  -5   2   -4.70    5.90
 -12  -5  -2   -4.30    6.60
  12   5   2    0.10    2.00
  13  -5   2   20.00    5.40
 -13  -5  -2   11.20    7.80
  13   5   2   12.00    2.30
 -10  -6   2   -4.90    7.00
  10   6  -2   -0.10    1.30
  -9  -6   2    4.00    8.60
  -8  -6   2   -1.70    8.90
   8   6  -2    2.00    2.00
  -7  -6   2   27.30   11.80
   7   6  -2   28.00    4.10
   7   6  -2   34.00    4.70
  -6  -6   2   -6.50    9.90
  -6   6   2    5.20    1.90
   6   6  -2    5.10    2.80
   6   6  -2    3.20    2.30
  -5  -6   2    1.40   11.70
  -5   6   2   11.30    2.20
   5   6  -2    4.80    2.70
   4   6  -2    3.10    2.60
   4   6  -2    0.30    3.10
  -4   6   2    3.70    2.10
   3   6  -2    7.90    3.50
   3   6  -2    0.20    2.50
  -3   6   2    2.10    2.40
   2   6  -2    0.30    2.50
  -2   6   2   -0.30    2.30
   2   6  -2    2.70    3.50
  -1   6   2    7.60    2.80
   1   6  -2    5.50    3.00
   1   6  -2    9.00    3.60
   0   6  -2   -1.20    2.60
   0   6   2    0.40    2.60
   0   6  -2    3.90    3.40
  -1   6  -2   -3.50    2.40
   1   6   2   -0.10    2.40
  -2  -6  -2    3.70    9.80
  -2   6  -2    4.00    2.40
   2   6   2    0.90    2.30
  -3  -6  -2    0.70   13.10
   3   6   2    3.20    2.90
   3   6   2   -0.30    2.20
  -3   6  -2    2.90    2.00
  -4  -6  -2   15.00   13.30
   4   6   2   10.00    3.90
   4   6   2    3.70    2.40
  -4   6  -2    6.20    1.90
  -5  -6  -2   -5.90   10.70
  -5   6  -2    5.10    1.80
   5   6   2    1.50    2.00
   5   6   2    7.70    2.70
  -6  -6  -2   11.30   11.30
   6   6   2    5.50    2.50
   6   6   2    2.50    2.10
  -7  -6  -2   -7.10    8.80
   7   6   2    0.60    1.80
  -8  -6  -2   25.40   10.40
   8   6   2   15.30    2.60
  -9  -6  -2    1.30    8.30
   9   6   2    0.70    1.40
 -10  -6  -2    1.60    8.00
   2   7  -2    6.50    1.60
   1   7  -2   11.90    2.80
   0   7   2   18.30    2.70
   1   7   2   -0.30    1.30
   2   7   2   14.40    2.40
  19   0  -3   11.00    3.70
  19   0  -3    6.20    5.40
  19   0  -3    6.00    3.30
  18   0  -3    1.70    4.30
  18   0  -3   -5.80    6.30
  18   0  -3    2.50    4.20
 -18   0   3    1.00    2.70
 -18   0   3   13.60    5.70
 -17   0   3   13.70    3.60
  17   0  -3   11.70    5.40
  17   0  -3    7.80    4.70
  17   0  -3   -3.90   10.60
 -16   0   3    4.00    3.30
  16   0  -3    4.80    5.50
  16   0  -3   12.40    8.70
  16   0  -3  -12.60   12.40
  16   0  -3    2.50    5.00
  16   0  -3   -5.50    7.40
  16   0  -3   -4.60    9.80
  15   0  -3   27.30    8.00
  15   0  -3   36.50    7.30
  15   0  -3   22.70   16.40
 -15   0   3   31.60    5.20
  15   0  -3   12.10   10.80
  14   0  -3    0.70    5.40
  14   0  -3    0.70    4.70
  14   0  -3    1.70   14.80
 -14   0   3    5.80    3.90
  14   0  -3    2.80    8.90
  14   0  -3   -2.00    6.60
  14   0  -3   -2.60    5.90
  13   0  -3   47.70    9.20
 -13   0   3   69.59    8.10
  13   0  -3   64.49   22.50
  13   0  -3   73.09   10.80
  13   0  -3   74.89   11.20
  13   0  -3   62.29   11.00
  12   0  -3    6.00    4.50
 -12   0   3    1.00    4.60
  12   0  -3   -2.30    3.70
  12   0  -3    3.70    4.60
  12   0  -3    3.80    5.70
 -12   0   3   -5.40   21.80
  12   0  -3   -9.80   10.80
  12   0  -3   -1.90    6.50
  11   0  -3   47.70    8.30
  11   0  -3   65.89   10.00
 -11   0   3   56.19    7.40
 -11   0   3   27.80   15.80
  11   0  -3   56.89    9.20
 -11   0   3   68.89    8.50
  11   0  -3   82.39   10.70
  10   0  -3   -2.00    3.30
  10   0  -3    0.40    3.60
 -10   0   3    1.10    2.60
  10   0  -3    0.70    3.30
 -10   0   3  -15.70   12.00
  10   0  -3    8.70    7.30
   9   0  -3    9.90    3.60
   9   0  -3   15.30    7.10
   9   0  -3    7.20    3.90
   9   0  -3    9.10    3.60
  -9   0   3    5.90   11.30
  -8   0   3    9.40   11.90
   8   0  -3   -2.40    2.80
   8   0  -3   10.00    6.80
   8   0  -3    2.30    2.90
   8   0  -3   -1.00    2.50
  -7   0   3   -5.40    8.50
  -7   0   3   -1.30    8.00
   7   0  -3    5.70    2.90
   7   0  -3   15.40    7.40
   7   0  -3    2.30    2.40
   6   0  -3    0.10    2.00
  -6   0   3   -2.20    7.20
   6   0  -3    2.20    2.40
   6   0  -3   -1.60    2.00
  -6   0   3    4.80    8.00
  -5   0   3   18.60    8.00
   5   0  -3   16.80    3.20
  -5   0   3   28.60   10.70
   5   0  -3   18.10    3.10
   5   0  -3   19.30    3.10
   4   0  -3   -0.20    1.70
   4   0  -3   -0.50    1.60
  -4   0   3    0.10    6.30
  -4   0   3   -1.10    5.10
   4   0  -3    1.90    1.90
  -3   0   3   10.50    4.90
  -3   0   3   10.60    7.40
   3   0  -3   12.80    2.10
   3   0  -3   10.60    2.20
   3   0  -3   11.10    2.10
   2   0  -3   -0.60    1.00
   2   0  -3    0.00    0.90
  -2   0   3   -2.60    4.20
   1   0  -3    8.50    1.40
   1   0  -3   10.20    1.50
   1   0  -3   10.90    1.70
   1   0  -3   15.70    2.20
  -1   0   3   12.60    2.20
   0   0  -3    0.30    0.70
   0   0   3   -0.90    0.80
  -1   0  -3   50.19    7.90
  -1   0  -3   57.99    8.60
  -2   0  -3   -0.40    4.00
   2   0   3   -1.60    1.40
   3   0   3   29.20    4.60
  -3   0  -3   38.10    7.60
   3   0   3   36.40    4.10
   4   0   3   -2.90    1.50
   4   0   3    0.80    1.30
  -4   0  -3   -0.20    4.70
   4   0   3    0.00    1.90
   5   0   3    5.10    1.90
  -5   0  -3    9.00    6.20
   5   0   3    3.30    2.40
   5   0   3    5.40    2.10
   6   0   3   -0.80    2.50
  -6   0  -3    3.40    7.20
   6   0   3    0.70    1.80
   6   0   3   -2.00    1.80
   7   0   3   11.20    3.30
   7   0   3   10.30    2.90
  -7   0  -3   21.70    9.50
   7   0   3   11.40    2.80
   8   0   3    1.30    2.60
   8   0   3   -0.30    3.00
   8   0   3   -3.40    6.00
  -8   0  -3   -1.90    8.10
   8   0   3   -0.40    2.50
   9   0   3    2.50    6.40
   9   0   3    1.40    3.10
   9   0   3   -0.70    3.30
   9   0   3    2.50    2.90
  -9   0  -3    0.40   10.10
  10   0   3   -0.50    2.90
 -10   0  -3   -1.10   10.50
 -10   0  -3   -2.00    2.40
  10   0   3    0.80    6.10
  10   0   3    2.20    4.10
  10   0   3   -2.00    3.60
  11   0   3   -6.40    7.30
  11   0   3    0.80    8.60
 -11   0  -3  -15.00   10.60
  11   0   3    6.40    4.70
 -11   0  -3    2.60    2.80
  11   0   3    0.40    3.10
  12   0   3  -13.10    7.50
 -12   0  -3   -3.30   10.00
  12   0   3   -2.40    4.30
 -12   0  -3    5.90    4.70
  12   0   3   -9.70    7.90
  12   0   3   -1.20    3.50
  13   0   3   -2.90    8.20
 -13   0  -3    6.20    9.50
  13   0   3   -5.40    6.40
  13   0   3    1.50    9.40
  13   0   3    5.90    4.20
  13   0   3    2.80    6.30
 -13   0  -3   -1.20    3.40
  14   0   3   19.10    9.40
  14   0   3   -3.50    6.10
 -14   0  -3   -2.30    3.30
  14   0   3   -5.30   10.80
  15   0   3   -3.30   13.10
  15   0   3  -29.50   23.90
  15   0   3   -2.00    7.70
  15   0   3   -2.50    6.20
  15   0   3    2.20    5.30
 -15   0  -3   -1.50    3.20
  15   0   3    1.20    5.50
 -16   0  -3   -1.00    2.80
  16   0   3    8.90   11.50
  16   0   3   -3.00    5.10
  16   0   3   -2.20    7.10
  16   0   3    1.80    4.60
 -16   0  -3   12.90    7.10
  16   0   3   -5.40   10.50
  17   0   3   11.30    5.60
  17   0   3   16.50   12.60
 -17   0  -3    9.10    3.30
  18   0   3    1.10    3.00
  18   0   3   -4.20    7.50
  18   0   3    0.90    4.00
 -18   0  -3   -1.80    2.20
  19   0   3   -1.30    3.00
  19   0   3    5.10    2.30
  19   0   3   -1.70    4.50
  19  -1  -3   -1.80    2.60
  19  -1  -3    2.70    3.20
 -19  -1   3    2.30    5.10
  19  -1  -3    0.60    4.30
  19   1  -3    1.80    2.90
  18  -1  -3   11.30    5.10
  18  -1  -3    6.40    7.40
  18  -1  -3   17.50    4.70
 -18  -1   3   12.40    7.60
  18   1  -3   12.50    3.70
  18   1  -3    2.00    8.10
  18   1  -3   16.10    4.40
  17  -1  -3    5.10    5.00
  17  -1  -3    0.80    4.70
  17  -1  -3    1.30    8.60
 -17  -1   3    0.20    2.80
  17   1  -3    0.70    3.50
  17   1  -3   15.70   11.40
  17   1  -3    2.80    4.20
  16  -1  -3   11.30    6.30
  16  -1  -3    7.30    5.80
  16  -1  -3    4.10    9.70
 -16  -1   3   13.10    3.40
  16  -1  -3    9.60   13.50
 -16   1   3    8.70    3.50
  16   1  -3    5.60   12.60
  16   1  -3    3.00    4.90
  16   1  -3   12.90    4.60
  15  -1  -3    3.50    8.80
  15  -1  -3    3.60    8.10
 -15  -1   3   10.60    4.20
  15  -1  -3   -4.90   11.70
  15  -1  -3   22.20   11.10
  15  -1  -3  -11.00    6.60
  15  -1  -3    3.40    5.70
  15   1  -3    2.90    5.20
  15   1  -3    9.70    7.00
 -15   1   3   -2.90    3.50
  15   1  -3    4.70    5.10
  15   1  -3  -19.70    9.40
  15   1  -3   -3.10   13.00
  14  -1  -3   -4.20   11.10
 -14  -1   3   -2.30    3.00
  14  -1  -3    5.30    7.10
  14  -1  -3    2.80    5.90
  14  -1  -3    1.10    9.00
  14  -1  -3    9.00    5.80
  14  -1  -3    1.60    7.70
  14   1  -3   -5.40    5.10
  14   1  -3    0.20    4.40
 -14   1   3    0.80    3.10
  14   1  -3   -1.00    5.10
  14   1  -3   16.80   13.60
  14   1  -3   -3.80    4.90
 -13  -1   3    8.80    3.60
  13  -1  -3    8.80    7.90
  13  -1  -3    6.10    6.80
  13  -1  -3   -0.90    5.50
 -13  -1   3   -4.00   10.50
  13  -1  -3   10.80    8.60
  13  -1  -3   -6.10   14.90
  13  -1  -3    7.90    5.20
 -13   1   3    0.30   17.90
  13   1  -3    3.80    5.80
  13   1  -3    0.10    9.40
  13   1  -3    9.20    5.30
  13   1  -3    6.50    5.20
  13   1  -3    8.50    5.60
 -13   1   3    3.80    3.00
  13   1  -3    7.30    4.00
  12  -1  -3   12.60    5.70
 -12  -1   3    4.80    3.50
  12  -1  -3    7.00    5.30
  12  -1  -3   10.20    8.70
  12  -1  -3   -3.10    5.80
 -12  -1   3    0.10   12.00
  12   1  -3    0.90   10.80
 -12   1   3    6.50    3.10
  12   1  -3    3.20    6.30
 -12   1   3   -2.90   14.90
  12   1  -3    2.00    5.10
  12   1  -3    0.40    4.50
  12   1  -3    5.30    3.50
  12   1  -3   -4.00    4.20
  11  -1  -3   16.50    6.10
 -11  -1   3    2.20   12.70
  11  -1  -3   32.50    8.50
  11  -1  -3   11.40    5.80
  11  -1  -3    8.60    6.30
 -11  -1   3   23.60    4.00
  11  -1  -3   14.30    9.20
 -11   1   3   -2.30   13.10
  11   1  -3   24.20    6.20
 -11   1   3   19.20    3.60
  11   1  -3   18.60   12.40
  11   1  -3   14.40    4.50
  11   1  -3   20.30    5.80
  11   1  -3    7.40    4.40
  10  -1  -3    0.60    4.80
  10  -1  -3   11.20   10.10
 -10  -1   3    1.00    2.40
 -10  -1   3    1.70   12.00
  10  -1  -3    2.20    5.90
  10  -1  -3    3.00    4.30
  10  -1  -3   -5.50    4.50
  10   1  -3   -4.50    2.80
 -10   1   3   -2.20    8.80
  10   1  -3    0.70    3.20
  10   1  -3    1.50    5.20
 -10   1   3  -13.40   12.50
  10   1  -3    1.00    2.70
  10   1  -3   -5.50   10.50
   9  -1  -3    2.00    4.30
  -9  -1   3   -0.80    2.00
  -9  -1   3  -24.40   12.20
   9  -1  -3   -7.00    6.20
   9  -1  -3   -3.40    3.60
   9  -1  -3   -4.80    4.20
  -9   1   3   -0.70   11.70
   9   1  -3   -1.50    4.60
  -9   1   3   -0.50   10.30
   9   1  -3   -4.00   10.20
  -9   1   3    0.10   11.00
   9   1  -3   -1.40    2.80
   9   1  -3   -0.40    2.20
   9   1  -3    2.80    3.30
   8  -1  -3  271.47   31.10
   8  -1  -3  299.97   31.50
   8  -1  -3  333.57   31.30
   8  -1  -3  312.97   31.00
  -8  -1   3  313.97   42.40
   8   1  -3  305.87   29.60
   8   1  -3  280.67   29.60
   8   1  -3  332.47   34.70
   8   1  -3  297.87   30.10
   8   1  -3  299.27   30.00
  -8   1   3  255.27   39.40
  -8   1   3  337.47   38.10
  -8   1   3  258.57   35.10
   7  -1  -3   34.50    6.60
   7  -1  -3   30.20    6.30
   7  -1  -3   29.00    6.50
  -7  -1   3   37.30   15.70
  -7   1   3   35.10   13.50
   7   1  -3   49.10    7.00
   7   1  -3   41.40    5.70
   7   1  -3   44.80    6.70
  -7   1   3   33.30   12.40
   7   1  -3   35.30    5.70
  -6  -1   3  266.27   34.90
   6  -1  -3  269.97   26.40
   6  -1  -3  258.27   25.90
  -6   1   3  268.47   32.20
   6   1  -3  237.48   24.90
   6   1  -3  255.27   25.70
  -6   1   3  259.17   32.40
   6   1  -3  233.38   25.10
   5  -1  -3   10.40    3.70
   5  -1  -3    8.70    3.50
   5  -1  -3    7.40    3.60
  -5  -1   3   18.80   11.90
   5   1  -3   10.00    3.20
   5   1  -3   11.10    3.30
  -5   1   3   19.30    9.90
  -5   1   3   13.10    9.70
   5   1  -3   14.40    4.20
   4  -1  -3    8.70    3.80
   4  -1  -3   13.50    3.60
  -4  -1   3   16.60   10.30
   4  -1  -3    9.50    3.80
  -4  -1   3   13.00    5.40
  -4  -1   3   10.00    7.30
  -4   1   3   11.30    9.10
   4   1  -3   12.80    3.30
   4   1  -3   12.60    4.10
  -4   1   3    4.50    8.90
   4   1  -3   15.30    3.40
  -3  -1   3   22.90    5.00
  -3  -1   3   15.40    8.60
   3  -1  -3   18.00    4.00
   3  -1  -3   18.40    3.70
   3  -1  -3   17.80    3.90
  -3  -1   3   16.30    5.50
  -3   1   3   15.50    8.40
   3   1  -3   16.10    3.70
  -3   1   3   12.60   10.90
   3   1  -3   15.80    3.70
   3   1  -3   17.20    4.40
  -2  -1   3   75.19   15.60
  -2  -1   3   67.59    9.10
   2  -1  -3   64.89    8.30
   2  -1  -3   66.89    8.50
  -2   1   3   70.29   14.30
   2   1  -3   58.19    9.20
   2   1  -3   67.49    9.00
   2   1  -3   59.19    9.80
  -1  -1   3   93.99   18.30
   1  -1  -3   89.79    9.30
   1  -1  -3   84.49    9.40
  -1  -1   3   71.79    9.70
   1  -1  -3   83.99    9.70
  -1   1   3   83.89   12.40
   1   1  -3   93.79   11.00
   1   1  -3   74.09   11.00
   1   1  -3   77.99   11.80
   0  -1   3   68.59   15.90
   0  -1  -3   96.89   14.60
   0  -1   3   68.39    8.80
   0   1  -3   74.29   11.10
   0   1  -3   58.49    9.50
   0   1  -3   79.49   10.30
   1  -1   3  174.28   18.30
   1  -1   3  182.88   18.40
   1  -1   3  170.38   18.20
  -1   1  -3  175.78   19.80
  -1   1  -3  150.78   25.30
  -1   1  -3  187.38   19.40
  -1   1  -3  162.28   19.80
   2  -1   3   50.49    8.20
   2  -1   3   61.39    8.30
   2  -1   3   66.79    8.60
  -2   1  -3   65.09   16.50
  -2   1  -3   58.19    8.50
  -2   1  -3   56.89    9.30
  -2   1  -3   58.09    9.00
   3  -1   3   75.59    9.60
   3  -1   3   65.29    9.20
   3  -1   3   62.49    9.40
  -3  -1  -3   76.09   11.60
  -3   1  -3   69.59   10.50
  -3   1  -3   66.19   16.00
  -3   1  -3   70.29   10.40
  -3   1  -3   63.49    9.30
   4  -1   3  722.33   70.79
   4  -1   3  709.53   70.49
   4  -1   3  655.33   70.59
  -4  -1  -3  738.43   72.99
  -4   1  -3  770.92   72.49
  -4   1  -3  736.13   76.99
  -4   1  -3  746.23   71.59
  -4   1  -3  798.82   72.29
  -5  -1  -3   79.39   13.70
   5  -1   3   86.99   10.80
   5  -1   3   91.49   11.10
   5  -1   3   67.69   10.70
  -5   1  -3   97.09   12.40
  -5   1  -3   98.39   14.50
   5   1   3   76.49    8.60
  -5   1  -3   96.19   17.90
  -5   1  -3   82.59   12.10
  -6  -1  -3    0.40    5.70
   6  -1   3    3.30    3.40
   6  -1   3   -1.20    3.30
   6  -1   3    0.20    3.30
   6  -1   3   26.40    9.20
   6   1   3    2.10    1.60
  -6   1  -3    5.80    9.20
   6   1   3   -2.00    2.70
  -6   1  -3    3.30    6.10
  -6   1  -3   -4.30    5.00
  -6   1  -3    4.10    5.40
   6   1   3    1.50    2.10
   7  -1   3  151.38   15.70
  -7  -1  -3   93.69   18.80
   7  -1   3  127.49   17.00
   7  -1   3  137.09   16.00
  -7   1  -3  127.99   23.20
   7   1   3  127.99   13.50
  -7   1  -3  167.98   20.00
   7   1   3  128.29   14.50
   8  -1   3   60.29   10.20
   8  -1   3   79.69   11.30
   8  -1   3   59.39   10.00
   8  -1   3   99.49   13.20
  -8  -1  -3   72.29   15.10
   8   1   3   80.19    9.40
  -8   1  -3   73.79   12.20
   8   1   3   77.79    9.50
  -8   1  -3   87.09   19.30
   8   1   3   79.69    8.70
   9  -1   3    4.00    5.20
   9  -1   3    5.60    8.30
  -9  -1  -3   -1.00    9.30
   9  -1   3    6.00    4.50
  -9  -1  -3   11.50    3.10
   9  -1   3    8.60    4.20
  -9   1  -3   14.80   11.20
   9   1   3    9.20    3.20
   9   1   3    6.80    3.90
   9   1   3    9.10    6.80
  -9   1  -3   -6.30    6.90
   9   1   3    8.90    2.80
  10  -1   3   17.60    6.30
  10  -1   3   19.60    5.60
 -10  -1  -3   22.50    4.20
 -10  -1  -3   10.90    9.20
  10  -1   3   18.80    9.50
  10  -1   3   15.40    5.80
  10  -1   3   10.00   14.60
 -10   1  -3   17.60   12.10
 -10   1  -3   19.70    4.00
  10   1   3   24.00    4.10
  10   1   3   38.30    7.80
  10   1   3   19.00    4.90
 -11  -1  -3    1.60    3.50
  11  -1   3   -0.50    8.50
  11  -1   3   -6.20   10.90
  11  -1   3    3.60    4.50
  11  -1   3    1.80    4.70
  11   1   3    0.20    5.70
 -11   1  -3   -0.20    2.60
  11   1   3    3.50    6.00
  11   1   3    1.70    2.80
  11   1   3   10.20    9.70
  12  -1   3   19.30    5.80
  12  -1   3   25.40   10.30
  12  -1   3   26.00    7.10
 -12  -1  -3   22.70    4.20
 -12  -1  -3   -0.90    9.20
  12   1   3   15.00    5.90
  12   1   3    0.80    7.80
 -12   1  -3   17.10    4.00
  12   1   3   35.10    8.60
  12   1   3   26.10    5.40
  12   1   3   22.00    5.80
 -12   1  -3    8.20   11.60
  13  -1   3   10.30    9.30
  13  -1   3   10.60   10.40
  13  -1   3    5.90    6.70
 -13  -1  -3    7.20    3.60
  13  -1   3    1.70    8.90
  13  -1   3    9.40    6.70
  13   1   3   18.50    7.00
  13   1   3    2.20   13.40
  13   1   3    3.60    5.80
  13   1   3    6.30    4.70
  13   1   3   13.20    4.90
 -13   1  -3   11.30    3.60
  14  -1   3   17.60    8.10
  14  -1   3   -4.30   10.80
 -14  -1  -3   21.00    4.40
  14  -1   3    9.60    7.20
  14  -1   3   17.40    9.50
  14  -1   3    8.40    9.80
  14   1   3    7.20    5.80
 -14   1  -3   11.70    4.20
  14   1   3   30.30   15.40
  14   1   3    7.90    6.80
  14   1   3   12.40    5.80
 -15  -1  -3    4.20    9.20
  15  -1   3   -8.50    6.90
  15  -1   3    8.70    7.60
  15  -1   3   -1.70    8.30
 -15  -1  -3    9.40    3.60
  15   1   3    8.00    5.40
  15   1   3   17.20    9.60
 -15   1  -3    8.90    3.60
  15   1   3   -4.00    4.70
  15   1   3    2.20   12.80
  15   1   3   -1.80    4.10
  16  -1   3   -0.90   10.10
  16  -1   3   -0.30    6.50
 -16  -1  -3    2.50    3.70
 -16  -1  -3   -1.40    8.20
  16  -1   3   -1.60    5.60
 -16   1  -3   -4.20    2.60
  16   1   3   -4.70    3.30
  16   1   3   -4.50    4.80
  16   1   3   -1.80   11.70
  16   1   3   -5.00    6.90
 -17  -1  -3   26.00    4.60
  17  -1   3   29.20    6.10
 -17  -1  -3   21.20    8.10
  17  -1   3   33.40    7.10
  17  -1   3   14.30   12.00
 -17   1  -3   21.60    4.10
  17   1   3   30.70    6.10
  17   1   3   34.30   12.20
  17   1   3   34.30    4.70
 -18  -1  -3    4.70    2.50
  18  -1   3   -1.90    5.70
  18  -1   3    1.80    3.60
  18  -1   3    4.60    4.20
  18   1   3    6.80    7.30
  18   1   3    2.50    3.60
  19  -1   3   -1.80    2.80
 -19  -1  -3    3.90    2.10
  19  -1   3    4.30    4.30
  19  -1   3    2.20    2.50
  19   1   3    3.10    2.60
  19  -2  -3    8.30    3.20
 -19  -2   3   -0.90    4.70
  19  -2  -3   -0.40    2.70
  19   2  -3    6.90    2.20
  18  -2  -3    4.70    3.40
 -18  -2   3    4.00    7.00
  18  -2  -3   -2.10    3.50
  18  -2  -3   -0.50    4.00
  18   2  -3    2.10    2.60
  17  -2  -3   21.00    4.80
 -17  -2   3   17.90    4.00
  17  -2  -3   16.70    5.80
 -17  -2   3   15.60    9.10
  17   2  -3    9.70    8.60
  17   2  -3   18.50    4.40
  17   2  -3   23.90    4.10
  16  -2  -3    0.60    4.10
 -16  -2   3    5.20    3.40
  16  -2  -3    4.40    6.40
  16  -2  -3   -1.10    7.10
  16   2  -3    3.30    4.00
  16   2  -3   13.10    3.80
  16   2  -3   30.30    9.70
  15  -2  -3    6.70   11.00
  15  -2  -3  -22.50   20.10
 -15  -2   3    1.80    3.10
  15  -2  -3   -1.70    8.70
  15  -2  -3   -0.10    7.90
  15  -2  -3   -0.10    9.50
  15  -2  -3   -2.40    4.60
  15   2  -3   -1.20    4.20
  15   2  -3   -1.30    3.70
  15   2  -3  -10.40    8.30
  15   2  -3  -11.60    7.80
  14  -2  -3   57.99   14.50
 -14  -2   3   84.69   10.00
  14  -2  -3   85.89   12.40
  14  -2  -3  126.69   20.40
  14  -2  -3   56.49   13.60
  14  -2  -3  106.29   14.50
  14   2  -3   82.19   13.10
  14   2  -3   93.49   15.40
  14   2  -3  110.99   14.10
  14   2  -3   79.39   11.50
  14   2  -3   84.79   18.40
  14   2  -3   94.39   10.80
  13  -2  -3    2.80    6.60
 -13  -2   3   13.70    4.40
  13  -2  -3    7.40    9.30
  13  -2  -3   11.60    9.90
  13  -2  -3    2.30   10.10
  13  -2  -3   12.50    8.20
  13  -2  -3   -5.50    9.40
  13   2  -3    8.50    5.20
  13   2  -3    8.40    4.90
  13   2  -3    7.30    4.50
  13   2  -3   11.80    8.10
  13   2  -3   24.00    5.10
  13   2  -3    8.00   11.80
 -13   2   3   17.00   18.00
 -12  -2   3   99.29   10.90
  12  -2  -3   98.79   16.70
  12  -2  -3   85.39   14.80
  12  -2  -3   97.29   15.80
  12  -2  -3   84.99   15.70
  12   2  -3   97.29   12.30
  12   2  -3  104.49   12.60
 -12   2   3   40.60   25.20
  12   2  -3  101.09   11.40
  12   2  -3   91.69   14.20
  12   2  -3  112.99   21.20
  12   2  -3   98.79   13.90
 -11  -2   3  190.28   19.40
  11  -2  -3  163.78   24.20
  11  -2  -3  195.08   25.00
  11  -2  -3  202.68   24.80
  11   2  -3  199.38   20.20
  11   2  -3  196.98   20.00
 -11   2   3  219.18   29.30
  11   2  -3  192.38   20.60
  11   2  -3  169.88   25.30
 -11   2   3  120.59   32.80
  11   2  -3  173.38   19.30
  11   2  -3  196.78   22.60
  10  -2  -3   25.60    7.60
 -10  -2   3   23.30   13.20
 -10  -2   3   27.50    4.40
  10  -2  -3   27.50    8.50
  10  -2  -3   32.00    8.10
  10  -2  -3   24.80   11.20
  10  -2  -3   33.20    8.20
  10   2  -3   45.20   17.80
 -10   2   3    0.60   18.00
  10   2  -3   26.90    4.70
  10   2  -3   23.00    5.80
 -10   2   3   21.70   11.90
  10   2  -3   30.50    5.90
  -9  -2   3   24.40    3.90
   9  -2  -3    8.10    6.20
   9  -2  -3   21.30    7.00
   9  -2  -3   15.30    7.00
  -9  -2   3    4.40   13.50
   9  -2  -3   25.30    7.10
   9  -2  -3   22.40   10.70
   9   2  -3   14.10    4.90
  -9   2   3  -13.50   17.00
   9   2  -3   21.50    5.10
   9   2  -3   24.00   10.90
   9   2  -3   13.00    3.80
   9   2  -3   12.40    3.80
   8  -2  -3    2.80    6.40
   8  -2  -3   -5.60    9.00
  -8  -2   3   -5.20   12.00
   8  -2  -3    5.80    5.80
  -8  -2   3   -2.10    2.20
   8  -2  -3    4.90    5.20
   8  -2  -3    6.00    4.70
  -8   2   3    0.90    1.50
   8   2  -3    4.00    4.70
   8   2  -3    0.60    2.70
  -8   2   3   -3.40    9.40
  -8   2   3   -7.40    9.60
   8   2  -3    1.30    3.60
   8   2  -3   13.50   10.40
   8   2  -3    2.30    3.50
  -8   2   3    2.80   16.30
   7  -2  -3    7.10    5.30
   7  -2  -3    7.30    6.60
  -7  -2   3    6.10   14.90
   7  -2  -3    4.90    5.20
   7  -2  -3    6.30    5.50
  -7   2   3    0.30   11.70
  -7   2   3   11.30    9.70
   7   2  -3    7.80    4.90
   7   2  -3   10.80    4.20
  -7   2   3   14.80   17.00
   7   2  -3    6.10    3.90
  -7   2   3    9.20    1.90
   6  -2  -3  112.99   14.80
   6  -2  -3  104.89   15.00
  -6  -2   3   98.99   23.90
   6  -2  -3  130.99   13.90
   6  -2  -3   99.59   14.60
   6   2  -3  101.59   13.90
  -6   2   3   85.89   16.20
   6   2  -3   95.79   12.90
  -6   2   3   87.49   18.30
  -6   2   3   93.49   23.00
   6   2  -3  113.09   13.10
   6   2  -3  111.59   11.60
  -6   2   3   99.09   10.20
   5  -2  -3   58.59    9.80
   5  -2  -3   55.49    9.10
   5  -2  -3   54.69    9.20
  -5  -2   3   71.09   20.30
   5   2  -3   77.59   11.40
   5   2  -3   78.59   10.00
   5   2  -3   68.29    9.90
   5   2  -3   67.29    9.90
  -5   2   3   53.69   14.30
  -4  -2   3   89.09   22.70
   4  -2  -3   97.19   13.20
   4  -2  -3   88.99   12.60
   4  -2  -3   99.59   12.90
   4   2  -3   93.29   12.70
  -4   2   3  105.49   23.50
  -4   2   3   78.49   17.10
   4   2  -3   93.79   14.20
   3  -2  -3  324.87   32.50
   3  -2  -3  310.87   32.50
  -3  -2   3  339.07   43.60
   3  -2  -3  327.57   32.30
  -3   2   3  313.47   37.60
   3   2  -3  313.27   33.60
   3   2  -3  291.07   32.90
   3   2  -3  320.07   32.80
  -3   2   3  344.07   43.10
  -2  -2   3  318.37   40.20
  -2  -2   3  320.37   30.50
   2  -2  -3  311.07   30.60
   2  -2  -3  278.07   31.30
   2  -2  -3  322.97   30.20
   2  -2  -3  298.57   30.40
   2   2  -3  266.77   31.90
   2   2  -3  278.87   31.60
  -2   2   3  281.07   35.10
  -2   2   3  286.37   42.20
   2   2  -3  313.67   31.50
  -1  -2   3  134.79   15.80
  -1   2   3  144.79   22.50
   1   2  -3  145.09   17.70
   1   2  -3  146.59   18.50
   1   2  -3  130.29   19.00
   0  -2   3  273.87   29.20
   0   2  -3  289.87   31.60
   0   2  -3  269.27   32.00
   0   2   3  284.57   31.20
   0   2   3  303.47   33.70
   0   2  -3  302.27   31.10
   0   2  -3  299.97   42.40
   1  -2   3   15.70    4.70
  -1   2  -3   15.60    7.90
   1   2   3   26.70    8.80
  -1   2  -3   15.80    6.30
   1   2   3   15.10    6.10
  -1   2  -3   14.90    7.10
   1   2   3   13.40    6.40
  -1   2  -3   -7.50   14.70
   2  -2   3   49.00    8.30
   2  -2   3   55.89    8.20
  -2   2  -3   51.99    9.50
   2   2   3   47.50    8.50
   2   2   3   56.79    8.70
  -2   2  -3   42.30   10.10
  -2   2  -3   40.40   10.20
  -2   2  -3   91.29   23.20
   2   2   3   69.99   11.30
   3  -2   3  437.46   41.10
   3  -2   3  384.06   40.70
   3  -2   3  396.26   41.00
   3   2   3  381.76   40.50
   3   2   3  402.26   40.60
  -3   2  -3  399.56   51.79
   3   2   3  398.46   42.00
  -3   2  -3  412.46   43.20
  -3   2  -3  407.16   43.30
  -3   2  -3  414.86   42.40
   4  -2   3   58.39    9.70
   4  -2   3   65.39    9.90
   4  -2   3   82.49   11.80
  -4   2  -3   64.89   10.90
  -4   2  -3  109.29   25.30
  -4   2  -3   58.59   11.90
  -4   2  -3   76.79   12.70
   5  -2   3   -3.10    4.80
   5  -2   3    7.20    7.20
   5  -2   3   -2.70    3.70
   5  -2   3    3.00    4.70
   5   2   3   -2.50    3.00
  -5   2  -3    3.90    5.80
  -5   2  -3    1.30    7.50
  -5   2  -3   -7.90   12.30
  -5   2  -3    0.90    6.70
   5   2   3    1.30    6.40
  -6  -2  -3  113.69   19.90
   6  -2   3  123.99   15.60
   6  -2   3  130.89   16.10
   6  -2   3  103.09   14.90
   6  -2   3  131.39   16.30
  -6   2  -3   92.09   15.20
   6   2   3  120.69   13.50
   6   2   3  110.59   15.30
  -6   2  -3  110.29   16.80
  -6   2  -3   95.89   16.60
   6   2   3  115.59   12.80
  -6   2  -3  142.09   27.10
  -7  -2  -3   25.50   11.20
   7  -2   3   34.00   11.20
   7  -2   3   23.60    7.00
   7  -2   3   18.60    7.00
   7  -2   3   25.30    6.80
  -7   2  -3   14.50    8.70
   7   2   3   16.40   10.70
  -7   2  -3   20.00    9.40
   7   2   3   27.40    4.70
  -7   2  -3   28.50    9.40
  -7   2  -3   42.00   17.00
   8  -2   3   68.49   11.70
   8  -2   3   50.39   10.40
   8  -2   3   73.09   13.30
  -8  -2  -3   65.99    7.80
  -8  -2  -3   48.20   15.50
   8  -2   3   62.49   10.70
   8   2   3   71.49    8.30
   8   2   3   62.39   10.00
   8   2   3  102.79   19.00
  -8   2  -3   58.49   11.90
   8   2   3   83.39    9.10
  -8   2  -3   63.59   21.50
   8   2   3   81.39    9.60
  -8   2  -3   45.20   12.30
   9  -2   3   29.80    7.90
  -9  -2  -3   40.70    5.10
   9  -2   3   23.80    8.20
  -9  -2  -3   26.70   12.00
   9  -2   3   30.00   10.30
   9  -2   3   26.90   14.10
   9  -2   3   26.40    7.70
  -9   2  -3   24.90    9.90
  -9   2  -3   28.00   14.60
   9   2   3   23.30    7.60
   9   2   3   37.40    7.10
   9   2   3   28.10   11.20
   9   2   3   29.70    4.80
   9   2   3   24.00    4.50
  10  -2   3   59.89   11.70
 -10  -2  -3   77.09    8.50
  10  -2   3   58.19   12.50
  10  -2   3   71.49   12.70
  10  -2   3   44.80   11.10
  10   2   3   87.29   17.00
  10   2   3   77.09    9.70
 -10   2  -3   39.00   12.90
  10   2   3   62.59    8.90
  10   2   3   94.39   10.00
 -10   2  -3   46.70   20.30
  11  -2   3   66.99   13.10
 -11  -2  -3   72.99    8.70
  11  -2   3   65.19   13.40
  11  -2   3   67.19   12.70
  11  -2   3   52.69   12.20
  11  -2   3   70.09   16.70
 -11   2  -3   68.69    8.40
  11   2   3   73.39   10.90
  11   2   3   83.19   16.70
  11   2   3   81.89    9.80
  11   2   3   96.09   10.90
  12  -2   3  131.39   19.60
  12  -2   3  168.78   22.70
  12  -2   3  141.99   21.20
 -12  -2  -3  146.69   15.10
  12  -2   3  163.38   23.70
  12  -2   3  160.88   22.70
  12   2   3  128.89   21.50
  12   2   3  162.38   16.80
  12   2   3  159.68   21.00
 -12   2  -3  133.19   14.80
  12   2   3  114.69   18.10
  13  -2   3   39.90   10.50
  13  -2   3   38.40   10.30
  13  -2   3   31.50   13.60
 -13  -2  -3   41.10    5.90
  13  -2   3    6.50   12.10
  13  -2   3   34.40   12.00
 -13   2  -3   39.80    5.40
  13   2   3   30.30    6.30
  13   2   3   36.50    7.40
  13   2   3   45.60   14.80
 -14  -2  -3   -0.20    3.20
  14  -2   3    4.90    9.30
  14  -2   3   23.20   11.90
  14  -2   3   -3.60   10.20
  14  -2   3    2.30    9.80
  14  -2   3   -8.50    7.20
 -14  -2  -3    0.40   10.00
 -14   2  -3    4.40    3.10
  14   2   3   -3.80    8.40
  14   2   3   -3.40    4.20
  14   2   3    6.20    4.20
  14   2   3   -1.00   11.40
  15  -2   3   20.80   10.80
  15  -2   3   79.69   11.80
  15  -2   3   44.10    9.30
 -15  -2  -3   47.40    6.80
 -15  -2  -3   48.00   13.80
  15   2   3   48.40    8.00
  15   2   3   37.60   11.90
  15   2   3   54.59    7.50
 -16  -2  -3   23.60    4.00
  16  -2   3   29.10    7.70
 -16  -2  -3   29.20   10.30
  16  -2   3   17.60    6.30
  16  -2   3   11.10    8.50
  16   2   3   17.90    4.70
 -17  -2  -3  138.09   17.50
 -17  -2  -3  149.49   14.30
  17  -2   3  141.79   15.60
  17  -2   3  141.79   15.30
  17   2   3  127.19   14.60
  18  -2   3   14.30    3.50
 -18  -2  -3    7.70    5.70
  18  -2   3    0.40    3.50
 -18  -2  -3   10.00    2.50
  18  -2   3    7.70    3.90
  18   2   3    6.20    2.70
  18  -3  -3    5.80    3.20
  18   3  -3    3.30    1.80
  17  -3  -3   60.69    8.30
 -17  -3   3   54.89   11.20
  17   3  -3   51.79    6.60
  16  -3  -3    1.40    4.00
  16  -3  -3    3.50    5.50
 -16  -3   3    6.00    8.20
  16   3  -3    2.10    3.30
  16   3  -3   -0.50    2.80
 -15  -3   3  116.89   18.70
 -15  -3   3  142.59   14.40
  15  -3  -3  154.08   17.20
  15   3  -3  140.19   14.80
  14  -3  -3    0.70    3.30
  14  -3  -3    1.60    8.10
  14  -3  -3    4.80    6.00
 -14  -3   3    7.50   10.30
 -14  -3   3    2.40    2.90
  14  -3  -3  -27.70   12.80
  14   3  -3  -11.90    7.80
  14   3  -3    0.90    3.50
  14   3  -3   -0.20    4.90
  14   3  -3   13.60    4.30
  13  -3  -3   70.19   11.50
  13  -3  -3   75.49   17.10
 -13  -3   3  104.19   10.80
  13  -3  -3   93.09   15.80
  13   3  -3  109.99   11.80
  13   3  -3   98.39   12.90
  13   3  -3   89.79   11.40
  13   3  -3  126.79   15.30
  12  -3  -3    8.30    8.70
  12  -3  -3   10.40    9.40
 -12  -3   3   16.60    3.90
  12  -3  -3   18.80    5.90
  12  -3  -3    7.60   10.20
  12   3  -3   21.00    5.30
  12   3  -3   23.50    5.60
  12   3  -3   24.20    5.30
 -12   3   3   32.40   20.40
  11  -3  -3   15.20   18.40
  11  -3  -3   14.50    7.80
 -11  -3   3    8.60    3.70
  11  -3  -3    2.60   11.50
  11  -3  -3    4.60    5.50
  11   3  -3    6.00    7.90
  11   3  -3   19.20    4.50
 -11   3   3  -20.10   12.10
  11   3  -3    8.90    4.30
 -11   3   3    2.60   13.80
  11   3  -3   12.40    4.60
  11   3  -3   11.50    4.00
  10  -3  -3   39.50   10.40
  10  -3  -3   42.90   13.50
  10  -3  -3   44.60   11.30
  10  -3  -3   41.10    8.30
 -10  -3   3   49.00    6.30
  10   3  -3   62.79    8.00
 -10   3   3   49.90   16.00
  10   3  -3   47.00    7.30
 -10   3   3    7.80   36.00
  10   3  -3   44.90    9.30
 -10   3   3   38.90   13.40
  -9  -3   3  255.47   27.50
   9  -3  -3  305.87   32.90
   9  -3  -3  303.27   33.90
   9   3  -3  278.47   29.90
  -9   3   3  200.78   51.09
  -9   3   3  311.07   39.90
   9   3  -3  296.67   28.20
   9   3  -3  288.97   31.80
  -9   3   3  263.17   27.00
  -9   3   3  247.58   37.70
   9   3  -3  315.17   29.40
   8  -3  -3    8.50    6.00
   8  -3  -3    5.30    7.50
  -8  -3   3    3.20    2.50
   8  -3  -3   -7.20    8.80
   8  -3  -3    3.00   11.00
   8   3  -3    6.50    4.00
   8   3  -3    6.90    3.50
   8   3  -3    4.20    5.90
  -8   3   3    7.00    2.00
  -8   3   3    3.70    9.70
  -8   3   3    5.60   11.80
   8   3  -3    3.40    3.60
   8   3  -3   -2.50    4.00
  -8   3   3   19.60   29.40
  -8   3   3    2.40    9.50
   7  -3  -3  128.49   16.70
   7  -3  -3  125.79   17.90
  -7  -3   3   56.89   22.00
  -7  -3   3  110.59   11.30
   7  -3  -3   97.59   16.80
   7   3  -3  138.79   15.10
   7   3  -3  132.59   15.50
   7   3  -3  110.79   12.00
   7   3  -3  114.79   17.30
  -7   3   3  109.99   10.80
  -7   3   3   52.59   31.60
  -7   3   3   77.79   16.90
  -7   3   3   65.09   18.80
  -7   3   3   80.49   17.70
   6  -3  -3    0.50    4.70
  -6  -3   3   -1.60   12.60
   6  -3  -3   -3.90    5.10
   6  -3  -3   -3.60    7.00
   6  -3  -3    2.70   10.30
   6   3  -3    5.80    3.20
  -6   3   3   95.69   35.80
  -6   3   3    7.60    2.10
   6   3  -3   10.60    6.90
  -6   3   3    5.40    8.10
   6   3  -3    3.10    4.40
  -6   3   3    0.90    8.90
  -6   3   3    2.50   11.50
   6   3  -3    3.00    4.70
   5  -3  -3   79.19   12.30
   5  -3  -3   51.59   13.40
   5  -3  -3   94.59   12.90
   5   3  -3   66.09   12.50
  -5   3   3   79.99   37.30
  -5   3   3   62.09   15.10
   5   3  -3   99.39   13.60
   5   3  -3   86.69   10.10
  -5   3   3   67.89   17.70
  -5   3   3   83.29    8.20
  -5   3   3   87.29   15.90
   5   3  -3   70.49   11.20
   4  -3  -3  135.69   15.70
  -4   3   3  105.79   18.80
   4   3  -3  141.79   17.60
   4   3  -3  128.99   16.70
   4   3  -3  119.09   18.80
  -4   3   3  118.99   12.20
  -4   3   3   83.29   19.90
   4   3  -3  131.09   12.80
  -4   3   3  100.09   18.60
  -3   3   3  187.18   18.60
  -3   3   3  205.08   27.10
   3   3  -3  188.98   23.20
  -3   3   3  189.98   27.10
   3   3  -3  199.38   19.00
   3   3  -3  177.78   24.50
   3   3  -3  189.78   23.40
  -3   3   3  152.28   46.10
  -2   3   3  360.06   41.40
   2   3  -3  347.67   34.80
  -2   3   3  390.16   41.80
  -2   3   3  362.16   44.60
   2   3  -3  375.46   39.60
  -2   3   3  355.36   34.70
   2   3  -3  337.47   39.90
   2   3  -3  387.56   38.90
  -1   3   3  110.39   20.90
   1   3  -3  133.69   12.60
  -1   3   3  127.79   12.40
   1   3  -3  125.19   19.70
   1   3  -3   64.99   54.29
   1   3  -3  122.69   18.20
   1   3  -3  129.89   19.50
  -1   3   3   92.09   17.10
  -1   3   3  107.29   17.50
   0  -3   3  121.59   15.20
   0   3   3  117.29   11.90
   0   3   3  131.09   19.90
   0   3   3   92.19   16.20
   0   3  -3  134.09   18.20
   0   3   3  121.69   19.80
   0   3  -3   95.99   17.20
   0   3  -3  135.49   19.50
   0   3  -3   45.60   44.40
   0   3  -3  124.19   12.00
   1  -3   3   87.89   11.40
   1   3   3   65.69    7.50
  -1   3  -3   57.89   12.10
  -1   3  -3   61.09   13.20
   1   3   3   62.59   12.90
   1   3   3   73.29   12.00
   1   3   3   64.09   11.50
  -1   3  -3   56.39   11.50
  -1   3  -3   65.39    7.10
   2  -3   3   18.00    7.00
   2  -3   3    5.80    5.10
  -2   3  -3    8.70    2.40
  -2   3  -3   10.90    6.20
  -2   3  -3    4.80    8.10
  -2   3  -3   61.19   28.90
   2   3   3    4.50    6.70
  -2   3  -3   13.80    8.70
   2   3   3    5.70    6.10
   2   3   3   14.40    3.20
   3  -3   3   13.80    7.10
   3  -3   3    5.60    4.60
   3   3   3    7.10    5.50
  -3   3  -3    7.00    2.20
  -3   3  -3   10.30    6.80
  -3   3  -3    9.10    9.20
  -3   3  -3  -19.40   24.40
  -3   3  -3    5.50    8.60
   3   3   3   -9.40    8.10
   3   3   3    6.00    5.90
   4  -3   3   -0.10    7.10
   4  -3   3   10.40    5.90
   4  -3   3    6.30   11.30
   4  -3   3   12.70    6.30
  -4  -3  -3   18.60    8.70
  -4   3  -3    3.70    9.20
   4   3   3   13.80    6.60
   4   3   3   11.90    5.60
   4   3   3   -5.80    9.10
   4   3   3   23.00    3.30
  -4   3  -3   10.50    7.50
  -4   3  -3   14.90    3.20
  -4   3  -3  -48.30   23.00
  -4   3  -3   12.60    3.40
  -4   3  -3    8.10    8.00
  -5  -3  -3  287.57   31.20
   5  -3   3  263.87   30.20
   5  -3   3  262.97   32.30
   5  -3   3  294.17   31.50
  -5   3  -3  270.37   26.60
  -5   3  -3  335.37   35.70
   5   3   3  272.77   34.40
  -5   3  -3  290.97   51.49
   5   3   3  292.37   30.40
  -5   3  -3  277.07   32.70
   5   3   3  252.67   27.10
   5   3   3  267.67   29.50
  -5   3  -3  310.57   35.70
  -6  -3  -3  116.89   15.50
   6  -3   3  132.29   19.50
   6  -3   3   89.59   17.90
   6  -3   3  116.09   16.10
   6  -3   3  118.49   17.30
   6   3   3  104.39   11.80
  -6   3  -3  100.09   17.80
   6   3   3   88.39   16.90
   6   3   3   99.99   14.10
   6   3   3  139.49   15.50
  -6   3  -3  128.59   21.70
  -6   3  -3  113.89   10.80
  -6   3  -3   78.69   15.60
  -6   3  -3   75.89   28.60
   7  -3   3   12.10    7.70
   7  -3   3   13.40    6.20
   7  -3   3   12.90    8.90
  -7  -3  -3    7.40    8.40
   7  -3   3   25.00   13.90
   7  -3   3   18.10    7.50
  -7  -3  -3   13.20    3.00
  -7   3  -3   13.20    2.10
  -7   3  -3    9.30    9.30
   7   3   3    9.40    3.50
   7   3   3   12.30    6.80
  -7   3  -3  -11.90    8.80
  -7   3  -3   13.80    9.70
  -7   3  -3  -13.40   21.20
   8  -3   3   16.40    7.10
   8  -3   3   28.70   10.60
   8  -3   3    7.50    8.20
  -8  -3  -3   25.40    4.20
   8  -3   3   11.10   13.60
  -8  -3  -3   37.30   10.00
   8  -3   3   20.10    8.50
  -8   3  -3   51.99   24.80
   8   3   3   24.20    4.60
   8   3   3   20.70    5.40
  -8   3  -3   28.20    9.80
   9  -3   3   21.40   14.30
  -9  -3  -3   -6.80    8.30
  -9  -3  -3    4.90    3.60
   9  -3   3   -2.90    9.60
   9  -3   3   -1.00    7.70
   9  -3   3   -1.40    5.70
   9  -3   3    0.20    7.70
   9   3   3    4.70    3.80
   9   3   3   -0.30    3.70
   9   3   3    4.10    3.30
  -9   3  -3   -2.10    9.00
  -9   3  -3    1.50   10.30
  -9   3  -3  -13.60   26.20
  10  -3   3    6.70    7.00
  10  -3   3    4.80   10.20
 -10  -3  -3   -2.70    9.10
  10  -3   3    5.80    8.90
 -10  -3  -3    2.90    2.80
  10  -3   3   -8.80   13.70
  10   3   3    4.70    3.20
  10   3   3    0.70    3.90
 -10   3  -3   -6.30   11.30
  10   3   3   -0.50    3.20
 -10   3  -3   30.60   25.80
  11  -3   3  113.09   18.70
  11  -3   3   72.29   14.50
  11  -3   3   79.59   15.60
  11  -3   3   87.29   14.30
  11  -3   3   86.29   18.20
 -11  -3  -3   82.99   16.00
 -11  -3  -3   78.59    9.60
  11   3   3   84.79   11.00
  11   3   3   85.59   10.70
  12  -3   3    0.10   16.20
  12  -3   3   18.40    9.90
  12  -3   3    3.20    7.60
  12  -3   3    1.70   14.00
 -12  -3  -3    7.90    3.20
 -12  -3  -3    6.20   11.30
  12  -3   3    6.60    7.80
  12   3   3   14.60    4.90
  12   3   3   15.60    4.40
  13  -3   3   14.80   12.50
 -13  -3  -3    9.20    3.30
 -13  -3  -3   11.00   10.60
  13  -3   3   10.20   11.80
  13  -3   3    8.70    8.70
  13   3   3   12.80    4.40
  13   3   3   11.50    4.30
  14  -3   3    2.10    9.70
 -14  -3  -3    8.20    3.50
  14  -3   3    6.30    4.90
  14  -3   3    3.70    6.00
 -14  -3  -3   -1.30    9.10
  14   3   3    9.20    3.80
  15  -3   3   10.10    8.30
  15  -3   3   10.00    4.40
 -15  -3  -3   20.30    3.60
 -15  -3  -3   24.40   10.60
  15   3   3   30.40    4.60
  16  -3   3   -1.10    4.90
  16  -3   3    0.80    2.40
  16  -3   3    9.10    6.10
 -16  -3  -3   14.20    8.70
 -16  -3  -3    8.50    2.50
  16   3   3    9.60    3.00
 -17  -3  -3    0.50    6.60
  17  -3   3   -1.20    4.10
  17  -3   3    1.30    3.80
 -17  -3  -3    6.30    2.10
  17   3   3    1.20    2.00
  16  -4  -3   -4.20    3.40
 -16  -4   3    5.20    6.30
  16   4  -3    0.60    1.90
  15  -4  -3    2.20    4.90
 -15  -4   3   -1.50    7.50
  15   4  -3    1.20    2.30
  14  -4  -3    0.80    5.90
 -14  -4   3    1.80    7.90
  14  -4  -3   10.90    6.40
  14   4  -3    4.90    2.90
  14   4  -3    4.20    3.00
 -13  -4   3    5.00    8.90
  13  -4  -3   -0.50    4.20
  13  -4  -3   13.60    7.80
  13   4  -3   10.20    3.50
 -12  -4   3    8.10    9.80
  12  -4  -3    3.80    9.10
  12  -4  -3    0.60    4.80
  12   4  -3    4.20    3.90
  12   4  -3    7.80    4.20
  12   4  -3    5.30    3.30
  12   4  -3   -6.50    6.60
  11  -4  -3    3.60   10.00
  11  -4  -3   -5.30    5.40
 -11  -4   3   -4.80    8.60
  11   4  -3    4.90    4.00
  11   4  -3    6.10    4.30
  11   4  -3    9.80    3.70
  11   4  -3   -2.40    4.60
 -11   4   3   23.30   20.00
  10  -4  -3   35.00   12.00
  10  -4  -3   11.50    8.40
 -10  -4   3   28.30   12.60
  10   4  -3   21.60    6.30
 -10   4   3   62.39   15.90
  10   4  -3   21.50    5.60
  10   4  -3   20.20    6.40
  10   4  -3   32.20    5.30
 -10   4   3    7.20   16.40
   9  -4  -3   17.40   12.10
  -9  -4   3   -2.50    9.10
   9   4  -3   11.20    3.90
   9   4  -3    7.70    5.50
  -9   4   3   12.20   17.40
  -9   4   3    6.30    2.40
   9   4  -3    1.70    4.50
  -8  -4   3   31.00   11.20
   8  -4  -3   19.20   12.30
  -8   4   3   22.50   17.70
   8   4  -3   27.70   11.00
   8   4  -3   24.50    7.10
   8   4  -3   32.20    7.50
   8   4  -3   26.60    5.10
  -8   4   3   11.40   12.20
  -8   4   3   25.50    3.50
   8   4  -3   18.80    5.30
   7  -4  -3   44.30   13.00
  -7  -4   3   54.49   11.70
  -7   4   3   19.70   13.30
   7   4  -3   43.30    8.40
  -7   4   3   46.30    5.10
   7   4  -3   48.90    6.50
   7   4  -3   39.50    6.70
  -7   4   3   38.80   14.20
   7   4  -3   37.80    8.60
   7   4  -3   16.30   11.40
   6  -4  -3    6.40   11.40
  -6  -4   3    0.00    8.40
  -6   4   3   -3.00   11.70
   6   4  -3    8.70    5.20
  -6   4   3    8.60    2.40
   6   4  -3    6.00    5.50
  -6   4   3    7.70   10.60
  -6   4   3   -1.40    9.70
   6   4  -3    0.80    3.00
   6   4  -3  -11.50    9.10
   5  -4  -3   94.99   19.00
  -5  -4   3  100.09   16.40
   5   4  -3  139.39   18.10
  -5   4   3   97.69   21.40
   5   4  -3  143.99   18.60
  -5   4   3  103.79   20.20
   5   4  -3  143.69   21.40
  -5   4   3  122.59   11.90
  -5   4   3   97.49   18.60
   5   4  -3  115.69   12.60
  -4  -4   3    6.70    8.40
   4  -4  -3   16.20   10.40
   4   4  -3   -0.40    6.00
  -4   4   3   -2.60   13.10
   4   4  -3    5.20    2.90
  -4   4   3   -1.10    8.40
  -4   4   3    3.50    8.20
   4   4  -3    8.20    5.90
  -4   4   3    2.50    2.40
   4   4  -3   13.20    4.30
  -3  -4   3   92.59   15.10
   3  -4  -3   98.19   15.30
   3  -4  -3   62.49   28.10
  -3   4   3  112.69   10.80
  -3   4   3  100.59   11.20
  -3   4   3   94.99   17.70
   3   4  -3  114.49   11.20
   3   4  -3  123.99   21.70
   3   4  -3  144.09   19.40
  -3   4   3   69.69   18.50
  -3   4   3   94.19   18.10
   3   4  -3  104.99   11.90
   3   4  -3   87.19   14.50
  -2  -4   3   24.50   13.90
   2  -4  -3   27.90   11.20
   2  -4  -3   11.30   27.50
  -2  -4   3   45.60   14.30
   2   4  -3   24.00   11.90
   2   4  -3   40.90    5.70
  -2   4   3   33.50   11.80
  -2   4   3   53.29    6.20
   2   4  -3   41.10   10.40
  -2   4   3   33.30   14.80
   2   4  -3   27.90    9.00
  -2   4   3   41.40    5.40
   2   4  -3   38.40    6.30
  -2   4   3   35.50   11.20
   1  -4  -3   54.49   16.30
  -1  -4   3   22.00   12.90
  -1   4   3   33.70   11.00
   1   4  -3   23.80   13.60
   1   4  -3   20.50    9.00
   1   4  -3   35.50    5.10
  -1   4   3   36.40    5.00
   1   4  -3   36.80    6.00
  -1   4   3   19.10   10.20
  -1   4   3   23.40   14.30
  -1   4   3   43.70    5.80
   0  -4  -3   15.20   10.70
   0  -4   3    9.10   12.40
   0   4   3   10.30    4.30
   0   4   3   15.30    3.30
   0   4  -3   14.50    3.20
   0   4  -3   18.30    4.30
   0   4   3   19.00    9.00
   0   4  -3    4.20    8.80
   0   4   3   14.50   13.40
   0   4  -3    9.00   11.40
   0   4  -3   14.80    8.20
   1  -4   3  162.88   20.70
  -1  -4  -3  120.69   17.90
   1   4   3  122.39   12.20
   1   4   3  145.79   21.10
  -1   4  -3  112.19   12.10
  -1   4  -3   95.49   18.90
  -1   4  -3  165.38   22.70
  -1   4  -3  109.59   12.80
   1   4   3  119.29   12.80
  -1   4  -3   88.49   16.50
   1   4   3  124.19   21.00
  -2  -4  -3    4.00    9.10
   2  -4   3    5.30   12.20
  -2   4  -3   -3.60    3.20
   2   4   3   -0.20    5.40
   2   4   3   -1.90    2.40
  -2   4  -3    0.40    2.20
  -2   4  -3    1.90    7.50
   2   4   3   -5.50    7.20
  -2   4  -3   -2.00   10.00
   2   4   3  -11.60   12.60
  -3  -4  -3  182.68   24.00
   3  -4   3  222.38   24.00
   3  -4   3  167.88   27.50
  -3   4  -3  184.68   21.40
   3   4   3  199.58   20.70
   3   4   3  145.09   27.00
  -3   4  -3  252.37   31.30
   3   4   3  235.78   26.40
   3   4   3  228.98   26.60
  -3   4  -3  236.78   31.00
  -3   4  -3  202.98   27.70
  -3   4  -3  209.18   20.10
   3   4   3  216.88   20.40
   4  -4   3    9.70    5.40
  -4  -4  -3    5.10    8.20
   4  -4   3  -11.70   13.20
   4   4   3    3.80    6.10
  -4   4  -3   16.20    3.90
   4   4   3  -19.90   13.60
   4   4   3   10.00    4.10
  -4   4  -3   -4.30   10.00
  -4   4  -3    6.80    9.70
  -4   4  -3   12.80    2.60
  -4   4  -3    6.10    8.00
   5  -4   3  203.58   24.00
  -5  -4  -3  169.28   22.90
   5  -4   3  140.59   26.80
  -5   4  -3  189.48   18.40
   5   4   3  160.38   29.10
  -5   4  -3  217.08   30.50
   5   4   3  220.68   23.70
  -5   4  -3  183.78   65.09
  -5   4  -3  212.78   29.90
   5   4   3  181.18   19.20
   5   4   3  176.58   19.00
   5   4   3  216.38   24.00
   6  -4   3    7.10    6.50
  -6  -4  -3   11.00   10.00
   6  -4   3  -10.20    5.60
   6  -4   3    6.10   14.50
   6   4   3    6.50    6.10
  -6   4  -3  -13.40    9.80
  -6   4  -3   16.20   11.00
  -6   4  -3   -0.90    9.70
   6   4   3    9.50    3.30
  -6   4  -3   30.00   54.19
   6   4   3   -1.80    5.30
  -6   4  -3    8.70    2.10
   7  -4   3  152.38   19.30
  -7  -4  -3  107.59   17.10
   7  -4   3   83.09   19.90
  -7   4  -3  112.89   10.80
   7   4   3   87.39   11.70
  -7   4  -3   87.19   19.30
  -7   4  -3  111.99   53.29
   7   4   3  135.49   15.30
  -7   4  -3  109.39   20.50
   8  -4   3    9.70    7.80
   8  -4   3    0.60   14.60
  -8  -4  -3    7.20    9.90
  -8  -4  -3    0.80    2.10
   8  -4   3    1.70    5.50
   8   4   3    2.00    5.50
  -8   4  -3   -2.00   11.00
  -8   4  -3    2.20    2.00
  -8   4  -3   -2.40   11.00
   8   4   3    7.60    4.70
   8   4   3    1.60    3.20
  -9  -4  -3  180.48   21.10
   9  -4   3  148.29   22.80
  -9  -4  -3  144.69   14.90
  -9   4  -3  131.69   22.30
   9   4   3  146.39   15.50
  -9   4  -3  117.39   22.90
  10  -4   3    0.80    3.40
  10  -4   3    9.40    9.50
 -10  -4  -3    1.50    2.80
  10  -4   3   -1.50    3.10
 -10  -4  -3   -3.50   13.10
 -10   4  -3  -34.20   16.90
  10   4   3   -2.10    4.10
  10   4   3   -1.60    3.10
  11  -4   3   65.09   15.20
 -11  -4  -3   90.79   10.10
 -11  -4  -3   99.19   17.00
  11  -4   3   79.89   17.40
  11   4   3  102.59   12.20
  11   4   3  101.19   10.60
 -12  -4  -3    6.60    2.80
  12  -4   3    3.50    4.90
  12  -4   3   -4.10   10.70
 -12  -4  -3    8.90    9.70
  12   4   3   12.60    3.60
 -13  -4  -3   21.60    4.40
  13  -4   3   52.49   10.60
 -13  -4  -3   24.20   10.70
  13   4   3   29.60    4.70
  14  -4   3   27.20    9.90
 -14  -4  -3   21.80   10.80
  14   4   3   26.00    4.10
  15  -4   3   20.70    6.30
 -15  -4  -3   21.60    8.30
  15   4   3   20.40    3.30
 -16  -4  -3    2.40    7.60
 -14  -5   3   -3.10    5.00
  14   5  -3    2.00    1.60
 -13  -5   3   -0.90    6.20
  13   5  -3    3.90    2.10
 -12  -5   3    0.40    6.60
  12  -5  -3    2.40    4.70
  12   5  -3    6.70    3.10
  12   5  -3    1.80    2.40
 -11  -5   3    2.70    7.30
  11  -5  -3    6.00    6.00
  11   5  -3    6.50    2.90
  11   5  -3   10.50    3.00
 -10  -5   3    1.10    7.50
  10  -5  -3    6.70    6.80
  10   5  -3    3.60    3.00
   9  -5  -3    0.60    7.10
  -9  -5   3    7.70    8.80
  -9   5   3    4.30    1.80
   9   5  -3    5.70    3.70
   9   5  -3    6.70    4.20
   8  -5  -3   24.70    8.60
  -8  -5   3   20.80   10.10
   8   5  -3   17.00    4.60
  -8   5   3  -10.80   18.00
   8   5  -3   15.00    3.80
  -8   5   3   14.30    2.80
  -8   5   3    6.30   26.40
   8   5  -3   13.60   10.90
   8   5  -3   29.00    9.50
   7  -5  -3    0.10    7.90
  -7  -5   3    7.20    9.10
  -7   5   3    6.30    2.30
  -7   5   3    1.70   29.30
   7   5  -3  -10.90    6.00
   7   5  -3    2.90    3.10
  -7   5   3  -15.30   12.30
   7   5  -3   -1.40    6.30
   7   5  -3    3.90    4.00
  -6  -5   3   23.00   12.80
   6  -5  -3   10.40   10.10
  -6   5   3   -7.90   15.00
  -6   5   3   -4.90   15.10
   6   5  -3    3.50    7.40
   6   5  -3    6.90    3.50
   6   5  -3   -7.20    7.20
   6   5  -3  -30.90   15.10
  -6   5   3    9.70    2.60
  -6   5   3    9.60   12.70
  -5   5   3   32.30    4.60
  -5   5   3   12.00   17.00
   5   5  -3   38.60    5.80
  -5   5   3   11.70   15.80
   5   5  -3   39.40    6.40
   5   5  -3   -3.00   14.30
  -4  -5   3   -2.90   10.20
   4   5  -3   10.60    7.70
   4   5  -3  -12.30    7.30
   4   5  -3  -20.90   13.40
   4   5  -3    0.00    4.20
  -4   5   3   -3.60   11.10
   4   5  -3    5.20    3.40
  -4   5   3    2.50    2.60
  -4   5   3   -8.50   12.70
  -3  -5   3    8.60   11.30
  -3   5   3    4.10    2.90
   3   5  -3    5.50    4.60
   3   5  -3    6.40    3.20
   3   5  -3   -8.50   12.90
   2  -5  -3   -4.60   12.30
  -2  -5   3    3.30   11.00
  -2   5   3   -1.30   11.50
   2   5  -3    8.30    9.00
  -2   5   3    7.20    3.00
  -2   5   3  -10.80   10.10
   2   5  -3   -4.90    7.80
   2   5  -3    3.50    3.30
   2   5  -3    7.60    4.70
   2   5  -3   -2.90   11.40
  -2   5   3  -12.50   15.20
   1  -5  -3    2.00   15.80
  -1   5   3    3.70   20.10
   1   5  -3    4.90    9.10
   1   5  -3   -4.90    8.60
  -1   5   3    2.80    3.80
   1   5  -3   -0.70    2.90
   1   5  -3    6.10    4.60
  -1   5   3  -12.00    9.80
  -1   5   3    1.10    2.90
  -1   5   3    7.80    9.50
   0  -5  -3   20.30   16.30
   0   5  -3   16.20   15.70
   0   5   3   -5.10    9.60
   0   5  -3   28.50    4.60
   0   5   3   27.90    4.60
   0   5   3   11.90    9.70
   0   5  -3   -3.80   10.00
   0   5  -3   26.60    5.50
   0   5  -3   18.90   10.90
   1  -5   3   23.20   12.90
  -1  -5  -3   22.60   16.00
   1   5   3   11.10    9.00
   1   5   3   13.70   10.40
   1   5   3    8.40    3.60
   1   5   3    9.40    4.30
  -1   5  -3   18.80    4.80
  -1   5  -3    0.60   15.20
  -1   5  -3   16.30    3.60
  -1   5  -3    3.50    9.00
  -1   5  -3    2.80    9.20
  -2  -5  -3   10.60   13.80
   2   5   3   -1.10    3.10
  -2   5  -3    6.50   17.40
  -2   5  -3    3.20    9.70
   2   5   3  -13.70    9.20
  -2   5  -3   23.60   16.00
  -2   5  -3    0.00    2.70
   2   5   3   -1.00   11.80
   2   5   3    0.40    4.00
  -2   5  -3    5.10    4.20
  -3  -5  -3   32.30   13.90
   3  -5   3   40.00   14.70
   3   5   3   16.00    8.70
  -3   5  -3   10.60   11.80
  -3   5  -3   24.00    4.00
  -3   5  -3   13.70   13.20
  -3   5  -3   24.40    5.00
   3   5   3   25.50    5.00
   3   5   3   21.50   11.40
   3   5   3   18.20    4.40
  -4  -5  -3    9.40   12.00
   4  -5   3   -4.30   13.70
  -4   5  -3    9.20   14.50
   4   5   3    5.70    3.80
   4   5   3   -7.80    8.50
  -4   5  -3   13.90    2.90
  -4   5  -3    0.20   12.90
   4   5   3    4.20    3.30
   4   5   3   -6.90    7.00
  -4   5  -3    7.40   13.40
  -5  -5  -3   26.90   12.10
   5  -5   3   31.40   14.50
   5   5   3  -12.30    7.00
  -5   5  -3   -4.80   12.70
  -5   5  -3  -12.50   11.60
  -5   5  -3  -31.60   18.00
   5   5   3    3.50    6.90
  -6  -5  -3   10.00   10.00
   6  -5   3    7.20   12.80
   6   5   3    4.70    3.20
   6   5   3  -10.00    6.50
   6   5   3   11.00    7.10
  -6   5  -3    9.10    2.10
   6   5   3   18.30    4.00
  -6   5  -3  -13.70   12.40
  -6   5  -3   -9.60   12.80
  -7  -5  -3   -0.20    7.90
   7  -5   3   -0.70   12.70
   7   5   3    0.40    2.80
  -7   5  -3   -4.40   13.00
   7   5   3  -14.20    5.90
   7   5   3   -3.70    2.70
  -7   5  -3   -6.30    2.40
  -7   5  -3  -26.60   13.80
   8  -5   3   13.00   11.80
  -8  -5  -3    6.50    8.60
   8   5   3    1.40    6.10
   8   5   3    4.20    2.80
  -8   5  -3  -32.10   20.80
  -9  -5  -3    4.20    7.80
   9  -5   3   16.60   11.80
   9   5   3    5.60    2.70
 -10  -5  -3    0.40    7.30
  10  -5   3    5.30    9.40
  10   5   3    1.80    2.30
 -11  -5  -3    3.60    7.30
  11  -5   3   15.80    8.60
  11   5   3    8.40    2.50
 -12  -5  -3   10.20    7.70
  12  -5   3   12.10    7.00
  12   5   3   13.20    2.50
  13  -5   3   -3.80    4.70
 -13  -5  -3   -4.50    6.50
 -10  -6   3  -13.20    6.80
  10   6  -3    3.00    1.70
  -9  -6   3   10.70    9.10
   9   6  -3    1.80    1.90
   9   6  -3    4.10    1.80
  -8  -6   3    9.80   10.70
   8   6  -3    3.50    2.10
   8   6  -3    7.80    2.60
  -7  -6   3   -9.50    8.80
   7   6  -3    5.60    2.60
  -7   6   3    6.80    2.00
   7   6  -3   11.50    2.90
  -6  -6   3   37.00   12.00
  -6   6   3   12.00    2.40
   6   6  -3    8.60    2.90
   6   6  -3   18.20    3.50
  -5   6   3   19.90    3.00
   5   6  -3   20.50    3.70
   4   6  -3   -0.70    2.60
  -4   6   3   -0.20    2.00
   4   6  -3    5.70    3.10
  -3   6   3    4.10    2.40
   3   6  -3    3.00    3.30
   3   6  -3   -0.20    2.60
   2   6  -3    2.90    3.60
   2   6  -3    3.10    2.60
  -2   6   3    3.90    2.40
   1   6  -3    2.60    2.70
  -1   6   3    6.10    2.70
   1   6  -3    6.10    3.60
   0   6  -3    9.30    3.60
   0   6   3    1.40    2.50
   0   6  -3   -0.90    2.60
  -1  -6  -3   -2.70    5.70
   1   6   3    0.50    2.50
  -1   6  -3    2.00    2.50
  -3  -6  -3   -4.80   17.90
   3   6   3    2.20    2.40
  -3   6  -3    6.80    2.20
  -4  -6  -3   14.40   14.60
   4   6   3    3.90    2.30
  -4   6  -3    3.90    1.80
  -5  -6  -3    0.50   11.60
  -5   6  -3   -2.00    1.70
   5   6   3   -1.10    1.90
  -6  -6  -3    6.50   10.60
   6   6   3    1.80    2.00
  -7  -6  -3   10.30   10.60
  -8  -6  -3   -3.10    9.30
   8   6   3   -0.30    1.60
  -9  -6  -3   -2.10    8.30
   9   6   3    0.80    1.10
 -10  -6  -3   -0.70    7.60
  10   6   3    2.30    1.10
  -1   7   3    0.10    1.20
   0   7   3    7.90    1.80
   1   7   3    1.50    1.30
   2   7   3    1.10    1.50
  20   0  -4   10.00    5.10
  19   0  -4   -0.50    3.00
  19   0  -4   -0.20    5.40
  19   0  -4    4.60    3.10
  18   0  -4  107.29   12.40
 -17   0   4    2.90    2.90
  17   0  -4    1.40    4.80
  17   0  -4    5.90    4.50
  17   0  -4    3.00    9.10
  16   0  -4   46.70    8.50
 -16   0   4   44.20    6.30
  16   0  -4   45.80   10.20
  16   0  -4   45.10   13.20
  16   0  -4   30.60   10.40
  16   0  -4   59.19    7.90
  16   0  -4   28.80   14.60
  15   0  -4    2.10    8.70
  15   0  -4    0.70    5.30
  15   0  -4   12.70   17.00
  15   0  -4    6.60    6.00
 -15   0   4   -0.50    3.50
  14   0  -4   11.00    6.10
  14   0  -4   23.20    6.90
  14   0  -4   19.00    7.50
 -14   0   4   25.60    4.90
  14   0  -4   23.60    7.60
  14   0  -4   11.80   17.40
  14   0  -4   11.40    9.10
 -13   0   4   -2.30   12.80
  13   0  -4    2.50    4.60
  13   0  -4    2.60    5.20
  13   0  -4    0.70    6.10
  13   0  -4   -2.20    5.50
 -13   0   4    3.30    3.60
  13   0  -4    1.00    4.60
  13   0  -4  -15.50   13.50
 -12   0   4    2.40   23.40
  12   0  -4   10.90    5.40
  12   0  -4    6.60    4.60
  12   0  -4    6.00    4.30
  12   0  -4   -3.20    7.30
  12   0  -4    7.50    4.90
  12   0  -4   10.60   11.70
 -12   0   4    1.50    4.70
  11   0  -4    2.80    5.20
 -11   0   4   -2.80   13.90
  11   0  -4   -1.80    3.30
  11   0  -4    6.00    6.70
 -11   0   4    0.50    3.80
  11   0  -4   -2.40    3.60
  11   0  -4    6.50   12.50
  11   0  -4    1.20    3.50
 -11   0   4    0.80    2.90
 -10   0   4  131.59   31.20
  10   0  -4  217.18   21.60
  10   0  -4  182.58   21.00
  10   0  -4  171.88   20.60
 -10   0   4  193.38   18.90
  10   0  -4  198.68   20.60
   9   0  -4   -0.70    7.00
   9   0  -4   -1.50    2.90
   9   0  -4    1.10    2.90
   9   0  -4    1.20    3.60
  -9   0   4    0.00   13.90
   8   0  -4 1288.97  110.39
   8   0  -4 1103.29  109.79
  -8   0   4 1057.79  118.99
  -8   0   4 1208.88  113.49
   8   0  -4 1133.59  110.09
   8   0  -4 1090.49  110.09
  -7   0   4    5.70    9.40
  -7   0   4   -0.20    8.40
   7   0  -4   -0.30    2.50
   7   0  -4    3.50    5.60
   7   0  -4   -1.90    2.40
   7   0  -4    0.40    2.50
   6   0  -4  299.57   28.60
  -6   0   4  308.67   34.00
   6   0  -4  288.37   28.80
   6   0  -4  279.47   28.80
  -6   0   4  293.57   36.50
   5   0  -4    0.00    1.90
  -5   0   4    0.00    6.50
   5   0  -4    0.40    2.00
   5   0  -4    1.00    2.10
  -5   0   4    7.20   10.10
  -4   0   4 9592.54  909.71
   4   0  -4 9491.25  908.21
   4   0  -4 9736.73  908.11
  -4   0   4 9999.00  913.21
   4   0  -4 9288.37  908.11
   3   0  -4    2.30    1.70
  -3   0   4   -1.20    6.40
   3   0  -4   -0.20    1.50
  -3   0   4   -0.40    4.10
  -2   0   4   90.59   13.60
   2   0  -4   98.99    9.30
  -2   0   4   91.29   11.00
   2   0  -4   92.49    9.20
   2   0  -4   85.99    9.30
   1   0  -4    0.90    0.70
   1   0  -4   -0.10    1.00
   1   0  -4    1.00    1.50
  -1   0   4    1.10    1.70
   1   0  -4    0.30    0.80
   0   0  -4  596.14   56.49
  -1   0  -4   -8.70    4.10
  -1   0  -4   -1.20    4.70
   2   0   4  721.73   68.39
  -2   0  -4  717.53   70.49
   3   0   4   -0.40    1.60
  -3   0  -4   -0.90    4.30
  -4   0  -4 6786.72  602.04
   4   0   4 5899.21  599.14
   4   0   4 6200.98  598.94
   4   0   4 6504.25  599.04
  -5   0  -4   -3.70    4.10
   5   0   4    0.70    1.50
   5   0   4    0.00    2.30
   5   0   4   -3.50    1.50
   6   0   4   33.70    5.10
   6   0   4   31.80    4.90
   6   0   4   32.20    4.90
   7   0   4   -0.50    2.80
   7   0   4    1.90    2.20
   7   0   4    0.80    2.20
   8   0   4  576.14   61.89
  -8   0  -4  612.14   68.19
   8   0   4  633.84   62.49
   8   0   4  665.73   61.89
   8   0   4  680.93   61.59
   9   0   4   -2.00    3.10
   9   0   4    0.10    6.70
   9   0   4   -0.40    3.20
  -9   0  -4    0.70    2.40
  -9   0  -4   -1.20    9.50
   9   0   4    1.30    2.70
 -10   0  -4  196.48   19.60
  10   0   4  204.68   22.10
  10   0   4  165.08   22.50
  10   0   4  222.68   21.40
 -10   0  -4  137.09   28.30
  10   0   4  192.88   21.80
 -11   0  -4    2.40    2.90
  11   0   4    0.10    2.80
 -11   0  -4  -11.50   10.70
  11   0   4    0.10    5.10
  11   0   4  -11.60    7.70
  12   0   4    9.20    4.60
  12   0   4    7.10    6.00
 -12   0  -4   19.20    4.20
  12   0   4   29.20    9.60
 -12   0  -4   12.00   13.90
  13   0   4   -2.50    6.60
  13   0   4    1.30    8.60
  13   0   4   -2.90    5.70
 -13   0  -4   -2.70    3.10
  13   0   4    1.40    4.00
  13   0   4   14.10    9.30
 -13   0  -4   -0.60    9.40
  14   0   4   31.70    7.60
  14   0   4   25.10    7.10
 -14   0  -4   29.50    5.10
  14   0   4   35.10   10.80
  14   0   4   25.70    8.70
 -15   0  -4    6.60    6.50
 -15   0  -4    0.00    3.20
  15   0   4    9.80   14.50
  15   0   4   -1.30    5.20
  15   0   4   -0.50    5.90
  15   0   4   -0.70    5.20
  15   0   4    2.60    8.80
  16   0   4   36.70    6.20
  16   0   4   26.20    7.50
  16   0   4   31.50   17.10
 -16   0  -4   31.50    5.10
  16   0   4   15.50    7.60
  17   0   4    1.40    4.70
 -17   0  -4   -0.70    2.70
  17   0   4    0.50    3.60
  17   0   4   -1.10   10.50
  18   0   4    3.60    4.20
  18   0   4    9.20    3.20
  18   0   4    6.10    8.60
 -18   0  -4    9.90    2.80
  19   0   4    1.90    2.90
  19   0   4   -0.10    4.30
 -19  -1   4    0.00    5.80
  19  -1  -4    5.00    3.40
  19  -1  -4   -0.30    3.90
  19  -1  -4    1.80    2.70
  19   1  -4    1.40    5.10
  19   1  -4    2.70    2.80
  19   1  -4    1.00    2.90
 -18  -1   4   11.30    3.50
  18  -1  -4    1.70    5.60
  18  -1  -4    8.60    4.10
 -18  -1   4   14.40    7.80
  18   1  -4   11.70    4.00
  18   1  -4   13.40    9.10
  18   1  -4   11.20    4.30
  17  -1  -4   -0.10    4.80
 -17  -1   4    6.00    3.20
  17  -1  -4    2.20    5.10
  17  -1  -4    1.00    7.70
  17   1  -4    4.10    4.20
  17   1  -4    4.60    3.70
  17   1  -4    6.40    9.60
  16  -1  -4   36.20    7.70
  16  -1  -4   26.10   11.50
 -16  -1   4   36.30    5.40
  16  -1  -4   14.60   16.90
  16  -1  -4   13.30   10.50
  16  -1  -4   37.50    7.60
  16  -1  -4   29.30   13.90
  16   1  -4   30.40   14.20
 -16   1   4   44.50    5.60
  16   1  -4   27.90    6.70
  16   1  -4   45.10    6.60
  15  -1  -4   16.20   10.90
  15  -1  -4   35.40   11.10
  15  -1  -4   22.90   13.80
  15  -1  -4   30.00    7.40
  15  -1  -4   24.90    8.20
 -15  -1   4   26.60    4.90
  15  -1  -4   26.70    9.20
  15   1  -4   27.50    8.50
  15   1  -4   37.50    7.90
  15   1  -4   35.80    9.80
  15   1  -4   29.60    7.10
  15   1  -4   28.30    6.50
  15   1  -4   35.10   15.60
 -15   1   4   28.40    5.40
  14  -1  -4   -5.40    8.30
  14  -1  -4    7.30    7.70
  14  -1  -4    4.10   14.80
  14  -1  -4    9.70    5.90
 -14  -1   4    0.30    3.30
  14  -1  -4   -1.30    5.30
  14  -1  -4    3.20    6.90
  14   1  -4   -4.40    4.90
 -14   1   4    1.50    3.20
  14   1  -4   11.10   14.80
 -14   1   4    7.50    4.90
  14   1  -4    8.90    5.60
  14   1  -4    0.90    4.50
  14   1  -4   -5.20    5.70
 -13  -1   4   -3.30   12.70
  13  -1  -4    2.00   13.20
  13  -1  -4    6.60    6.40
  13  -1  -4    2.40    5.10
 -13  -1   4    6.40    3.10
  13  -1  -4    9.50    7.60
  13  -1  -4    0.00    8.00
 -13   1   4   13.50   17.60
  13   1  -4    1.00    3.80
  13   1  -4    0.70    5.60
 -13   1   4    3.80    3.00
  13   1  -4    1.00    5.80
  13   1  -4   -4.70   10.60
  13   1  -4    6.30    5.30
  13   1  -4    6.90    5.20
 -12  -1   4   -2.90   10.60
  12  -1  -4   -1.80    8.40
  12  -1  -4    0.20    4.70
  12  -1  -4    0.80   11.70
  12  -1  -4   -5.30    5.10
  12  -1  -4   -1.00    4.90
  12  -1  -4   -3.60    5.30
 -12  -1   4    1.30    3.10
  12   1  -4   -8.60    9.80
  12   1  -4    2.30    4.70
 -12   1   4   10.30    2.80
  12   1  -4    1.20    3.40
 -12   1   4  -23.80   17.60
  12   1  -4    8.70    4.80
  12   1  -4   -2.10    4.50
  11  -1  -4   39.90   10.10
  11  -1  -4   20.00    6.20
  11  -1  -4   25.60    6.60
  11  -1  -4   35.40    7.90
 -11  -1   4    8.90   15.20
  11   1  -4   22.30    6.00
  11   1  -4   35.20    6.50
  11   1  -4   16.50    5.20
 -11   1   4    5.90   14.00
  11   1  -4   30.00   13.50
 -10  -1   4  105.89   10.70
  10  -1  -4  110.99   14.40
 -10  -1   4   63.49   20.50
  10  -1  -4   90.19   13.30
  10  -1  -4  106.19   14.80
  10  -1  -4  112.29   14.40
  10  -1  -4   98.59   14.90
  10   1  -4   97.29   12.30
  10   1  -4   96.69   12.50
 -10   1   4   83.29   17.40
  10   1  -4   97.19   12.30
 -10   1   4   57.79   20.10
  10   1  -4  129.19   22.00
  10   1  -4  102.59   12.10
  10   1  -4   98.69   11.80
  -9  -1   4   88.29    9.50
  -9  -1   4   89.19   22.40
   9  -1  -4  105.69   13.00
   9  -1  -4   97.39   13.30
   9  -1  -4   94.99   12.50
   9  -1  -4   93.09   12.90
   9   1  -4   81.99   10.40
   9   1  -4   80.89   11.00
   9   1  -4   83.49   11.00
  -9   1   4   67.49   20.20
   9   1  -4   98.09   11.40
   9   1  -4  107.89   19.00
  -9   1   4   77.79   17.80
   8  -1  -4   73.49   10.70
   8  -1  -4   68.89   11.00
   8  -1  -4   86.39   11.00
  -8  -1   4   46.60   17.80
   8  -1  -4   51.29    9.30
   8   1  -4   65.89   10.10
  -8   1   4   71.19   18.30
   8   1  -4   72.79    8.60
   8   1  -4   82.59    9.80
   8   1  -4   75.39   15.20
  -8   1   4   61.09   15.40
   8   1  -4   74.89    8.90
  -7  -1   4   37.10   17.20
   7  -1  -4   65.99    9.80
   7  -1  -4   47.40    8.60
   7  -1  -4   77.89   10.60
   7   1  -4   64.29    8.00
  -7   1   4   49.50   13.90
   7   1  -4   71.99    8.10
   7   1  -4   62.39    8.70
   7   1  -4   89.29   15.60
  -7   1   4   60.99   18.20
   7   1  -4   73.99    8.90
   6  -1  -4    3.70    3.60
  -6  -1   4    9.10   10.80
   6  -1  -4    4.50    3.70
   6  -1  -4    3.40    3.50
  -6   1   4   16.00   10.40
  -6   1   4    8.20   10.80
   6   1  -4    9.10    3.10
   6   1  -4    9.00    2.40
   6   1  -4    7.80    2.80
  -5  -1   4  112.69   14.60
  -5  -1   4  116.39   16.50
  -5  -1   4   92.19   19.80
   5  -1  -4   87.09   12.00
   5  -1  -4   99.09   11.90
   5  -1  -4  101.19   12.30
   5   1  -4   83.39   11.90
  -5   1   4   98.59   18.90
  -5   1   4   76.59   15.50
   5   1  -4  104.19   11.50
   5   1  -4  111.19   11.50
   4  -1  -4  346.77   36.60
  -4  -1   4  365.96   43.20
   4  -1  -4  382.66   36.50
   4  -1  -4  370.16   36.70
  -4  -1   4  409.56   37.80
   4   1  -4  380.16   36.30
  -4   1   4  361.16   40.70
   4   1  -4  340.37   36.30
   4   1  -4  360.76   36.80
  -4   1   4  419.16   43.20
   3  -1  -4    1.90    3.00
   3  -1  -4    5.80    2.70
  -3  -1   4    3.40    3.90
  -3  -1   4    0.70    9.10
   3  -1  -4    4.10    3.20
  -3   1   4   -2.10    8.90
   3   1  -4    5.00    3.70
   3   1  -4    1.90    2.90
   3   1  -4    4.10    2.90
  -2  -1   4    6.00    3.40
  -2  -1   4    7.10    9.60
   2  -1  -4    3.90    2.90
   2  -1  -4    8.20    3.00
   2  -1  -4    6.90    2.70
   2  -1  -4    6.60    3.60
  -2   1   4    3.90    5.20
   2   1  -4    5.10    3.60
   2   1  -4    4.80    3.20
   2   1  -4    3.10    3.70
   1  -1  -4  796.02   73.79
  -1  -1   4  760.82   80.29
  -1  -1   4  688.73   74.09
   1   1  -4  786.62   74.19
   1   1  -4  775.12   74.69
  -1   1   4  828.02   74.69
   1   1  -4  772.32   74.49
   0  -1   4  178.18   19.30
   0  -1   4  207.18   28.60
   0   1  -4  202.78   20.00
   0   1  -4  181.88   20.60
   0   1  -4  182.88   20.60
   1  -1   4  613.74   60.39
   1  -1   4  612.74   60.39
  -1   1  -4  645.34   66.89
  -1   1  -4  644.34   60.69
  -1   1  -4  646.84   61.29
  -1   1  -4  599.14   60.99
   2  -1   4  502.65   54.89
   2  -1   4  605.84   55.59
   2  -1   4  546.75   55.09
  -2   1  -4  583.14   55.99
  -2   1  -4  564.94   55.49
  -2   1  -4  633.14   64.89
  -2   1  -4  586.14   56.29
  -3  -1  -4  153.48   18.20
   3  -1   4  156.68   17.10
   3  -1   4  159.48   17.30
   3  -1   4  149.69   17.10
  -3   1  -4  159.28   17.90
  -3   1  -4  163.38   19.20
  -3   1  -4  174.88   24.50
  -3   1  -4  159.38   19.50
   4  -1   4  140.39   15.50
   4  -1   4  135.89   15.80
   4  -1   4  128.29   15.60
  -4  -1  -4  138.99   17.60
  -4   1  -4  141.89   16.60
  -4   1  -4  149.69   18.50
  -4   1  -4  142.79   22.00
  -4   1  -4  153.88   17.90
   5  -1   4   16.50    4.20
   5  -1   4   14.00    4.40
   5  -1   4   15.20    4.20
  -5  -1  -4   21.90    7.10
  -5   1  -4   18.60   10.90
  -5   1  -4   15.40    4.90
  -5   1  -4   16.80    6.20
  -5   1  -4   12.90    2.80
   6  -1   4    9.40    4.10
   6  -1   4   10.90    4.10
   6  -1   4   12.60    6.00
   6  -1   4    7.10    3.90
  -6   1  -4    5.40    5.90
  -6   1  -4   14.00    8.90
   7  -1   4  122.39   14.20
   7  -1   4  109.19   14.30
   7  -1   4  106.59   15.20
   7  -1   4  131.09   15.50
  -7  -1  -4  130.29   18.60
  -7   1  -4  116.89   16.70
   7   1   4  108.59   12.70
   7   1   4  107.49   11.80
  -7   1  -4  136.59   24.20
  -8  -1  -4    4.40    8.40
   8  -1   4    3.40    3.60
   8  -1   4   14.30    8.00
   8  -1   4    3.40    3.60
   8  -1   4    2.90    4.20
   8   1   4    3.20    2.00
  -8   1  -4    2.60    9.30
  -8   1  -4    4.90    6.30
   8   1   4    4.50    2.50
   8   1   4   -3.60    3.00
   9  -1   4   10.50    8.80
  -9  -1  -4   20.90   10.60
   9  -1   4   20.40    5.60
   9  -1   4   17.50    5.70
   9  -1   4   18.30    5.60
  -9  -1  -4   15.00    3.70
  -9   1  -4    2.50    7.30
   9   1   4   14.80    4.50
  -9   1  -4   18.20   11.90
   9   1   4   17.40    4.30
   9   1   4   15.50    3.30
   9   1   4   34.10    7.30
  10  -1   4   29.60    7.10
  10  -1   4   31.80    7.10
  10  -1   4   30.40    7.90
  10  -1   4   38.50   13.40
 -10  -1  -4   15.90   10.90
  10  -1   4   37.60   10.50
 -10  -1  -4   51.09    6.00
  10   1   4   40.00    6.70
 -10   1  -4   36.70    5.30
  10   1   4   46.50    8.60
 -10   1  -4   21.10   12.30
  10   1   4   30.80    5.80
  10   1   4   39.40    5.60
  11  -1   4   18.20    9.80
  11  -1   4   23.00    7.30
 -11  -1  -4   11.20   11.10
  11  -1   4   28.80   12.60
 -11  -1  -4   16.90    3.70
  11  -1   4   20.60    6.30
  11   1   4    6.80    7.30
 -11   1  -4   21.70    4.30
  11   1   4   23.70    4.50
  11   1   4   24.90    7.60
  11   1   4   24.10    6.90
 -11   1  -4    6.80   12.20
  12  -1   4   35.70   11.80
 -12  -1  -4    7.40   10.20
  12  -1   4   19.20    9.00
  12  -1   4   48.70   13.40
 -12  -1  -4   38.10    5.50
  12   1   4   35.20    6.20
 -12   1  -4   35.10    5.00
 -12   1  -4    8.20   11.20
  12   1   4   28.40    8.80
  12   1   4   31.80    7.30
 -13  -1  -4    2.20    3.50
  13  -1   4    8.70   10.50
  13  -1   4    2.80    9.50
  13  -1   4   -4.70    9.10
  13  -1   4    5.80    5.50
  13  -1   4    5.10    6.10
  13   1   4   10.90    4.80
  13   1   4    4.60    4.60
 -13   1  -4    8.70    3.60
  13   1   4   -2.00    6.40
  14  -1   4   85.69   17.30
  14  -1   4   93.39   16.60
  14  -1   4  108.69   15.90
 -14  -1  -4   82.19   10.10
  14  -1   4   52.09   15.10
  14  -1   4  107.09   14.60
 -14   1  -4  100.29   10.10
  14   1   4   69.19   11.90
  14   1   4   95.99   10.80
  14   1   4   70.89   15.40
  14   1   4   89.19   21.90
  14   1   4   66.69   13.60
 -15  -1  -4   -4.10    8.50
 -15  -1  -4    3.10    3.40
  15  -1   4  -10.90    7.00
  15  -1   4    8.40    7.70
  15  -1   4   -3.50    8.70
  15   1   4    4.10    5.20
 -15   1  -4   -2.00    3.10
  15   1   4    4.30   11.40
  15   1   4  -16.00    9.00
  15   1   4    5.10    5.00
  15   1   4   -7.10    3.90
 -16  -1  -4  192.28   23.40
  16  -1   4  187.68   22.50
 -16  -1  -4  215.98   20.60
  16  -1   4  206.08   21.90
  16   1   4  204.48   21.90
  16   1   4  177.08   27.10
 -16   1  -4  222.48   20.40
  16   1   4  202.28   20.60
  17  -1   4   11.20    7.50
  17  -1   4   10.60    5.20
 -17  -1  -4    5.80    6.80
  17  -1   4   -1.90    6.30
 -17  -1  -4    7.50    3.20
  17   1   4   10.20    3.50
  17   1   4   15.10    5.00
  17   1   4   18.70   10.40
 -17   1  -4    9.90    2.80
  18  -1   4   53.69    7.10
 -18  -1  -4   48.00    5.90
  18  -1   4   51.99    7.70
  18   1   4   49.80    7.90
  18   1   4   39.70    9.70
  19  -1   4   -0.90    2.10
  19  -1   4   -1.30    3.80
 -19  -1  -4    4.40    2.00
  19  -1   4   -5.40    2.60
  19   1   4   -0.40    2.20
  19  -2  -4    0.10    3.00
  19  -2  -4    2.50    2.90
 -19  -2   4   -1.90    4.70
  19   2  -4    6.90    2.40
 -18  -2   4   16.40    7.50
  18  -2  -4    0.70    4.30
  18  -2  -4   -0.60    4.30
  18  -2  -4    8.90    4.20
  18   2  -4    5.00    2.90
  18   2  -4   10.60    3.30
 -17  -2   4    0.20    8.40
  17  -2  -4   -1.40    4.50
 -17  -2   4    1.70    2.50
  17  -2  -4    5.30    5.00
  17  -2  -4    0.50    3.50
  17   2  -4    4.40    3.30
  17   2  -4    5.30    3.40
  17   2  -4   11.10    7.30
  16  -2  -4    0.90    9.90
  16  -2  -4   10.30    5.00
  16  -2  -4    2.90    6.20
 -16  -2   4    1.90    3.20
  16   2  -4   -2.90    3.60
  16   2  -4   11.40    8.20
  16   2  -4    0.80    3.50
  15  -2  -4  -10.50    9.00
  15  -2  -4   -0.40    7.00
 -15  -2   4    5.10    3.60
  15  -2  -4  -15.20   23.40
  15  -2  -4    5.10    7.50
  15  -2  -4   -6.00    4.60
  15   2  -4    6.70   10.40
  15   2  -4   -5.60    5.50
  15   2  -4    5.10    4.60
  15   2  -4    3.50    3.90
  15   2  -4    5.10    8.20
  14  -2  -4    4.00    5.20
  14  -2  -4    1.50    9.60
  14  -2  -4  -15.00    8.60
 -14  -2   4    6.30    3.70
  14  -2  -4   10.00    8.90
  14  -2  -4   33.40   17.50
  14  -2  -4    5.40    8.50
  14   2  -4    3.50    4.90
  14   2  -4    0.90    9.70
  14   2  -4   -5.50    7.00
  14   2  -4    9.60   10.30
  14   2  -4    6.50    4.40
  14   2  -4    0.90    4.40
  13  -2  -4    1.70    9.30
  13  -2  -4    5.50    7.10
  13  -2  -4    0.20    5.80
  13  -2  -4   10.50    9.20
 -13  -2   4    4.60    3.50
  13  -2  -4   -3.80   10.20
  13  -2  -4   -1.10    7.30
  13   2  -4    7.00    4.40
  13   2  -4    0.20    3.90
  13   2  -4    2.60   10.50
  13   2  -4    1.20    4.50
 -13   2   4  -17.50   16.50
  13   2  -4    9.30    5.30
  13   2  -4  -16.60    6.70
 -12  -2   4   40.90    5.50
 -12  -2   4   14.00   15.70
  12  -2  -4   34.70    9.40
  12  -2  -4   56.39   11.90
  12  -2  -4   34.00   10.50
  12  -2  -4   46.00    8.70
  12  -2  -4   18.70   12.80
  12  -2  -4   61.09   12.40
  12   2  -4   39.30    6.50
 -12   2   4   29.70   26.20
  12   2  -4   36.10   14.90
  12   2  -4   38.40    7.30
 -12   2   4   21.60   13.90
  12   2  -4   54.59    8.00
  12   2  -4   37.90    7.50
  11  -2  -4   24.90    7.80
 -11  -2   4   34.30    5.10
 -11  -2   4   28.00   18.20
  11  -2  -4   41.20    9.20
  11   2  -4   23.00    4.90
  11   2  -4   44.00   14.40
 -11   2   4   21.30   12.40
  11   2  -4   32.40    5.80
 -11   2   4    2.10   22.40
  10  -2  -4   57.89   10.30
  10  -2  -4   40.80   11.70
  10  -2  -4   48.20   11.60
  10  -2  -4   36.20    9.30
  10  -2  -4   41.70    9.60
 -10  -2   4   17.10   15.40
 -10  -2   4   50.09    6.10
  10   2  -4   56.39    8.00
 -10   2   4   28.60   22.80
 -10   2   4   49.80   14.50
  10   2  -4   39.10    6.50
 -10   2   4   44.60    5.60
  10   2  -4   57.69   16.00
   9  -2  -4    6.40    6.10
  -9  -2   4    0.50    2.10
   9  -2  -4    7.60    6.80
   9  -2  -4   -1.70    5.50
   9  -2  -4    2.30    4.50
  -9  -2   4    1.40   13.90
  -9   2   4   -3.50   10.00
   9   2  -4    1.40    3.00
   9   2  -4   10.90    9.30
   9   2  -4    1.70    2.20
   9   2  -4    5.80    3.80
   9   2  -4    3.50    3.60
  -9   2   4  -26.00   16.90
  -9   2   4   -3.10    2.30
   9   2  -4    1.60    3.90
  -8  -2   4    2.50   12.90
   8  -2  -4   18.20    6.00
   8  -2  -4   12.50    9.20
   8  -2  -4   13.60    6.60
   8  -2  -4   18.80    9.50
   8  -2  -4   14.80    6.50
  -8  -2   4   11.20    3.00
   8   2  -4   12.90    4.20
  -8   2   4    7.40   14.70
   8   2  -4   22.40    6.50
  -8   2   4   16.90    2.40
   8   2  -4   13.90    3.70
  -8   2   4    4.40   12.20
   8   2  -4    7.20    9.00
  -8   2   4    6.80   10.10
   8   2  -4    9.60    5.10
  -7  -2   4   -1.70    9.70
   7  -2  -4    4.60    5.10
   7  -2  -4    4.20    5.30
   7  -2  -4   -7.10    5.40
   7  -2  -4   -0.80    4.20
   7   2  -4   -1.10    3.60
   7   2  -4   12.40    7.70
   7   2  -4    3.40    3.80
  -7   2   4   -4.20    8.60
   7   2  -4    2.90    3.40
  -7   2   4   -2.70   15.30
   7   2  -4    3.40    4.30
  -7   2   4   11.40   12.10
  -7   2   4    2.90    1.60
   6  -2  -4  134.09   15.30
   6  -2  -4  106.49   15.20
   6  -2  -4  113.19   14.90
  -6  -2   4   87.99   24.30
  -6   2   4   80.19   17.80
   6   2  -4  101.19   13.40
  -6   2   4  106.59   10.60
   6   2  -4  106.79   14.40
   6   2  -4  112.79   13.70
   6   2  -4  110.69   11.90
  -6   2   4  115.89   26.40
  -5  -2   4   17.00   14.70
   5  -2  -4   29.40    6.00
   5  -2  -4   25.70    6.20
   5   2  -4   18.20    5.10
   5   2  -4   23.30    5.30
  -5   2   4   22.70   15.80
   5   2  -4   35.80    4.70
   5   2  -4   17.90    5.80
  -5   2   4   24.10   11.50
   4  -2  -4    5.20    4.30
   4  -2  -4    0.30    4.00
  -4  -2   4    8.70   15.20
   4  -2  -4    1.20    4.20
   4   2  -4    1.20    3.70
  -4   2   4   17.20   17.00
   4   2  -4   -0.70    4.20
   4   2  -4    1.00    3.50
  -3  -2   4    4.00   10.40
   3  -2  -4    7.90    3.80
  -3  -2   4   -0.70    9.50
   3  -2  -4    8.50    4.00
   3  -2  -4    5.00    3.90
  -3   2   4    0.20    9.10
   3   2  -4    4.80    4.50
   3   2  -4    8.10    5.70
  -3   2   4    3.70   17.80
   3   2  -4    4.20    4.50
  -2  -2   4   10.30   15.00
  -2  -2   4    5.00    4.20
   2  -2  -4    6.10    3.70
   2   2  -4    1.60    4.50
   2   2  -4   -3.70    4.80
  -2   2   4    0.50    8.40
   2   2  -4    0.50    5.50
  -1  -2   4   14.60    4.50
   1   2  -4   16.10    6.00
   1   2  -4   11.80    6.60
   1   2  -4   20.70    7.00
  -1   2   4   27.10    9.50
   0  -2   4    1.80    3.60
   0   2  -4    3.40    5.80
   0   2  -4   10.10    6.60
   0   2  -4    7.80    5.60
   0   2  -4  -28.60   15.80
   1   2   4  147.99   18.10
  -1   2  -4  186.68   33.40
   1   2   4  136.29   19.00
  -1   2  -4  152.28   19.00
  -1   2  -4  149.49   19.90
  -1   2  -4  138.29   20.20
   2  -2   4  383.96   39.50
   2  -2   4  352.76   38.90
  -2   2  -4  413.16   41.60
   2   2   4  397.66   39.50
  -2   2  -4  433.66   40.70
  -2   2  -4  366.26   41.40
   2   2   4  375.36   40.60
  -2   2  -4  383.36   52.59
   3  -2   4   63.19    9.60
   3  -2   4   55.59    9.00
   3  -2   4   71.99   10.50
  -3   2  -4   90.79   24.10
  -3   2  -4   54.49   11.10
  -3   2  -4   62.89   11.40
  -3   2  -4   63.39   10.10
   4  -2   4    7.60    7.60
   4  -2   4    2.70    4.50
   4  -2   4    6.60    4.40
   4  -2   4    5.00    4.60
  -4   2  -4   12.20    8.10
  -4   2  -4   -0.50    7.20
  -4   2  -4    2.90    5.00
  -4   2  -4   10.60   14.00
   5  -2   4   48.80    8.60
   5  -2   4   49.30    8.70
   5  -2   4   54.19    9.00
  -5   2  -4   36.70    9.00
  -5   2  -4   48.30   10.40
  -5   2  -4   60.89   11.70
  -5   2  -4   77.59   21.50
   6  -2   4  139.79   17.50
   6  -2   4  138.59   17.80
   6  -2   4  134.19   17.80
   6  -2   4  138.79   17.60
  -6   2  -4  129.89   18.30
  -6   2  -4  146.39   20.70
  -6   2  -4  116.19   27.40
  -6   2  -4  135.59   21.10
   7  -2   4   74.99   12.00
   7  -2   4   66.59   10.60
   7  -2   4   55.79   10.30
   7  -2   4   63.39   10.30
   7   2   4   70.59    9.20
  -7   2  -4   79.59   20.70
  -7   2  -4   40.00   11.00
  -7   2  -4   78.89   12.50
   7   2   4   53.29    9.40
   8  -2   4   -1.30    8.60
  -8  -2  -4   -0.30    3.40
   8  -2   4   -4.20    4.80
   8  -2   4   -1.00    5.00
   8  -2   4   -3.00    4.30
  -8   2  -4   -8.60    6.50
  -8   2  -4   -5.50   12.30
   8   2   4    0.00    2.90
  -8   2  -4   -2.50    7.00
   8   2   4   -2.20    8.50
   9  -2   4   47.00   11.20
   9  -2   4   54.59   10.70
   9  -2   4   57.99   15.90
   9  -2   4   56.59   13.10
   9  -2   4   68.79   12.80
  -9  -2  -4   53.69    7.20
   9   2   4   71.29   14.00
   9   2   4   72.89    8.60
  -9   2  -4   44.30   12.00
   9   2   4   60.89    7.80
  -9   2  -4   36.00   19.30
  10  -2   4    5.60    5.90
 -10  -2  -4   15.20    3.40
  10  -2   4    4.50    7.90
  10  -2   4    1.50    5.70
  10  -2   4   21.80   17.40
  10  -2   4    8.00    7.00
  10   2   4   10.50    3.10
  10   2   4   10.90   10.00
 -10   2  -4    2.80   20.20
  10   2   4    7.10    4.60
 -11  -2  -4   63.59    7.30
  11  -2   4   64.99   12.70
  11  -2   4   29.00    9.30
  11  -2   4   34.00    9.90
  11  -2   4   49.99   11.90
  11  -2   4   52.69   16.50
 -11   2  -4   39.90    6.40
  11   2   4   53.89    9.00
 -11   2  -4   16.90   15.00
  11   2   4   59.49    8.30
  11   2   4   67.59   14.50
  11   2   4   50.19    7.60
  12  -2   4   71.59   14.20
 -12  -2  -4  100.69   10.00
  12  -2   4   66.19   14.00
  12  -2   4   87.49   18.30
  12  -2   4   60.59   14.60
  12  -2   4   80.29   14.30
 -12   2  -4   85.69    9.50
  12   2   4   88.69   11.90
  12   2   4   77.49   17.50
  12   2   4   90.69   11.40
  13  -2   4    4.50   13.30
  13  -2   4   11.30    8.80
 -13  -2  -4    5.70   10.20
 -13  -2  -4    2.10    3.50
  13  -2   4   16.10    8.70
  13  -2   4   10.60   10.50
  13  -2   4    5.40    7.50
 -13   2  -4    0.20    2.80
  13   2   4   12.20   10.50
  13   2   4    6.60    5.00
  13   2   4    7.90    4.10
 -14  -2  -4   14.70    4.20
  14  -2   4   22.80    9.80
  14  -2   4   24.40   11.30
  14  -2   4   15.10    8.40
 -14  -2  -4   22.80   11.00
  14  -2   4    0.90   10.60
  14   2   4   19.00    5.90
 -14   2  -4   16.50    3.40
  14   2   4    7.80   10.70
  14   2   4    6.30    5.20
 -15  -2  -4    9.20   10.00
  15  -2   4   11.90    8.70
 -15  -2  -4    9.60    3.80
  15  -2   4   42.20   12.70
  15  -2   4   -3.00    5.70
  15   2   4    7.10    4.50
  15   2   4   16.00    6.20
  15   2   4   16.30    9.80
 -16  -2  -4    4.30    8.80
 -16  -2  -4    2.60    2.90
  16  -2   4    9.10    5.60
  16  -2   4    2.60    6.50
  16  -2   4    2.80    6.80
  16   2   4    3.10    3.30
  17  -2   4    2.10    7.50
  17  -2   4    5.80    4.30
 -17  -2  -4    5.50    2.70
 -17  -2  -4   19.40    7.60
  17  -2   4   18.30    5.50
  17   2   4    7.60    3.60
  18  -2   4   -1.60    2.70
  18  -2   4    1.50    3.60
  18  -2   4   -0.70    3.50
 -18  -2  -4   11.50    5.90
 -18  -2  -4    2.30    2.00
  18   2   4    3.40    2.40
 -18  -3   4   11.50    6.20
  18  -3  -4   18.60    3.80
  18   3  -4   15.50    2.80
  17  -3  -4   14.90    4.70
 -17  -3   4   10.10    7.60
  17   3  -4   13.10    4.00
  17   3  -4   12.40    3.00
  16  -3  -4    8.70    5.70
 -16  -3   4    9.10    8.60
  16  -3  -4   -0.80    4.60
  16   3  -4   12.70    3.50
  16   3  -4    4.50    3.50
 -15  -3   4    5.00    2.60
  15  -3  -4   -0.70    5.50
 -15  -3   4    0.00    9.50
  15  -3  -4    1.20    6.60
  15   3  -4    0.90    4.00
  15   3  -4    4.10    3.30
 -14  -3   4    0.50    3.10
  14  -3  -4    3.90    3.10
  14  -3  -4   -2.20    5.10
  14  -3  -4  -11.90    7.30
  14   3  -4    0.70    3.50
  14   3  -4    1.40    7.60
  14   3  -4    2.70    5.20
  14   3  -4    4.70    4.20
  13  -3  -4    3.10   10.40
  13  -3  -4    2.80    6.10
  13  -3  -4    8.40    9.20
  13  -3  -4  -21.40    9.10
  13  -3  -4    9.50    4.30
 -13  -3   4   10.20    3.90
  13   3  -4   11.60    5.80
  13   3  -4   -2.60    4.10
  13   3  -4    8.20    4.40
 -13   3   4  -45.40   20.30
  13   3  -4    4.30    4.20
  12  -3  -4   68.09   13.30
  12  -3  -4   73.09   14.40
 -12  -3   4   74.79    8.60
  12  -3  -4   66.59   13.70
  12  -3  -4   60.29    9.60
  12   3  -4   64.89    9.50
  12   3  -4   87.29   11.80
  12   3  -4   80.99    9.70
 -12   3   4   25.00   21.40
  12   3  -4   74.99   10.80
  11  -3  -4   15.30    9.60
  11  -3  -4    9.40    8.50
 -11  -3   4   26.30    4.40
  11  -3  -4   13.20   11.00
  11   3  -4   22.00    5.00
 -11   3   4   14.40   13.80
  11   3  -4   28.40    5.70
 -11   3   4   19.00   16.50
  11   3  -4   29.40    5.30
  11   3  -4    6.10    7.80
  11   3  -4   20.60    4.90
  10  -3  -4   67.89   12.10
 -10  -3   4   67.39    8.20
  10  -3  -4   84.89   14.80
  10  -3  -4   63.49   12.50
  10  -3  -4   71.89   10.20
 -10   3   4   75.39   18.50
  10   3  -4   93.49   11.20
 -10   3   4   68.59    7.60
  10   3  -4   73.39   10.70
  10   3  -4   74.79    9.30
 -10   3   4   19.90   42.60
  10   3  -4   55.59   10.80
   9  -3  -4  -12.50   12.40
   9  -3  -4   11.80    4.90
  -9  -3   4  -13.40   10.50
   9  -3  -4    6.60    6.50
   9  -3  -4    7.10    6.20
   9  -3  -4    4.90    9.40
  -9  -3   4    9.00    3.00
   9   3  -4    7.40    4.60
  -9   3   4   -5.70   11.50
   9   3  -4   18.80    4.60
  -9   3   4   18.60   14.30
   9   3  -4    7.50    4.10
  -9   3   4   10.60   10.90
  -9   3   4   15.80   32.10
   9   3  -4   16.20    4.30
   8  -3  -4   52.99   12.70
   8  -3  -4   44.80   10.30
   8  -3  -4   48.10    7.90
  -8  -3   4   41.80    5.60
   8  -3  -4   40.70    8.90
   8   3  -4   37.10    8.20
  -8   3   4   40.30   12.80
  -8   3   4   49.10    4.90
   8   3  -4   34.10    8.70
   8   3  -4   33.20    6.20
  -8   3   4   30.80   15.50
  -8   3   4   54.29   30.80
   8   3  -4   46.80    7.70
   8   3  -4   52.99    6.70
  -8   3   4   19.10   12.20
   7  -3  -4   15.30   10.80
   7  -3  -4   15.70    6.40
   7  -3  -4   18.00   10.20
   7  -3  -4    6.80    5.40
  -7  -3   4    4.40   14.10
  -7  -3   4    8.10    3.10
   7  -3  -4   13.20    4.20
   7  -3  -4   -4.60    8.70
  -7   3   4   12.50   12.70
   7   3  -4   13.50    3.70
   7   3  -4   16.50    5.30
  -7   3   4   14.50    2.40
  -7   3   4   -2.80    9.40
   7   3  -4    2.90    7.30
   7   3  -4   13.40    5.30
  -7   3   4   14.20   10.10
  -7   3   4  -25.50   29.20
   7   3  -4   11.20    6.10
   6  -3  -4    9.50   11.40
   6  -3  -4   12.30    8.50
  -6  -3   4   16.70   15.80
   6  -3  -4   14.50    6.30
   6  -3  -4    9.70    5.90
   6   3  -4    9.30    4.80
   6   3  -4   14.70    5.40
   6   3  -4   17.00    3.80
  -6   3   4    9.50   31.90
  -6   3   4    6.80    9.90
  -6   3   4    3.70   11.60
   6   3  -4    9.90    7.00
   5  -3  -4   20.80    6.70
   5  -3  -4   24.00    9.50
   5  -3  -4   14.70    5.70
   5  -3  -4    6.60    9.70
   5   3  -4   20.40    7.40
  -5   3   4   14.90   10.90
   5   3  -4   17.20    6.20
   5   3  -4   22.20    6.50
   5   3  -4   26.10    4.40
  -5   3   4   22.70    3.20
  -5   3   4    6.30    9.00
  -5   3   4  -11.40   29.60
   4  -3  -4   41.50    7.70
  -4   3   4   48.90    5.40
   4   3  -4   59.69   11.00
   4   3  -4   36.20    8.50
   4   3  -4   59.39    6.20
  -4   3   4   39.80   14.40
  -4   3   4   47.60   31.90
   4   3  -4   42.40    9.20
  -4   3   4   42.00   11.90
  -4   3   4   33.50   12.50
   3   3  -4   24.10    7.00
   3   3  -4    8.40    6.00
  -3   3   4   19.20    3.30
   3   3  -4   23.20    3.80
   3   3  -4   17.50    7.40
  -3   3   4    9.70    9.60
  -3   3   4   20.20   10.10
  -3   3   4   19.30   11.60
   2   3  -4   11.70    7.20
  -2   3   4   17.40   11.00
   2   3  -4    2.10    6.20
  -2   3   4   -2.50    7.50
   2   3  -4    7.70    6.40
  -2   3   4   -0.70    1.90
   2   3  -4    3.80    2.40
  -2   3   4   -4.40    7.80
  -1  -3   4    6.40    4.50
  -1   3   4    8.20   13.10
   1   3  -4    2.50    2.30
   1   3  -4    3.00    5.90
   1   3  -4   10.30    8.20
  -1   3   4    2.60    2.20
  -1   3   4   -8.80    7.20
   1   3  -4    9.90   46.20
  -1   3   4    3.70    8.30
   1   3  -4    4.30    6.60
   0  -3   4    5.10    4.40
   0   3  -4    7.70    7.20
   0   3  -4    5.60   35.70
   0   3   4    7.30    2.30
   0   3   4    0.70    7.50
   0   3  -4    0.20    6.20
   0   3   4    3.40    7.20
   0   3   4   -7.40   10.30
   0   3  -4    8.80    8.30
   0   3  -4   12.50    2.60
   1  -3   4    7.50    4.60
   1   3   4    2.30    2.20
   1   3   4   -5.40   10.70
   1   3   4    5.70    6.50
  -1   3  -4    2.00    6.10
  -1   3  -4   12.90   29.90
  -1   3  -4    3.00    7.20
  -1   3  -4    4.30    2.20
  -1   3  -4    7.70    6.90
   1   3   4   -5.70    6.90
   2  -3   4    0.40    5.40
   2  -3   4    9.20    5.50
  -2   3  -4    6.80    8.40
  -2   3  -4   19.70    2.90
   2   3   4   10.80    6.30
  -2   3  -4    5.70    7.10
  -2   3  -4    5.10    7.80
   2   3   4   12.50    2.90
   2   3   4    0.70    9.90
   2   3   4   11.50    5.40
   3  -3   4   10.00    5.60
  -3   3  -4   13.10    7.80
   3   3   4    8.00    6.30
  -3   3  -4  -23.00   29.40
  -3   3  -4    6.80    6.50
   3   3   4   -1.00    9.50
   3   3   4    6.00    6.10
  -3   3  -4   15.20    2.60
   3   3   4   13.60    2.80
  -3   3  -4    7.90    9.00
   4  -3   4   11.80    6.80
   4  -3   4    8.40    5.60
   4  -3   4    8.30   10.80
   4  -3   4   14.60    8.30
  -4  -3  -4   15.50    8.90
  -4   3  -4   23.20   10.40
   4   3   4    8.10    9.50
  -4   3  -4   12.10   23.50
   4   3   4   14.80    6.40
  -4   3  -4   15.50    3.40
  -4   3  -4   21.20    9.70
  -4   3  -4   16.10    2.80
   4   3   4    7.60    5.40
  -4   3  -4   15.00    8.40
   5  -3   4   -1.50   11.50
   5  -3   4    6.90    5.90
   5  -3   4    6.50    8.10
   5  -3   4    3.10    6.00
  -5  -3  -4   11.10    8.00
  -5   3  -4    6.50    2.00
   5   3   4    5.10    5.30
  -5   3  -4    9.60    8.50
   5   3   4    2.10    3.00
  -5   3  -4    8.80    9.50
  -5   3  -4    8.00    3.00
  -5   3  -4    5.70    7.10
  -5   3  -4   -7.10   32.80
   5   3   4    4.40    4.40
   5   3   4   10.20   11.30
  -6  -3  -4   17.90    9.20
   6  -3   4   35.40    8.70
  -6  -3  -4   21.10    3.70
   6  -3   4   24.80    9.10
   6  -3   4   26.30    7.20
   6  -3   4    7.60   13.10
  -6   3  -4   20.60    2.70
  -6   3  -4   18.50    9.80
  -6   3  -4   30.10   24.00
   6   3   4    8.60    3.90
   6   3   4   17.10    4.80
   6   3   4   16.50    5.80
  -6   3  -4   27.10   10.00
   7  -3   4    9.60   13.80
  -7  -3  -4    2.10    2.40
   7  -3   4   -2.60    8.50
   7  -3   4   11.20   10.20
   7  -3   4    3.20    7.10
  -7  -3  -4    3.50    8.00
  -7   3  -4   -9.80   19.10
  -7   3  -4   -3.50    8.90
  -7   3  -4  -20.60   12.40
  -7   3  -4   -3.00    1.50
   7   3   4    7.80    3.10
  -7   3  -4  -11.50    8.10
   8  -3   4    1.10    6.10
   8  -3   4   25.70   14.00
   8  -3   4   -5.80    5.90
  -8  -3  -4    2.20    8.50
   8  -3   4   -2.90    7.70
  -8  -3  -4   -3.80    2.20
   8  -3   4   12.90    9.00
  -8   3  -4  -21.70   20.90
  -8   3  -4   16.40   12.80
   8   3   4    1.60    3.90
  -8   3  -4   -4.60    8.60
   8   3   4   -1.70    3.10
   9  -3   4   21.00    9.20
   9  -3   4   16.50    8.00
  -9  -3  -4   24.70    4.50
  -9  -3  -4   25.50   10.70
   9  -3   4   26.30    9.70
   9  -3   4   31.60   11.30
   9  -3   4   38.30   15.50
   9   3   4   31.50    5.40
  -9   3  -4   19.70    9.90
  -9   3  -4   -9.70   20.60
  -9   3  -4   11.50   11.60
   9   3   4   25.20    5.40
  10  -3   4   58.69   15.00
 -10  -3  -4   90.79   15.20
  10  -3   4   60.09   12.50
  10  -3   4   74.09   18.60
  10  -3   4   70.19   14.20
  10  -3   4   66.89   13.20
 -10  -3  -4   64.29    8.40
 -10   3  -4   37.80   15.80
 -10   3  -4   55.89   25.50
  10   3   4   88.39    9.50
  10   3   4   76.09    9.80
  11  -3   4   -8.30    7.90
  11  -3   4    7.70   10.40
 -11  -3  -4   -1.50    3.10
  11  -3   4    1.90    8.50
  11  -3   4    5.10   14.00
 -11  -3  -4    3.30    9.80
  11  -3   4  -16.70   11.10
 -11   3  -4  -12.20   18.30
  11   3   4    7.30    4.00
  11   3   4    1.10    3.80
  12  -3   4    4.90    9.90
  12  -3   4    9.60   13.50
  12  -3   4  -15.50   16.20
  12  -3   4    0.50    7.80
 -12  -3  -4    9.10   10.50
  12  -3   4    0.80    8.10
 -12  -3  -4    6.40    3.20
  12   3   4   -0.90    3.40
  12   3   4   15.70    4.80
 -13  -3  -4    5.40    3.50
  13  -3   4    5.30    8.30
  13  -3   4    3.00   12.60
  13  -3   4  -22.30   10.80
  13  -3   4   -0.50   23.20
 -13  -3  -4   16.90   11.50
  13   3   4    6.90    3.80
  13   3   4    4.10    3.90
  14  -3   4    1.60    4.80
  14  -3   4    6.10    6.30
 -14  -3  -4    7.70    3.10
 -14  -3  -4   -2.30    9.40
  14  -3   4    3.10    9.50
  14   3   4    8.80    4.00
  15  -3   4   -2.80    3.80
 -15  -3  -4    3.90    2.70
 -15  -3  -4   -4.60    8.60
  15  -3   4   12.00    8.30
  15  -3   4    7.00    8.00
  15   3   4    0.90    3.00
 -16  -3  -4    4.80    7.80
 -16  -3  -4    0.30    2.60
  16  -3   4   -0.10    5.70
  16  -3   4    5.40    3.00
  16  -3   4   -0.30    5.60
  16   3   4    0.20    2.40
  17  -3   4   -4.50    4.00
  17  -3   4    2.40    3.60
 -17  -3  -4   -0.80    1.70
 -17  -3  -4   -2.50    6.70
  17   3   4    2.30    1.80
 -16  -4   4    0.50    5.70
  16  -4  -4   -1.00    3.40
  16   4  -4    0.30    1.90
  15  -4  -4   35.40    6.10
 -15  -4   4   25.50    8.80
  15   4  -4   27.30    4.40
  15   4  -4   24.20    3.90
  14  -4  -4    2.90    5.90
 -14  -4   4   -4.80    7.60
  14   4  -4    3.60    3.00
  14   4  -4    1.60    3.20
  13  -4  -4   39.40    9.00
 -13  -4   4   24.40   10.30
  13   4  -4   48.40    7.40
  13   4  -4   33.90    5.60
 -12  -4   4   16.00   10.10
  12  -4  -4   21.40    9.10
  12   4  -4   26.60    5.40
  12   4  -4   19.20    4.70
 -11  -4   4   43.50   12.00
  11  -4  -4   43.20   11.20
  11   4  -4   26.30    6.40
  11   4  -4   36.00    7.00
 -11   4   4   33.20   18.40
  11   4  -4   48.20    6.40
 -10  -4   4   61.09   13.20
  10  -4  -4   66.99   12.90
  10   4  -4   55.19    7.60
  10   4  -4   63.19    9.30
 -10   4   4   22.70   17.40
  10   4  -4   42.50   13.80
  10   4  -4   48.90    7.60
  10   4  -4   47.30    8.40
  -9  -4   4  147.99   19.90
   9   4  -4  161.08   22.60
  -9   4   4  140.59   14.90
   9   4  -4  169.38   16.10
  -9   4   4  130.89   33.80
  -8  -4   4   -1.90    9.00
   8  -4  -4    6.90   11.40
  -8   4   4    6.50    2.40
   8   4  -4    6.10    6.00
   8   4  -4    4.60    6.10
   8   4  -4    2.10    4.40
   8   4  -4    3.20    3.20
  -8   4   4    5.80   12.80
  -8   4   4    7.70   14.50
  -7  -4   4   44.00   11.20
   7  -4  -4   28.20   12.20
   7   4  -4   40.30   11.10
  -7   4   4   34.30   13.70
  -7   4   4   33.60   15.40
   7   4  -4   38.50    8.90
  -7   4   4   46.00   15.70
   7   4  -4   35.00    6.40
   7   4  -4   44.20    6.40
   7   4  -4   34.00    7.90
  -7   4   4   38.50    4.80
  -6  -4   4   10.30    9.10
  -6   4   4   16.40   14.00
   6   4  -4    9.00    5.40
  -6   4   4   15.80   11.40
   6   4  -4    2.40    5.30
  -6   4   4   11.80    2.70
   6   4  -4   -6.70    8.50
  -6   4   4   -7.30   10.70
   6   4  -4   14.30    3.90
  -5  -4   4   83.39   14.90
   5   4  -4   89.39   12.50
  -5   4   4   75.19   16.80
   5   4  -4   78.29   15.80
  -5   4   4   72.19   17.20
   5   4  -4  112.29   16.00
  -5   4   4   89.69    9.20
   5   4  -4   71.59   12.70
  -5   4   4   66.79   18.90
   5   4  -4  101.89   10.10
  -4  -4   4   35.70   10.50
   4  -4  -4   28.30    9.60
   4   4  -4   15.40    7.20
  -4   4   4   23.60    3.80
   4   4  -4   27.50    5.50
   4   4  -4   11.40    9.40
   4   4  -4   26.50    4.40
  -4   4   4   47.50   15.00
  -4   4   4   16.30   10.60
  -4   4   4   16.30   10.30
   4   4  -4   21.00    7.60
   3  -4  -4  102.99   15.90
   3  -4  -4   76.09   23.00
  -3  -4   4  110.39   14.80
   3   4  -4   96.39   10.90
   3   4  -4   98.29   15.40
   3   4  -4  106.69   11.80
   3   4  -4   92.89   15.70
  -3   4   4   77.39   19.20
  -3   4   4  111.49   10.70
  -3   4   4  101.19   11.00
   3   4  -4  103.69   18.30
  -3   4   4  101.89   18.60
  -3   4   4  107.09   18.90
   2  -4  -4   31.60   17.20
  -2  -4   4   69.29   13.00
  -2  -4   4   35.10   13.60
   2   4  -4   54.89   16.50
  -2   4   4   51.99   13.30
  -2   4   4   49.99   16.30
  -2   4   4   48.50   13.00
   2   4  -4   48.20   10.10
  -2   4   4   45.70    6.80
   2   4  -4   42.10   10.00
   2   4  -4   53.49    6.40
   2   4  -4   47.70    7.20
  -2   4   4   50.19    6.20
   1  -4  -4  167.48   24.60
  -1  -4   4  147.29   23.20
   1   4  -4  195.08   27.50
  -1   4   4  195.68   26.10
   1   4  -4  196.08   24.70
   1   4  -4  165.88   16.70
   1   4  -4  183.08   26.80
  -1   4   4  153.98   25.80
   1   4  -4  157.68   17.20
  -1   4   4  154.18   16.80
  -1   4   4  168.68   16.60
   0  -4   4   30.40   11.20
   0  -4  -4    6.60   10.60
   0   4  -4    1.20    6.40
   0   4   4    2.40    2.60
   0   4   4  -20.90   12.80
   0   4  -4    8.60    2.80
   0   4  -4   -6.50    8.50
   0   4   4    0.30    8.50
   0   4  -4   13.90    8.50
   0   4   4   10.50    3.80
   0   4  -4    9.40    4.00
   1  -4   4  119.99   19.10
  -1  -4  -4   95.59   17.90
   1   4   4  115.39   12.90
   1   4   4  150.88   20.50
  -1   4  -4  130.79   20.60
  -1   4  -4  114.89   12.90
  -1   4  -4  128.59   12.20
  -1   4  -4   98.89   18.20
   1   4   4  128.59   12.30
   1   4   4  125.59   21.60
  -1   4  -4   84.19   16.30
  -2  -4  -4   14.90    9.90
   2  -4   4    9.80    5.70
   2  -4   4    2.70   12.40
  -2   4  -4   11.60    3.10
  -2   4  -4   29.20   11.40
  -2   4  -4   10.30    6.10
   2   4   4   17.70    9.90
   2   4   4   22.00   14.30
   2   4   4   10.50    6.70
  -2   4  -4    8.10    8.90
  -2   4  -4   10.10    8.90
   2   4   4   14.40    4.20
   2   4   4    9.30    3.10
  -3  -4  -4  125.89   18.90
   3  -4   4  160.38   19.00
  -3   4  -4  174.48   25.50
   3   4   4  148.79   20.80
  -3   4  -4  136.99   14.10
  -3   4  -4  106.89   23.70
   3   4   4  179.48   21.30
  -3   4  -4  131.59   14.60
   3   4   4  134.09   14.80
   3   4   4  154.38   14.60
   3   4   4  126.29   22.80
   4  -4   4   26.80    7.90
  -4  -4  -4   42.50   12.00
   4  -4   4   54.39   15.70
  -4   4  -4   38.90    4.70
   4   4   4   34.90    9.10
  -4   4  -4   23.50   10.40
   4   4   4   -3.10   17.10
  -4   4  -4  -89.29   49.40
  -4   4  -4   28.70   11.60
   4   4   4   34.20    8.60
   4   4   4   45.40    5.70
  -4   4  -4   37.00   12.10
   5  -4   4   52.99   17.30
  -5  -4  -4   99.29   15.40
   5  -4   4   68.89   11.70
  -5   4  -4   81.99   16.10
   5   4   4   70.39   11.20
   5   4   4   69.79    8.60
   5   4   4   65.09   11.80
  -5   4  -4   50.89   13.90
  -5   4  -4   55.79   54.39
  -5   4  -4   73.09    7.60
   6  -4   4    1.10    6.60
   6  -4   4  -11.40   14.10
   6  -4   4    7.70    5.00
  -6  -4  -4    0.60    9.00
  -6   4  -4   -6.00   12.90
   6   4   4    9.00    5.50
   6   4   4    5.60    6.10
  -6   4  -4  -38.80   48.80
  -6   4  -4    8.00   10.00
  -6   4  -4    5.90    2.00
   6   4   4    9.60    3.50
  -6   4  -4  -21.10   10.90
   7  -4   4   35.00    7.60
   7  -4   4   36.60    9.40
   7  -4   4   26.30   15.90
  -7   4  -4   23.30   11.70
   7   4   4   43.70    8.20
  -7   4  -4   19.50   12.10
   7   4   4   29.60    5.00
  -7   4  -4   20.80    3.20
   8  -4   4   10.50   15.60
  -8  -4  -4   15.60   10.70
   8  -4   4    2.70    7.10
   8  -4   4   11.70    7.70
  -8   4  -4   -6.60   12.50
   8   4   4   -0.10    3.10
   8   4   4   12.00    5.80
  -8   4  -4    1.60   11.60
   9  -4   4   60.99   16.80
  -9  -4  -4   81.59   14.90
   9  -4   4   46.90    9.80
   9  -4   4   86.59   14.80
  -9  -4  -4   53.49    7.00
  -9   4  -4   50.89   14.10
   9   4   4   64.09   10.30
  -9   4  -4   39.60   19.70
   9   4   4   59.69    7.70
  10  -4   4   -3.20    9.90
 -10  -4  -4   32.90   11.40
 -10  -4  -4   23.80    3.70
  10  -4   4   17.70   15.20
  10   4   4   11.50    4.70
  10   4   4   22.80    4.50
 -10   4  -4   -5.10   20.10
  11  -4   4   -3.50   11.90
 -11  -4  -4    5.70    2.60
  11  -4   4    8.50   11.30
  11  -4   4   -0.90    6.90
 -11  -4  -4    3.90    9.30
  11  -4   4   -9.90    3.40
  11   4   4   -2.00    2.90
  12  -4   4   23.00   12.80
 -12  -4  -4   34.80   11.30
 -12  -4  -4   34.60    5.00
  12   4   4   43.50    5.80
 -13  -4  -4    2.40    8.10
  13  -4   4    4.60    5.50
  13  -4   4   16.00    9.70
 -13  -4  -4   11.50    2.90
  13   4   4   12.30    3.20
  14  -4   4    8.20    7.50
  14  -4   4    0.10    4.90
 -14  -4  -4   -1.60    8.60
  14   4   4    6.50    3.50
  15  -4   4    9.80    5.80
 -15  -4  -4    4.90    7.20
  15   4   4   13.30    2.50
 -14  -5   4   -0.80    5.80
  14   5  -4    0.70    1.60
 -13  -5   4    1.50    6.00
  13   5  -4    6.00    2.20
  12  -5  -4    7.90    4.80
 -12  -5   4   11.40    7.70
  12   5  -4   17.00    3.50
  12   5  -4   11.20    3.00
  11  -5  -4   17.60    5.80
 -11  -5   4   10.50    7.70
  11   5  -4   10.50    3.20
  11   5  -4   13.00    3.40
  10  -5  -4    3.40    6.00
 -10  -5   4    3.20    7.80
  10   5  -4    3.60    3.70
  10   5  -4    6.10    3.00
   9  -5  -4    4.10    6.40
  -9  -5   4    5.30    8.30
  -9   5   4    1.70    2.10
   9   5  -4   -6.00    3.20
  -8  -5   4    4.90    9.00
   8  -5  -4   20.10    7.30
   8   5  -4   11.00    4.30
  -8   5   4  -32.40   20.10
   8   5  -4    3.90    7.60
   8   5  -4    5.70    3.40
   7  -5  -4    6.10    6.60
  -7  -5   4    2.00    8.70
  -7   5   4    0.10   14.20
   7   5  -4    0.70    2.80
   7   5  -4    1.50    4.00
   7   5  -4   -8.70    5.60
  -7   5   4    2.80    2.20
  -7   5   4  -27.60   22.10
  -6  -5   4   17.80   11.00
   6   5  -4   -7.20    6.50
   6   5  -4    2.20    3.20
  -6   5   4   -2.10   13.30
   6   5  -4   -1.50    7.40
  -6   5   4  -15.00   13.20
   6   5  -4  -33.40   14.10
  -6   5   4    2.70    2.40
  -6   5   4   52.39   18.40
  -5  -5   4   -4.10    8.90
  -5   5   4   -1.60    2.40
  -5   5   4   13.00   17.30
   5   5  -4    4.30    8.90
   5   5  -4  -10.60   12.70
   5   5  -4   -1.80   11.30
  -5   5   4    0.90   16.20
   5   5  -4    5.20    4.50
  -5   5   4    2.20   12.70
   5   5  -4   -0.30    3.10
  -4  -5   4   21.20   11.90
   4   5  -4   21.50    9.00
  -4   5   4   26.70   12.10
   4   5  -4   15.40    8.20
  -4   5   4    0.10   20.10
  -4   5   4   46.30   14.60
   4   5  -4   27.20    5.00
   4   5  -4   18.60   12.40
   4   5  -4   33.00    6.10
  -4   5   4   28.50    4.30
  -3  -5   4  -12.90   10.00
   3  -5  -4  -29.20   17.10
  -3   5   4  -17.70   13.30
   3   5  -4    0.20    3.00
  -3   5   4    1.70    2.70
   3   5  -4   -1.00   10.90
   3   5  -4   -0.40    9.60
   3   5  -4    6.40    4.50
  -3   5   4   13.70   12.80
   2  -5  -4   22.00   13.50
   2   5  -4   -1.10    4.30
  -2   5   4   -4.50   10.90
   2   5  -4    4.20    8.70
   2   5  -4    2.50    3.20
  -2   5   4  -24.10   11.90
   2   5  -4  -16.20   13.20
  -2   5   4   -1.40    2.60
  -2   5   4  -14.30   16.20
   2   5  -4   -4.30    8.20
   1  -5  -4   56.49   19.90
   1   5  -4   49.80    6.50
  -1   5   4   50.49    7.00
   1   5  -4   14.40   15.60
  -1   5   4   32.50   12.40
  -1   5   4   50.79    6.40
   1   5  -4   38.80   12.00
   1   5  -4   51.49    7.70
   1   5  -4   43.80   12.90
  -1   5   4   35.40   25.60
  -1   5   4   45.20   14.00
   0  -5  -4    6.20   15.00
   0   5  -4    0.70    4.10
   0   5  -4    0.30    3.00
   0   5   4    2.60    3.00
   0   5   4    6.20    8.70
   0   5  -4   19.60   14.00
   0   5   4    6.20    4.00
   0   5   4  -18.40    8.10
   0   5  -4   -6.30    7.80
   0   5  -4    0.20    9.60
   1  -5   4   -1.50   12.10
  -1  -5  -4   21.90   15.70
   1   5   4   16.30   10.10
   1   5   4   -1.10    3.80
   1   5   4    1.40    2.90
  -1   5  -4  -11.70    9.20
   1   5   4    9.20    8.90
  -1   5  -4    2.90   12.60
  -1   5  -4   -1.80    4.40
  -1   5  -4    0.70    2.80
  -1   5  -4   11.50    9.80
   2  -5   4   41.20   15.20
  -2  -5  -4   49.10   16.70
   2   5   4    5.20   30.60
   2   5   4   48.30    6.90
  -2   5  -4   52.69   16.80
   2   5   4   51.39    7.50
  -2   5  -4   67.39    8.00
  -2   5  -4   56.59    6.60
  -2   5  -4   41.80   21.10
   2   5   4   49.20   17.90
   3  -5   4   81.89   19.10
  -3  -5  -4  106.09   19.80
  -3   5  -4   61.79   17.00
   3   5   4   84.19   10.20
   3   5   4   78.59   14.00
  -3   5  -4   88.39    9.60
   3   5   4   91.19   10.40
  -3   5  -4   94.19   18.70
   3   5   4   87.49   14.70
  -3   5  -4  104.39   10.40
  -4  -5  -4    1.40   10.90
   4  -5   4   -6.10   13.80
  -4   5  -4    3.40   13.80
   4   5   4    1.40    3.00
  -4   5  -4   -1.40    2.30
   4   5   4   -7.40   10.90
   4   5   4   -0.50    3.30
  -4   5  -4   -4.30   17.50
  -4   5  -4  -41.70   25.40
  -5  -5  -4   42.10   13.50
   5  -5   4   37.70   20.40
   5   5   4   43.30    5.90
  -5   5  -4   24.60   16.10
  -5   5  -4   26.30   14.90
  -5   5  -4   42.50    4.70
   5   5   4   22.40    9.50
   5   5   4   39.30    9.40
  -6  -5  -4    7.10   10.70
   6  -5   4    3.20   13.20
  -6   5  -4    7.20    2.00
   6   5   4    8.10    3.50
   6   5   4    0.90    6.10
  -6   5  -4  -11.80   13.10
  -6   5  -4   -0.60   12.40
   6   5   4    5.10    2.90
   7  -5   4   31.30   13.90
  -7  -5  -4   35.90   11.40
  -7   5  -4   24.30   13.30
  -7   5  -4  -23.60   20.00
   7   5   4   22.10    7.00
   7   5   4   15.30    3.60
  -8  -5  -4   11.90    9.10
   8  -5   4   19.30   12.80
   8   5   4    3.60    3.00
   8   5   4    0.90    5.80
  -9  -5  -4   37.50   11.20
   9  -5   4   26.60   13.00
   9   5   4   28.40    4.40
  10  -5   4    3.70   10.50
 -10  -5  -4    5.90    8.00
  10   5   4    7.70    2.50
 -11  -5  -4   32.80   12.60
  11  -5   4   52.29   10.30
  11   5   4   40.40    5.00
  12  -5   4    1.60    6.50
 -12  -5  -4    1.30    7.20
  12   5   4    3.60    1.60
  13  -5   4   13.30    5.30
 -13  -5  -4    8.40    7.80
  10   6  -4   61.49    6.50
  -9  -6   4   -3.10    7.90
   9   6  -4    7.50    2.40
   9   6  -4   11.50    2.40
  -8  -6   4   -1.00    9.40
   8   6  -4    6.40    2.50
   8   6  -4    3.50    2.10
  -7  -6   4    6.10   12.60
  -7   6   4    2.70    1.70
   7   6  -4    4.60    2.70
   7   6  -4    3.20    2.40
  -6  -6   4   -3.10   15.00
   6   6  -4   -0.20    2.90
   6   6  -4   -1.30    2.30
  -6   6   4    1.20    1.70
   5   6  -4    3.50    2.60
   5   6  -4    4.10    3.50
  -5   6   4    1.90    1.80
   4   6  -4   14.00    3.90
   4   6  -4   14.10    3.40
  -4   6   4   15.50    2.90
   3   6  -4   18.70    3.80
   3   6  -4   16.60    4.30
  -3   6   4   18.90    3.30
  -2   6   4   45.50    5.60
   2   6  -4   48.00    5.90
   2   6  -4   49.60    6.90
   1   6  -4   -2.40    2.40
   1   6  -4    6.10    3.70
  -1   6   4   -0.20    2.30
   0  -6  -4   -8.80    8.20
   0   6   4    7.00    2.70
   0   6  -4   13.10    3.10
   0   6  -4   16.30    3.90
  -1  -6  -4   -0.10    6.60
  -1   6  -4    0.00    2.10
   1   6   4   -2.30    2.10
  -2  -6  -4   30.80   22.10
   2   6   4   33.20    4.80
  -2   6  -4   38.10    4.60
  -3  -6  -4   35.00   20.30
  -3   6  -4   28.70    3.70
  -4  -6  -4  103.39   21.10
   4   6   4   60.29    7.90
  -4   6  -4   80.79    7.50
  -5  -6  -4   63.09   15.60
   5   6   4   37.70    4.90
  -6  -6  -4   11.60   11.60
   6   6   4    6.10    2.00
  -7  -6  -4    9.20   10.00
  -8  -6  -4    6.30    9.10
   8   6   4    2.40    1.60
  -9  -6  -4   -5.10    8.00
   9   6   4   -0.70    1.20
 -10  -6  -4   13.50    8.60
  -1   7   4    3.40    1.40
   0   7   4    3.40    1.40
   1   7   4    1.00    1.30
  20   0  -5    2.50    2.60
  19   0  -5    6.70    3.10
  19   0  -5   -4.10    5.90
  19   0  -5    6.20    3.10
  18   0  -5    2.40    7.30
  18   0  -5   -0.30    3.90
  17   0  -5    8.60    5.10
  17   0  -5    8.30    4.60
 -17   0   5    5.40    3.40
  17   0  -5    2.80   11.50
  16   0  -5  -19.60    7.60
 -16   0   5   -4.00    3.00
  16   0  -5  -10.50    8.00
  16   0  -5    6.40    5.20
  16   0  -5    2.50   11.40
  16   0  -5   -3.80    4.60
  16   0  -5   -4.20   11.20
  15   0  -5   29.40    7.10
 -15   0   5   24.50    5.00
  15   0  -5   22.20    7.00
  15   0  -5   17.60   17.90
  14   0  -5    7.20   13.00
  14   0  -5    5.30    5.50
  14   0  -5    6.50    6.30
  14   0  -5    0.30    6.00
 -14   0   5   -0.20    3.10
  14   0  -5    0.20    5.20
  13   0  -5   -3.80    4.90
 -13   0   5    1.40   12.30
  13   0  -5    7.50    6.30
  13   0  -5    4.80    4.50
  13   0  -5    2.00    5.70
 -13   0   5    0.30    2.70
  13   0  -5  -12.00   14.20
  13   0  -5   -2.60    4.70
  12   0  -5    1.20    4.50
  12   0  -5   -4.10    4.10
  12   0  -5    2.50    4.20
 -12   0   5   -0.10    4.60
  12   0  -5   -2.20   12.80
  12   0  -5   -4.90    4.40
  11   0  -5    0.50    4.40
  11   0  -5    2.90    4.70
  11   0  -5   -1.10    3.20
  11   0  -5   -1.30    3.60
 -11   0   5    1.20    2.80
 -11   0   5   -7.80    4.90
  11   0  -5   -1.70    5.90
 -11   0   5    7.20   16.00
  11   0  -5   -1.80   11.50
  10   0  -5    2.60    3.20
  10   0  -5    0.20    6.10
 -10   0   5   -8.80    2.60
  10   0  -5    4.00    8.10
 -10   0   5   -1.00   17.20
  10   0  -5   -1.30    3.00
  10   0  -5    0.90    4.10
  -9   0   5   41.70   15.60
   9   0  -5   37.70    6.20
  -9   0   5   41.50   12.30
  -8   0   5   -8.20   12.10
   8   0  -5    2.70    2.90
   8   0  -5    2.00    3.30
  -8   0   5   12.00   10.40
   8   0  -5    0.00    2.70
   7   0  -5  100.09   11.80
   7   0  -5  104.09   11.40
  -7   0   5   92.79   16.10
  -7   0   5  132.49   23.60
  -6   0   5   -4.70   10.40
   6   0  -5   -2.00    1.90
   6   0  -5   -0.40    2.20
   6   0  -5    4.30    2.60
   5   0  -5   80.89    9.10
   5   0  -5   77.89   11.00
  -5   0   5   67.59   12.20
   5   0  -5   82.49    8.90
  -5   0   5   76.69   18.00
   4   0  -5    0.30    1.70
   4   0  -5   -0.30    1.90
   4   0  -5    1.50    1.80
  -4   0   5    1.40    4.90
  -4   0   5    0.80    7.90
   3   0  -5   59.69    6.60
  -3   0   5   62.39   12.40
   3   0  -5   56.29    6.70
  -3   0   5   44.20    8.00
   3   0  -5   65.39    6.80
  -2   0   5    3.30    3.00
   2   0  -5    1.40    1.20
  -2   0   5    3.20    6.70
   2   0  -5   -1.00    1.20
   2   0  -5   -0.10    1.40
   1   0  -5   34.10    4.80
   1   0  -5   28.50    3.60
   1   0  -5   29.90    3.80
   1   0  -5   32.30    3.70
  -1   0   5   33.50    5.10
   0   0   5    0.70    1.70
   0   0   5    0.00    1.50
   0   0  -5    7.70    6.20
   0   0  -5   -0.40    0.90
  -1   0  -5    1.80    6.00
  -2   0  -5    3.60    5.20
  -2   0  -5   -6.60    7.20
  -3   0  -5   30.00    7.20
   3   0   5   25.20    3.70
  -4   0  -5   -1.60    4.20
   4   0   5   -0.50    2.10
   5   0   5   62.99    8.10
  -5   0  -5   70.59   11.60
   5   0   5   64.79    7.40
   5   0   5   61.39    7.20
   6   0   5   -1.90    2.30
   6   0   5    0.50    2.20
   6   0   5    0.40    3.00
   7   0   5   86.79   10.20
   7   0   5   97.89   10.40
   7   0   5   80.39   11.00
  -8   0  -5    2.20    7.40
   8   0   5   -1.10    2.50
   8   0   5    3.90    2.80
   8   0   5   -3.00    3.40
   8   0   5    2.80    6.00
   9   0   5  153.28   15.60
   9   0   5  139.19   16.00
   9   0   5  128.89   16.10
   9   0   5  126.39   17.00
  -9   0  -5  114.19   22.00
  -9   0  -5  139.09   14.50
 -10   0  -5    1.10    2.80
  10   0   5    0.80    4.50
  10   0   5    2.30    3.30
  10   0   5   -0.40    3.70
 -10   0  -5    3.80    9.60
 -11   0  -5  -18.10   16.70
 -11   0  -5    2.50    3.20
  11   0   5   11.20    9.00
  11   0   5   -0.20    4.10
  11   0   5   -8.50    5.50
  11   0   5   -5.30    5.80
  11   0   5    2.30    3.40
  12   0   5   -2.40    5.20
  12   0   5   -0.50    8.40
  12   0   5   -2.70    3.40
 -12   0  -5   -8.10   10.40
 -12   0  -5   -1.70    3.30
  13   0   5    3.40    4.30
 -13   0  -5    1.10    3.30
  13   0   5   24.20   10.90
  13   0   5   -2.50    8.90
  13   0   5   14.20    7.20
  13   0   5    4.60    5.70
 -14   0  -5   -2.00    3.60
  14   0   5    3.80    5.70
  14   0   5   -3.10    5.70
  14   0   5    1.90    7.80
  14   0   5   -2.50    8.50
 -14   0  -5    9.50    6.10
  15   0   5   40.40    9.20
  15   0   5   50.79   12.10
 -15   0  -5   48.20    6.50
  15   0   5   47.30    8.00
  16   0   5   11.10    4.50
  16   0   5   -2.70    5.70
 -16   0  -5    2.50    3.20
  16   0   5   -3.40   10.50
  17   0   5   33.80    5.10
 -17   0  -5   21.80    3.90
  17   0   5   22.30   11.00
  17   0   5   21.90    6.00
  18   0   5   -1.60    7.60
 -18   0  -5   -1.10    1.90
  18   0   5    1.90    4.10
  19   0   5    7.50    5.30
  19   0   5    8.90    3.00
  19  -1  -5    5.30    3.40
  19  -1  -5    5.50    2.70
  19  -1  -5    3.50    5.50
 -19  -1   5    9.80    6.80
  19   1  -5    8.90    3.20
  19   1  -5    8.30    3.10
  19   1  -5    6.30    4.90
  18  -1  -5    4.80    3.60
  18  -1  -5   -0.20    5.20
  18   1  -5    2.20    3.40
  18   1  -5    8.10    3.60
  18   1  -5    6.50    8.00
  17  -1  -5   -3.40    4.80
  17  -1  -5   -4.40    4.10
  17  -1  -5   -0.10    7.00
 -17  -1   5    4.50    3.50
  17   1  -5    0.40    3.70
  17   1  -5    9.20    9.90
  17   1  -5    5.00    4.20
  16  -1  -5   13.50    9.60
 -16  -1   5   12.30    4.20
  16  -1  -5   -1.10   13.60
  16  -1  -5    9.40    5.70
  16  -1  -5   -1.50   10.70
  16  -1  -5   15.40    6.50
  16   1  -5   25.70    5.10
  16   1  -5   19.30   13.70
  16   1  -5   14.90    5.30
  16   1  -5   25.80   12.80
 -16   1   5   10.80    3.70
 -15  -1   5    6.70    3.80
  15  -1  -5    4.60   10.10
  15  -1  -5    3.90    5.80
  15  -1  -5   12.00   12.60
  15  -1  -5    1.50    9.80
  15  -1  -5    5.60    6.50
  15  -1  -5    5.10    7.30
  15   1  -5    3.10    5.70
  15   1  -5    3.90    8.80
  15   1  -5    6.60    5.80
  15   1  -5   18.50    7.00
  15   1  -5    7.40    5.20
  15   1  -5    3.00   12.30
 -15   1   5   13.50    3.90
  14  -1  -5   -1.40    8.20
  14  -1  -5   -6.10   13.30
  14  -1  -5    3.40    5.70
 -14  -1   5    1.90    3.70
  14  -1  -5    7.40    7.20
  14  -1  -5    1.10    6.80
  14  -1  -5   -6.80    8.10
  14   1  -5   -2.40    4.90
  14   1  -5   -2.60    5.00
  14   1  -5    1.70    5.80
  14   1  -5    1.30    4.10
 -14   1   5   -0.50    4.60
  14   1  -5    1.80   11.60
 -14   1   5    2.30    3.30
 -13  -1   5    1.70   11.70
  13  -1  -5   29.40   16.70
  13  -1  -5   18.40    7.50
  13  -1  -5   24.00    8.10
  13  -1  -5   31.10    9.00
  13  -1  -5   23.50    7.10
 -13  -1   5   23.30    4.50
  13  -1  -5   19.60    8.70
  13   1  -5   28.50    6.50
  13   1  -5   27.60    6.90
  13   1  -5   19.90    6.70
  13   1  -5   22.20    5.40
 -13   1   5   18.00   21.10
  13   1  -5   20.10    6.60
  13   1  -5   35.90   15.00
 -13   1   5   20.00    4.10
 -12  -1   5   20.10   15.80
  12  -1  -5   62.09   11.40
  12  -1  -5   33.80   15.40
  12  -1  -5   39.00    8.00
  12  -1  -5   44.10    8.40
  12  -1  -5   27.60    8.20
 -12  -1   5   63.99    8.20
  12  -1  -5   34.50    8.20
  12   1  -5   53.69    9.00
 -12   1   5    0.70   23.40
  12   1  -5   45.60   17.50
  12   1  -5   33.20    6.30
 -12   1   5   42.60    5.50
  12   1  -5   42.30    6.90
  12   1  -5   28.80    6.70
  12   1  -5   44.40    7.90
 -11  -1   5   14.80    3.70
  11  -1  -5   10.10    5.70
  11  -1  -5   23.70    6.60
  11  -1  -5   10.00   14.10
  11  -1  -5   10.50    7.40
 -11  -1   5    0.10   13.40
  11  -1  -5   14.70    5.60
  11  -1  -5   24.30    8.80
  11   1  -5    5.60    4.20
 -11   1   5    7.50   18.90
  11   1  -5   15.80    5.10
  11   1  -5   17.10    5.70
 -11   1   5   18.80    3.50
 -11   1   5    6.40   10.40
  11   1  -5    5.30   11.20
  10  -1  -5   -3.50    7.90
  10  -1  -5   -3.20    3.60
  10  -1  -5   -1.70    4.30
  10  -1  -5   -1.50    4.40
 -10  -1   5    1.40   14.90
 -10  -1   5   -2.40    1.90
 -10   1   5   -6.10   15.20
  10   1  -5    0.00    3.10
  10   1  -5    1.80    3.50
  10   1  -5  -15.00    9.90
 -10   1   5   -1.90   11.80
 -10   1   5  -39.60   15.90
  10   1  -5   -3.20    4.50
  10   1  -5    3.00    3.00
  10   1  -5   -1.00    4.50
   9  -1  -5   24.00    5.40
   9  -1  -5   46.20    8.90
   9  -1  -5   28.60    6.70
   9  -1  -5   26.60    6.80
  -9  -1   5   36.20    4.80
  -9  -1   5   20.00   15.00
   9   1  -5   24.00    4.70
   9   1  -5   28.00    5.20
  -9   1   5   33.90   13.00
   9   1  -5   28.90    4.60
   9   1  -5   41.60    6.90
  -9   1   5   20.50   15.40
   8  -1  -5    9.10    5.10
   8  -1  -5   14.30    5.30
   8  -1  -5   13.00    4.60
  -8  -1   5   13.50   14.40
   8  -1  -5   42.80    8.20
   8   1  -5   21.80    5.20
  -8   1   5   23.60   12.30
   8   1  -5   19.20   10.90
  -8   1   5   16.20   14.70
   8   1  -5   17.50    3.50
   8   1  -5   18.90    3.70
   8   1  -5   15.20    4.00
   7  -1  -5  145.89   17.20
  -7  -1   5  141.49   27.70
   7  -1  -5  151.78   16.60
   7  -1  -5  145.89   17.00
  -7   1   5  122.19   21.00
  -7   1   5  180.08   27.70
   7   1  -5  123.69   15.20
  -7   1   5  153.78   14.20
   7   1  -5  168.98   20.60
   7   1  -5  148.59   15.30
   7   1  -5  148.89   15.60
   7   1  -5  142.49   15.80
   6  -1  -5   64.09   10.30
   6  -1  -5   75.59   10.30
  -6  -1   5   83.89   19.40
  -6  -1   5   54.99   12.90
  -6  -1   5   73.79   11.90
   6  -1  -5   74.89   10.00
   6   1  -5   65.49    8.60
  -6   1   5   68.79   14.40
  -6   1   5   55.89   15.30
   6   1  -5   81.29    9.10
   6   1  -5   74.49    9.60
   5  -1  -5   33.90    6.20
  -5  -1   5   48.80    8.90
   5  -1  -5   44.80    6.50
   5  -1  -5   56.19    8.40
  -5  -1   5   51.79   15.30
   5   1  -5   52.79    7.60
  -5   1   5   42.70   11.30
   5   1  -5   54.19    7.60
   5   1  -5   45.10    6.80
   4  -1  -5  450.05   44.60
   4  -1  -5  470.25   44.70
   4  -1  -5  429.36   44.60
  -4  -1   5  474.25   52.79
  -4  -1   5  473.75   45.80
   4   1  -5  478.55   44.40
   4   1  -5  436.66   44.40
   4   1  -5  448.56   44.80
  -4   1   5  467.25   50.89
  -3  -1   5   27.70    5.40
   3  -1  -5   22.40    4.60
   3  -1  -5   20.80    4.30
  -3  -1   5   47.30   13.40
   3  -1  -5   24.20    4.10
  -3   1   5   27.50    7.90
   3   1  -5   19.30    4.30
   3   1  -5   22.20    4.90
   3   1  -5   20.90    4.10
  -3   1   5   38.20   11.40
  -2  -1   5   28.50    5.50
   2  -1  -5   27.70    4.80
   2  -1  -5   35.40    5.40
   2  -1  -5   40.40    5.90
  -2  -1   5   26.80   12.90
   2  -1  -5   42.80    6.10
   2   1  -5   47.80    6.80
   2   1  -5   32.90    5.90
   2   1  -5   29.20    5.30
  -2   1   5   37.30    7.20
  -1  -1   5  212.78   29.70
   1  -1  -5  220.08   21.40
  -1  -1   5  203.98   22.00
   1  -1  -5  200.68   26.10
  -1   1   5  219.28   22.50
   1   1  -5  216.18   22.60
  -1   1   5  201.78   21.80
   1   1  -5  231.38   22.20
   1   1  -5  227.48   22.80
   0  -1   5  436.46   43.70
   0  -1   5  452.65   50.99
   0  -1  -5  450.85   46.20
   0   1  -5  477.15   44.50
   0   1  -5  407.36   44.10
   0   1  -5  464.55   43.80
   1  -1   5  184.38   20.80
   1  -1   5  210.48   21.20
  -1   1  -5  203.78   21.90
  -1   1  -5  195.68   29.30
  -1   1  -5  212.18   22.20
  -1   1  -5  200.68   21.20
   2  -1   5   43.90    6.40
   2  -1   5   57.89    7.80
   2  -1   5   53.29    7.60
  -2   1  -5   27.20    7.40
  -2   1  -5   71.99   17.20
  -2   1  -5   40.00    6.60
  -2   1  -5   38.10    7.50
   3  -1   5  246.78   25.60
   3  -1   5  247.28   25.80
   3  -1   5  229.18   25.50
  -3   1  -5  265.77   33.60
  -3   1  -5  255.97   26.00
  -3   1  -5  275.37   26.70
  -3   1  -5  253.47   27.50
  -4  -1  -5  175.18   18.70
   4  -1   5  158.28   18.00
   4  -1   5  160.58   18.50
   4  -1   5  139.99   18.10
  -4   1  -5  175.98   18.60
  -4   1  -5  194.38   20.70
  -4   1  -5  176.38   24.90
  -4   1  -5  163.38   16.80
  -4   1  -5  192.18   19.50
   5  -1   5   12.30    4.10
   5  -1   5   13.20    4.10
   5  -1   5   10.00    3.90
  -5  -1  -5    8.90    5.50
  -5   1  -5    9.70    5.00
  -5   1  -5   19.00   10.50
   6  -1   5  129.29   15.50
   6  -1   5  124.99   15.10
   6  -1   5  133.79   15.60
   6  -1   5  121.39   15.50
  -6   1  -5  132.09   23.20
  -6   1  -5  130.19   17.60
  -7  -1  -5   -0.80    6.20
   7  -1   5    6.60    6.90
   7  -1   5    1.60    4.20
   7  -1   5    0.70    3.50
   7  -1   5    1.20    3.70
  -7   1  -5   -3.40    8.10
  -7   1  -5   -1.70    5.10
   8  -1   5  560.74   56.19
   8  -1   5  574.04   56.09
   8  -1   5  564.74   55.69
   8  -1   5  523.25   55.99
  -8  -1  -5  542.45   59.29
  -8   1  -5  594.24   63.39
   8   1   5  552.74   54.29
  -8   1  -5  569.04   57.39
   8   1   5  573.74   53.79
   9  -1   5    1.20    4.20
   9  -1   5   -0.60    9.20
   9  -1   5   -0.60    4.10
  -9  -1  -5    2.70    2.40
  -9  -1  -5    2.50    8.70
   9  -1   5    2.00    3.90
  -9   1  -5    2.70    3.10
   9   1   5   -6.40    3.60
  -9   1  -5   -9.00    8.10
   9   1   5    1.40    2.10
   9   1   5   -1.70    2.90
  10  -1   5    7.10    5.50
  10  -1   5    7.60    8.30
 -10  -1  -5    2.90    2.50
  10  -1   5    5.80    5.00
  10  -1   5   31.30   13.00
 -10  -1  -5    5.90    8.50
  10  -1   5    4.60    4.40
  10   1   5   22.50    7.10
 -10   1  -5   10.80   10.20
 -10   1  -5    8.40    3.10
  10   1   5    1.80    2.40
  10   1   5    3.70    3.80
  11  -1   5    4.40    8.20
 -11  -1  -5   -2.00    8.00
  11  -1   5    4.60   12.00
 -11  -1  -5   12.90    3.60
  11  -1   5    4.60    4.70
  11  -1   5    5.90    5.70
  11  -1   5    5.10    8.60
 -11   1  -5   12.40    3.50
 -11   1  -5    5.10   10.30
  11   1   5    9.30    6.90
  11   1   5   10.60    4.60
  11   1   5   10.70    3.70
 -12  -1  -5   89.79    9.60
  12  -1   5   80.79   15.80
  12  -1   5   60.89   11.60
  12  -1   5   68.49   12.30
  12  -1   5   83.89   14.30
  12  -1   5   75.89   15.10
  12   1   5   98.29   12.00
  12   1   5   89.99   12.50
  12   1   5   78.69   11.80
 -12   1  -5   38.30   17.10
 -12   1  -5   73.49    9.20
  13  -1   5   16.00    7.20
  13  -1   5   17.10   10.70
  13  -1   5    6.60    8.20
  13  -1   5   23.70   10.60
 -13  -1  -5   15.20    4.40
  13  -1   5  -13.90   10.80
  13   1   5    4.50    6.80
  13   1   5   15.80    5.30
 -13   1  -5   12.80    3.70
  13   1   5   16.50    5.20
  14  -1   5    5.90    8.60
  14  -1   5   10.20    9.60
  14  -1   5    5.10    8.70
 -14  -1  -5    6.00    3.60
  14  -1   5   10.60    7.60
 -14  -1  -5    2.40    8.60
  14  -1   5   -2.90   12.50
  14   1   5    6.40   11.70
  14   1   5    6.10   12.90
 -14   1  -5    4.80    3.40
  14   1   5    6.20    5.30
  14   1   5   -0.70    4.80
 -15  -1  -5   -1.60    8.40
  15  -1   5    3.20    7.40
  15  -1   5   -5.60    7.00
  15  -1   5   18.90    8.90
  15  -1   5   -5.80    9.50
 -15  -1  -5    4.20    3.60
  15   1   5   -1.80    5.10
  15   1   5   -6.50    3.60
  15   1   5   -7.10   10.00
  15   1   5   -1.40    5.10
 -15   1  -5    5.80    3.10
 -16  -1  -5    3.00    3.20
 -16  -1  -5   -0.10    6.90
  16  -1   5    4.20   10.40
  16  -1   5    4.50    6.00
  16  -1   5   -2.60    5.80
 -16   1  -5    3.60    2.80
  16   1   5    0.00   10.40
  16   1   5    7.50    4.80
  16   1   5   13.70    5.20
 -17  -1  -5   16.20    6.00
  17  -1   5   13.00    4.90
  17  -1   5   -0.20    6.60
  17  -1   5    4.90    5.20
 -17  -1  -5    6.60    2.60
  17   1   5    2.90    4.10
  17   1   5   18.10   10.20
  18  -1   5   -4.30    7.90
  18  -1   5    4.60    4.90
  18  -1   5    8.90    3.30
 -18  -1  -5    2.40    2.10
  18   1   5   -0.60    7.10
  18   1   5    0.60    2.90
  19  -1   5    1.30    4.30
 -19  -1  -5    1.80    1.70
  19  -1   5   -3.20    3.10
  19   1   5    1.70    3.20
  19  -2  -5   21.40    3.70
 -19  -2   5   15.20    6.30
  19   2  -5   14.90    3.70
  19   2  -5   18.10    3.20
 -18  -2   5    1.80    7.40
  18  -2  -5    2.70    5.40
  18  -2  -5    1.50    3.90
  18   2  -5    0.20    2.60
  18   2  -5    0.60    2.80
 -17  -2   5   31.80    5.10
  17  -2  -5   44.30    7.00
  17  -2  -5   36.80    5.90
  17   2  -5   44.80    5.90
  17   2  -5   45.30    9.80
  17   2  -5   40.60    6.20
 -16  -2   5   47.50    6.70
  16  -2  -5   42.00    8.20
  16  -2  -5   41.10    7.30
  16   2  -5   50.19    6.60
  16   2  -5   36.60    6.70
  16   2  -5   42.80   11.50
  15  -2  -5   14.60   11.00
  15  -2  -5   29.20   12.20
 -15  -2   5   31.00    4.90
  15  -2  -5   36.70    8.60
  15  -2  -5   30.10    6.40
  15  -2  -5   39.70   12.10
  15   2  -5   44.30    6.20
  15   2  -5   34.80    6.30
  15   2  -5   19.00    6.20
  15   2  -5   30.50    9.40
  15   2  -5   40.20   12.60
 -14  -2   5    5.30    3.40
  14  -2  -5   -6.80   17.70
  14  -2  -5    3.90    5.00
  14  -2  -5   -8.10    9.10
  14  -2  -5   -1.50    8.60
  14  -2  -5    7.30    8.00
  14  -2  -5    0.30    8.70
  14   2  -5    4.30    7.00
  14   2  -5   11.00    4.70
  14   2  -5    1.20    4.50
  14   2  -5    9.60    8.90
  14   2  -5    5.90    4.90
  14   2  -5   15.00   11.70
  13  -2  -5   20.40   13.00
 -13  -2   5   42.40    6.00
  13  -2  -5   28.10    9.20
  13  -2  -5   55.49   10.60
  13  -2  -5   35.60   10.40
  13  -2  -5   20.10   12.60
  13  -2  -5   41.30    8.20
  13   2  -5   47.40   15.30
  13   2  -5   32.70    7.10
  13   2  -5   26.10    8.60
  13   2  -5   32.80    6.40
  13   2  -5   41.20    7.50
  13   2  -5   50.29    6.80
 -13   2   5   10.00   18.70
  12  -2  -5   91.99   16.90
  12  -2  -5  126.49   16.50
  12  -2  -5  119.29   17.60
  12  -2  -5   98.99   13.90
  12  -2  -5   94.89   16.60
 -12  -2   5  110.29   12.20
  12   2  -5  125.29   15.10
  12   2  -5  119.89   15.60
  12   2  -5  130.59   14.20
  12   2  -5  123.39   13.10
 -12   2   5   82.79   19.00
 -12   2   5   40.00   29.50
  12   2  -5  111.29   13.60
  12   2  -5  119.49   22.00
  11  -2  -5  104.89   17.00
  11  -2  -5  102.69   14.80
  11  -2  -5  151.18   19.20
  11  -2  -5  130.39   18.80
 -11  -2   5  103.69   13.20
  11   2  -5  118.09   13.70
  11   2  -5  126.79   21.90
  11   2  -5  123.29   13.80
  11   2  -5  105.09   14.60
 -11   2   5   90.29   30.50
  11   2  -5  132.39   14.80
  10  -2  -5    5.20    4.80
 -10  -2   5    1.60    2.40
  10  -2  -5   10.30    8.90
 -10  -2   5    2.70   13.40
  10  -2  -5   -9.00    6.40
  10  -2  -5    0.70    5.90
  10  -2  -5    4.40    6.40
  10   2  -5    5.70    4.20
 -10   2   5   24.80   14.80
  10   2  -5    4.70    3.30
  10   2  -5    2.30    4.10
  10   2  -5    1.40    3.50
 -10   2   5    5.00    2.30
  10   2  -5   -3.20    9.40
 -10   2   5   17.50   11.60
 -10   2   5   20.10   20.40
  10   2  -5   13.90    4.40
   9  -2  -5  204.78   26.30
   9  -2  -5  221.98   27.10
   9  -2  -5  252.77   27.50
  -9  -2   5  234.78   23.00
   9   2  -5  233.58   23.50
   9   2  -5  241.38   23.90
   9   2  -5  234.78   28.00
   9   2  -5  249.68   24.40
  -9   2   5  196.58   32.30
   9   2  -5  236.08   24.20
  -9   2   5  193.38   39.20
   9   2  -5  233.28   25.00
  -9   2   5  232.38   22.50
  -9   2   5  259.77   45.60
   8  -2  -5  165.98   17.90
  -8  -2   5  134.39   15.20
   8  -2  -5  157.48   19.40
   8  -2  -5  170.18   19.30
  -8  -2   5   98.99   28.30
   8  -2  -5  156.18   19.30
   8   2  -5  153.78   17.30
  -8   2   5  123.39   23.30
   8   2  -5  153.38   18.20
   8   2  -5  160.28   16.80
  -8   2   5  159.78   14.80
  -8   2   5  125.79   29.40
   8   2  -5  152.88   16.20
   8   2  -5  138.19   20.50
   7  -2  -5   26.20    7.20
  -7  -2   5   18.30   14.50
   7  -2  -5   33.40    7.60
   7  -2  -5   37.90    7.30
   7   2  -5   24.30    5.40
   7   2  -5   27.90    6.10
  -7   2   5   32.90   17.90
   7   2  -5   24.10    5.50
  -7   2   5   28.50    3.50
   7   2  -5   34.80    5.70
   7   2  -5   17.00    9.10
  -7   2   5   21.60   13.70
   6  -2  -5   27.00    6.80
   6  -2  -5   30.80    6.90
  -6  -2   5   37.10   19.50
   6  -2  -5   27.60    6.50
  -6   2   5   32.40   13.50
   6   2  -5   22.90    5.50
   6   2  -5   27.20    5.50
  -6   2   5   32.90    3.60
  -6   2   5    7.00   14.60
   6   2  -5   39.70    5.60
   5  -2  -5  362.76   35.40
  -5  -2   5  346.37   47.30
   5  -2  -5  349.96   36.00
   5  -2  -5  364.46   35.70
   5   2  -5  315.07   35.60
   5   2  -5  348.67   35.00
   5   2  -5  322.87   34.90
   5   2  -5  362.76   33.60
  -5   2   5  323.17   41.30
  -4  -2   5   10.30   14.60
   4  -2  -5   -4.50    3.60
  -4  -2   5    4.30    4.90
   4  -2  -5    0.40    3.80
   4  -2  -5   -1.90    3.80
  -4  -2   5  -12.50   10.90
  -4   2   5  -12.60   13.70
   4   2  -5    0.70    2.80
   4   2  -5   -0.30    3.80
  -4   2   5    3.30   10.30
  -4   2   5    0.90    1.60
   4   2  -5    4.30    4.20
   4   2  -5    1.60    3.60
   3  -2  -5    8.60    5.80
  -3  -2   5   17.40    5.40
  -3  -2   5   10.00   13.60
   3  -2  -5   15.50    4.80
   3  -2  -5   18.80    4.70
   3  -2  -5   17.60    4.70
   3   2  -5   11.60    5.00
   3   2  -5   20.30    6.50
  -3   2   5    8.20   18.50
  -3   2   5   35.80   11.80
   3   2  -5   13.00    5.00
   2  -2  -5  149.39   16.90
  -2  -2   5  114.49   27.30
  -2  -2   5  151.38   17.20
   2   2  -5  151.68   18.60
   2   2  -5  162.58   19.60
   2   2  -5  168.28   18.30
  -2   2   5  145.99   21.00
  -1  -2   5   29.20    6.20
   1  -2  -5    4.60   18.50
  -1  -2   5   36.80   15.70
   1   2  -5   34.00    8.10
   1   2  -5   30.60    6.60
   1   2  -5   33.00    7.40
  -1   2   5   54.09   10.90
   0  -2   5   24.70    6.70
   0   2  -5   35.00    7.30
   0   2   5   51.69   10.70
   0   2  -5   33.20    8.60
   0   2  -5   69.69   22.80
   0   2  -5   24.20    7.40
   1  -2   5   33.60    6.40
  -1   2  -5   61.19   22.00
  -1   2  -5   23.80   10.10
   1   2   5   38.60    6.20
  -1   2  -5   37.90    7.60
  -1   2  -5   41.30    8.50
   1   2   5   39.50   10.40
   1   2   5   35.20    7.60
   2  -2   5   32.40    6.80
   2  -2   5   24.70    5.90
  -2   2  -5   38.30   16.70
  -2   2  -5   26.70    8.40
  -2   2  -5   30.00    8.20
   2   2   5   32.00    6.20
  -2   2  -5   30.10    6.80
   3  -2   5    0.50    4.50
   3  -2   5    9.90    4.60
   3  -2   5   10.20    4.90
   3  -2   5   11.50    4.80
  -3   2  -5    4.00    4.70
  -3   2  -5   17.80    7.50
  -3   2  -5    8.50    7.00
  -3   2  -5    6.50   16.10
   4  -2   5   10.00    5.20
   4  -2   5    9.40    4.90
   4  -2   5    9.40    5.50
  -4   2  -5    3.10    7.20
  -4   2  -5   12.10    8.20
  -4   2  -5    4.40   14.90
  -4   2  -5   10.60    5.40
   5  -2   5   38.60    7.70
   5  -2   5   42.10    8.10
   5  -2   5   37.00    7.60
   5  -2   5   37.30    8.30
  -5   2  -5   31.90    8.00
  -5   2  -5   33.20    9.30
  -5   2  -5   41.20   17.50
  -5   2  -5   41.30    9.30
   6  -2   5    0.50    4.20
   6  -2   5    4.60    4.50
   6  -2   5   -3.70    4.30
   6  -2   5   -1.90    7.10
  -6   2  -5    3.80    7.40
  -6   2  -5    5.80   11.90
  -6   2  -5   -6.20    5.20
  -6   2  -5    5.90    7.00
   7  -2   5    2.20    4.80
   7  -2   5   30.70   13.30
   7  -2   5   -0.10    4.70
   7  -2   5   12.70    7.90
   7  -2   5    2.40    4.30
  -7   2  -5    1.20    6.20
  -7   2  -5  -13.00   13.30
  -7   2  -5  -23.30    9.00
  -7   2  -5    3.30    6.90
   8  -2   5   15.00    8.80
  -8  -2  -5    0.80    2.60
   8  -2   5   20.10   13.80
   8  -2   5    4.60    5.80
   8  -2   5    2.20    5.40
   8  -2   5   -1.10    4.70
  -8   2  -5    9.40   13.40
   8   2   5   15.80    6.30
   8   2   5    1.60    2.40
  -8   2  -5    1.40    6.50
  -9  -2  -5   -1.60    2.70
   9  -2   5   -1.20    5.10
   9  -2   5   -0.80   13.70
   9  -2   5   11.40    8.80
   9  -2   5   -1.50    4.70
  -9   2  -5  -13.70   11.10
  -9   2  -5    9.90    8.40
   9   2   5    1.40    2.30
  10  -2   5  202.48   25.80
  10  -2   5  233.58   26.70
  10  -2   5  210.38   26.80
  10  -2   5  201.08   29.20
  10  -2   5  216.18   26.20
 -10  -2  -5  222.68   21.30
 -10   2  -5  159.18   33.10
  10   2   5  222.68   21.70
 -10   2  -5  192.58   21.10
  10   2   5  224.18   27.00
  10   2   5  210.48   22.30
 -11  -2  -5   38.10   11.50
  11  -2   5   30.00    9.00
  11  -2   5   22.80    8.10
  11  -2   5   13.00   10.10
  11  -2   5   28.50   15.70
  11  -2   5   37.50   10.80
 -11  -2  -5   39.90    5.30
  11   2   5   33.40    6.70
  11   2   5   22.80    4.60
  11   2   5   45.30   13.20
 -11   2  -5   -7.20   13.30
 -12  -2  -5    0.70    9.50
  12  -2   5    4.50    7.40
 -12  -2  -5    1.90    3.10
  12  -2   5    0.60    6.20
  12  -2   5    1.10    9.20
  12  -2   5    1.60   13.60
  12   2   5    4.70   10.40
  12   2   5    1.30    4.80
 -12   2  -5   13.40    3.20
  12   2   5    4.20    3.10
  13  -2   5   11.20    9.20
  13  -2   5   -4.80    8.70
  13  -2   5   -4.10   11.00
  13  -2   5   -7.20    8.20
 -13  -2  -5    8.50   10.40
  13  -2   5    2.50   13.20
 -13  -2  -5   10.80    3.80
  13   2   5    8.00    5.00
 -13   2  -5   11.30    3.10
  13   2   5   12.20   10.70
  13   2   5    5.90    5.70
  14  -2   5    6.90    8.30
 -14  -2  -5   -0.80    3.10
  14  -2   5    0.50    8.00
 -14  -2  -5   -4.90    8.90
  14  -2   5   -9.30    9.80
  14  -2   5  -25.10    9.20
  14  -2   5  -34.30   12.90
  14   2   5   -0.70    4.40
  14   2   5  -16.40   10.30
 -14   2  -5   -0.60    2.60
  14   2   5    5.80    4.60
 -15  -2  -5   43.40    5.90
 -15  -2  -5   47.10   12.50
  15  -2   5   32.80   10.20
  15   2   5   22.60   12.60
  15   2   5   38.80    6.80
  16  -2   5   24.60    7.70
 -16  -2  -5   20.90   11.50
  16  -2   5   11.40    7.20
  16  -2   5   24.10    6.70
 -16  -2  -5   23.40    4.30
  16   2   5   23.50    5.20
 -17  -2  -5   -0.30    6.90
  17  -2   5   -0.50    4.70
  17  -2   5   -2.00    3.70
 -17  -2  -5    4.20    2.30
  17  -2   5   -2.30    4.50
  17   2   5    7.70    3.80
  18  -2   5   17.90    4.00
  18  -2   5   20.60    4.30
 -18  -2  -5   18.70    3.00
  18   2   5   20.80    3.40
 -18  -3   5    3.60    5.70
  18  -3  -5    0.10    2.90
  18   3  -5    0.40    1.90
  17  -3  -5   15.60    4.70
 -17  -3   5   16.20    8.30
  17   3  -5   14.90    4.10
  17   3  -5   17.60    3.90
  16  -3  -5   39.00    7.20
 -16  -3   5   35.30   10.90
  16   3  -5   31.00    5.50
  16   3  -5   46.00    6.50
 -15  -3   5   -1.00    9.10
  15  -3  -5   -0.70    6.20
  15  -3  -5    1.40    5.30
  15   3  -5    0.90    3.40
  15   3  -5   -0.40    3.80
  14  -3  -5  147.49   18.30
 -14  -3   5  139.69   14.90
  14  -3  -5  150.18   25.70
  14   3  -5  133.59   19.80
  14   3  -5  172.68   20.50
  14   3  -5  152.18   15.70
  14   3  -5  128.59   15.30
  13  -3  -5   41.70   11.60
 -13  -3   5   37.10    5.60
  13  -3  -5   35.10   13.10
  13  -3  -5   16.80   10.50
  13   3  -5   31.20   13.40
  13   3  -5   40.30    6.80
  13   3  -5   52.49    6.90
  13   3  -5   32.40    7.50
  13   3  -5   40.10    6.70
 -13   3   5  -20.10   20.70
  12  -3  -5   -0.10    8.00
  12  -3  -5   -0.50    3.80
  12  -3  -5    4.70    8.30
  12  -3  -5    0.30    9.50
 -12  -3   5    2.30    3.40
  12  -3  -5   -1.40    9.10
  12   3  -5    1.70    4.20
  12   3  -5   -2.40    3.70
  12   3  -5    1.10    3.60
  12   3  -5    4.90    5.00
 -12   3   5  -22.30   17.50
  11  -3  -5  126.39   16.00
  11  -3  -5  148.49   20.60
  11  -3  -5  118.39   20.70
 -11  -3   5  140.79   15.30
  11   3  -5  182.38   17.70
  11   3  -5  147.79   15.80
  11   3  -5  159.68   16.10
  11   3  -5  148.59   19.80
 -11   3   5  115.69   23.90
  11   3  -5  160.38   17.60
 -10  -3   5   -8.00   11.00
  10  -3  -5   14.90    7.90
  10  -3  -5   12.20    5.10
  10  -3  -5   16.80    8.80
  10  -3  -5    8.40    8.20
  10  -3  -5   18.70   10.90
 -10  -3   5   13.10    3.70
  10   3  -5   12.80    7.00
  10   3  -5   18.30    4.80
  10   3  -5   12.00    4.40
 -10   3   5    2.60   21.70
 -10   3   5   21.80    3.30
  10   3  -5   18.60    4.60
 -10   3   5    2.90   14.20
 -10   3   5   19.70   12.20
  10   3  -5   17.90    4.80
 -10   3   5  -10.40   66.99
  -9  -3   5   91.99   10.40
   9  -3  -5  129.19   17.20
   9  -3  -5   85.09   11.50
   9  -3  -5   85.89   15.00
   9   3  -5  102.19   14.00
   9   3  -5  122.49   13.00
  -9   3   5   78.49   18.50
  -9   3   5  102.69    9.90
  -9   3   5   70.99   18.30
   9   3  -5  106.89   11.30
  -9   3   5   63.59   43.70
   9   3  -5   68.99   13.00
  -7  -3   5    8.90   15.30
  -7  -3   5   20.50    4.50
   7  -3  -5   16.90    7.10
   7  -3  -5   22.10    6.50
   7  -3  -5    8.60   11.30
   7  -3  -5   15.20   10.10
   7  -3  -5   26.50    5.50
   7  -3  -5   14.40   10.10
  -7   3   5   28.20   11.80
   7   3  -5   17.90    7.20
  -7   3   5  -13.80   34.20
  -7   3   5   28.40    3.40
   7   3  -5   25.40    6.10
   7   3  -5   21.80    5.90
   7   3  -5   20.10    6.00
  -7   3   5    7.90   13.10
   7   3  -5   32.00    4.90
  -6  -3   5   27.30   16.50
   6  -3  -5   35.50    7.70
   6  -3  -5   27.40    7.70
  -6   3   5   33.00    4.10
   6   3  -5   30.40    7.30
   6   3  -5   33.60    5.40
   6   3  -5   34.50    6.80
  -6   3   5   26.40   12.20
   6   3  -5   40.50    5.50
   6   3  -5   24.00    8.00
  -6   3   5   22.30   14.20
  -6   3   5  -23.50   31.90
   5  -3  -5  229.68   28.00
   5  -3  -5  252.47   27.00
  -5  -3   5  194.18   40.90
   5  -3  -5  261.17   28.70
  -5   3   5  251.17   37.40
  -5   3   5  279.67   34.60
   5   3  -5  263.07   28.20
   5   3  -5  241.08   29.10
   5   3  -5  255.87   24.80
   5   3  -5  262.17   27.90
  -5   3   5  176.38   52.29
  -4   3   5    6.10    2.30
   4   3  -5    6.80    3.80
   4   3  -5    3.70    5.30
  -4   3   5   13.10   12.10
   4   3  -5    7.20    5.80
   4   3  -5   -5.60    6.00
  -4   3   5    6.20    7.80
   3   3  -5  392.06   41.30
   3   3  -5  360.46   41.80
  -3   3   5  390.56   45.10
   3   3  -5  405.86   40.70
   3   3  -5  389.96   37.40
  -3   3   5  432.66   47.80
  -3   3   5  369.26   37.00
  -2  -3   5    2.00    4.70
  -2   3   5    5.70    2.30
   2   3  -5    3.30    5.80
   2   3  -5    5.30    2.50
   2   3  -5    0.80    6.90
  -2   3   5   13.30   12.10
  -2   3   5    3.40    9.40
   2   3  -5    4.40    6.30
  -2   3   5    4.90    8.10
   2   3  -5  -46.10   49.40
  -1  -3   5  621.44   60.19
   1   3  -5  608.24   90.49
  -1   3   5  630.94   63.59
  -1   3   5  672.33   64.39
   1   3  -5  567.74   57.99
   1   3  -5  659.23   62.89
  -1   3   5  667.03   66.69
   1   3  -5  649.54   61.89
   1   3  -5  531.15   62.49
  -1   3   5  561.84   57.89
   0  -3   5    6.40    4.60
   0   3   5   19.70    9.20
   0   3  -5    1.90    6.80
   0   3  -5    2.70    2.10
   0   3  -5    3.50    7.20
   0   3  -5  -27.70   30.80
   0   3  -5    5.50    6.20
   0   3   5    9.70   11.20
   0   3   5    3.10    6.40
   0   3   5    2.50    2.20
   1  -3   5  424.86   42.70
  -1   3  -5  404.36   40.00
   1   3   5  460.05   45.30
  -1   3  -5  408.46   46.10
  -1   3  -5  446.86   46.10
   1   3   5  385.16   40.00
  -1   3  -5  443.86   68.99
   1   3   5  458.65   48.60
  -1   3  -5  425.66   44.40
   1   3   5  398.86   44.70
   2  -3   5  461.75   45.60
  -2   3  -5  460.05   48.60
  -2   3  -5  458.65   47.10
   2   3   5  455.95   46.90
  -2   3  -5  396.46   65.59
   2   3   5  431.26   46.40
   2   3   5  411.56   42.50
  -2   3  -5  484.75   48.60
  -2   3  -5  439.06   42.40
   2   3   5  437.46   50.29
   3  -3   5   50.69   12.60
   3  -3   5   57.49   10.00
   3  -3   5   40.50    8.70
  -3   3  -5   60.49   11.20
   3   3   5   55.89    6.70
   3   3   5   58.99   14.20
   3   3   5   55.69   10.40
  -3   3  -5   19.90   31.90
  -3   3  -5   68.79    6.50
  -3   3  -5   59.69    7.20
  -3   3  -5   54.39   11.80
  -3   3  -5   89.79   14.00
   3   3   5   60.99   10.60
   4  -3   5    5.10    5.80
   4  -3   5    1.90    5.10
   4  -3   5    8.90   10.90
   4  -3   5    2.80    8.80
  -4  -3  -5    9.00    8.50
  -4   3  -5    5.10    2.90
   4   3   5    4.40    5.20
  -4   3  -5    5.70    1.90
   4   3   5    5.10    2.40
  -4   3  -5    4.10    7.60
   4   3   5    7.10    5.20
  -4   3  -5    2.80    7.60
  -4   3  -5   -5.50    5.60
  -4   3  -5   -9.00   23.30
   4   3   5  -18.00   11.50
   5  -3   5   85.69   17.10
   5  -3   5   95.79   15.00
   5  -3   5  132.69   16.50
  -5  -3  -5   94.29   14.30
  -5   3  -5  152.38   38.30
   5   3   5  105.19   25.10
   5   3   5   92.79   10.40
  -5   3  -5   87.39   10.20
  -5   3  -5  111.29   17.20
  -5   3  -5   86.19   16.30
   5   3   5  122.89   14.00
   6  -3   5  103.09   15.80
   6  -3   5   71.69   17.60
  -6  -3  -5   99.79   14.20
  -6  -3  -5   96.99   10.10
   6  -3   5  119.89   15.80
   6  -3   5  109.69   16.60
   6   3   5   86.09   10.40
   6   3   5  107.99   14.10
  -6   3  -5   74.99   16.10
  -6   3  -5   85.79   15.90
  -6   3  -5  117.69   31.40
  -6   3  -5   93.19    9.60
   7  -3   5   16.40    9.90
   7  -3   5   16.80    8.50
  -7  -3  -5   29.60    9.40
   7  -3   5   23.90    8.70
  -7  -3  -5   27.40    3.90
   7  -3   5   10.80   14.30
  -7   3  -5   21.30   23.70
  -7   3  -5   22.40    9.20
  -7   3  -5   12.00    9.40
   7   3   5   22.00    5.10
   7   3   5   22.30    6.20
   8  -3   5   26.80   16.00
   8  -3   5    6.90   22.30
   8  -3   5   18.10   10.80
   8  -3   5   22.60    8.40
  -8  -3  -5   18.60    3.60
   8  -3   5   19.90    8.50
  -8  -3  -5   36.50   10.10
  -8   3  -5   12.00   10.30
  -8   3  -5  -10.60   20.80
   8   3   5   22.70    4.90
   8   3   5   31.30    5.00
  -8   3  -5   18.10    9.60
  -9  -3  -5  134.19   15.00
   9  -3   5  158.18   22.90
   9  -3   5  144.79   20.50
  -9  -3  -5  145.19   19.40
   9  -3   5  113.99   23.10
   9  -3   5  170.48   22.20
   9  -3   5  117.29   21.10
   9   3   5  161.38   15.90
   9   3   5  161.08   17.00
  -9   3  -5   88.89   31.10
  10  -3   5   -2.40    8.60
 -10  -3  -5   14.90   10.20
 -10  -3  -5   15.30    3.80
  10  -3   5    4.70    7.20
  10  -3   5   15.50   16.30
  10  -3   5   21.80    9.90
  10  -3   5    0.70   10.60
  10   3   5   12.80    3.40
  10   3   5   15.30    4.50
 -10   3  -5    4.80   12.30
  11  -3   5   46.40   15.90
 -11  -3  -5   35.20    5.40
  11  -3   5    4.50   20.60
  11  -3   5   21.20   10.30
 -11  -3  -5   33.70   12.30
  11  -3   5   31.10   11.70
  11  -3   5   16.10   17.30
  11   3   5   53.99    7.00
  12  -3   5    4.20    8.20
  12  -3   5    5.90   10.80
  12  -3   5  -34.80   15.00
 -12  -3  -5   14.40   12.70
  12   3   5   10.70    4.10
  13  -3   5  123.89   28.30
 -13  -3  -5  142.09   22.40
  13  -3   5  140.89   24.50
 -13  -3  -5  177.38   17.10
  13  -3   5  167.18   24.60
  13  -3   5  189.28   21.10
  13   3   5  170.38   17.70
  13   3   5  184.38   20.70
  14  -3   5    2.60    4.60
 -14  -3  -5    5.00   10.60
  14  -3   5    0.60    6.60
 -14  -3  -5    6.90    3.10
  14  -3   5    1.00    9.90
  14   3   5    8.20    3.60
 -15  -3  -5   81.29    8.80
  15  -3   5   82.29   12.50
  15  -3   5   68.29   10.00
 -15  -3  -5   95.09   16.00
  15   3   5   75.59    9.00
 -16  -3  -5   21.70    3.20
  16  -3   5   12.20    3.50
  16  -3   5   17.00    6.40
 -16  -3  -5   19.70    9.00
  16   3   5   18.50    3.50
 -17  -3  -5   59.99    6.20
 -17  -3  -5   61.49   10.40
  17  -3   5   47.50    7.90
  17   3   5   59.19    6.50
  16  -4  -5    7.10    3.30
 -16  -4   5    3.70    5.40
  16   4  -5    0.40    2.10
  15  -4  -5   60.89    7.40
 -15  -4   5   36.70    9.80
  15   4  -5   46.90    6.00
 -14  -4   5    7.60    8.10
  14  -4  -5   10.50    5.90
  14   4  -5   16.00    3.60
  14   4  -5   15.40    3.80
  13  -4  -5   10.50    6.00
 -13  -4   5    7.30    8.40
  13  -4  -5   24.50    7.70
  13   4  -5   18.70    4.00
  13   4  -5   21.30    4.70
  12  -4  -5    0.60    5.20
 -12  -4   5   -7.60    8.30
  12  -4  -5    6.20    8.00
  12   4  -5    3.10    3.30
 -12   4   5    6.40   30.40
  12   4  -5    1.30    4.00
  12   4  -5    9.10    4.50
 -11  -4   5    6.50    9.40
  11  -4  -5   -1.30    6.00
  11  -4  -5   15.30    9.00
  11   4  -5   12.90    4.90
  11   4  -5   14.00    4.10
 -11   4   5  -14.90   17.10
  11   4  -5   10.10    4.60
  10  -4  -5  -10.70    8.90
 -10  -4   5    8.30    9.40
  10   4  -5    5.10    4.60
 -10   4   5   -1.30    2.20
  10   4  -5   -4.80   11.30
  10   4  -5    0.10    3.30
 -10   4   5    9.20   17.20
  10   4  -5   -0.80    4.10
 -10   4   5  -10.10   13.70
  10   4  -5    4.40    4.60
   9  -4  -5   50.99   11.50
   9   4  -5    7.20   10.50
  -9   4   5   18.40   27.30
   9   4  -5   25.70    5.70
  -9   4   5  -15.40   20.00
  -8  -4   5   22.20   10.10
   8  -4  -5   28.40   10.60
   8   4  -5   23.10    6.80
   8   4  -5   12.10    8.40
  -8   4   5   18.20   13.70
   8   4  -5   12.40    5.10
  -8   4   5   24.40    3.50
   8   4  -5   20.20    4.50
  -8   4   5  -12.20   14.30
   8   4  -5   18.10    6.90
  -7  -4   5  192.18   24.80
   7  -4  -5  214.98   25.40
  -7   4   5  249.58   36.20
  -7   4   5  203.98   20.70
   7   4  -5  248.58   25.90
   7   4  -5  233.48   25.50
   7   4  -5  197.68   28.30
  -7   4   5  210.88   32.90
   7   4  -5  230.58   22.40
  -7   4   5  140.69   31.50
  -6  -4   5   -1.30    8.40
  -6   4   5    1.80    2.30
  -6   4   5   -8.80   15.20
   6   4  -5    1.80    3.20
   6   4  -5  -10.10    5.40
   6   4  -5   -4.90    5.00
  -6   4   5   -7.10    9.70
   6   4  -5   14.10    9.20
  -6   4   5  -16.20    9.10
   6   4  -5   -1.50    5.30
  -5   4   5   47.80   14.90
  -5   4   5   59.49    6.60
  -5   4   5   46.00   15.00
   5   4  -5   51.79   10.90
   5   4  -5   66.89    8.60
   5   4  -5   52.69   12.40
   5   4  -5   65.09    7.50
  -5   4   5   26.70   15.90
  -4  -4   5   11.20    8.50
   4  -4  -5  -26.20   18.40
   4  -4  -5   30.60    8.60
  -4   4   5    6.90   14.50
  -4   4   5    3.80    9.60
  -4   4   5    1.70   10.20
   4   4  -5   -3.60    5.90
   4   4  -5    6.20    3.00
   4   4  -5    9.20    7.60
   4   4  -5    9.30    6.50
  -4   4   5    3.00    2.40
  -3  -4   5   79.59   15.40
   3  -4  -5   71.69   21.60
  -3  -4   5   91.49   14.00
   3   4  -5   79.39   14.20
   3   4  -5   84.39   13.70
  -3   4   5   95.59    9.60
  -3   4   5   90.49    9.80
   3   4  -5   73.69   14.90
  -3   4   5   85.99   18.80
  -3   4   5   73.89   16.90
  -3   4   5   97.19   17.90
   3   4  -5   96.29    9.90
   3   4  -5   87.49   10.80
  -2  -4   5   20.50   11.30
   2  -4  -5    1.90   15.60
   2   4  -5   19.10    9.70
  -2   4   5   18.40    9.80
  -2   4   5    4.40   14.80
   2   4  -5   17.40    7.30
   2   4  -5   28.10    9.30
  -2   4   5   12.20    9.40
   1  -4  -5   30.80   15.20
  -1  -4   5   15.70   10.80
  -1   4   5   24.70    9.20
  -1   4   5   14.20    3.30
   1   4  -5   13.00    9.80
  -1   4   5    8.80    9.30
   1   4  -5   13.70    9.50
   1   4  -5   11.40    8.20
   1   4  -5   14.40    3.30
  -1   4   5   16.00    4.10
   1   4  -5   20.70    4.90
  -1   4   5   -6.40   12.20
   0  -4   5   24.80   12.40
   0  -4  -5   42.80   14.00
   0   4  -5   32.10    4.80
   0   4   5   36.70    4.90
   0   4  -5   20.30    8.60
   0   4   5   29.80   10.30
   0   4   5    3.20   14.80
   0   4   5   23.40    9.20
   0   4  -5   22.40    8.60
   0   4  -5   24.90   11.20
   0   4  -5   42.60    5.90
   0   4   5   38.30    5.50
   1  -4   5   32.50   13.30
  -1  -4  -5   35.40   12.20
   1  -4   5   26.00    6.90
  -1   4  -5   22.90    9.60
  -1   4  -5   29.40    5.50
   1   4   5    9.90   14.50
  -1   4  -5   27.60   12.00
   1   4   5   25.80    5.00
   1   4   5   13.30    9.40
   1   4   5   30.10    4.50
   1   4   5   22.80   13.20
  -1   4  -5   32.10    4.40
  -2  -4  -5   43.50   12.20
   2  -4   5   32.60    8.10
   2  -4   5   21.30   13.90
   2   4   5   21.10    8.80
   2   4   5   13.50    8.20
   2   4   5   25.70   15.60
   2   4   5   34.30    4.80
  -2   4  -5   23.60    9.50
   2   4   5   40.10    7.10
  -2   4  -5   14.00    9.80
  -2   4  -5   37.90    4.60
  -2   4  -5   22.20   10.10
   3  -4   5  109.59   15.20
  -3  -4  -5  107.89   17.00
   3  -4   5   64.09   17.20
  -3   4  -5   80.99   16.50
   3   4   5   81.59   13.00
   3   4   5   89.79    9.60
   3   4   5  103.29   11.10
  -3   4  -5   81.99   16.80
  -3   4  -5   73.89    9.70
   3   4   5   82.89   14.00
  -3   4  -5   69.39   14.40
  -3   4  -5   87.29    9.10
  -4  -4  -5   20.80   10.80
   4  -4   5   12.90    5.90
   4  -4   5    4.20    7.10
  -4   4  -5   -0.60    9.20
   4   4   5    1.50    6.50
  -4   4  -5   -3.70    8.50
   4   4   5   13.40    7.20
  -4   4  -5   15.20   10.00
  -4   4  -5   15.30    5.30
  -4   4  -5  -98.99   51.59
   5  -4   5   -2.40   14.80
   5  -4   5    0.00    6.00
   5  -4   5   14.90    7.40
  -5  -4  -5    8.10    9.60
  -5   4  -5  -11.40   50.29
   5   4   5   17.30    3.80
   5   4   5    5.10    6.00
  -5   4  -5   -4.40    9.20
  -5   4  -5   14.20   11.50
   5   4   5   13.70    6.20
   6  -4   5   -2.20    6.20
   6  -4   5    5.30   16.10
   6  -4   5    5.50    6.70
  -6  -4  -5   -2.50    9.30
  -6   4  -5  -22.10   59.49
   6   4   5    5.90    6.60
  -6   4  -5   16.70   11.00
  -6   4  -5    6.60    1.80
  -6   4  -5    6.70   10.90
   6   4   5   12.80    3.50
   7  -4   5   -8.80   14.90
  -7  -4  -5    9.20    9.60
   7  -4   5    6.80    6.30
   7  -4   5   10.70    8.80
  -7  -4  -5   -0.60    4.30
   7   4   5    9.20    4.60
  -7   4  -5   -7.00   10.90
   7   4   5    7.70    5.20
  -7   4  -5    2.30   10.40
  -8  -4  -5    7.20    2.50
   8  -4   5    4.30    6.40
   8  -4   5    7.80   11.60
  -8  -4  -5   -3.90    9.20
   8  -4   5   -5.80   14.80
   8   4   5   -0.20    5.10
   8   4   5    0.50    2.60
  -8   4  -5    5.90   12.70
  -8   4  -5   15.10   11.50
   9  -4   5   32.10   11.50
   9  -4   5   38.70   16.20
   9  -4   5   32.00    8.20
  -9  -4  -5   40.90   12.40
   9   4   5   33.40    5.60
  10  -4   5   22.30    7.10
  10  -4   5   20.50   10.20
  10  -4   5   13.00   13.90
 -10  -4  -5   18.40    3.60
 -10  -4  -5   18.40   10.70
  10   4   5   23.30    4.50
  10   4   5   11.20    4.30
 -10   4  -5   -2.90   23.20
  11  -4   5    5.40   12.50
 -11  -4  -5    8.20    9.60
 -11  -4  -5   10.10    2.90
  11  -4   5    1.60    4.30
  11  -4   5   14.30    4.40
  11   4   5    5.90    5.00
  11   4   5    3.30    4.90
 -12  -4  -5   47.40   13.10
 -12  -4  -5   45.10    5.90
  12  -4   5   51.39   13.80
  12   4   5   47.20    6.00
 -13  -4  -5    4.40    9.40
  13  -4   5   -1.10    5.60
 -13  -4  -5   11.60    2.90
  13  -4   5   29.70   10.40
  13   4   5   13.40    3.10
  14  -4   5   29.50    8.70
 -14  -4  -5   22.20    9.80
  14   4   5   30.60    4.20
 -15  -4  -5   20.00    8.60
  15  -4   5   20.10    6.20
  15   4   5   18.90    2.80
  14   5  -5   26.20    3.50
 -13  -5   5    4.20    6.50
  13   5  -5   13.70    2.80
 -12  -5   5    1.80    6.90
  12   5  -5    4.90    2.70
  12   5  -5    8.00    2.90
 -11  -5   5    4.70    7.50
  11  -5  -5    7.30    5.00
  11   5  -5    2.40    2.60
  11   5  -5    4.70    2.90
  10  -5  -5    6.90    6.70
 -10  -5   5    8.70    8.30
  10   5  -5    5.30    3.70
  10   5  -5    9.10    3.30
   9  -5  -5    9.80    5.80
  -9  -5   5    0.40    7.80
   9   5  -5   -0.20    4.20
   9   5  -5   -1.00    3.50
  -9   5   5    2.00    2.10
   8  -5  -5    6.50    6.00
  -8  -5   5    3.40    8.60
  -8   5   5    2.10    2.10
   8   5  -5   -0.20    2.80
   8   5  -5   -6.20    9.60
  -8   5   5  -29.50   21.00
   8   5  -5  -13.90    7.40
  -8   5   5  -27.70   21.20
   8   5  -5   -0.10    3.90
  -7  -5   5    4.10    8.90
   7   5  -5   -1.40   14.10
   7   5  -5    5.10    5.90
  -7   5   5   -2.90   27.90
   7   5  -5   -2.80    6.70
  -7   5   5    2.70    2.10
   7   5  -5    3.00    4.30
  -7   5   5  -13.40   13.00
   7   5  -5    4.10    3.20
  -7   5   5  -28.00   21.20
  -6  -5   5    3.40    8.80
   6   5  -5   -6.90    6.60
   6   5  -5   -0.90    3.00
   6   5  -5   -0.80    4.60
  -6   5   5    0.10    2.30
  -6   5   5   -7.00   12.80
  -6   5   5  -35.10   14.10
  -6   5   5   16.70   17.80
   6   5  -5    3.10    7.80
   6   5  -5  -10.40   12.60
  -5  -5   5    1.10    8.80
  -5   5   5    0.60    2.50
  -5   5   5   11.40   13.30
   5   5  -5   -1.70   12.40
   5   5  -5   -4.40    7.30
   5   5  -5    0.20    4.40
  -5   5   5  -38.20   17.90
   5   5  -5    0.60    3.10
  -5   5   5  -19.50   12.10
   5   5  -5    1.90    9.10
  -4  -5   5   23.40   11.10
  -4   5   5    9.20   20.30
   4   5  -5   17.70    8.40
  -4   5   5   18.80    3.70
  -4   5   5   11.70   11.50
   4   5  -5   23.80    4.40
  -4   5   5   31.90   13.30
   4   5  -5   -5.20   11.60
   4   5  -5    1.00    8.30
   4   5  -5   20.50    5.50
  -3  -5   5   -7.00   10.20
   3  -5  -5  -11.90   13.90
   3   5  -5   -1.00    3.00
   3   5  -5  -21.70   18.30
  -3   5   5    0.30    2.50
  -3   5   5   -1.30   12.50
   3   5  -5   -2.70    8.00
   3   5  -5    0.10    9.70
   3   5  -5    2.10    4.30
  -3   5   5   15.90   14.00
   2  -5  -5    2.60   13.10
   2   5  -5   -8.00   14.10
  -2   5   5   13.70    3.30
   2   5  -5    8.30    4.80
  -2   5   5   32.70   19.80
   2   5  -5   12.60    3.60
   2   5  -5   10.50   13.10
  -2   5   5    1.70   19.60
   1  -5  -5   16.10   17.60
  -1   5   5   39.10   14.40
   1   5  -5   30.70    4.90
   1   5  -5   13.90   10.30
   1   5  -5   26.30   11.90
   1   5  -5   30.30   14.70
   1   5  -5   29.80    5.90
  -1   5   5   34.50    5.40
  -1   5   5   25.90    4.60
  -1   5   5  -11.00   18.80
  -1   5   5   21.20   12.50
   0  -5   5   10.90   14.10
   0  -5  -5   32.70   17.70
   0   5  -5   -0.20   12.10
   0   5   5   21.90   13.10
   0   5   5  -10.70   26.30
   0   5   5   30.80    5.20
   0   5  -5   19.20   11.70
   0   5   5    8.80   10.50
   0   5  -5   21.40    5.40
   0   5  -5   25.10    4.40
   0   5  -5   13.20   11.60
   0   5   5   18.30    4.10
   1  -5   5    7.60   14.70
  -1  -5  -5   53.39   18.40
  -1   5  -5   46.50    6.70
  -1   5  -5   34.60   17.50
  -1   5  -5   43.80    5.80
  -1   5  -5   41.10   24.20
   1   5   5   29.50   15.30
   1   5   5   51.69    6.80
   1   5   5  -29.90   36.30
  -1   5  -5   24.40   13.50
   1   5   5   40.40    5.80
  -2  -5  -5    2.20   13.30
   2  -5   5    3.10   13.90
   2   5   5   -8.50    8.00
  -2   5  -5    4.60   11.40
  -2   5  -5    3.70    2.90
  -2   5  -5    2.80   13.60
  -2   5  -5   -6.20   13.10
   2   5   5    4.70    3.20
  -2   5  -5   12.00    4.30
   2   5   5    5.30    3.60
   3  -5   5   10.60   14.30
  -3  -5  -5   24.00   13.50
   3   5   5    8.90    8.60
   3   5   5   23.40    4.50
  -3   5  -5   24.60    3.80
  -3   5  -5   17.40   11.90
   3   5   5   16.70    4.20
  -3   5  -5   10.20   15.10
  -3   5  -5   23.20   12.30
  -3   5  -5   26.60    4.70
   4  -5   5   -6.30   14.10
  -4  -5  -5   10.80   11.70
   4   5   5    5.60    3.30
  -4   5  -5   10.60   12.00
  -4   5  -5  -17.90   15.70
   4   5   5    5.20   11.40
  -4   5  -5   10.30    2.80
   4   5   5   10.60    3.70
  -5  -5  -5    7.90   15.40
   5   5   5   -4.00    6.30
   5   5   5   18.80    4.20
  -5   5  -5   10.30   11.20
  -5   5  -5    2.90   12.40
   5   5   5    6.70    3.20
  -5   5  -5    8.00    2.30
   6  -5   5    6.80   14.30
  -6  -5  -5    7.00    9.80
   6   5   5    4.70    2.80
   6   5   5    1.10    6.30
  -6   5  -5    4.80   13.30
  -7  -5  -5    9.30   10.30
   7  -5   5   20.40   13.90
  -7   5  -5  -14.50   13.70
  -7   5  -5  -22.20   23.60
   7   5   5    6.50    2.80
   7   5   5    3.40    7.70
  -8  -5  -5    7.90    9.60
   8  -5   5    8.10   12.70
   8   5   5    6.90    7.00
   8   5   5    1.00    2.40
   9  -5   5   38.90   12.80
  -9  -5  -5   47.00   11.70
   9   5   5   28.80    4.50
  10  -5   5  -17.40   10.10
 -10  -5  -5    2.70    8.10
  10   5   5    2.10    1.90
 -11  -5  -5    4.90    8.10
  11  -5   5   10.20    8.90
  11   5   5    8.30    2.70
 -12  -5  -5   -5.20    7.20
  12  -5   5    8.90    7.00
  12   5   5    1.20    1.50
 -13  -5  -5    0.30    6.80
  13  -5   5   10.90    4.90
  13   5   5    1.00    1.30
  10   6  -5   19.90    3.00
   9   6  -5    2.50    2.20
   9   6  -5    3.10    2.20
   8   6  -5    8.30    2.70
   8   6  -5   13.50    2.70
   7   6  -5    6.30    3.00
   7   6  -5    2.70    2.60
  -7   6   5   11.70    2.10
   6   6  -5   -1.80    2.90
   6   6  -5    0.70    2.40
  -6   6   5   -0.20    1.80
   5   6  -5   -0.10    3.30
   5   6  -5    1.80    2.50
  -5   6   5    0.30    1.80
   4   6  -5    4.00    3.50
  -4   6   5    6.30    2.40
   4   6  -5    5.60    2.80
   3   6  -5   25.30    4.10
   3   6  -5   19.30    4.30
  -3   6   5   20.10    3.40
   2   6  -5   -0.10    2.60
  -2   6   5    4.70    2.40
   2   6  -5    2.10    3.70
   1   6  -5    5.60    3.70
   1   6  -5   -1.10    2.40
  -1   6   5   -0.60    2.30
   0  -6  -5   -1.70   12.70
   0   6   5    1.10    2.30
   0   6  -5    1.10    2.40
   0   6  -5    7.10    3.50
   1   6   5    0.90    2.20
  -1   6  -5    2.50    2.20
  -2  -6  -5   22.30   19.10
  -3  -6  -5   12.10   21.90
  -3   6  -5   14.10    2.30
   3   6   5    7.80    2.40
  -4  -6  -5   19.20   14.10
   4   6   5    0.90    1.70
  -5  -6  -5   42.60   14.20
   5   6   5   15.70    3.10
  -6  -6  -5   -2.40   10.60
   6   6   5    2.50    2.00
  -7  -6  -5    5.80    9.90
   7   6   5    1.30    2.40
  -8  -6  -5    7.00    9.40
   8   6   5    1.90    1.70
  -9  -6  -5    0.30    8.10
   9   6   5    1.50    1.20
  -2   7   5    7.50    1.90
  -1   7   5    2.20    1.20
   0   7   5   20.30    2.70
   1   7   5   -2.10    1.40
  20   0  -6    0.70    2.60
  20   0  -6    5.20    4.90
  19   0  -6    0.30    3.00
  19   0  -6    2.70    2.90
 -19   0   6   11.40    5.10
  19   0  -6    0.70    5.00
  18   0  -6    6.40    3.90
  18   0  -6    0.20    6.60
  18   0  -6    3.60    4.00
  17   0  -6   -0.90    4.30
  17   0  -6   -1.50    4.20
  17   0  -6   -0.80    9.20
 -17   0   6   -2.70    2.50
  16   0  -6   19.20   15.10
  16   0  -6   24.30    6.10
 -16   0   6   26.20    4.70
  16   0  -6    3.70    8.40
  16   0  -6   28.40   12.10
  16   0  -6   15.30    6.00
  16   0  -6   18.30    9.10
  15   0  -6    4.00   12.50
  15   0  -6   -3.70    5.30
 -15   0   6    1.90    3.60
  15   0  -6   -3.60    4.90
  14   0  -6   -0.70    8.30
  14   0  -6   11.90   11.70
 -14   0   6   19.70    4.40
  14   0  -6   19.10    7.00
  14   0  -6    7.60    6.10
  14   0  -6   12.80    6.20
  14   0  -6   23.90    6.70
 -13   0   6    8.90   14.50
  13   0  -6    2.10    4.60
  13   0  -6    0.30    5.80
 -13   0   6   -0.60    4.70
 -13   0   6    2.40    3.00
  13   0  -6    0.10    4.50
  13   0  -6    0.70   11.90
  13   0  -6    3.60    6.20
  13   0  -6    3.40    4.90
  12   0  -6    1.90    4.10
  12   0  -6    1.50   11.90
 -12   0   6   -0.10    4.40
 -12   0   6    8.70   22.60
  12   0  -6    0.30    5.10
  12   0  -6    1.30    4.50
 -12   0   6    1.70    4.40
  12   0  -6   -1.70    4.30
  11   0  -6    4.50    4.80
  11   0  -6   -0.90    5.80
  11   0  -6   -1.90    3.60
 -11   0   6   -3.40   15.20
 -11   0   6   -1.10    2.40
  11   0  -6   -2.70    3.50
  11   0  -6   -0.90   12.70
  11   0  -6    4.80    4.30
  10   0  -6   55.29    9.00
  10   0  -6   50.99   14.80
  10   0  -6   58.89    8.60
 -10   0   6   47.40    6.50
  10   0  -6   39.40    8.10
  10   0  -6   60.39    8.90
 -10   0   6   23.20   18.30
  10   0  -6   68.49    9.20
   9   0  -6    1.90    3.00
  -9   0   6    0.50   10.60
   9   0  -6   -4.20   10.50
   9   0  -6   -2.30    3.20
   9   0  -6    0.70    4.40
   9   0  -6   -1.20    2.90
  -9   0   6    4.80   15.20
  -8   0   6  455.45   48.10
   8   0  -6  423.56   41.80
   8   0  -6  429.36   46.40
   8   0  -6  420.66   41.50
   8   0  -6  429.46   41.50
  -8   0   6  422.76   53.19
   8   0  -6  396.26   41.70
   7   0  -6    1.50    2.40
   7   0  -6    1.60    2.90
  -7   0   6   -5.50   11.30
   7   0  -6    1.50    2.40
   6   0  -6  280.37   27.10
   6   0  -6  275.97   27.30
  -6   0   6  297.97   37.00
   6   0  -6  265.87   27.30
  -6   0   6  270.57   31.90
  -5   0   6   -0.80    5.80
  -5   0   6    6.30    9.50
   5   0  -6    0.60    2.00
   5   0  -6   -2.20    2.10
   5   0  -6    0.50    2.20
  -4   0   6  597.14   60.49
   4   0  -6  651.53   58.39
   4   0  -6  605.74   58.49
   4   0  -6  584.04   58.49
  -4   0   6  617.54   64.79
   3   0  -6   -1.20    1.50
   3   0  -6   -1.20    1.70
  -3   0   6    0.60    4.20
  -3   0   6   -4.40    7.20
   3   0  -6    0.10    1.60
   2   0  -6 1864.31  176.68
  -2   0   6 1787.42  177.48
   2   0  -6 1849.42  176.68
   2   0  -6 1865.91  176.68
  -2   0   6 1992.30  181.38
   1   0  -6    1.50    1.30
   1   0  -6   -1.20    1.90
   1   0  -6   -0.10    1.40
   1   0  -6    0.20    1.10
  -1   0   6    2.70    2.30
   0   0  -6 1216.18  114.19
   0   0   6 1231.98  111.29
   0   0  -6 1146.89  110.89
   0   0   6 1035.10  110.99
   0   0   6 1250.07  111.59
  -1   0  -6    9.60   12.20
  -2   0  -6 3005.40  286.47
  -2   0  -6 3001.60  287.07
  -3   0  -6    1.90    4.90
  -3   0  -6   -2.10    8.90
   4   0   6   18.20    3.60
  -4   0  -6   19.60    6.50
   5   0   6    0.50    1.80
   5   0   6   -0.30    1.60
  -5   0  -6   -1.30    4.70
   5   0   6   -1.70    2.50
   6   0   6  395.46   37.60
   6   0   6  383.16   37.50
   6   0   6  378.76   38.00
   7   0   6   -1.20    2.70
   7   0   6    1.50    2.30
  -7   0  -6   -0.80    5.00
   7   0   6   -0.30    2.10
   8   0   6  698.33   67.59
  -8   0  -6  730.03   73.49
   8   0   6  692.93   67.29
   8   0   6  702.33   67.99
   8   0   6  672.73   67.89
  -9   0  -6    1.20   10.10
   9   0   6   -0.90    2.80
   9   0   6   -5.80    6.20
   9   0   6   -1.10    3.80
  -9   0  -6   -0.40    3.10
   9   0   6   -4.90    3.90
 -10   0  -6  644.04   62.49
  10   0   6  662.83   64.59
  10   0   6  596.84   64.29
  10   0   6  686.53   63.79
  10   0   6  637.94   64.39
 -10   0  -6  671.83   72.59
 -11   0  -6    1.30   10.50
  11   0   6   -3.70    6.70
  11   0   6   -0.90    3.00
  11   0   6    4.90    6.10
 -11   0  -6    7.30    3.30
  11   0   6    0.80    4.50
  12   0   6  635.34   68.09
  12   0   6  710.63   68.79
  12   0   6  769.22   72.29
  12   0   6  661.33   67.99
 -12   0  -6  664.83   65.69
  12   0   6  691.33   68.49
 -13   0  -6    6.10    3.60
  13   0   6   -7.90    8.20
  13   0   6   17.10    6.80
  13   0   6    2.30    4.50
  13   0   6   -4.90    6.30
  13   0   6  -26.00   15.30
  14   0   6   75.89   11.30
 -14   0  -6   81.99    9.70
  14   0   6   89.69   14.40
  15   0   6  -10.00    9.70
  15   0   6   -4.00    6.20
 -15   0  -6    0.50    3.30
  15   0   6   -2.20    4.80
  16   0   6   15.50   11.50
  16   0   6   26.90    5.60
  16   0   6   24.70    7.30
 -16   0  -6   22.10    4.50
  17   0   6    0.50    4.80
  17   0   6   -0.20    9.00
  17   0   6   -5.90    3.20
 -17   0  -6   -3.80    2.30
  18   0   6  112.19   12.90
 -18   0  -6  133.59   12.70
  18   0   6  148.19   15.00
 -19   0  -6    1.70    1.60
  19   0   6   -1.50    2.50
  19  -1  -6   16.10    3.90
 -19  -1   6   12.80    6.50
  19   1  -6   11.30    3.50
  19   1  -6   12.80    3.40
  18  -1  -6   31.10    6.50
  18  -1  -6   28.90    5.30
  18   1  -6   27.90   10.50
  18   1  -6   33.40    5.50
  18   1  -6   32.80    5.20
 -17  -1   6   12.30    3.80
  17  -1  -6   14.00    5.70
  17  -1  -6   19.40    5.10
  17  -1  -6   10.40    7.80
  17   1  -6   14.70    4.40
  17   1  -6   18.90    5.00
  17   1  -6   16.90   11.50
  16  -1  -6   -4.90   15.10
  16  -1  -6   39.40   11.10
  16  -1  -6  -11.90   13.00
  16  -1  -6   21.20    6.60
 -16  -1   6   14.40    4.00
  16  -1  -6    6.90   10.70
  16  -1  -6   21.90    6.00
  16   1  -6   27.40   12.30
  16   1  -6   20.90    5.60
  16   1  -6   18.80    5.20
  16   1  -6   22.70   13.80
  15  -1  -6   14.90    7.30
  15  -1  -6   10.90    5.80
 -15  -1   6   21.30    4.90
  15  -1  -6    6.90   11.90
  15  -1  -6   14.90    7.30
  15  -1  -6    7.30   10.10
  15  -1  -6   18.50    9.70
  15   1  -6   10.80    6.80
  15   1  -6   14.60   13.70
  15   1  -6   15.90    6.00
  15   1  -6    1.60    5.90
  15   1  -6   15.90    5.60
  15   1  -6   10.00    8.40
 -15   1   6   11.90    4.00
  14  -1  -6    5.10    7.30
  14  -1  -6    0.70    8.20
 -14  -1   6    1.90    3.40
  14  -1  -6   -0.10    7.00
  14  -1  -6    4.30    6.50
  14  -1  -6    0.20    5.00
  14  -1  -6   -7.00   10.90
 -14   1   6    5.10    4.90
  14   1  -6    0.80    5.10
  14   1  -6    1.10    7.20
 -14   1   6    5.60    3.30
  14   1  -6   -2.20    4.30
  14   1  -6   -0.80    5.80
  14   1  -6    7.50    5.20
  14   1  -6    2.50   13.20
 -13  -1   6   -4.70   12.90
  13  -1  -6    9.50    8.10
  13  -1  -6   -5.30    5.50
  13  -1  -6    4.80   17.40
  13  -1  -6    4.40    6.50
  13  -1  -6   -4.20    7.40
  13  -1  -6    8.20    5.90
 -13  -1   6    2.10    3.30
 -13   1   6   -2.80    3.00
  13   1  -6   11.20   11.70
  13   1  -6   -3.00    5.10
  13   1  -6    2.20    5.20
  13   1  -6    6.60    6.20
  13   1  -6    3.80    4.00
  13   1  -6    3.10    5.90
 -13   1   6   -8.60   22.30
  12  -1  -6  162.88   21.70
  12  -1  -6  140.99   26.30
  12  -1  -6  219.78   23.10
  12  -1  -6  139.69   19.30
 -12  -1   6  155.08   18.90
  12  -1  -6  196.38   23.00
 -12   1   6  181.48   17.80
  12   1  -6  199.58   20.90
  12   1  -6  183.88   19.80
  12   1  -6  174.78   27.00
  12   1  -6  166.98   19.30
  12   1  -6  188.18   21.00
  12   1  -6  176.98   18.90
  11  -1  -6    4.90    5.40
 -11  -1   6   -7.40   15.00
  11  -1  -6    4.20    5.20
 -11  -1   6   10.10    3.40
  11  -1  -6    2.70    5.50
  11  -1  -6    1.50   11.30
  11  -1  -6    7.00    4.70
  11  -1  -6   12.80    7.70
 -11  -1   6    7.60    5.70
 -11   1   6   -8.80   18.10
  11   1  -6    0.00    3.70
  11   1  -6    3.70    4.80
 -11   1   6    1.20   10.90
  11   1  -6    6.80   12.00
  11   1  -6    1.40    3.80
  11   1  -6    4.00    4.90
  10  -1  -6  356.16   35.40
  10  -1  -6  339.57   35.70
 -10  -1   6  340.67   32.90
  10  -1  -6  354.66   36.10
  10  -1  -6  299.47   34.00
  10  -1  -6  320.17   40.30
  10  -1  -6  313.17   34.80
  10   1  -6  348.57   33.90
  10   1  -6  346.47   34.50
 -10   1   6  392.66   44.10
  10   1  -6  367.36   34.40
  10   1  -6  330.87   42.90
  10   1  -6  359.06   34.00
  10   1  -6  301.57   33.30
 -10   1   6  317.47   48.20
  -9  -1   6   31.80   16.80
   9  -1  -6   57.39   10.10
   9  -1  -6   48.40    8.50
   9  -1  -6   41.20    7.70
   9  -1  -6   47.80    8.40
  -9  -1   6   46.70    6.00
   9   1  -6   58.59    7.90
   9   1  -6   66.29    8.30
  -9   1   6   40.70   18.10
   9   1  -6   41.60    6.90
  -9   1   6   36.80   14.20
   9   1  -6   44.10   14.00
   9   1  -6   50.99    7.00
  -8  -1   6 1196.38  132.39
   8  -1  -6 1246.98  120.69
   8  -1  -6 1362.06  120.99
   8  -1  -6 1220.48  120.29
   8   1  -6 1216.88  123.39
   8   1  -6 1263.77  119.39
  -8   1   6 1251.37  130.79
   8   1  -6 1249.38  119.39
   8   1  -6 1204.98  119.69
   8   1  -6 1234.88  119.39
  -8   1   6 1307.77  126.09
   7  -1  -6   92.79   12.10
  -7  -1   6   96.29   22.10
   7  -1  -6   99.89   12.60
   7  -1  -6   82.09   12.40
  -7   1   6   69.89   16.80
   7   1  -6  106.59   16.00
   7   1  -6   97.09   11.70
   7   1  -6   93.79   10.50
  -7   1   6   95.19   20.10
   7   1  -6   91.19   10.60
   7   1  -6   90.69   11.10
  -6  -1   6  581.24   53.59
   6  -1  -6  546.25   51.39
   6  -1  -6  500.45   51.49
  -6  -1   6  501.45   60.59
   6  -1  -6  556.84   51.69
  -6   1   6  518.35   56.59
   6   1  -6  487.95   51.09
   6   1  -6  486.35   50.79
  -6   1   6  537.55   59.09
   6   1  -6  538.05   50.79
   5  -1  -6   94.49   11.20
  -5  -1   6  104.59   22.80
   5  -1  -6   79.69   10.60
  -5  -1   6   86.09   13.20
   5   1  -6   84.19   10.60
   5   1  -6   83.49   11.10
   5   1  -6   87.19   10.40
  -5   1   6   93.59   18.10
   4  -1  -6   11.80    3.70
   4  -1  -6   10.20    5.40
  -4  -1   6    8.60    4.80
  -4  -1   6    4.50   12.20
   4  -1  -6    9.90    3.50
   4   1  -6    7.50    3.30
  -4   1   6   12.40   10.40
   4   1  -6   11.20    3.40
   4   1  -6   10.60    4.10
  -4   1   6    4.40    7.10
   3  -1  -6   13.40    3.30
  -3  -1   6   11.90    4.40
   3  -1  -6    8.20    3.50
   3  -1  -6   13.50    3.80
  -3  -1   6    8.30   11.20
   3   1  -6   14.10    3.60
  -3   1   6   15.60    6.40
   3   1  -6   11.20    3.90
   3   1  -6    9.00    3.50
  -3   1   6   13.70    9.50
  -2  -1   6   40.80    6.20
   2  -1  -6   48.60    6.30
   2  -1  -6   44.90    6.60
  -2  -1   6   39.90   13.70
   2   1  -6   37.30    6.00
   2   1  -6   33.80    6.20
   2   1  -6   53.39    7.30
  -1  -1   6  726.23   70.09
  -1  -1   6  792.52   78.39
   1  -1  -6  755.02   73.69
  -1   1   6  704.83   69.29
   1   1  -6  653.73   69.99
   1   1  -6  747.53   69.79
  -1   1   6  711.73   70.09
   1   1  -6  766.82   70.29
   0  -1  -6  681.43   68.89
   0  -1   6  712.03   66.89
   0  -1   6  657.53   74.99
   0   1  -6  648.64   66.89
   0   1  -6  719.03   66.79
   0   1  -6  716.83   67.29
   1  -1   6  336.17   34.30
   1  -1   6  353.76   34.50
  -1   1  -6  348.07   41.60
  -1   1  -6  345.67   34.10
  -1   1  -6  340.77   34.60
  -1   1  -6  342.87   35.10
   2  -1   6 1350.36  137.59
   2  -1   6 1422.86  137.59
   2  -1   6 1487.75  137.59
  -2   1  -6 1395.56  144.29
  -2   1  -6 1516.95  138.39
  -2   1  -6 1451.45  137.69
  -2   1  -6 1459.75  137.49
   3  -1   6   24.30    5.10
   3  -1   6   23.20    4.90
   3  -1   6   25.70    5.00
  -3   1  -6   28.90    6.60
  -3   1  -6   24.00    4.90
  -3   1  -6   34.60    6.30
  -3   1  -6   21.80   13.30
  -3   1  -6   22.90    3.60
   4  -1   6  392.36   37.70
   4  -1   6  357.36   37.90
   4  -1   6  374.66   37.80
  -4   1  -6  381.26   39.10
  -4   1  -6  392.66   44.60
   5  -1   6    9.70    4.40
   5  -1   6   13.30    4.50
  -5  -1  -6   10.50    4.70
   5  -1   6   13.00    5.30
  -5   1  -6   16.40    9.40
  -5   1  -6   11.70    5.40
   6  -1   6   24.90    6.40
   6  -1   6   12.30    4.40
   6  -1   6   12.10    4.60
   6  -1   6   19.90    5.20
  -6   1  -6    6.50    5.80
  -6   1  -6    7.00    9.80
  -7  -1  -6   61.09   11.40
   7  -1   6   72.89   11.10
   7  -1   6   74.99   10.60
   7  -1   6   74.89   10.40
   7  -1   6   59.89    9.60
  -7   1  -6   57.09   10.20
  -7   1  -6   58.89   15.70
  -8  -1  -6   41.50   10.10
   8  -1   6   43.50    8.20
   8  -1   6   49.80    8.70
  -8  -1  -6   52.09    6.60
   8  -1   6   70.09    9.70
   8  -1   6   51.39   10.60
  -8   1  -6   37.60    8.90
   8   1   6   43.20    6.60
  -8   1  -6   43.30   15.60
   8   1   6   50.19    6.30
   8   1   6   53.29    7.70
   9  -1   6  192.78   21.60
  -9  -1  -6  173.78   24.80
   9  -1   6  196.38   22.80
   9  -1   6  194.98   22.60
   9  -1   6  220.88   29.10
  -9  -1  -6  182.68   19.00
   9  -1   6  201.28   22.90
  -9   1  -6  197.48   19.30
   9   1   6  196.38   19.20
   9   1   6  179.18   20.30
  -9   1  -6  183.28   28.70
   9   1   6  151.48   20.30
  10  -1   6   93.59   14.20
 -10  -1  -6   92.59   10.30
  10  -1   6  118.49   16.60
  10  -1   6   95.19   15.40
  10  -1   6   90.59   17.70
 -10   1  -6   92.29   10.40
 -10   1  -6   57.19   17.60
  10   1   6   87.39   12.30
  11  -1   6   -7.90    6.40
  11  -1   6  -19.00   13.90
 -11  -1  -6   -3.50    3.30
 -11  -1  -6    2.70    7.20
  11  -1   6    4.50    8.60
  11  -1   6   -2.70    5.30
  11  -1   6    0.30    4.00
  11   1   6    4.00    3.50
  11   1   6    6.40    4.60
 -11   1  -6  -23.20    9.30
  11   1   6    3.20    7.10
 -11   1  -6   21.20    7.10
  12  -1   6  271.67   31.50
 -12  -1  -6  245.08   26.10
  12  -1   6  257.07   29.90
  12  -1   6  250.37   31.20
  12  -1   6  241.58   30.50
  12  -1   6  250.37   32.10
  12   1   6  287.77   29.20
  12   1   6  275.57   28.50
 -12   1  -6  246.08   26.10
  12   1   6  292.57   28.20
 -13  -1  -6   19.30    4.60
 -13  -1  -6   33.30   10.60
  13  -1   6   24.10    7.50
  13  -1   6   29.00    8.40
  13  -1   6   15.50   10.80
  13  -1   6   25.90   11.70
  13   1   6   32.20    7.20
 -13   1  -6   25.90    4.50
  13   1   6   21.30    5.90
  13   1   6   27.90    9.20
  14  -1   6   21.60   10.00
  14  -1   6   -2.50   13.00
 -14  -1  -6   19.20    4.40
  14  -1   6   13.80   11.20
  14  -1   6   12.30    8.40
 -14  -1  -6   29.10   10.30
  14  -1   6   13.90    7.70
 -14   1  -6   23.40    4.40
  14   1   6    8.20    8.80
  14   1   6   21.30   13.90
  14   1   6   15.00    6.30
  14   1   6   18.10    5.90
  15  -1   6   85.29   14.00
 -15  -1  -6   78.79    9.20
  15  -1   6   48.10   14.30
 -15  -1  -6   87.69   14.50
  15  -1   6   81.79   11.80
  15   1   6   49.20   15.30
  15   1   6   77.29   19.50
  15   1   6   74.09   11.40
 -15   1  -6   81.39    8.90
  15   1   6   50.79   12.30
  15   1   6  105.69   14.90
  16  -1   6   -4.10    5.50
 -16  -1  -6    0.90    7.50
 -16  -1  -6    0.90    3.00
  16  -1   6    1.50    5.70
  16  -1   6    0.90    6.30
  16   1   6   -3.30    4.20
  16   1   6    2.10    9.60
 -16   1  -6    3.60    2.70
  17  -1   6    1.80    4.20
 -17  -1  -6    0.90    2.80
  17  -1   6    0.90    4.80
  17  -1   6   -0.70    5.50
  17   1   6   -0.30    3.70
 -17   1  -6    1.40    2.20
  18  -1   6    7.10    4.20
 -18  -1  -6    5.00    2.10
  18  -1   6    0.70    7.00
  18   1   6    7.60    3.50
  19  -2  -6   33.70    5.20
 -19  -2   6   26.90    7.40
  19   2  -6   31.20    4.40
  19   2  -6   37.00    4.40
 -18  -2   6    8.90    7.30
  18  -2  -6    5.30    4.00
  18  -2  -6   -0.20    5.00
  18   2  -6    5.50    3.00
  18   2  -6    9.20    3.10
  17  -2  -6    6.00    4.90
  17  -2  -6    9.80    4.80
  17  -2  -6    2.70    5.70
  17   2  -6    7.90    3.70
  17   2  -6    2.40    3.40
  17   2  -6   -0.20    6.90
  16  -2  -6    0.50    5.70
  16  -2  -6    5.20    4.00
 -16  -2   6    8.40    3.30
  16  -2  -6   -4.70    6.10
  16   2  -6    3.10    3.80
  16   2  -6   -2.80    7.70
  16   2  -6    3.80    3.90
  15  -2  -6    0.30    6.50
  15  -2  -6   -8.50    9.10
  15  -2  -6   -1.70   10.00
  15  -2  -6    2.30    4.60
 -15  -2   6    2.70    3.60
  15  -2  -6   -1.50    9.40
  15   2  -6   12.50    9.70
  15   2  -6    4.40    4.20
  15   2  -6   30.80   18.10
  15   2  -6    3.10    7.70
  15   2  -6    3.90    5.50
  15   2  -6    4.70    4.20
  14  -2  -6   -1.90   17.90
  14  -2  -6   13.00    9.40
 -14  -2   6    4.40    3.00
  14  -2  -6   -7.90    8.30
  14  -2  -6  -10.30    8.70
  14  -2  -6   -5.80    7.20
  14  -2  -6    1.80    4.90
  14   2  -6    5.60    5.40
  14   2  -6   -7.60    5.60
  14   2  -6    5.30   10.90
  14   2  -6    8.20    8.50
  14   2  -6   -1.00    4.30
  14   2  -6   -1.40    4.00
 -14   2   6  -26.80   30.10
  13  -2  -6    0.30    5.10
  13  -2  -6   12.60    7.60
  13  -2  -6   15.30    8.80
  13  -2  -6   20.10    9.30
 -13  -2   6   23.20    4.40
  13  -2  -6    2.80    7.30
  13   2  -6   16.50    5.70
  13   2  -6   11.80    5.20
  13   2  -6    7.00    4.10
  13   2  -6   16.00    5.00
  13   2  -6   11.20    7.50
  13   2  -6   23.80   13.60
 -13   2   6   -3.40   16.70
  12  -2  -6   17.00    9.30
 -12  -2   6   -5.80   13.00
  12  -2  -6    9.70    8.30
  12  -2  -6   10.30    9.60
  12  -2  -6   15.90    6.90
  12  -2  -6   25.10    6.30
  12  -2  -6    5.50   10.00
 -12  -2   6   29.40    4.80
 -12   2   6   19.10   13.70
  12   2  -6    5.90    4.80
 -12   2   6  -35.70   28.80
  12   2  -6   12.70   11.30
  12   2  -6   21.50    5.60
  12   2  -6   17.90    5.80
  12   2  -6   11.20    4.20
  11  -2  -6   12.70    6.90
  11  -2  -6  -12.10    7.60
 -11  -2   6  -28.70   12.50
 -11  -2   6    7.60    5.30
  11  -2  -6    4.50    5.60
  11  -2  -6    0.20    4.80
  11  -2  -6    3.00    9.30
  11   2  -6    7.00    9.80
  11   2  -6    5.70    3.00
 -11   2   6   14.10   12.70
  11   2  -6    4.00    4.60
 -11   2   6  -35.60   26.60
  11   2  -6    3.20    3.30
  11   2  -6    2.90    4.30
  10  -2  -6   28.40    7.50
  10  -2  -6   15.10   11.00
  10  -2  -6   24.80    8.80
  10  -2  -6   10.50    8.00
 -10  -2   6    8.40   16.00
 -10  -2   6   27.30    4.20
  10  -2  -6   18.40    6.10
  10  -2  -6   35.30    9.50
 -10   2   6   -8.70   12.80
  10   2  -6   19.20    5.30
 -10   2   6    0.80   21.30
  10   2  -6   16.80    5.30
  10   2  -6   33.60    5.60
 -10   2   6   29.30    3.80
 -10   2   6   15.30   12.80
  10   2  -6   21.40    4.60
  10   2  -6   30.80   12.40
  10   2  -6   21.80    4.80
   9  -2  -6    2.50   10.30
   9  -2  -6   12.20    5.50
   9  -2  -6   10.80    6.90
  -9  -2   6   10.40    2.60
   9  -2  -6   10.30    6.40
   9  -2  -6   20.10    8.50
  -9  -2   6    8.60   13.40
   9  -2  -6   15.00    5.30
  -9   2   6    7.40   14.40
   9   2  -6   12.70    3.80
  -9   2   6   19.40    2.80
   9   2  -6   16.20    4.50
   9   2  -6   22.10   10.40
   9   2  -6   19.90    6.20
   9   2  -6   10.50    4.30
  -9   2   6    5.10   10.50
   9   2  -6   12.40    3.90
  -9   2   6  -29.00   21.10
   8  -2  -6   27.10    7.00
  -8  -2   6   19.30    3.30
   8  -2  -6   37.60   13.60
   8  -2  -6   19.60    6.90
   8  -2  -6   25.10    5.50
   8  -2  -6   20.30    6.30
   8  -2  -6   36.80    9.50
  -8  -2   6   20.00   16.60
   8   2  -6   20.90    4.90
   8   2  -6   24.10    6.10
  -8   2   6   26.40    3.30
  -8   2   6   22.20   13.50
   8   2  -6   29.20    5.20
   8   2  -6   34.20   10.70
  -8   2   6   12.90   18.80
   8   2  -6   20.40    4.60
   7  -2  -6   64.59   10.20
   7  -2  -6   59.29   10.00
   7  -2  -6   60.29   10.30
   7  -2  -6   83.59   15.70
   7  -2  -6   73.99    9.10
  -7  -2   6   43.10   19.60
  -7   2   6   69.19    6.70
   7   2  -6   63.19    8.30
   7   2  -6   73.39   10.10
   7   2  -6   72.09   11.00
   7   2  -6   76.99   13.30
  -7   2   6   43.80   16.00
  -7   2   6   24.30   21.10
   7   2  -6   49.80    8.40
   6  -2  -6  152.28   18.30
   6  -2  -6  139.69   15.60
   6  -2  -6  152.18   18.00
   6  -2  -6  160.88   18.70
  -6  -2   6  123.09   29.10
  -6   2   6  154.08   29.70
  -6   2   6  149.19   14.30
   6   2  -6  146.09   15.30
   6   2  -6  148.99   16.90
   6   2  -6  146.99   16.80
   6   2  -6  133.99   17.80
   5  -2  -6   34.10    6.60
  -5  -2   6   29.90   15.40
   5  -2  -6   33.30    6.80
  -5  -2   6   38.00    8.10
   5  -2  -6   37.90    7.20
   5   2  -6   31.40    6.10
   5   2  -6   29.00    8.90
   5   2  -6   32.20    6.10
  -5   2   6   35.50   12.70
  -5   2   6   32.20   17.00
   5   2  -6   48.00    5.70
   4  -2  -6   50.19    7.90
  -4  -2   6   50.99   18.80
   4  -2  -6   49.80    8.20
  -4  -2   6   50.59    8.80
   4  -2  -6   48.40    7.70
   4   2  -6   59.39    6.70
  -4   2   6   11.00   21.40
   4   2  -6   65.39    9.50
  -4   2   6   53.69   14.80
   4   2  -6   44.10    7.80
  -4   2   6   57.39    5.70
   4   2  -6   45.20    8.40
   3  -2  -6   -1.00    3.20
   3  -2  -6    8.50    5.30
  -3  -2   6    2.90   13.00
  -3  -2   6    1.80    4.00
   3   2  -6    2.50    4.90
   3   2  -6   -1.50    3.10
   3   2  -6    4.40    4.10
  -3   2   6    3.50    8.90
  -3   2   6  -21.40   18.00
   3   2  -6    1.70    5.30
   2  -2  -6   96.69   12.00
  -2  -2   6   97.99   13.00
  -2  -2   6   98.89   24.90
   2   2  -6   93.19   14.20
   2   2  -6   97.89   14.80
   2   2  -6  122.59   14.00
  -2   2   6   86.09   15.00
   1  -2  -6  -20.90   17.50
  -1  -2   6    8.30    4.20
  -1  -2   6   -4.40   12.90
   1   2  -6    7.00    5.90
   1   2  -6    6.90    5.00
  -1   2   6   -0.20    8.60
   1   2  -6    3.30    4.60
   0  -2   6   14.90    4.90
   0   2   6   13.30    8.60
   0   2  -6   17.80   17.00
   0   2  -6   19.50    6.70
   0   2  -6   18.50    8.60
   0   2  -6   17.10    5.50
   1  -2   6   43.80    7.70
  -1   2  -6   63.69   20.50
   1   2   6   54.49   10.90
  -1   2  -6   44.30    9.20
  -1   2  -6   53.69    8.30
  -1   2  -6   48.50    9.30
   2  -2   6   24.60    6.00
   2  -2   6   31.80    6.80
   2  -2   6   32.80    7.50
  -2   2  -6   41.40   18.60
  -2   2  -6   30.90    8.10
  -2   2  -6   22.20    7.70
  -2   2  -6   28.00    6.40
   3  -2   6    3.40    4.10
   3  -2   6    4.90    4.50
  -3   2  -6   10.10   16.00
  -3   2  -6    7.70    6.40
  -3   2  -6    6.20    5.30
  -3   2  -6    4.30    7.10
   4  -2   6    8.10    5.10
   4  -2   6    8.80    4.90
   4  -2   6    6.80    5.10
  -4   2  -6    9.50   16.30
  -4   2  -6    7.60    4.90
  -4   2  -6   12.80    7.60
  -4   2  -6   -0.20    6.30
   5  -2   6   14.30    5.70
   5  -2   6   12.30    5.40
   5  -2   6   19.60    5.90
   5  -2   6   19.20    7.40
  -5   2  -6   14.60    7.40
  -5   2  -6   -0.20    5.30
  -5   2  -6    6.80    7.70
  -5   2  -6   12.00   14.30
   6  -2   6   37.80    8.40
   6  -2   6   41.40    8.60
   6  -2   6   51.89   10.20
   6  -2   6   49.90    9.00
  -6   2  -6   56.59   18.60
  -6   2  -6   39.30    9.70
  -6   2  -6   28.70    8.40
  -6   2  -6   51.19    9.80
  -7  -2  -6   18.20    3.60
   7  -2   6   18.30   12.60
   7  -2   6   18.70    6.20
   7  -2   6   11.30    5.90
   7  -2   6   18.50    8.90
   7  -2   6   15.20    5.80
  -7   2  -6  -15.00   13.00
  -7   2  -6    8.60    7.70
   8  -2   6    2.30    8.70
   8  -2   6   11.00    6.20
   8  -2   6    9.20   13.60
  -8  -2  -6   13.60    3.50
   8  -2   6    9.60    5.40
  -8  -2  -6   13.80    8.10
   8  -2   6    7.60    6.10
  -8   2  -6   16.60    8.10
  -8   2  -6   -6.30   11.50
  -9  -2  -6   21.20    9.30
   9  -2   6   14.70    9.80
   9  -2   6   19.20    8.20
   9  -2   6   13.00   14.60
  -9  -2  -6   21.50    4.00
   9  -2   6   18.40    7.00
   9   2   6   14.00    5.60
  -9   2  -6    6.30   11.60
  -9   2  -6   34.00    4.60
 -10  -2  -6   -2.00    7.80
  10  -2   6    1.90    7.60
  10  -2   6    0.80    9.00
  10  -2   6    2.50    5.10
 -10  -2  -6   -0.70    3.40
  10  -2   6    2.90    5.50
  10  -2   6    4.70   14.40
 -10   2  -6  -20.10   11.20
  10   2   6   -0.40    2.30
 -10   2  -6   -3.20    2.90
 -10   2  -6   -8.60   12.90
  11  -2   6   25.50   16.00
  11  -2   6   25.20    7.50
  11  -2   6   35.60   11.70
 -11  -2  -6   35.60   11.20
  11  -2   6   17.70    8.20
 -11  -2  -6   39.60    5.60
  11  -2   6   11.20    9.40
  11   2   6   30.60   11.80
  11   2   6   38.40    6.60
 -11   2  -6   -5.10   13.20
  11   2   6   24.50    4.80
  12  -2   6   29.20   10.90
  12  -2   6   26.30   15.10
 -12  -2  -6   28.70    5.00
  12  -2   6   16.10    8.10
 -12  -2  -6   37.00   11.30
  12  -2   6   18.10    8.90
  12   2   6   23.10    5.30
  12   2   6   29.80    6.80
  12   2   6   25.60   12.60
 -12   2  -6   32.60    4.70
  13  -2   6   12.10   10.30
 -13  -2  -6   23.80    4.40
 -13  -2  -6   23.50   10.80
  13  -2   6   31.90   12.40
  13  -2   6   -2.50    9.30
  13  -2   6   15.00   13.60
  13  -2   6    7.50    9.00
  13   2   6   16.60    6.10
 -13   2  -6   15.30    3.80
  13   2   6    6.90   10.40
  13   2   6   23.50    6.00
  14  -2   6   14.10   10.60
  14  -2   6    3.00   10.60
  14  -2   6    6.70    8.30
 -14  -2  -6    3.70    3.50
  14  -2   6  -18.90   13.40
  14  -2   6   16.00    8.60
 -14  -2  -6    9.90   10.10
  14   2   6    4.90    4.20
  14   2   6   57.99   19.50
 -14   2  -6   12.50    3.30
 -15  -2  -6   13.30    9.70
  15  -2   6    6.10    8.60
 -15  -2  -6    6.30    3.30
  15   2   6   14.80    5.10
 -16  -2  -6    2.40    2.50
  16  -2   6   -2.10    7.60
  16  -2   6   -5.60    6.40
 -16  -2  -6   -0.40    7.40
  16  -2   6   -6.20    4.70
  16   2   6   -3.10    3.40
 -17  -2  -6    0.10    6.30
  17  -2   6    1.70    4.80
  17  -2   6   -1.40    4.10
 -17  -2  -6   -0.10    2.30
  17  -2   6    0.30    4.10
  17   2   6    2.50    2.70
  18  -2   6   -5.10    3.00
 -18  -2  -6    1.80    2.00
  18  -2   6    0.60    3.00
  18  -2   6   -0.70    3.40
  18   2   6    7.80    2.60
  18  -3  -6    5.90    3.20
 -18  -3   6    6.00    6.00
  18   3  -6    5.70    2.10
 -17  -3   6    4.20    7.00
  17  -3  -6    4.50    4.00
  17  -3  -6    0.30    3.70
  17   3  -6    2.40    3.20
 -16  -3   6    8.80    8.90
  16  -3  -6    5.60    5.20
  16  -3  -6   -0.50    4.10
  16   3  -6    1.90    3.00
  16   3  -6   13.30    3.80
 -15  -3   6   -2.90    8.70
  15  -3  -6    2.70    6.10
  15  -3  -6   -0.90    5.00
  15   3  -6   -3.00    3.10
  15   3  -6    1.60    3.90
 -14  -3   6    1.00    2.90
  14  -3  -6    1.10   16.00
  14  -3  -6    0.00    7.00
  14  -3  -6    2.70    5.80
  14   3  -6   -8.50    4.70
  14   3  -6   -0.50    4.30
  14   3  -6   -3.10    3.20
  14   3  -6   -7.70    6.80
 -13  -3   6  102.99   11.80
  13  -3  -6  106.19   15.20
  13  -3  -6  120.49   19.80
  13   3  -6  106.39   14.50
  13   3  -6  118.09   12.80
  13   3  -6  111.49   15.90
  13   3  -6   96.89   12.20
  12  -3  -6    7.60    8.30
  12  -3  -6    5.60    8.00
 -12  -3   6   16.30    4.20
  12  -3  -6    7.10   10.50
  12  -3  -6   12.60    9.40
  12   3  -6    7.90    4.30
  12   3  -6   19.20    4.90
 -12   3   6    3.10   15.40
  12   3  -6   13.70    5.30
  12   3  -6   18.90    5.40
  12   3  -6   -5.00   10.00
 -12   3   6   -3.30   15.70
  11  -3  -6    5.90    3.00
 -11  -3   6    7.80    3.40
  11  -3  -6    6.00    8.90
  11  -3  -6   -3.90    9.10
  11  -3  -6   -4.70    7.80
  11   3  -6    7.90    4.50
  11   3  -6   12.80    4.30
  11   3  -6   10.60    4.40
  11   3  -6    4.60    3.90
 -11   3   6    5.90   13.30
 -11   3   6    2.30    2.00
  11   3  -6   -5.80    6.30
 -10  -3   6   -3.10    2.70
  10  -3  -6    3.60    9.40
  10  -3  -6    0.50    6.70
  10  -3  -6    4.00    3.10
 -10  -3   6   -1.50   13.20
  10  -3  -6   -4.50    7.00
  10  -3  -6   12.30    7.90
  10   3  -6    6.80    3.90
 -10   3   6   33.10   53.69
  10   3  -6    4.40    3.70
  10   3  -6   -0.20    3.60
 -10   3   6    6.00   16.10
  10   3  -6    6.30    5.80
  10   3  -6    3.50    4.00
 -10   3   6    7.90    2.50
 -10   3   6   -8.40   14.20
 -10   3   6    2.40   11.90
   9  -3  -6    9.60    6.20
  -9  -3   6    0.80    2.50
   9  -3  -6    8.60    6.70
  -9  -3   6    0.40   14.50
   9  -3  -6    0.60    7.20
  -9   3   6   -3.40   39.50
  -9   3   6   13.00   13.10
  -9   3   6    1.40   11.30
  -9   3   6    5.80    2.10
   9   3  -6    2.80    5.80
   9   3  -6    3.90    3.40
   9   3  -6    1.10    3.60
   9   3  -6    3.70    4.30
  -7   3   6   -6.20   33.40
   6  -3  -6   -2.20    9.20
   6  -3  -6    2.60    5.50
   6  -3  -6    1.60    4.40
  -6  -3   6    2.10   17.00
   6   3  -6    7.20    6.30
  -6   3   6    0.80    1.90
  -6   3   6   -9.40   12.00
   6   3  -6   -4.90    4.30
  -6   3   6   -1.20    9.60
   6   3  -6    1.30    2.90
   6   3  -6    5.50    5.00
   6   3  -6   -3.10    3.30
  -5  -3   6   45.20   23.00
   5  -3  -6   49.80   12.60
   5  -3  -6   65.59   10.60
   5   3  -6   62.19   10.10
   5   3  -6   50.89    9.50
  -5   3   6   49.20   14.50
   5   3  -6   69.09    8.90
   5   3  -6   59.89    8.10
   5   3  -6   60.19   11.20
  -5   3   6   68.79    6.80
  -5   3   6   70.09   16.80
   4   3  -6    5.50    5.40
   4   3  -6   -0.60    4.40
  -4   3   6    2.70   12.00
  -4   3   6   -2.80    8.40
  -4   3   6    3.40    2.20
   4   3  -6    2.70    2.60
   4   3  -6    0.60    5.70
   3   3  -6    0.30    6.00
   3   3  -6   -0.10    2.90
   3   3  -6   -2.20    6.40
  -3   3   6    0.80   12.30
   3   3  -6    3.90    5.40
  -3   3   6    0.70    8.80
  -3   3   6    1.60    2.20
  -2  -3   6   11.70    5.50
   2   3  -6   11.70    6.90
   2   3  -6   11.40    7.50
  -2   3   6    1.10    8.80
  -2   3   6   -0.50   11.90
  -2   3   6    6.00    8.10
  -2   3   6   10.20    2.40
   2   3  -6    7.90    5.40
   2   3  -6    9.30    2.60
   2   3  -6  100.29   47.90
  -1  -3   6    9.00    5.20
   1   3  -6   10.20    6.70
  -1   3   6   10.20    7.60
  -1   3   6   10.60    9.40
   1   3  -6   12.70    7.90
  -1   3   6   11.80   10.50
   1   3  -6   25.50   37.30
   1   3  -6   12.20    2.70
  -1   3   6   13.60    2.80
   1   3  -6    7.40    6.20
   0  -3   6   25.60    6.50
   0  -3   6   14.20    5.60
   0   3  -6   24.50    8.90
   0   3  -6   26.50    7.70
   0   3   6   43.00   13.20
   0   3   6   35.30    4.10
   0   3  -6   19.90    8.90
   0   3  -6   14.30   29.40
   0   3   6   18.60    9.80
   0   3  -6   32.40    4.20
   0   3   6   23.60    8.60
   1  -3   6    5.30    4.70
   1  -3   6    4.00    4.70
  -1   3  -6   44.90   28.00
  -1   3  -6    0.40    2.10
   1   3   6    1.20    7.00
  -1   3  -6    8.10    5.80
  -1   3  -6    5.30    7.00
   1   3   6    1.20    5.80
   1   3   6    1.80    1.90
   1   3   6    7.50   12.50
  -1   3  -6    8.00    7.70
   2  -3   6   -0.20    4.50
   2  -3   6    7.30    6.10
   2   3   6   -0.40    2.60
  -2   3  -6    6.70    6.30
   2   3   6  -21.70   11.70
   2   3   6    1.00    6.10
  -2   3  -6    4.80    2.10
   2   3   6   -3.00    5.40
  -2   3  -6    5.30    7.40
  -2   3  -6   21.60   29.20
  -2   3  -6    1.80    8.30
  -3  -3  -6   15.10    8.40
   3  -3   6    8.80    5.40
   3  -3   6   12.10    7.00
   3  -3   6    0.30   10.10
  -3   3  -6   10.20    3.40
   3   3   6   11.00    2.70
  -3   3  -6   12.90    8.20
  -3   3  -6    5.10    6.60
  -3   3  -6   15.00    2.50
   3   3   6   13.60    6.00
  -3   3  -6   12.30    8.50
   3   3   6    6.90    6.00
  -3   3  -6    4.10   24.10
   4  -3   6    0.90    4.90
   4  -3   6    2.10    6.90
  -4  -3  -6   -1.50    8.50
  -4   3  -6    3.30    1.70
  -4   3  -6    0.70    6.30
   4   3   6    1.00    5.00
  -4   3  -6    1.50    7.80
  -4   3  -6   -2.30    7.40
   5  -3   6    7.60    8.20
   5  -3   6   22.70    7.50
   5  -3   6    8.70   12.50
  -5  -3  -6   29.00    9.90
   5  -3   6   18.70    8.10
  -5   3  -6   16.20   22.60
  -5   3  -6   23.20   13.10
  -5   3  -6   20.90    2.80
  -5   3  -6    7.60    8.10
  -5   3  -6   24.70    9.50
  -5   3  -6   18.90    3.80
   6  -3   6    7.10   13.60
   6  -3   6   16.60    8.40
  -6  -3  -6   23.40    4.00
  -6  -3  -6   20.20    8.60
   6  -3   6   26.20    8.10
   6  -3   6   21.80    9.20
  -6   3  -6   14.20    8.50
  -6   3  -6   16.20    9.80
  -6   3  -6    6.00    9.00
   6   3   6   14.20    4.10
  -6   3  -6   20.00   19.40
  -6   3  -6   17.50    2.40
   7  -3   6   -5.60    5.90
   7  -3   6    6.50    9.20
  -7  -3  -6    3.60   15.60
  -7  -3  -6    3.80    2.50
   7  -3   6   -5.60    6.90
   7   3   6    1.30    3.50
  -7   3  -6   -3.30    8.50
  -7   3  -6    3.10   20.80
  -7   3  -6    4.70    8.00
   8  -3   6   31.40   11.00
  -8  -3  -6   22.30    4.40
   8  -3   6   31.40   10.20
   8  -3   6   31.20    9.60
  -8  -3  -6   24.40   10.70
   8   3   6   27.30    5.30
  -8   3  -6   20.10   28.10
   8   3   6   28.50    5.10
  -8   3  -6   11.60   10.40
  -8   3  -6   15.20    8.60
   9  -3   6   17.70    9.00
  -9  -3  -6   16.20    4.20
   9  -3   6   17.40    9.60
  -9  -3  -6   25.80   10.30
   9  -3   6    7.30   15.70
   9  -3   6   26.00    9.90
  -9   3  -6    4.80   11.00
   9   3   6   21.30    4.80
   9   3   6   36.10    5.10
  -9   3  -6   14.60   21.30
 -10  -3  -6    2.50    2.90
  10  -3   6  -11.50    9.40
 -10  -3  -6    6.90    9.80
  10  -3   6   -9.20   12.50
  10  -3   6    0.10    8.90
  10  -3   6   11.90   16.40
  10   3   6    0.60    3.80
  10   3   6    0.40    2.90
 -10   3  -6  -21.30   13.50
 -11  -3  -6   41.10    5.40
  11  -3   6   21.90   16.50
  11  -3   6   44.50   12.70
  11  -3   6   -5.40   13.40
  11  -3   6   19.40   10.30
 -11  -3  -6   45.60   12.70
  11   3   6   29.30    5.30
 -12  -3  -6   -1.00    2.90
  12  -3   6  -38.60   14.20
  12  -3   6    8.40   15.60
  12  -3   6   -9.30    7.80
 -12  -3  -6   -5.10    9.70
  12  -3   6  -19.20   11.20
  12   3   6    6.20    3.70
  12   3   6    7.00    4.10
 -13  -3  -6   -3.60    9.70
  13  -3   6  -14.90   12.70
  13  -3   6  -27.70   22.80
 -13  -3  -6    3.90    2.80
  13  -3   6    5.20    7.50
  13   3   6  -11.90    4.80
 -14  -3  -6   26.60   11.00
  14  -3   6   32.10   11.50
 -14  -3  -6   33.10    5.20
  14   3   6   37.50    5.60
  15  -3   6    5.50    4.40
  15  -3   6    7.40    7.90
 -15  -3  -6   10.60    2.90
 -15  -3  -6    4.10    9.80
  15  -3   6    2.20    5.10
  15   3   6    6.40    3.20
  16  -3   6    4.20    5.20
 -16  -3  -6   17.60    2.80
 -16  -3  -6   12.20    8.00
  16  -3   6   12.20    6.00
  16  -3   6    7.40    3.20
  16   3   6   16.20    3.10
  17  -3   6   -0.20    3.80
  17  -3   6   -0.80    3.70
 -17  -3  -6    0.70    6.10
  17   3   6    6.40    2.20
  16  -4  -6    8.40    3.30
 -16  -4   6    1.80    5.60
  16   4  -6    5.10    2.40
 -15  -4   6    1.50    7.00
  15  -4  -6    4.70    4.20
  15   4  -6    2.60    2.60
  15   4  -6    6.20    3.10
 -14  -4   6    4.90    7.50
  14  -4  -6    5.30    5.90
  14   4  -6    5.90    3.50
  14   4  -6   13.40    3.40
 -13  -4   6    2.90    8.10
  13  -4  -6    2.20    6.60
  13   4  -6    4.20    3.10
  13   4  -6    8.30    4.00
 -12  -4   6    4.30    9.30
  12  -4  -6    5.70    7.20
  12  -4  -6    9.30    7.50
  12   4  -6    8.90    4.70
  12   4  -6    7.70    4.30
 -12   4   6   -0.50   29.50
  12   4  -6    4.90    3.40
  12   4  -6   -1.20    5.70
  11  -4  -6   23.50    8.70
 -11  -4   6   17.50    9.60
 -11   4   6    0.30    3.10
  11   4  -6  -25.10   11.10
  11   4  -6    5.30    4.60
 -11   4   6   -2.60   16.30
  11   4  -6    3.10    4.30
  10  -4  -6    6.50    8.90
 -10  -4   6   -4.10    8.70
 -10   4   6   -5.80   14.40
  10   4  -6   -0.40    3.10
  10   4  -6    7.50    4.50
 -10   4   6   -8.50   15.50
  10   4  -6    3.70    4.40
  10   4  -6   -7.30    9.20
  10   4  -6    6.40    4.90
 -10   4   6   -0.20    2.40
  -9  -4   6    7.20    9.50
   9  -4  -6    1.10    8.90
   9   4  -6    6.70    3.30
  -9   4   6  -36.40   17.80
  -9   4   6    4.90    2.30
   9   4  -6   10.70    8.10
   9   4  -6  -12.50    8.60
  -9   4   6  -14.00   18.20
   9   4  -6    6.80    4.60
   9   4  -6   -3.00    8.50
   8  -4  -6   34.60   10.10
  -8  -4   6   42.00   12.00
   8   4  -6   16.80    8.10
   8   4  -6   30.10    8.10
   8   4  -6   38.50    5.70
  -8   4   6   -0.80   14.40
   8   4  -6   33.50    7.90
  -8   4   6   34.10    4.20
  -8   4   6    6.70   13.50
   8   4  -6   20.90    5.80
  -6  -4   6   -0.80    7.90
   6   4  -6    5.90    6.40
   6   4  -6    0.20    8.20
   6   4  -6   -1.40    2.80
  -6   4   6   16.90   16.20
  -6   4   6    0.60    2.20
  -6   4   6  -14.30    9.10
   6   4  -6    1.90    4.20
  -6   4   6   -1.60   11.30
   6   4  -6    3.40    5.10
  -5  -4   6   -0.20   10.80
   5  -4  -6   23.90    8.80
  -5   4   6   10.40   14.40
   5   4  -6    3.40    6.00
  -5   4   6    1.60   10.20
  -5   4   6  -14.10    9.80
   5   4  -6   -3.50    4.00
   5   4  -6    2.70    6.70
   5   4  -6   -7.60    8.20
   5   4  -6    2.00    2.80
  -5   4   6    1.40    2.20
  -4  -4   6   -9.00   11.40
  -4  -4   6    4.60    8.00
   4  -4  -6   14.90    8.00
   4  -4  -6  -12.30   17.90
  -4   4   6   -2.10   13.80
   4   4  -6    4.50    6.40
   4   4  -6   -0.40    4.20
   4   4  -6    1.20    5.40
   4   4  -6   -9.70    7.10
  -4   4   6   -5.90   10.20
  -4   4   6    3.40    2.40
   4   4  -6    1.90    2.60
  -4   4   6    4.30    9.90
   3  -4  -6   -6.30   15.30
  -3  -4   6   16.60   10.80
  -3   4   6    4.50   15.10
   3   4  -6    1.40    6.40
   3   4  -6    5.50    2.80
  -3   4   6   -2.80    9.40
   3   4  -6    0.00    6.00
  -3   4   6    3.70    2.60
   3   4  -6   12.40    9.10
  -3   4   6    1.30    9.80
  -2  -4   6   55.59   14.10
   2  -4  -6   96.49   21.10
   2   4  -6   65.69   12.60
  -2   4   6   56.99   15.20
   2   4  -6   79.69    9.50
   2   4  -6  100.19   16.10
  -2   4   6   64.99    8.70
  -2   4   6   85.49   21.00
   2   4  -6   82.59    8.70
   2   4  -6   66.19   13.00
  -2   4   6   88.39    8.50
  -2   4   6   74.79   15.70
  -1  -4   6   -1.40   11.00
   1  -4  -6    8.20   13.40
   1   4  -6   -3.30    3.70
   1   4  -6    2.00    6.20
  -1   4   6    2.40   15.30
   1   4  -6    6.00    9.70
  -1   4   6   -3.30    7.60
  -1   4   6   -1.10    8.20
  -1   4   6    2.60    2.50
  -1   4   6   -0.20    3.20
   1   4  -6   -2.00    2.30
   0  -4  -6   83.99   16.90
   0  -4   6   76.19   15.10
   0   4   6   72.79    8.60
   0   4  -6   68.89    8.80
   0   4   6   61.29   14.20
   0   4  -6   77.99   15.10
   0   4  -6   53.39   12.90
   0   4   6   69.09   13.60
   0   4   6   75.99    8.00
   0   4  -6   54.69   11.50
   0   4   6   64.89   17.50
   0   4  -6   74.59    8.00
   1  -4   6   24.70   14.40
   1  -4   6   49.90    9.10
  -1  -4  -6   62.99   14.60
  -1   4  -6   53.49   13.00
  -1   4  -6   41.30   10.60
   1   4   6   47.50   11.60
  -1   4  -6   57.89   12.80
   1   4   6   53.59   16.30
  -1   4  -6   57.79    6.40
   1   4   6   47.60   11.60
   1   4   6   54.99    6.50
  -2  -4  -6  -11.00    9.10
   2  -4   6    5.80    5.90
   2   4   6   -3.60    7.10
   2   4   6    7.50    3.10
  -2   4  -6   -1.80    3.30
  -2   4  -6   -6.70    8.70
   2   4   6   11.40    6.40
  -2   4  -6   -3.30    7.10
  -2   4  -6    3.30    2.20
  -2   4  -6  -11.40    8.10
   2   4   6   -6.30   16.40
   3  -4   6   17.20   14.30
   3  -4   6    0.50   10.70
   3  -4   6   22.50    6.70
  -3  -4  -6   23.10   10.30
  -3   4  -6   17.70    9.10
  -3   4  -6   18.80   10.10
  -3   4  -6   22.10    9.10
   3   4   6   12.90    8.20
  -3   4  -6   24.50    3.60
   3   4   6   25.90    4.10
  -3   4  -6  -49.50   54.99
   3   4   6   22.70    7.00
  -3   4  -6   19.70    4.70
   4  -4   6   19.00    6.70
   4  -4   6   20.50    7.40
   4  -4   6    5.30   14.90
  -4  -4  -6   13.60   10.10
   4   4   6    7.70    6.80
  -4   4  -6   17.80   10.00
  -4   4  -6  -11.10    7.70
  -4   4  -6   10.50   50.99
  -4   4  -6    6.30   10.00
   4   4   6   11.90    7.20
  -5  -4  -6  109.09   16.80
   5  -4   6   94.59   12.60
   5  -4   6   71.69   18.70
   5  -4   6   85.29   13.80
  -5   4  -6   56.99   15.00
  -5   4  -6   73.79    8.00
  -5   4  -6   83.89   16.40
  -5   4  -6   18.40   54.49
   5   4   6   77.09    9.10
   5   4   6   79.89   12.60
   6  -4   6    0.10   16.10
   6  -4   6   20.70    7.60
   6  -4   6    3.80    6.70
  -6  -4  -6    4.10    9.60
  -6   4  -6    0.70   10.20
   6   4   6   10.30    3.20
  -6   4  -6    7.60    1.80
  -6   4  -6    6.70   12.30
   6   4   6    1.80    6.00
  -6   4  -6  -34.60   43.10
  -7  -4  -6   68.09   14.50
   7  -4   6   13.70   16.90
   7  -4   6   56.29   11.10
  -7   4  -6   57.99   15.10
   7   4   6   50.09    9.50
   7   4   6   62.09    8.40
   8  -4   6    6.70   15.50
  -8  -4  -6   32.00   11.30
   8  -4   6   20.30    8.80
   8  -4   6   44.20   13.90
  -8   4  -6   32.60   18.40
   9  -4   6   36.30   11.80
   9  -4   6   21.30   15.60
  -9  -4  -6   44.40   12.00
   9  -4   6   40.00    9.20
   9   4   6   43.30    7.20
   9   4   6   35.10    5.50
  -9   4  -6   -7.90   17.60
 -10  -4  -6   11.20    9.60
  10  -4   6   -3.80    6.10
 -10  -4  -6    4.50    2.60
  10  -4   6    3.60   14.40
  10   4   6   -5.10    3.10
  10   4   6    2.60    3.20
  11  -4   6    7.30   12.70
 -11  -4  -6   10.50    9.30
 -11  -4  -6    4.70    2.80
  11   4   6    5.90    3.70
  11   4   6    5.00    2.80
 -12  -4  -6    0.70    8.80
 -12  -4  -6    0.50    2.30
  12  -4   6   -3.90   11.60
  12  -4   6    2.60    5.70
  12  -4   6    8.90    3.50
  12   4   6    5.50    2.60
  13  -4   6   22.00   10.20
 -13  -4  -6   26.50   10.50
 -13  -4  -6   25.60    3.80
  13  -4   6   11.70    7.70
  13   4   6   28.90    4.00
  14  -4   6    8.70    7.50
  14  -4   6   -0.90    4.00
 -14  -4  -6    0.90    8.40
 -15  -4  -6   26.80    9.80
  15  -4   6   29.30    6.40
  15   4   6   27.20    3.30
 -14  -5   6    9.60    6.00
  14   5  -6    7.30    2.00
 -13  -5   6    2.00    6.20
  13   5  -6   13.10    2.80
  13   5  -6   16.70    2.80
 -12  -5   6    0.90    6.80
  12   5  -6   -0.70    2.60
  12   5  -6    4.10    2.60
 -11  -5   6   36.60   11.80
  11   5  -6   48.70    6.40
  11   5  -6   46.20    6.00
 -10  -5   6    8.50    8.40
  10   5  -6   14.80    4.10
  10   5  -6    9.40    3.30
  -9  -5   6   19.60    9.40
   9   5  -6   22.00    5.00
  -9   5   6   23.70    3.50
   9   5  -6   26.90    5.30
  -8  -5   6    1.70    7.70
   8   5  -6   -1.40    2.70
  -8   5   6  -22.40   21.30
   8   5  -6    3.30    4.10
   8   5  -6   -0.20    6.10
   8   5  -6  -12.90    6.80
  -8   5   6    2.20    2.20
  -7  -5   6   13.20    9.40
   7   5  -6    3.00    6.10
   7   5  -6    3.60    7.30
  -7   5   6  -45.00   22.60
  -7   5   6    6.50    2.40
   7   5  -6   12.20    3.60
   7   5  -6  -26.80   12.50
   7   5  -6    6.40    4.40
  -7   5   6    8.40   13.60
  -7   5   6    4.40   22.70
  -6  -5   6    9.10    8.90
   6   5  -6    1.70    7.20
  -6   5   6   -3.10   12.70
   6   5  -6  -10.10    4.00
   6   5  -6  -27.60   11.60
  -6   5   6   -0.80    2.20
   6   5  -6   -1.80    6.50
   6   5  -6   -0.10    3.10
  -6   5   6  -52.99   19.70
  -5  -5   6   30.20   10.40
  -5   5   6   -1.20   22.30
   5   5  -6   18.00    8.70
   5   5  -6  -12.50   10.60
   5   5  -6   33.40    9.60
  -5   5   6  -11.50   12.40
   5   5  -6   13.20    5.10
  -5   5   6   16.20    3.20
   5   5  -6   18.30    4.30
  -4  -5   6    7.80   10.30
  -4   5   6   -6.30   14.20
  -4   5   6  -27.50   18.60
  -4   5   6    5.60   13.80
   4   5  -6    2.00    8.60
   4   5  -6  -14.50   10.90
   4   5  -6    0.50    4.70
   4   5  -6   -1.10    3.10
   4   5  -6    9.70    8.50
  -4   5   6    0.10    2.60
  -3   5   6  130.39   25.30
   3   5  -6  188.58   18.90
   3   5  -6  152.78   26.10
  -3   5   6  265.57   33.20
  -3   5   6  182.88   18.50
   3   5  -6  230.28   26.50
   3   5  -6  225.08   26.70
   3   5  -6  179.48   19.40
   2   5  -6   86.59   23.50
  -2   5   6   58.29   29.50
  -2   5   6   52.89   24.30
  -2   5   6   77.89   19.70
   2   5  -6   98.89   12.30
  -2   5   6  122.69   11.30
   2   5  -6  112.69   11.50
   1  -5  -6  142.49   28.60
  -1   5   6  135.79   13.20
  -1   5   6   65.09   28.20
   1   5  -6  115.69   21.20
   1   5  -6  129.19   14.20
   1   5  -6  122.09   13.40
   0  -5   6  -23.10   13.00
   0  -5  -6   -3.20   16.00
   0   5   6   -0.40    3.50
   0   5  -6   -4.90   10.10
   0   5  -6    0.40    4.10
   0   5   6  -11.50   17.10
   0   5   6  -23.90   22.30
   0   5  -6    1.30    3.00
   0   5   6    1.80    3.00
  -1  -5  -6  162.08   25.50
  -1   5  -6  139.29   14.20
  -1   5  -6  113.99   25.40
  -1   5  -6  144.79   14.90
   1   5   6   87.29   32.60
   1   5   6  153.08   14.60
   1   5   6  139.09   14.30
   1   5   6  105.49   22.00
  -1   5  -6   92.19   21.00
   2  -5   6   31.10   15.70
  -2  -5  -6   26.50   16.00
   2   5   6   47.00    6.00
   2   5   6   33.30    5.30
  -2   5  -6   13.50   11.60
  -2   5  -6   50.39    6.90
  -2   5  -6   36.30    5.30
  -2   5  -6   14.70   20.00
   2   5   6   39.30   11.10
   3  -5   6  214.78   33.70
  -3  -5  -6  270.17   33.20
  -3   5  -6  290.27   26.60
   3   5   6  236.18   26.50
   3   5   6  284.67   26.60
  -3   5  -6  270.67   26.10
  -3   5  -6  310.37   37.90
  -4  -5  -6    0.00   10.50
   4  -5   6    5.30   14.80
   4   5   6    6.40    3.10
   4   5   6    0.70    8.10
   4   5   6    8.50    7.40
  -4   5  -6   11.90    2.50
  -4   5  -6   20.50   12.70
   4   5   6    2.00    3.90
  -4   5  -6   24.60   11.70
   5  -5   6   17.80   17.30
  -5  -5  -6   51.19   15.30
   5   5   6   39.90    9.60
  -5   5  -6   18.00   12.90
   5   5   6   44.80    6.10
  -5   5  -6   34.80   14.70
  -5   5  -6   49.90    5.00
  -6  -5  -6    2.00   10.20
   6  -5   6    0.10   14.70
  -6   5  -6    7.20   14.60
   6   5   6    0.00    2.70
  -6   5  -6  -29.50   13.70
  -7  -5  -6    2.80   10.10
   7  -5   6   12.00   14.00
  -7   5  -6  -23.00   16.40
   7   5   6    1.80    2.40
   7   5   6   -5.60    9.30
  -8  -5  -6    0.10    8.90
   8  -5   6   -1.90   12.70
   8   5   6    1.60    2.30
   9  -5   6    9.20   11.50
  -9  -5  -6   17.20   10.00
   9   5   6    9.50    2.50
 -10  -5  -6    5.00    8.80
  10  -5   6    2.20   10.80
  10   5   6    8.90    2.20
  11  -5   6   15.90    9.20
 -11  -5  -6   13.50    9.00
  11   5   6    9.50    2.20
 -12  -5  -6    1.20    7.80
  12  -5   6   14.70    6.80
  12   5   6    4.00    1.50
 -13  -5  -6   -2.40    6.80
  10   6  -6   14.70    2.60
  10   6  -6   20.50    2.80
   9   6  -6    8.70    2.40
   8   6  -6    3.70    2.60
   8   6  -6    4.20    2.30
  -7   6   6   -1.10    1.60
   7   6  -6   -4.00    2.10
   7   6  -6   -2.70    2.60
   5   6  -6   10.50    3.90
  -5   6   6   15.60    2.60
   5   6  -6   18.50    3.60
   4   6  -6    3.90    3.50
  -4   6   6    2.60    2.20
   4   6  -6   -1.70    2.50
   3   6  -6    9.80    3.80
  -3   6   6    8.00    2.60
   3   6  -6   15.00    3.30
   2   6  -6    4.50    3.60
   2   6  -6    4.10    2.60
  -2   6   6    0.80    2.30
  -1   6   6    3.10    2.50
   1   6  -6    3.80    3.60
   1   6  -6   -0.30    2.40
   0  -6  -6  -12.50   10.60
   0   6   6    0.20    2.10
   0   6  -6    7.10    3.50
   0   6  -6    2.40    2.30
  -1  -6  -6    1.10    7.40
   1   6   6   -0.70    2.00
  -1   6  -6    0.30    2.00
  -2  -6  -6   69.09   19.60
   2   6   6   42.40    6.00
  -2   6  -6   58.89    5.70
  -3  -6  -6    9.00   17.70
  -3   6  -6   11.20    1.90
   3   6   6    4.40    2.10
  -4  -6  -6   62.29   16.70
   4   6   6   28.20    4.10
  -5  -6  -6   27.30   13.10
   5   6   6   14.40    2.80
  -6  -6  -6    2.10   10.20
   6   6   6    0.40    1.80
  -7  -6  -6    6.80    9.50
   7   6   6    2.10    1.80
  -8  -6  -6   -1.30    8.80
  -9  -6  -6    6.60    8.90
   9   6   6    5.90    1.60
  -1   7   6    4.80    1.30
   0   7   6    8.20    1.80
  20   0  -7    1.90    2.60
  20   0  -7   -1.80    3.50
  19   0  -7    0.30    5.60
  19   0  -7    3.10    3.30
  19   0  -7    6.10    2.80
  18   0  -7    1.60    3.80
  18   0  -7    2.40    3.60
  18   0  -7    3.90    9.40
  17   0  -7   10.20    4.60
  17   0  -7    3.50    4.70
  17   0  -7    5.80    9.50
  16   0  -7   27.50   11.30
  16   0  -7   17.70   10.40
  16   0  -7    0.50    5.00
  16   0  -7    6.30    4.90
  16   0  -7  -11.10    7.50
  16   0  -7    1.90   10.40
 -16   0   7    2.40    3.60
  15   0  -7    9.30    5.80
  15   0  -7   -3.20    4.80
  15   0  -7  -20.10    8.40
 -15   0   7    5.80    3.50
  15   0  -7   -8.30   13.00
  14   0  -7    1.40    5.10
  14   0  -7    2.60    5.80
 -14   0   7    1.10    3.10
  14   0  -7  -12.20   11.10
  14   0  -7   -0.10    5.70
  14   0  -7   -2.00    5.10
 -13   0   7    4.00    3.40
  13   0  -7    0.90    4.80
  13   0  -7  -10.30   11.10
 -13   0   7   -8.00   13.70
  13   0  -7   -2.10    5.90
  13   0  -7    6.70    5.50
  13   0  -7   -0.40    5.80
  13   0  -7   10.40    5.20
  12   0  -7   -2.50   10.10
 -12   0   7    5.60    4.80
  12   0  -7    0.70    4.50
  12   0  -7   -8.60    4.30
 -12   0   7   -4.80    2.80
 -12   0   7  -18.00   20.50
  12   0  -7    1.00    6.00
  12   0  -7    3.10    4.00
  12   0  -7   -3.90    4.00
  11   0  -7  120.09   14.70
  11   0  -7  122.09   16.20
 -11   0   7   87.79   30.10
  11   0  -7  136.89   16.70
  11   0  -7  131.29   25.60
 -11   0   7  134.09   13.30
  11   0  -7  130.59   15.70
  11   0  -7  126.99   15.30
 -10   0   7   -4.50   14.80
  10   0  -7    1.20    5.40
  10   0  -7    2.90    4.20
  10   0  -7   -2.80    3.70
  10   0  -7    2.30    3.50
  10   0  -7    1.00   11.10
  10   0  -7   -0.10    3.00
 -10   0   7    0.20    9.70
   9   0  -7    6.60    3.40
   9   0  -7    7.30    3.70
  -9   0   7   -8.90   10.90
   9   0  -7   15.90    4.80
   9   0  -7   17.20   10.60
  -9   0   7   -2.80   13.10
   9   0  -7    4.10    3.90
  -8   0   7    4.40   10.20
   8   0  -7   -1.40    4.00
   8   0  -7   -2.50   10.10
   8   0  -7   -3.10    3.00
   8   0  -7   -0.90    2.70
  -8   0   7    8.20   13.30
   8   0  -7    0.00    3.00
  -7   0   7   -2.80    8.10
   7   0  -7    3.30    2.70
   7   0  -7    2.30    2.70
  -7   0   7   11.20   13.10
   7   0  -7    2.50    2.50
   6   0  -7    1.20    2.10
  -6   0   7   -9.00    9.30
   6   0  -7    0.30    2.40
   6   0  -7   -0.70    2.20
  -6   0   7    2.80    6.30
  -5   0   7   -1.70    5.50
   5   0  -7   -0.50    2.00
   5   0  -7   -0.80    2.20
   5   0  -7    0.20    2.10
  -5   0   7   -8.10    8.40
  -4   0   7   -3.50    9.30
  -4   0   7   -2.10    4.40
   4   0  -7    0.70    1.80
   4   0  -7    0.00    2.10
   4   0  -7   -0.30    1.60
   3   0  -7   18.50    3.00
   3   0  -7   16.00    2.70
   3   0  -7   17.90    2.70
  -3   0   7   19.60    5.20
  -3   0   7   21.90   12.50
   2   0  -7    2.00    1.80
  -2   0   7   -0.40    9.80
   2   0  -7   -0.20    1.30
  -2   0   7    1.00    2.90
   1   0  -7   -0.60    1.50
  -1   0   7   -0.80    2.40
   1   0  -7    1.30    1.20
   0   0   7   -0.10    1.90
   0   0  -7  -10.10    6.10
   0   0   7   -0.70    1.30
   0   0  -7    0.90    1.10
  -1   0  -7  101.89   15.90
  -2   0  -7   -1.30    6.40
  -2   0  -7   -1.00    7.10
  -3   0  -7   28.90   10.70
   3   0   7   13.40    3.10
  -4   0  -7   -9.00    9.30
   4   0   7    2.00    2.30
  -4   0  -7   -1.30    4.80
   5   0   7   16.90    3.70
   5   0   7   11.90    2.60
   6   0   7   -1.60    2.00
   6   0   7    0.50    3.00
   6   0   7   -0.80    1.90
  -7   0  -7   -2.20    5.60
   7   0   7   -0.10    2.30
   7   0   7    3.20    3.40
   7   0   7   -0.80    2.60
   8   0   7    0.60    5.70
   8   0   7    0.30    2.80
   8   0   7    3.10    3.00
   8   0   7    4.90    3.90
  -8   0  -7   -8.10    6.60
   9   0   7   14.40    4.00
  -9   0  -7   28.20    6.00
   9   0   7   15.70    4.80
   9   0   7   13.30    5.10
  -9   0  -7    3.90    9.30
   9   0   7   21.20    7.10
  10   0   7   -2.30    4.20
 -10   0  -7   -1.10    3.00
  10   0   7    0.20    5.80
  10   0   7    0.10    6.00
 -10   0  -7    8.20   10.10
 -11   0  -7    1.90    3.20
  11   0   7   14.90    9.00
  11   0   7    0.20    4.20
 -11   0  -7   11.60   11.80
  11   0   7    6.20    7.50
  11   0   7    6.50    6.60
 -12   0  -7   -9.60    7.10
  12   0   7    4.60    9.80
  12   0   7   18.30    7.60
  12   0   7    0.70    3.80
  12   0   7    7.80    5.90
  12   0   7   -1.00    8.60
 -12   0  -7   -3.90    3.20
  13   0   7   92.09   14.80
 -13   0  -7   96.39   11.40
  13   0   7   97.79   16.00
  13   0   7  104.99   15.50
  13   0   7  109.19   13.80
  14   0   7   -2.90    8.20
  14   0   7    3.90    6.40
  14   0   7    2.30    5.60
  14   0   7    0.90    8.30
 -14   0  -7   -1.40    3.10
  15   0   7    2.50    4.50
 -15   0  -7   -2.10    3.10
  15   0   7   -4.20    5.80
  16   0   7    8.20    6.00
  16   0   7    6.30   12.40
 -16   0  -7    0.90    2.90
  17   0   7    4.40    3.30
  17   0   7    7.00    4.90
  17   0   7    4.90    9.70
 -17   0  -7    4.80    2.60
 -18   0  -7    0.00    2.10
  18   0   7   -5.60    6.60
  18   0   7    3.70    4.00
  19  -1  -7    6.00    3.40
  19  -1  -7   -1.40    3.00
 -19  -1   7    6.80    5.80
  19   1  -7    0.60    3.00
  19   1  -7    6.60    2.80
  19   1  -7    0.50    4.20
  18  -1  -7    5.90    3.20
  18  -1  -7   12.80    4.90
  18  -1  -7    4.50    5.90
  18   1  -7    7.50    8.10
  18   1  -7    3.60    3.50
  18   1  -7    9.50    3.80
  17  -1  -7    0.10   10.80
  17  -1  -7    1.90    4.80
 -17  -1   7    0.70    2.90
  17  -1  -7    2.50    4.10
  17   1  -7    2.50    3.80
  17   1  -7   -3.10    8.30
  17   1  -7    0.60    3.60
  16  -1  -7   11.30   11.70
 -16  -1   7   26.00    4.60
  16  -1  -7   -4.50   16.50
  16  -1  -7   27.10    6.30
  16  -1  -7   30.20    7.00
  16  -1  -7   12.00   10.00
  16  -1  -7   -6.90   13.10
  16   1  -7   16.30   14.30
  16   1  -7   18.60    9.40
  16   1  -7   29.40    6.20
 -15  -1   7    0.90    3.80
  15  -1  -7    0.70    5.00
  15  -1  -7    0.70    6.50
  15  -1  -7    1.10   13.10
  15  -1  -7   -7.20   11.40
  15  -1  -7   -8.10    9.50
  15  -1  -7    1.90    6.50
 -15   1   7   -2.20    3.30
  15   1  -7   18.00    8.40
  15   1  -7    0.00   11.20
  15   1  -7   -2.80    4.60
  15   1  -7   -0.40    5.40
  15   1  -7    1.40    6.30
  15   1  -7   -5.50    5.70
  14  -1  -7   -1.60    6.50
  14  -1  -7   10.30    8.60
 -14  -1   7    3.00    3.10
  14  -1  -7    6.50    8.70
  14  -1  -7    2.90    6.80
  14  -1  -7   -1.00   11.20
  14  -1  -7   -4.30    4.90
  14   1  -7    1.00   13.50
  14   1  -7   -1.10    5.00
  14   1  -7    1.30    4.70
  14   1  -7    0.10    6.20
  14   1  -7    2.00    4.90
 -14   1   7    4.80    3.20
  14   1  -7   -0.60    5.80
 -13  -1   7    7.00   11.50
  13  -1  -7    5.80    6.60
  13  -1  -7   -2.70    7.10
  13  -1  -7    7.60    7.30
  13  -1  -7   10.40    5.50
 -13  -1   7    6.30    3.30
  13  -1  -7   -0.60    6.10
  13   1  -7    5.10    5.30
 -13   1   7  -46.10   20.20
  13   1  -7   11.00    5.80
 -13   1   7    4.40    3.20
  13   1  -7    9.70    5.80
  13   1  -7    3.30    4.20
  13   1  -7    7.80   12.60
 -12  -1   7   11.40   17.70
  12  -1  -7   56.89   10.00
  12  -1  -7   38.10   16.50
  12  -1  -7   56.59    9.10
 -12  -1   7   63.89    8.60
 -12  -1   7   43.60    6.40
  12  -1  -7   44.50    8.80
  12  -1  -7   42.40    9.20
  12   1  -7   48.40    8.70
  12   1  -7   42.20    7.50
  12   1  -7   69.59   19.80
  12   1  -7   51.19    8.10
  12   1  -7   58.69    8.80
 -12   1   7   55.59    6.40
  11  -1  -7   32.20    7.90
 -11  -1   7   28.80    4.40
  11  -1  -7   48.40    9.20
  11  -1  -7   33.70   13.50
  11  -1  -7   38.10    6.70
 -11  -1   7    7.00   14.10
  11  -1  -7   29.70    7.90
  11  -1  -7   25.30    6.80
  11   1  -7   21.80    5.80
  11   1  -7   54.59   16.90
 -11   1   7   32.40    4.60
  11   1  -7   43.40    6.70
  11   1  -7   30.70    6.20
 -11   1   7   24.40   13.60
  11   1  -7   35.30    6.70
 -11   1   7   -0.80   16.40
 -10  -1   7  150.78   15.00
  10  -1  -7  165.58   19.10
  10  -1  -7  132.99   17.90
  10  -1  -7  142.19   17.70
  10  -1  -7  138.19   23.30
  10  -1  -7  143.79   16.50
  10  -1  -7  173.78   18.80
  10   1  -7  145.29   16.30
 -10   1   7  134.69   23.70
  10   1  -7  166.38   16.40
 -10   1   7  102.29   29.60
  10   1  -7  137.39   16.60
  10   1  -7  139.39   22.80
  10   1  -7  147.39   16.60
 -10   1   7  141.29   14.70
   9  -1  -7   -1.30    4.10
   9  -1  -7   -0.50    4.00
   9  -1  -7    5.50    6.30
  -9  -1   7   -0.20    1.60
   9  -1  -7    1.70   11.50
   9  -1  -7    2.70    4.10
   9  -1  -7   -0.60    4.10
  -9  -1   7   -4.30   13.10
   9   1  -7    5.10   10.60
  -9   1   7   -2.40   11.40
  -9   1   7    0.00    2.10
   9   1  -7    0.90    2.80
   9   1  -7    0.70    3.30
   9   1  -7    0.30    2.40
   9   1  -7    2.50    4.10
   8  -1  -7   -0.10    3.30
   8  -1  -7    0.90    4.10
   8  -1  -7   -0.90    4.20
   8  -1  -7    6.60    4.00
   8  -1  -7   -1.40    9.90
  -8  -1   7   13.30   16.90
   8   1  -7    1.60    2.20
   8   1  -7    2.90    2.70
  -8   1   7    2.00    2.00
   8   1  -7    0.70    2.90
  -8   1   7  -13.00   11.30
  -8   1   7    1.50   15.50
   8   1  -7   -2.30    9.00
   8   1  -7    2.20    3.90
   7  -1  -7    9.70    6.50
  -7  -1   7   28.30   13.80
   7  -1  -7   17.70    4.70
   7  -1  -7   15.30    5.00
   7  -1  -7   20.80    5.20
   7  -1  -7   45.30   13.60
  -7  -1   7   19.30    8.50
  -7   1   7    0.70   15.40
   7   1  -7   19.20    4.30
   7   1  -7   35.90    5.50
   7   1  -7   21.60   11.60
  -7   1   7   24.90   12.30
   7   1  -7   19.40    3.70
   7   1  -7   19.50    3.80
   6  -1  -7    4.30    3.80
   6  -1  -7    4.20    3.70
   6  -1  -7    5.40    3.20
  -6  -1   7   12.60    6.60
  -6  -1   7    3.10   11.60
   6   1  -7    5.70    3.20
   6   1  -7    5.50    2.40
   6   1  -7    0.20    3.30
  -6   1   7    8.00    1.60
   6   1  -7    5.10    2.70
   5  -1  -7   50.39    7.40
  -5  -1   7   60.69   16.70
   5  -1  -7   37.60    6.50
  -5  -1   7   49.30    9.00
   5  -1  -7   38.20    6.30
  -5   1   7   66.49   15.80
   5   1  -7   52.39    7.10
  -5   1   7   36.60   10.20
   5   1  -7   54.19    7.40
   5   1  -7   33.40    6.10
  -4  -1   7    2.00   11.90
   4  -1  -7    4.20    3.00
   4  -1  -7    1.40    3.20
   4  -1  -7    4.70    3.50
  -4  -1   7    6.50    4.80
   4   1  -7    8.50    3.10
   4   1  -7   10.30    3.70
  -4   1   7    9.20    6.40
   4   1  -7    5.20    3.00
  -4   1   7   17.10   10.40
   3  -1  -7  178.58   19.50
   3  -1  -7  187.28   19.20
  -3  -1   7  192.38   20.70
  -3  -1   7  193.88   29.10
   3  -1  -7  202.98   19.50
   3  -1  -7  170.88   20.60
  -3   1   7  205.98   26.30
   3   1  -7  189.58   19.70
  -3   1   7  184.68   22.30
   3   1  -7  188.68   19.40
   3   1  -7  184.38   19.80
  -2  -1   7    1.30   12.80
   2  -1  -7    6.60    3.00
  -2  -1   7    9.50    3.90
   2   1  -7    9.10    3.90
   2   1  -7    9.50    3.60
   2   1  -7    9.40    3.30
  -1  -1   7   62.29   17.70
  -1  -1   7   69.69    9.60
  -1   1   7   67.29    7.80
   1   1  -7   66.59    9.90
   1   1  -7   71.19    9.20
   1   1  -7   76.59   10.20
  -1   1   7   76.29    9.60
   0  -1  -7  556.64   56.09
   0  -1   7  542.85   66.69
   0  -1   7  569.04   54.19
   0   1  -7  550.64   53.69
   0   1  -7  552.14   53.99
   0   1  -7  554.44   54.39
   1  -1   7  360.06   36.30
   1  -1   7  349.27   36.10
  -1   1  -7  371.86   36.00
  -1   1  -7  364.66   35.70
  -1   1  -7  366.06   36.70
   2  -1   7    7.10    3.60
   2  -1   7    6.20    3.70
   2  -1   7    6.80    3.90
  -2   1  -7   12.70    4.50
  -2   1  -7    8.70    2.90
  -2   1  -7    9.20    5.10
  -2   1  -7    3.50   10.20
  -2   1  -7    8.10    3.40
   3  -1   7    5.50    3.50
   3  -1   7    7.10    3.60
   3  -1   7    8.80    3.60
  -3   1  -7   21.10   12.40
  -3   1  -7    1.50    3.30
  -3   1  -7    7.80    5.30
  -3   1  -7    8.50    2.90
   4  -1   7  318.67   31.90
   4  -1   7  316.07   32.10
   4  -1   7  293.27   32.10
  -4   1  -7  320.37   39.60
  -4   1  -7  335.27   33.20
   5  -1   7    1.60    3.50
   5  -1   7    5.50    4.10
   5  -1   7    4.70    3.70
  -5   1  -7    6.00    4.90
  -5   1  -7   -3.10    8.70
   6  -1   7    6.70    5.20
   6  -1   7    7.00    4.80
   6  -1   7   12.70    4.60
   6  -1   7    7.40    4.10
  -6   1  -7    0.70   11.60
  -6   1  -7   10.20    5.60
   7  -1   7  131.39   17.40
   7  -1   7  142.99   16.30
   7  -1   7  150.68   16.60
   7  -1   7  129.29   17.00
  -7   1  -7  102.49   21.80
  -7   1  -7  131.39   17.40
  -8  -1  -7  337.37   37.80
   8  -1   7  366.46   37.80
   8  -1   7  361.06   37.30
   8  -1   7  382.56   37.40
  -8  -1  -7  349.67   35.20
   8  -1   7  382.26   38.10
   8   1   7  351.86   36.70
  -8   1  -7  360.56   44.40
  -9  -1  -7   16.20    3.60
   9  -1   7   15.50    6.20
  -9  -1  -7   14.60    7.10
   9  -1   7   43.00   13.20
   9  -1   7   16.10    5.40
   9  -1   7   20.50    5.80
   9  -1   7   25.50    9.30
   9   1   7   18.40    5.10
  -9   1  -7   13.30    4.80
  -9   1  -7   18.40   10.80
   9   1   7   24.10    3.80
  10  -1   7   19.00    9.10
  10  -1   7   24.20    6.50
  10  -1   7   21.10   13.50
  10  -1   7   24.10    6.80
  10  -1   7   10.00    6.90
 -10  -1  -7   35.90    5.20
 -10   1  -7   19.90   11.60
 -10   1  -7   22.10    4.70
  10   1   7   23.90    4.40
  11  -1   7   37.70   10.40
  11  -1   7   34.50    8.80
 -11  -1  -7   32.50    5.20
  11  -1   7   18.50   10.40
  11  -1   7   42.00    8.70
 -11   1  -7   40.00    5.70
  11   1   7   38.40    6.20
  11   1   7   38.70    9.00
 -11   1  -7    9.10   11.90
 -12  -1  -7   65.29    8.00
  12  -1   7   57.09   11.50
  12  -1   7   59.59   13.10
  12  -1   7   63.89   16.00
 -12  -1  -7   76.89   13.20
  12  -1   7   46.30   10.40
  12  -1   7   67.69   15.40
  12   1   7   51.99    8.90
  12   1   7   68.29   11.10
  12   1   7   71.29   10.80
 -12   1  -7   31.40   15.90
 -12   1  -7   55.69    7.60
  13  -1   7    1.80   10.20
  13  -1   7    6.80   11.10
 -13  -1  -7    3.40    8.80
  13  -1   7   -3.20   11.40
 -13  -1  -7    6.30    3.50
  13  -1   7    2.50    9.10
 -13   1  -7    4.20    3.50
  13   1   7    6.40    7.60
  13   1   7   14.00    6.80
 -14  -1  -7   17.30    9.50
  14  -1   7  -30.50   15.90
  14  -1   7    0.60    6.50
  14  -1   7    8.90    9.90
  14  -1   7   12.90   10.20
  14   1   7    7.00    5.90
  14   1   7   10.40    5.00
  14   1   7   17.40   15.10
 -14   1  -7    7.30    3.40
  15  -1   7   19.70   11.30
 -15  -1  -7    0.60    7.20
  15  -1   7  -15.80    7.60
  15  -1   7    4.40    8.70
  15  -1   7    1.40    6.90
 -15  -1  -7    2.60    3.30
  15   1   7    4.80    5.60
  15   1   7    4.50    7.60
  15   1   7    5.30   12.10
 -15   1  -7    5.00    3.30
  16  -1   7   36.90    8.50
  16  -1   7   13.00   10.40
 -16  -1  -7   40.30    5.50
  16  -1   7   49.10    7.60
 -16   1  -7   37.80    5.30
  16   1   7   50.09   14.20
  16   1   7   36.80    7.20
  17  -1   7    7.10    5.50
  17  -1   7   14.90    4.40
 -17  -1  -7   11.90    3.20
  17  -1   7    4.20    7.00
  17   1   7   12.00    4.60
  17   1   7   10.60    9.20
 -17   1  -7   18.50    3.00
  18  -1   7    9.70    4.10
  18  -1   7    0.70    4.90
  18  -1   7    4.50    2.90
 -18  -1  -7    3.90    2.00
  18   1   7    1.00    3.00
  19  -2  -7   54.29    6.90
 -19  -2   7   58.49   10.70
  19   2  -7   59.79    6.50
  19   2  -7   55.99    6.30
 -18  -2   7   19.00    8.20
  18  -2  -7   29.80    5.40
  18   2  -7   33.80    4.80
  18   2  -7   25.70    4.60
  17  -2  -7    7.50    3.50
  17  -2  -7    1.00    5.80
  17  -2  -7   11.70    5.00
  17   2  -7    6.70    3.40
  17   2  -7    8.00    4.00
  17   2  -7    2.80    6.80
  16  -2  -7   14.10    4.50
  16  -2  -7   14.20    6.40
  16  -2  -7    0.30    6.20
 -16  -2   7    8.60    3.50
  16   2  -7   21.80    4.50
  16   2  -7    0.00    8.50
  16   2  -7   10.60    4.30
  15  -2  -7    2.00    8.90
  15  -2  -7    0.60    9.50
 -15  -2   7   -0.10    3.00
  15  -2  -7    3.00    4.40
  15  -2  -7    9.30    6.60
  15  -2  -7   23.20   11.40
  15   2  -7    6.90    4.20
  15   2  -7  -31.40   13.50
  15   2  -7    6.90    5.30
  15   2  -7   -6.40    6.50
  15   2  -7    2.60    8.50
  15   2  -7    2.90    3.90
  14  -2  -7  -15.80   24.80
  14  -2  -7    3.00    8.20
 -14  -2   7    4.90    3.00
  14  -2  -7    5.60    7.30
  14  -2  -7  -11.00    8.10
  14  -2  -7   -8.20    8.10
  14  -2  -7    9.80    5.10
  14   2  -7    7.10    4.40
 -14   2   7  -24.90   26.90
  14   2  -7    0.10    5.00
  14   2  -7    7.60    5.90
  14   2  -7    0.20    4.00
  14   2  -7    7.30    9.30
  14   2  -7    9.00    8.20
  13  -2  -7   17.40    8.20
 -13  -2   7    6.40    3.60
  13  -2  -7    3.40    7.80
  13  -2  -7   -0.10    9.80
  13  -2  -7  -22.00   12.90
  13  -2  -7   -0.90    4.60
  13  -2  -7   13.80    8.60
  13   2  -7   -5.50    9.20
  13   2  -7    2.60    4.60
  13   2  -7    2.10    4.00
  13   2  -7    5.20    5.00
  13   2  -7    4.30    4.70
 -12  -2   7   17.10   17.10
  12  -2  -7   21.20    9.00
  12  -2  -7    9.20    8.30
  12  -2  -7   30.20    6.80
  12  -2  -7   37.50    9.40
 -12  -2   7   24.80    4.30
  12  -2  -7   19.60    8.60
 -12   2   7   -2.70   29.20
  12   2  -7   24.70    5.20
  12   2  -7   42.00   13.70
 -12   2   7   31.00   15.40
  12   2  -7   34.50    6.00
  12   2  -7   26.80    7.00
  12   2  -7   15.10    5.10
  12   2  -7   30.90    6.40
 -11  -2   7  147.99   14.70
  11  -2  -7  143.09   18.80
  11  -2  -7   96.29   21.40
  11  -2  -7  130.39   15.80
  11  -2  -7  167.48   20.40
  11  -2  -7  166.48   21.20
  11   2  -7  145.89   16.50
  11   2  -7  138.99   15.60
 -11   2   7   71.19   34.90
 -11   2   7  107.19   23.30
  11   2  -7  130.49   15.10
  11   2  -7  128.29   20.90
  11   2  -7  162.88   17.30
  11   2  -7  143.39   16.00
  10  -2  -7   89.19   19.60
  10  -2  -7  109.99   16.00
 -10  -2   7  104.39   11.90
  10  -2  -7  101.19   15.90
  10  -2  -7  106.49   13.30
  10  -2  -7  147.09   18.00
  10  -2  -7  137.29   20.00
  10   2  -7  114.89   13.30
  10   2  -7  131.29   14.40
  10   2  -7  101.99   12.40
  10   2  -7  114.79   13.60
 -10   2   7  112.09   11.40
 -10   2   7   79.29   20.40
  10   2  -7  121.09   13.00
  10   2  -7  113.29   18.00
  -9  -2   7  173.58   18.30
   9  -2  -7  218.68   23.30
   9  -2  -7  191.68   22.80
   9  -2  -7  185.38   21.50
   9  -2  -7  150.28   24.60
   9  -2  -7  223.48   23.00
  -9   2   7  145.49   36.90
  -9   2   7  182.78   17.90
   9   2  -7  151.68   19.30
  -9   2   7  131.29   27.20
   9   2  -7  200.08   19.90
   9   2  -7  193.48   23.90
   9   2  -7  184.28   20.50
   9   2  -7  195.98   19.70
   9   2  -7  184.28   19.10
  -8  -2   7  106.49   11.60
  -8  -2   7   51.19   25.80
   8  -2  -7  134.49   23.00
   8  -2  -7  109.39   12.90
   8  -2  -7  106.99   15.60
   8  -2  -7  136.09   16.60
   8  -2  -7  123.09   16.20
   8   2  -7  106.79   13.70
  -8   2   7  104.19   29.30
   8   2  -7  106.69   18.30
   8   2  -7  131.69   13.50
   8   2  -7  111.99   12.50
  -8   2   7  111.09   11.10
   8   2  -7  112.79   14.70
  -8   2   7   95.89   20.90
  -7  -2   7  395.06   57.19
   7  -2  -7  393.96   40.50
   7  -2  -7  405.46   44.90
   7  -2  -7  458.45   42.90
   7  -2  -7  425.46   42.60
   7  -2  -7  416.76   43.00
   7   2  -7  379.16   42.10
  -7   2   7  420.66   39.50
  -7   2   7  415.66   56.09
  -7   2   7  407.66   50.19
   7   2  -7  401.86   49.40
   7   2  -7  402.76   41.50
   7   2  -7  437.16   41.70
   7   2  -7  421.96   40.30
   6  -2  -7  212.98   25.10
   6  -2  -7  234.08   25.00
   6  -2  -7  228.18   24.70
  -6  -2   7  186.68   38.60
   6   2  -7  220.78   22.40
   6   2  -7  218.58   24.60
  -6   2   7  257.87   37.80
  -6   2   7  215.98   33.70
   6   2  -7  231.68   24.00
  -6   2   7  225.28   21.60
   6   2  -7  229.58   24.00
   5  -2  -7    4.50    4.50
  -5  -2   7    2.20    5.50
   5  -2  -7    0.90    4.20
  -5  -2   7   -8.40   14.20
   5   2  -7    4.60    3.10
   5   2  -7    1.50    4.50
  -5   2   7   -0.70   10.90
   5   2  -7    6.20    4.10
  -5   2   7    6.90    1.70
  -5   2   7   35.50   17.20
   5   2  -7    4.00    3.90
   4  -2  -7  155.78   18.70
  -4  -2   7  167.88   19.40
   4  -2  -7  182.88   18.40
  -4  -2   7  181.08   33.10
   4  -2  -7  163.18   18.80
   4   2  -7  157.68   19.10
  -4   2   7  143.99   23.60
   4   2  -7  154.88   18.70
   4   2  -7  151.68   16.30
  -4   2   7  162.68   15.80
   4   2  -7  177.88   18.60
  -3  -2   7   89.39   23.20
   3  -2  -7  118.99   13.50
  -3  -2   7  110.29   14.50
   3   2  -7  105.19   13.80
  -3   2   7  105.69   17.60
   3   2  -7  111.89   14.40
   3   2  -7   94.29   17.20
   2  -2  -7   21.50   22.30
  -2  -2   7   11.40   14.70
   2  -2  -7   11.70    3.80
  -2  -2   7    7.10    4.00
   2   2  -7    7.30    4.50
  -2   2   7    6.10    9.20
   2   2  -7    5.40    5.00
  -1  -2   7  134.89   28.30
  -1  -2   7  117.49   15.70
   1  -2  -7  117.79   24.50
   1   2  -7  126.19   17.60
  -1   2   7  132.29   21.00
   1   2  -7  143.89   16.60
   1   2  -7  153.48   17.80
   0  -2   7    2.80    3.90
   0   2  -7    2.10    4.60
   0   2   7   -1.70    3.60
   0   2  -7    1.20    5.30
   0   2  -7    4.50    5.60
   0   2  -7    6.00   17.60
   1  -2   7  127.39   15.80
  -1   2  -7  122.49   17.90
  -1   2  -7  149.99   31.20
  -1   2  -7  125.59   16.40
  -1   2  -7  144.69   18.40
   2  -2   7   17.60    5.40
   2  -2   7   22.00    6.20
  -2   2  -7   23.20    5.80
  -2   2  -7   19.30    7.60
  -2   2  -7   13.80   17.70
  -2   2  -7   18.20    7.20
   3  -2   7   10.80    7.40
   3  -2   7   18.40    5.80
  -3   2  -7    9.60   14.30
  -3   2  -7   16.40    7.40
  -3   2  -7   21.90    5.90
  -3   2  -7   22.20    7.60
   4  -2   7  147.39   18.10
   4  -2   7  127.79   17.80
   4  -2   7  141.59   18.20
  -4   2  -7  144.59   31.30
  -4   2  -7  132.09   17.80
  -4   2  -7  170.88   20.00
   5  -2   7  287.57   30.10
   5  -2   7  239.18   29.30
   5  -2   7  252.17   29.70
   5  -2   7  293.87   29.00
  -5   2  -7  263.67   31.40
  -5   2  -7  303.17   30.60
  -5   2  -7  273.87   30.20
   6  -2   7   13.30    6.10
   6  -2   7   17.80    6.30
   6  -2   7   15.40   12.10
   6  -2   7   26.90    7.00
  -6   2  -7   25.40    7.30
  -6   2  -7    1.00    8.20
  -6   2  -7   19.40    8.20
  -6   2  -7   26.70   15.50
  -7  -2  -7    7.20    2.90
   7  -2   7   -2.30   11.90
   7  -2   7    4.40    5.00
   7  -2   7    4.90    4.80
   7  -2   7    4.50    5.60
   7  -2   7    4.30    7.90
  -7  -2  -7    9.50    7.30
  -7   2  -7    5.70    6.90
  -7   2  -7    1.50   14.80
   8  -2   7    0.90    4.70
   8  -2   7    0.80    5.40
   8  -2   7   -5.80    4.70
   8  -2   7    3.40    8.00
  -8  -2  -7    3.50    6.90
  -8  -2  -7    2.00    2.60
   8  -2   7    5.40   13.90
  -8   2  -7   -2.60   11.40
  -8   2  -7   -8.10    6.90
   9  -2   7   70.19   13.00
   9  -2   7   77.29   13.40
   9  -2   7   96.49   18.30
  -9  -2  -7   78.99    8.70
   9  -2   7   84.89   14.30
   9  -2   7   72.09   12.80
  -9  -2  -7   84.89   13.00
  -9   2  -7   63.09   20.10
  -9   2  -7   56.39    8.80
   9   2   7   81.49   11.00
  10  -2   7   -5.80    5.90
  10  -2   7    5.90    5.70
  10  -2   7    0.80    7.30
  10  -2   7    9.50    9.90
 -10  -2  -7    5.90    3.40
 -10  -2  -7   -2.90   13.20
 -10   2  -7    7.30   12.10
  10   2   7    3.30    2.60
  11  -2   7  324.27   36.10
  11  -2   7  328.07   35.60
  11  -2   7  296.07   34.70
 -11  -2  -7  287.57   33.20
  11  -2   7  247.58   37.20
 -11  -2  -7  309.27   30.10
  11  -2   7  335.07   37.00
  11   2   7  285.37   35.40
  11   2   7  316.17   30.70
  11   2   7  317.97   31.10
 -11   2  -7  289.57   29.90
  12  -2   7   88.09   16.40
  12  -2   7   81.19   16.00
  12  -2   7  115.69   18.90
 -12  -2  -7  125.59   18.90
  12  -2   7  124.89   20.50
 -12  -2  -7  102.39   11.60
  12  -2   7   94.99   17.80
  12   2   7  104.89   13.20
  12   2   7  100.09   13.00
 -12   2  -7  109.89   11.50
  12   2   7  117.29   20.90
  13  -2   7   66.79   16.90
 -13  -2  -7   67.09    8.20
  13  -2   7   63.29   13.40
  13  -2   7   49.99   16.30
  13  -2   7   47.10   12.70
  13  -2   7   68.59   14.10
 -13  -2  -7   78.49   15.60
  13   2   7   74.79   17.50
  13   2   7   62.39    9.30
  13   2   7   75.79    9.60
 -14  -2  -7   15.40    9.80
  14  -2   7   13.70    9.00
  14  -2   7    7.80   10.60
  14  -2   7   15.20   10.10
 -14  -2  -7   15.90    4.00
  14   2   7    7.30   11.90
 -14   2  -7   13.50    3.50
  14   2   7   14.90    5.90
  14   2   7   19.90    5.80
 -15  -2  -7   17.30    9.50
 -15  -2  -7   10.30    3.30
  15  -2   7   10.60    8.50
  15  -2   7   13.70    8.70
[truncated: 765,712 more chars]
